# Supplementary material for: CASC3 promotes transcriptome-wide activation of nonsense-mediated decay by the exon junction complex
Source: Nucleic Acids Res. 2020 Jul 4;48(15):8626–44. doi: 10.1093/nar/gkaa564 (PMC7470949; doi:10.1093/nar/gkaa564)
Supplement: gkaa564_Supplemental_Files [file gkaa564_supplemental_files.zip]

Archive with 8 entries (8 files):
- Supplementary Figures.pdf
- Supplementary Table S1 Plasmids.xlsx
- Supplementary Table S2 MS results.xlsx
- Supplementary Table S3 Primers.xlsx
- Supplementary Table S4 DGE.xlsx
- Supplementary Table S5 DS.xlsx
- Supplementary Table S6 DTU.xlsx
- Supplementary Table S7 qPCR Data.xlsx
