# Supplementary material for: CASC3 promotes transcriptome-wide activation of nonsense-mediated decay by the exon junction complex
Source: Nucleic Acids Res. 2020 Jul 4;48(15):8626–44. doi: 10.1093/nar/gkaa564 (PMC7470949; doi:10.1093/nar/gkaa564)
Supplement: gkaa564_Supplemental_Files [file gkaa564_supplemental_files.zip › Supplementary Table S2 MS results.xlsx]

## Sheet: Figure 4 SILAC samples
Gerbracht et al. 2020 - Supplementary Table S2
Labeled Lysates
Lysate	Cell line	Construct	Label
1	293 WT	FLAG-EIF4A3	Light
2	293 WT	FLAG-EIF4A3	Medium
3	293 WT	FLAG-EIF4A3	Heavy
4	293 CASC3 KO H	FLAG-EIF4A3	Light
5	293 CASC3 KO H	FLAG-EIF4A3	Medium
6	293 CASC3 KO H	FLAG-EIF4A3	Heavy
7	293 WT and 293 CASC3 KO H	FLAG	Light
8	293 WT and 293 CASC3 KO H	FLAG	Medium
9	293 WT and 293 CASC3 KO H	FLAG	Heavy
Mass spectrometry Replicates
Replicate	Light	Medium	Heavy
1	WT FLAG-EIF4A3	KO FLAG-EIF4A3	WT/KO FLAG
2	WT/KO FLAG	WT FLAG-EIF4A3	KO FLAG-EIF4A3
3	KO FLAG-EIF4A3	WT/KO FLAG	WT FLAG-EIF4A3

## Sheet: Figure 4 SILAC results
Ratio WT/ctrl 01	Ratio WT/ctrl 02	Ratio WT/ctrl 03	Ratio KO/ctrl 01	Ratio KO/ctrl 03	Ratio KO/ctrl 02	Ratio KO/WT 01	Ratio KO/WT 02	Ratio KO/WT 03	C: T-test Significant Ratio WT/ctrl	C: T-test Significant Ratio KO/ctrl	C: T-test Significant Ratio KO/WT	WT interactors	KO interactors	T: Gene names	C: GOMF name	C: GOBP name	C: GOCC name	C: Reactome	N: Peptides	N: Razor + unique peptides	N: Unique peptides	N: Sequence coverage [%]	N: Unique + razor sequence coverage [%]	N: Unique sequence coverage [%]	N: Mol. weight [kDa]	N: Q-value	N: Score	N: Intensity	N: Intensity L	N: Intensity M	N: Intensity H	N: -Log T-test p-value Ratio WT/ctrl	N: T-test Difference Ratio WT/ctrl	N: -Log T-test p-value Ratio KO/ctrl	N: T-test Difference Ratio KO/ctrl	N: -Log T-test p-value Ratio KO/WT	N: T-test Difference Ratio KO/WT	T: Protein IDs	T: Majority protein IDs	T: Protein names	T: Gene names
4.88227	4.89166	4.44055	1.53429	0.0627611	-0.729674	-3.76939	-4.33783	-4.91073	+		+	+		CASC3	enzyme binding;identical protein binding;protein binding;RNA binding;ubiquitin protein ligase binding	biological_process;intracellular mRNA localization;mRNA 3'-end processing;mRNA export from nucleus;mRNA processing;mRNA splicing, via spliceosome;mRNA transport;nuclear-transcribed mRNA catabolic process, nonsense-mediated decay;regulation of translation;RNA export from nucleus;RNA splicing;termination of RNA polymerase II transcription	cell projection;cytoplasm;cytoplasmic ribonucleoprotein granule;cytoplasmic stress granule;cytosol;dendrite;exon-exon junction complex;nuclear membrane;nuclear speck;nucleoplasm;nucleus;perinuclear region of cytoplasm	Axon guidance;Cleavage of Growing Transcript in the Termination Region;Developmental Biology;Gene expression (Transcription);Metabolism of RNA;mRNA 3'-end processing;mRNA Splicing;mRNA Splicing - Major Pathway;Nonsense Mediated Decay (NMD) enhanced by the Exon Junction Complex (EJC);Nonsense-Mediated Decay (NMD);Processing of Capped Intron-Containing Pre-mRNA;Regulation of expression of SLITs and…	14	14	14	26.7	26.7	26.7	76.277	0	123.91	294880000	72977000	130780000	91122000	3.00649	4.73816	0.151537	0.289124	2.24293	-4.33932	O15234;J3KSY7;K7EQ38;J3QSC4	O15234;J3KSY7	Protein CASC3	CASC3
2.52882	4.59789	4.78005	0.834519	2.92336	3.59228	-1.73145	-1.14376	-1.69608	+		+	+		UPF3B	mRNA binding;nucleic acid binding;protein binding;RNA binding;structural constituent of nuclear pore	mRNA 3'-end processing;mRNA export from nucleus;mRNA splicing, via spliceosome;mRNA transport;nuclear-transcribed mRNA catabolic process, nonsense-mediated decay;positive regulation of translation;RNA export from nucleus;termination of RNA polymerase II transcription	cytoplasm;cytosol;exon-exon junction complex;microtubule organizing center;nucleolus;nucleoplasm;nucleus	Axon guidance;Cleavage of Growing Transcript in the Termination Region;Developmental Biology;Gene expression (Transcription);Metabolism of RNA;mRNA 3'-end processing;mRNA Splicing;mRNA Splicing - Major Pathway;Nonsense Mediated Decay (NMD) enhanced by the Exon Junction Complex (EJC);Nonsense-Mediated Decay (NMD);Processing of Capped Intron-Containing Pre-mRNA;Regulation of expression of SLITs and…	9	9	9	20.7	20.7	20.7	57.761	0	77.088	280490000	80418000	71511000	128560000	1.50124	3.96892	1.00761	2.45005	1.81708	-1.52376	Q9BZI7;A0A087WYC8;A0A1B0GVA2	Q9BZI7;A0A087WYC8	Regulator of nonsense transcripts 3B	UPF3B
3.84898	3.73715	4.1639	4.57759	4.58025	4.2905	0.577344	0.596076	0.446561	+	+	+	+	+	CWC22	protein binding;RNA binding	mRNA processing;mRNA splicing, via spliceosome;regulation of mRNA splicing, via spliceosome;RNA splicing	catalytic step 2 spliceosome;cytosol;nuclear speck;nucleoplasm;nucleus;spliceosomal complex;U2-type catalytic step 1 spliceosome;U2-type catalytic step 2 spliceosome	Metabolism of RNA;mRNA Splicing;mRNA Splicing - Major Pathway;Processing of Capped Intron-Containing Pre-mRNA	21	21	21	22.9	22.9	22.9	105.47	0	238.63	982680000	386220000	307470000	288990000	2.97375	3.91668	3.33755	4.48278	2.12496	0.539994	Q9HCG8;B7WP74	Q9HCG8;B7WP74	Pre-mRNA-splicing factor CWC22 homolog	CWC22
3.29789	3.59682	3.23837	2.78289	2.92281	3.29154	-0.439226	-0.40194	-0.483983	+	+	+	+	+	ZC3H11A	metal ion binding;protein binding;RNA binding;RNA polymerase II transcription factor activity, sequence-specific DNA binding	mRNA 3'-end processing;mRNA export from nucleus;mRNA transport;poly(A)+ mRNA export from nucleus;regulation of transcription by RNA polymerase II;RNA export from nucleus;termination of RNA polymerase II transcription	nucleoplasm;transcription export complex	Cleavage of Growing Transcript in the Termination Region;Gene expression (Transcription);Metabolism of RNA;mRNA 3'-end processing;Processing of Capped Intron-Containing Pre-mRNA;RNA Polymerase II Transcription;RNA Polymerase II Transcription Termination;Transport of Mature mRNA derived from an Intron-Containing Transcript;Transport of Mature Transcript to Cytoplasm	10	10	10	17.4	17.4	17.4	89.13	0	76.232	85967000	26392000	24080000	35495000	2.96808	3.37769	2.59363	2.99908	2.54205	-0.441717	O75152;E9PQ61;E9PBY7;A0A1W2PPR9;A0A1B0GTU1;A0A1B0GUI2	O75152;E9PQ61;E9PBY7	Zinc finger CCCH domain-containing protein 11A	ZC3H11A
3.61341	2.71833	3.56487	4.29361	4.12024	3.64501	0.560813	0.926683	0.679758	+	+	+	+	+	SDE2	DNA binding	cell cycle;cell division;DNA replication	nucleus		4	4	4	10.4	10.4	10.4	49.741	0	38.82	37004000	15825000	11902000	9276900	2.11513	3.29887	2.63483	4.01962	1.66695	0.722418	Q6IQ49	Q6IQ49	Protein SDE2 homolog	SDE2
4.20551	3.15147	2.26015	3.67553	1.80824	2.40934	-0.309574	-0.613763	-0.646992	+	+	+	+	+	CHTOP	methyl-CpG binding;protein binding;RNA binding	mRNA 3'-end processing;mRNA export from nucleus;mRNA transport;positive regulation of ATPase activity;positive regulation of cell proliferation;positive regulation of helicase activity;positive regulation of histone methylation;regulation of transcription, DNA-templated;RNA export from nucleus;termination of RNA polymerase II transcription;transcription, DNA-templated	cytoplasmic ribonucleoprotein granule;nuclear speck;nucleolus;nucleoplasm;nucleus;transcription export complex	Cleavage of Growing Transcript in the Termination Region;Gene expression (Transcription);Metabolism of RNA;mRNA 3'-end processing;Processing of Capped Intron-Containing Pre-mRNA;RNA Polymerase II Transcription;RNA Polymerase II Transcription Termination;Transport of Mature mRNA derived from an Intron-Containing Transcript;Transport of Mature Transcript to Cytoplasm	3	3	3	15.2	15.2	15.2	23.661	0	36.352	100180000	39430000	32641000	28110000	1.53151	3.20571	1.38644	2.63103	1.40243	-0.523443	X6R700;Q9Y3Y2;A0A087X1B7	X6R700;Q9Y3Y2;A0A087X1B7	Chromatin target of PRMT1 protein	CHTOP
3.01427	2.94321	3.57592	2.70774	3.03505	2.643	-0.293005	-0.423507	-0.533763	+	+	+	+	+	DDX39B	ATP binding;ATPase activity;ATP-dependent protein binding;ATP-dependent RNA helicase activity;helicase activity;hydrolase activity;identical protein binding;nucleic acid binding;nucleotide binding;protein binding;protein-containing complex binding;RNA binding;RNA-dependent ATPase activity;U4 snRNA binding;U6 snRNA binding	liver development;mRNA 3'-end processing;mRNA export from nucleus;mRNA processing;mRNA splicing, via spliceosome;mRNA transport;negative regulation of DNA damage checkpoint;positive regulation of cell growth involved in cardiac muscle cell development;positive regulation of DNA biosynthetic process;positive regulation of DNA-templated transcription, elongation;positive regulation of translation;p…	cytoplasm;nuclear matrix;nuclear speck;nucleolus;nucleoplasm;nucleus;protein-containing complex;spliceosomal complex;transcription export complex;U4 snRNP;U6 snRNP	Cleavage of Growing Transcript in the Termination Region;Gene expression (Transcription);Metabolism of RNA;mRNA 3'-end processing;Processing of Capped Intron-Containing Pre-mRNA;RNA Polymerase II Transcription;RNA Polymerase II Transcription Termination;Transport of Mature mRNA derived from an Intron-Containing Transcript;Transport of Mature Transcript to Cytoplasm	7	7	2	22	22	10.4	38.125	0	64.599	383020000	132030000	112860000	138140000	2.40427	3.1778	2.72606	2.79526	1.57248	-0.416758	A0A0G2JJZ9;Q13838;A0A140T9X3;Q5STU3;A0A140T9X9;A0A140T996;F6UJC5;A0A140TA18;F6WLT2;A0A140T9L4;A0A140T973;A0A140T9K1;H0Y400;F6S4E6;A0A0A0MT12;F6TRA5;K7EQN7;H0YCC6;K7EPJ3	A0A0G2JJZ9;Q13838;A0A140T9X3;Q5STU3;A0A140T9X9;A0A140T996;F6UJC5;A0A140TA18;F6WLT2	Spliceosome RNA helicase DDX39B	DDX39B
2.97019	2.85947	2.3301	3.59789	2.98063	4.01185	0.599127	0.932288	0.52367	+	+	+	+	+	PPWD1	isomerase activity;peptidyl-prolyl cis-trans isomerase activity	mRNA processing;mRNA splicing, via spliceosome;protein peptidyl-prolyl isomerization;RNA splicing	catalytic step 2 spliceosome;nuclear body;nucleoplasm;nucleus;spliceosomal complex	Metabolism of RNA;mRNA Splicing;mRNA Splicing - Major Pathway;Processing of Capped Intron-Containing Pre-mRNA	11	11	11	17.2	17.2	17.2	73.574	0	84.787	134690000	54571000	34049000	46073000	2.28134	2.71992	2.14712	3.53012	1.49512	0.685028	Q96BP3;F5H7P7;D6R9Q1;H0Y8N5;D6RB19;D6RHV0;D6RA12;D6RDA4;D6RD43	Q96BP3;F5H7P7	Peptidylprolyl isomerase domain and WD repeat-containing protein 1	PPWD1
1.87192	1.99164	2.02892	1.21786	1.35465	1.0439	-0.617698	-0.933932	-0.586981	+	+	+	+	+	EIF4G1	ATP binding;cadherin binding;eukaryotic initiation factor 4E binding;identical protein binding;mRNA binding;protein binding;protein-containing complex scaffold activity;RNA binding;translation factor activity, RNA binding;translation initiation factor activity;translation initiation factor binding	behavioral fear response;cap-dependent translational initiation;cellular macromolecule biosynthetic process;cellular response to nutrient levels;developmental process;energy homeostasis;mitochondrion organization;negative regulation of autophagy;negative regulation of neuron death;negative regulation of peptidyl-threonine phosphorylation;nuclear-transcribed mRNA catabolic process, nonsense-mediat…	cytoplasm;cytosol;cytosolic small ribosomal subunit;eukaryotic translation initiation factor 4F complex;membrane;nucleus;polysome	Activation of the mRNA upon binding of the cap-binding complex and eIFs, and subsequent binding to 43S;Antiviral mechanism by IFN-stimulated genes;AUF1 (hnRNP D0) binds and destabilizes mRNA;Axon guidance;Cap-dependent Translation Initiation;Cytokine Signaling in Immune system;Deadenylation of mRNA;Deadenylation-dependent mRNA decay;Developmental Biology;Eukaryotic Translation Initiation;GTP hydr…	17	17	16	13.9	13.9	13.4	158.64	0	224.61	301210000	94807000	94264000	112140000	3.2359	1.96416	2.25823	1.20547	1.63169	-0.71287	E7EX73;E9PGM1;E7EUU4;Q04637;C9JF13;C9J6B6;C9J2Z7;C9K073;H7C0V6;H7C044;F8WCF2;C9JHW9	E7EX73;E9PGM1;E7EUU4;Q04637	Eukaryotic translation initiation factor 4 gamma 1	EIF4G1
1.14771	2.02846	2.16276	1.6569	2.41989	2.52812	0.509138	0.49968	0.254152	+	+	+	+	+	CCDC12	protein binding				4	4	4	31.8	31.8	31.8	20.501	0	42.747	90325000	26836000	27221000	36268000	1.51515	1.77964	1.81946	2.20164	1.43027	0.42099	J3KR35;Q8WUD4;S4R331;C9JUN5	J3KR35;Q8WUD4;S4R331;C9JUN5	Coiled-coil domain-containing protein 12	CCDC12
0.0614206	0.234133	0.0156403	0.190075	0.316816	0.321928	0.095722	0.128689	0.181657		+	+			USP15	catalytic activity;cysteine-type endopeptidase activity;cysteine-type peptidase activity;hydrolase activity;identical protein binding;peptidase activity;protein binding;SMAD binding;thiol-dependent ubiquitin-specific protease activity;thiol-dependent ubiquitinyl hydrolase activity;transforming growth factor beta receptor binding;ubiquitin modification-dependent histone binding	BMP signaling pathway;histone H2B conserved C-terminal lysine deubiquitination;monoubiquitinated protein deubiquitination;pathway-restricted SMAD protein phosphorylation;protein deubiquitination;proteolysis;transforming growth factor beta receptor signaling pathway;ubiquitin-dependent protein catabolic process	cytoplasm;cytosol;mitochondrion;nucleus	Deubiquitination;Downregulation of TGF-beta receptor signaling;Metabolism of proteins;Post-translational protein modification;Signal Transduction;Signaling by TGF-beta family members;Signaling by TGF-beta Receptor Complex;TGF-beta receptor signaling activates SMADs;Ub-specific processing proteases;UCH proteinases	6	6	6	5.7	5.7	5.7	112.42	0	39.388	44667000	15595000	14327000	14745000	0.586223	0.103731	1.62876	0.276273	1.48764	0.135356	Q9Y4E8;F8VZG8;F8W0H4;H0YI31;F8VVY7	Q9Y4E8	Ubiquitin carboxyl-terminal hydrolase 15	USP15
0.141176	0.214374	0.0801119	-0.450485	-0.521051	-0.443713	-0.611337	-0.56578	-0.691981		+	+			CMBL	hydrolase activity	xenobiotic metabolic process	cytoplasm;cytosol;extracellular exosome	Biological oxidations;Metabolism;Phase I - Functionalization of compounds	6	6	6	20.4	20.4	20.4	28.048	0	44.921	266050000	87481000	89840000	88731000	1.18989	0.14522	2.56283	-0.47175	2.45731	-0.623032	Q96DG6	Q96DG6	Carboxymethylenebutenolidase homolog	CMBL
-0.0193461	-0.1331	-0.00118347	-0.398898	-0.455755	-0.646857	-0.410908	-0.512617	-0.49375		+	+			ACAP2	GTPase activator activity;metal ion binding	cellular response to nerve growth factor stimulus;positive regulation of GTPase activity;protein localization to endosome	endosome;endosome membrane;membrane		8	8	8	12.2	12.2	12.2	88.02	0	62.953	164150000	55646000	53441000	55061000	0.467815	-0.0512098	1.66308	-0.500503	2.36216	-0.472425	A0A087X1H5;Q15057;A0A0U1RQT1;H7C3K3;H7C3Q8;C9J8L1	A0A087X1H5;Q15057;A0A0U1RQT1	Arf-GAP with coiled-coil, ANK repeat and PH domain-containing protein 2	ACAP2
0.0350764	0.172744	0.139731	-1.11317	-0.906121	-0.903333	-1.10989	-1.10684	-1.01657		+	+			WARS	aminoacyl-tRNA ligase activity;ATP binding;kinase inhibitor activity;ligase activity;nucleotide binding;protein binding;protein domain specific binding;protein homodimerization activity;protein kinase binding;tryptophan-tRNA ligase activity	angiogenesis;negative regulation of cell proliferation;negative regulation of protein kinase activity;negative regulation of protein phosphorylation;positive regulation of gene expression;positive regulation of protein complex assembly;regulation of angiogenesis;regulation of protein ADP-ribosylation;translation;tRNA aminoacylation for protein translation;tryptophanyl-tRNA aminoacylation	cytoplasm;cytosol;extracellular exosome;nucleus;protein-containing complex	Cytosolic tRNA aminoacylation;Metabolism of proteins;Translation;tRNA Aminoacylation	6	6	6	16.8	16.8	16.8	53.165	0	71.289	257020000	84504000	78547000	93969000	0.966885	0.11585	2.29682	-0.974207	3.09381	-1.07777	P23381;H0YJP3;G3V3H8;G3V3Y5;G3V423;G3V5U1;G3V456;G3V277	P23381	Tryptophan--tRNA ligase, cytoplasmic;T1-TrpRS;T2-TrpRS	WARS
0.143436	0.358509	NaN	-0.505993	NaN	-0.370545	-0.649367	-0.729076	NaN			+			ARCN1	RNA binding	adult locomotory behavior;cerebellar Purkinje cell layer maturation;ER to Golgi vesicle-mediated transport;Golgi vesicle transport;intracellular protein transport;pigmentation;protein transport;retrograde vesicle-mediated transport, Golgi to ER;vesicle-mediated transport	COPI vesicle coat;COPI-coated vesicle;COPI-coated vesicle membrane;cytoplasm;cytoplasmic vesicle;cytosol;endoplasmic reticulum;endoplasmic reticulum membrane;Golgi apparatus;Golgi membrane;membrane;transport vesicle	Asparagine N-linked glycosylation;COPI-dependent Golgi-to-ER retrograde traffic;COPI-mediated anterograde transport;ER to Golgi Anterograde Transport;Golgi-to-ER retrograde transport;Intra-Golgi and retrograde Golgi-to-ER traffic;Membrane Trafficking;Metabolism of proteins;Post-translational protein modification;Transport to the Golgi and subsequent modification;Vesicle-mediated transport	2	2	2	11.1	11.1	11.1	21.854	0	14.483	16648000	5753500	5782800	5111400	0.588866	0.250973	1.01054	-0.438269	1.43448	-0.689222	Q6P1Q5;B0YIW6;P48444	Q6P1Q5;B0YIW6;P48444	Coatomer subunit delta	ARCN1
-0.1125	0.000576886	-0.334498	0.153896	0.712457	0.559639	0.596554	0.719227	0.909038			+			CIRBP	mRNA 3'-UTR binding;nucleic acid binding;protein binding;RNA binding;small ribosomal subunit rRNA binding;translation repressor activity	mRNA stabilization;negative regulation of translation;positive regulation of translation;response to cold;response to UV;stress granule assembly	cytoplasm;cytoplasmic stress granule;nucleolus;nucleoplasm;nucleus		3	3	3	20.9	20.9	20.9	18.648	0	27.659	37175000	13444000	12207000	11524000	0.56917	-0.148807	0.98258	0.47533	1.83289	0.741606	Q14011;K7ENX8;K7ELV6;K7EJV5;K7ELT6;K7EJV1;K7EMY9;K7EPM4;K7ER40;K7EQR7;D6W5Y5	Q14011;K7ENX8;K7ELV6;K7EJV5;K7ELT6;K7EJV1;K7EMY9;K7EPM4;K7ER40;K7EQR7;D6W5Y5	Cold-inducible RNA-binding protein	CIRBP
0.22457	0.630499	0.970706	-0.0768327	0.557179	0.558072	-0.337302	-0.206745	-0.380065			+			HNRNPUL1	enzyme binding;protein binding;RNA binding	mRNA splicing, via spliceosome;regulation of transcription, DNA-templated;response to virus;RNA processing;transcription, DNA-templated	nucleoplasm;nucleus	Metabolism of RNA;mRNA Splicing;mRNA Splicing - Major Pathway;Processing of Capped Intron-Containing Pre-mRNA	4	4	4	8	8	8	71.611	0	28.177	57682000	17435000	17416000	22831000	0.974742	0.608592	0.613792	0.346139	1.56123	-0.308037	M0R3F1;A0A0A0MRA5;B7Z4B8;Q9BUJ2;M0QYZ0;M0QYM5;M0QYI8	M0R3F1;A0A0A0MRA5;B7Z4B8;Q9BUJ2;M0QYZ0	Heterogeneous nuclear ribonucleoprotein U-like protein 1	HNRNPUL1
2.86313	0.604356	8.31429	3.49143	4.24182	1.49927	0.545771	0.719315	0.604477			+			SLU7	metal ion binding;pre-mRNA 3'-splice site binding;protein binding;second spliceosomal transesterification activity;zinc ion binding	alternative mRNA splicing, via spliceosome;cellular response to heat;intracellular protein transport;mRNA 3'-end processing;mRNA 3'-splice site recognition;mRNA export from nucleus;mRNA processing;mRNA splicing, via spliceosome;RNA export from nucleus;RNA splicing;RNA splicing, via transesterification reactions;termination of RNA polymerase II transcription	catalytic step 2 spliceosome;cytoplasm;cytosol;intracellular membrane-bounded organelle;membrane;nuclear speck;nucleoplasm;nucleus;small nuclear ribonucleoprotein complex;spliceosomal complex	Cleavage of Growing Transcript in the Termination Region;Gene expression (Transcription);Metabolism of RNA;mRNA 3'-end processing;mRNA Splicing;mRNA Splicing - Major Pathway;Processing of Capped Intron-Containing Pre-mRNA;RNA Polymerase II Transcription;RNA Polymerase II Transcription Termination;Transport of Mature mRNA derived from an Intron-Containing Transcript;Transport of Mature Transcript …	9	9	9	18.6	18.6	18.6	68.386	0	87.17	175760000	76253000	44167000	55342000	0.641557	3.92726	1.19388	3.07751	2.17904	0.623187	O95391;A0A0C4DGD2;E5RGM7;E5RK41	O95391	Pre-mRNA-splicing factor SLU7	SLU7
3.03009	NaN	2.47379	2.34652	1.90244	NaN	-0.721635	NaN	-0.652509			+			ZC3H18	metal ion binding;protein binding;RNA binding		nuclear speck;nucleus;protein-containing complex		5	5	5	5.3	5.3	5.3	108.94	0	34.074	76607000	27238000	14196000	35172000	1.19295	2.75194	1.17852	2.12448	1.49488	-0.687072	E7ERS3;Q86VM9;H3BRN6;H3BRH3	E7ERS3;Q86VM9	Zinc finger CCCH domain-containing protein 18	ZC3H18
1.27519	1.11676	1.37011	0.871416	1.14458	0.838266	-0.469729	-0.271949	-0.256165	+	+	+	+		DDX17	ATP binding;ATP-dependent RNA helicase activity;helicase activity;hydrolase activity;nucleic acid binding;nucleotide binding;protein binding;RNA binding;RNA helicase activity;RNA-dependent ATPase activity;transcription coactivator activity	alternative mRNA splicing, via spliceosome;androgen receptor signaling pathway;defense response to virus;epithelial to mesenchymal transition;gene silencing by RNA;immune system process;intracellular estrogen receptor signaling pathway;miRNA metabolic process;mRNA processing;myoblast differentiation;positive regulation of transcription by RNA polymerase II;regulation of alternative mRNA splicing,…	cytoplasm;cytosol;membrane;nuclear speck;nucleolus;nucleoplasm;nucleus	Metabolism of proteins;Post-translational protein modification;SUMO E3 ligases SUMOylate target proteins;SUMOylation;SUMOylation of transcription cofactors	20	19	15	33.2	31.7	26	80.457	0	195.33	1098200000	365400000	334280000	398490000	2.46162	1.25402	1.98943	0.951422	1.39663	-0.332615	A0A1W2PQ51;Q92841;A0A0U1RQJ0	A0A1W2PQ51;Q92841	Probable ATP-dependent RNA helicase DDX17	DDX17
6.74496	4.73059	6.88252	6.66059	5.68112	4.15793	-0.0894209	-0.552474	-1.21475	+	+		+	+	EIF4A3	ATP binding;ATP-dependent RNA helicase activity;helicase activity;hydrolase activity;mRNA binding;nucleic acid binding;nucleotide binding;poly(A) binding;protein binding;ribonucleoprotein complex binding;RNA binding;RNA stem-loop binding;selenocysteine insertion sequence binding;translation initiation factor activity	associative learning;cellular response to brain-derived neurotrophic factor stimulus;cellular response to selenite ion;embryonic cranial skeleton morphogenesis;exploration behavior;mRNA 3'-end processing;mRNA export from nucleus;mRNA processing;mRNA splicing, via spliceosome;mRNA transport;negative regulation of excitatory postsynaptic potential;negative regulation of gene expression;negative reg…	catalytic step 2 spliceosome;cytoplasm;cytosol;dendrite;exon-exon junction complex;membrane;neuronal cell body;nuclear speck;nucleolus;nucleoplasm;nucleus;spliceosomal complex	Antiviral mechanism by IFN-stimulated genes;Axon guidance;Cleavage of Growing Transcript in the Termination Region;Cytokine Signaling in Immune system;Deadenylation of mRNA;Deadenylation-dependent mRNA decay;Developmental Biology;Gene expression (Transcription);Immune System;Interferon Signaling;ISG15 antiviral mechanism;Metabolism of RNA;mRNA 3'-end processing;mRNA Splicing;mRNA Splicing - Major…	29	29	24	61.8	61.8	55.7	46.871	0	323.31	167000000000	43845000000	62811000000	60225000000	1.89711	6.11936	1.76754	5.49988	0.702155	-0.61888	P38919;I3L3H2;J3QQP0;E9PBH4;F8WE11;C9JUF0	P38919	Eukaryotic initiation factor 4A-III;Eukaryotic initiation factor 4A-III, N-terminally processed	EIF4A3
4.76419	4.38509	5.8499	3.9208	2.67973	3.80312	-0.84337	-0.688032	-3.17318	+	+		+	+	PYCR2	oxidoreductase activity;pyrroline-5-carboxylate reductase activity	cellular amino acid biosynthetic process;cellular response to oxidative stress;L-proline biosynthetic process;oxidation-reduction process;proline biosynthetic process	cytoplasm;mitochondrial matrix;mitochondrion	Amino acid synthesis and interconversion (transamination);Metabolism;Metabolism of amino acids and derivatives	8	8	8	24.7	24.7	24.7	33.637	0	68.513	437420000	79830000	101410000	256180000	2.11805	4.99973	1.89413	3.46789	0.720511	-1.56819	Q96C36;A0A087WTV6;A0A087WZR9;A0A087WX69;A0A087WZF0;J3KR12	Q96C36;A0A087WTV6;A0A087WZR9	Pyrroline-5-carboxylate reductase 2;Pyrroline-5-carboxylate reductase	PYCR2
5.61296	3.87194	5.27277	5.43734	4.88935	4.26409	0.19862	0.249021	-0.383276	+	+		+	+	RBM8A	mRNA binding;nucleic acid binding;protein binding;RNA binding	mRNA 3'-end processing;mRNA export from nucleus;mRNA processing;mRNA splicing, via spliceosome;mRNA transport;nuclear-transcribed mRNA catabolic process, nonsense-mediated decay;regulation of alternative mRNA splicing, via spliceosome;regulation of translation;RNA export from nucleus;RNA processing;RNA splicing;termination of RNA polymerase II transcription	catalytic step 2 spliceosome;cytoplasm;cytosol;dendrite;exon-exon junction complex;neuronal cell body;nuclear speck;nucleoplasm;nucleus;spliceosomal complex	Axon guidance;Cleavage of Growing Transcript in the Termination Region;Developmental Biology;Gene expression (Transcription);Metabolism of RNA;mRNA 3'-end processing;mRNA Splicing;mRNA Splicing - Major Pathway;Nonsense Mediated Decay (NMD) enhanced by the Exon Junction Complex (EJC);Nonsense-Mediated Decay (NMD);Processing of Capped Intron-Containing Pre-mRNA;Regulation of expression of SLITs and…	8	8	8	47.1	47.1	47.1	19.889	0	131.67	4345200000	1400500000	1343800000	1600800000	1.93828	4.91922	2.31684	4.86359	0.0336549	0.0214549	Q9Y5S9;A0A0J9YW13	Q9Y5S9;A0A0J9YW13	RNA-binding protein 8A	RBM8A
5.33614	3.90699	5.217	5.29364	5.07733	4.08491	-0.026543	0.380619	-0.256286	+	+		+	+	MAGOHB	protein binding;RNA binding	mRNA 3'-end processing;mRNA export from nucleus;mRNA processing;mRNA splicing, via spliceosome;mRNA transport;nuclear-transcribed mRNA catabolic process, nonsense-mediated decay;RNA export from nucleus;RNA splicing;termination of RNA polymerase II transcription	catalytic step 2 spliceosome;exon-exon junction complex;neuronal cell body;nucleoplasm;nucleus	Axon guidance;Cleavage of Growing Transcript in the Termination Region;Developmental Biology;Gene expression (Transcription);Metabolism of RNA;mRNA 3'-end processing;mRNA Splicing;mRNA Splicing - Major Pathway;Nonsense Mediated Decay (NMD) enhanced by the Exon Junction Complex (EJC);Nonsense-Mediated Decay (NMD);Processing of Capped Intron-Containing Pre-mRNA;Regulation of expression of SLITs and…	9	9	1	54.7	54.7	6.1	17.276	0	91.716	1954500000	620500000	698610000	635350000	2.05054	4.82004	2.22831	4.81863	0.0569192	0.0325965	Q96A72;F5H6N1;F5H6P7;F5H3U9;F5H124	Q96A72;F5H6N1;F5H6P7	Protein mago nashi homolog 2	MAGOHB
5.80052	3.42921	4.57368	4.01597	4.23751	3.09226	0.235727	0.188401	-0.216734	+	+		+	+	ACIN1	ATPase activity;enzyme binding;nucleic acid binding;protein binding;RNA binding	apoptotic chromosome condensation;apoptotic process;erythrocyte differentiation;execution phase of apoptosis;mRNA processing;negative regulation of mRNA splicing, via spliceosome;positive regulation of apoptotic process;positive regulation of monocyte differentiation;RNA splicing	ASAP complex;cytosol;exon-exon junction complex;nuclear speck;nucleolus;nucleoplasm;nucleus;plasma membrane	Apoptosis;Apoptotic cleavage of cellular proteins;Apoptotic execution phase;Programmed Cell Death	31	31	12	27.5	27.5	12	145.44	0	299.51	2105500000	689090000	610670000	805710000	1.6689	4.60114	2.07109	3.78191	0.168952	0.0691313	S4R3H4;E7EQT4;Q9UKV3	S4R3H4;E7EQT4;Q9UKV3	Apoptotic chromatin condensation inducer in the nucleus	ACIN1
3.77683	3.94514	5.74902	3.88319	5.51569	4.09736	0.130536	0.167872	-0.325502	+	+		+	+	PNN	DNA binding;protein binding;RNA binding;structural molecule activity	cell adhesion;mRNA processing;mRNA splicing, via spliceosome;regulation of transcription, DNA-templated;RNA splicing;transcription, DNA-templated	catalytic step 2 spliceosome;cell junction;cell-cell junction;desmosome;exon-exon junction complex;intermediate filament;membrane;nuclear speck;nucleus;plasma membrane;spliceosomal complex		29	29	29	36.3	36.3	36.3	81.613	0	307.78	5859900000	2024000000	1742300000	2093600000	1.71684	4.49033	1.89562	4.49875	0.0178342	-0.00903145	Q9H307;G3V5F0;G3V579	Q9H307	Pinin	PNN
3.95989	4.03589	5.35354	2.76102	0.882252	3.22979	-1.12797	-0.749135	-3.6248	+			+		PYCR1	identical protein binding;oxidoreductase activity;protein binding;pyrroline-5-carboxylate reductase activity	cellular amino acid biosynthetic process;cellular response to oxidative stress;L-proline biosynthetic process;negative regulation of hydrogen peroxide-induced cell death;oxidation-reduction process;proline biosynthetic process;regulation of mitochondrial membrane potential	mitochondrial matrix;mitochondrion	Amino acid synthesis and interconversion (transamination);Metabolism;Metabolism of amino acids and derivatives	6	6	6	33	33	33	30.213	0	88.589	113820000	31133000	27089000	55596000	1.99227	4.44977	1.06744	2.29102	0.74696	-1.83397	E2QRB3;P32322;J3KQ22;J3QLK9;J3QL23;J3QL32;J3QL24;J3QKT4;J3KTA8;J3QKT3;J3QRZ0;J3QR88;J3KSA9	E2QRB3;P32322;J3KQ22;J3QLK9;J3QL23;J3QL32;J3QL24;J3QKT4	Pyrroline-5-carboxylate reductase 1, mitochondrial;Pyrroline-5-carboxylate reductase	PYCR1
4.01781	2.96676	7.56834	4.39087	4.11311	3.78146	0.401412	0.838266	0.419276		+			+	AQR	ATP binding;helicase activity;hydrolase activity;nucleotide binding;protein binding;RNA binding	mRNA processing;mRNA splicing, via spliceosome;RNA splicing;transcription-coupled nucleotide-excision repair	catalytic step 2 spliceosome;integral component of membrane;membrane;nuclear membrane;nucleolus;nucleoplasm;nucleus;spliceosomal complex;U2-type catalytic step 2 spliceosome	DNA Repair;Dual incision in TC-NER;Formation of TC-NER Pre-Incision Complex;Gap-filling DNA repair synthesis and ligation in TC-NER;Metabolism of RNA;mRNA Splicing;mRNA Splicing - Major Pathway;Nucleotide Excision Repair;Processing of Capped Intron-Containing Pre-mRNA;Transcription-Coupled Nucleotide Excision Repair (TC-NER)	16	16	16	11	11	11	171.29	0	119.83	557600000	216190000	156970000	184440000	1.13427	4.85097	2.73399	4.09515	1.21733	0.552985	O60306;H0YH15;H0YLN9;Q5JTH9	O60306	Intron-binding protein aquarius	AQR
4.57505	3.75649	3.90872	4.88449	3.60097	3.07728	0.449324	0.0784732	-0.147958	+	+		+	+	RNPS1	mRNA 3'-UTR binding;nucleic acid binding;protein binding;RNA binding	mRNA 3'-end processing;mRNA export from nucleus;mRNA processing;mRNA splicing, via spliceosome;negative regulation of mRNA splicing, via spliceosome;nuclear-transcribed mRNA catabolic process, nonsense-mediated decay;positive regulation of apoptotic process;regulation of alternative mRNA splicing, via spliceosome;RNA export from nucleus;RNA splicing;termination of RNA polymerase II transcription;…	ASAP complex;cytoplasm;cytosol;exon-exon junction complex;nuclear speck;nucleoplasm;nucleus	Axon guidance;Cleavage of Growing Transcript in the Termination Region;Developmental Biology;Gene expression (Transcription);Metabolism of RNA;mRNA 3'-end processing;mRNA Splicing;mRNA Splicing - Major Pathway;Nonsense Mediated Decay (NMD) enhanced by the Exon Junction Complex (EJC);Nonsense-Mediated Decay (NMD);Processing of Capped Intron-Containing Pre-mRNA;Regulation of expression of SLITs and…	5	5	5	24.2	24.2	24.2	24.561	0	55.625	1704100000	516770000	804300000	382980000	2.42323	4.08008	1.7246	3.85424	0.265465	0.126613	H3BV80;H3BMM9;H3BTC0;Q15287;H3BPG5;H3BMS0	H3BV80;H3BMM9;H3BTC0;Q15287;H3BPG5;H3BMS0	RNA-binding protein with serine-rich domain 1	RNPS1
4.54844	3.53605	4.05918	4.96863	4.37464	4.36618	0.447209	0.873892	0.266229	+	+		+	+	CRNKL1	protein binding;RNA binding	mRNA processing;mRNA splicing, via spliceosome;RNA processing;RNA splicing;spliceosomal complex assembly	catalytic step 1 spliceosome;catalytic step 2 spliceosome;nuclear speck;nucleoplasm;nucleus;post-mRNA release spliceosomal complex;precatalytic spliceosome;prespliceosome;Prp19 complex;spliceosomal complex;U2-type catalytic step 2 spliceosome	Metabolism of RNA;mRNA Splicing;mRNA Splicing - Major Pathway;Processing of Capped Intron-Containing Pre-mRNA	16	16	16	19.5	19.5	19.5	99.172	0	128.43	541630000	214300000	146020000	181310000	2.28617	4.04789	2.7215	4.56982	1.0044	0.52911	Q5JY65;Q9BZJ0	Q5JY65;Q9BZJ0	Crooked neck-like protein 1	CRNKL1
4.47762	2.79635	4.72558	3.77223	4.28554	2.72437	-0.705406	-0.0719822	-0.738033	+	+		+	+	THOC5	mRNA binding;protein binding;RNA binding	cell differentiation;monocyte differentiation;mRNA 3'-end processing;mRNA export from nucleus;mRNA processing;mRNA transport;negative regulation of DNA damage checkpoint;positive regulation of DNA-templated transcription, elongation;primitive hemopoiesis;RNA export from nucleus;RNA splicing;termination of RNA polymerase II transcription;viral mRNA export from host cell nucleus	cytoplasm;nuclear chromosome, telomeric region;nucleoplasm;nucleus;THO complex;THO complex part of transcription export complex;transcription export complex	Cleavage of Growing Transcript in the Termination Region;Gene expression (Transcription);Metabolism of RNA;mRNA 3'-end processing;Processing of Capped Intron-Containing Pre-mRNA;RNA Polymerase II Transcription;RNA Polymerase II Transcription Termination;Transport of Mature mRNA derived from an Intron-Containing Transcript;Transport of Mature Transcript to Cytoplasm	2	2	2	13.6	13.6	13.6	20.803	0	14.79	56749000	21082000	10168000	25499000	1.6538	3.99985	1.79728	3.59405	0.838252	-0.50514	H7C441;C9JXG5;F8WCP5;Q13769;C9JXU6;F5GZF3;C9JCL9;H7C072	H7C441;C9JXG5;F8WCP5;Q13769;C9JXU6;F5GZF3;C9JCL9;H7C072	THO complex subunit 5 homolog	THOC5
3.33504	4.3407	4.10115	3.2492	3.75863	4.14462	-0.158961	-0.0094953	-0.301939	+	+		+	+	ZC3H14	metal ion binding;poly(A) binding;protein binding;RNA binding	negative regulation of mRNA polyadenylation;regulation of mRNA stability	axon cytoplasm;cytoplasm;dendrite cytoplasm;nuclear speck;nucleolus;nucleus;ribonucleoprotein complex		11	11	11	17	17	17	82.875	0	84.954	203130000	73876000	65352000	63898000	2.22799	3.92563	2.31605	3.71749	0.689505	-0.156798	Q6PJT7;G3V256;H0YJA2;G3V5I6;A0A087WTC9;G3V473;H0YJ87;G3V240;G3V572;G3V3R9;G3V3Y4;G3V411;G3V2X4;H0YJ51;G3V4R5	Q6PJT7;G3V256;H0YJA2;G3V5I6	Zinc finger CCCH domain-containing protein 14	ZC3H14
4.15894	2.8898	4.70493	4.45802	4.47255	3.0834	0.403486	0.193583	-0.232415	+	+		+	+	SAP18	histone deacetylase activity;protein binding;RNA binding;transcription corepressor activity	histone deacetylation;mRNA processing;negative regulation of mRNA splicing, via spliceosome;negative regulation of nucleic acid-templated transcription;positive regulation of apoptotic process;regulation of alternative mRNA splicing, via spliceosome;regulation of transcription by RNA polymerase II;regulation of transcription, DNA-templated;RNA splicing;transcription, DNA-templated	ASAP complex;cytoplasm;cytosol;exon-exon junction complex;histone deacetylase complex;nuclear body;nuclear speck;nucleoplasm;nucleus	Chromatin modifying enzymes;Chromatin organization;Epigenetic regulation of gene expression;Gene expression (Transcription);HDACs deacetylate histones;Negative epigenetic regulation of rRNA expression;NoRC negatively regulates rRNA expression	6	6	6	31.4	31.4	31.4	19.526	0	68.22	508620000	166160000	194930000	147530000	1.73714	3.91789	1.88691	4.00466	0.234702	0.121551	X6RAL5;O00422;H7BZW6;U3KQ12;U3KPY7	X6RAL5;O00422;H7BZW6	Histone deacetylase complex subunit SAP18	SAP18
2.9771	4.1066	4.63755	3.31905	4.83761	4.5958	0.453649	0.465818	-0.142479	+	+		+	+	KIF1C	ATP binding;ATPase activity;ATP-dependent microtubule motor activity;identical protein binding;kinesin binding;microtubule binding;microtubule motor activity;motor activity;nucleotide binding;protein binding;protein homodimerization activity;RNA binding	anterograde axonal transport;apoptotic process;cellular response to nerve growth factor stimulus;cytoskeleton-dependent intracellular transport;interkinetic nuclear migration;lysosome localization;microtubule-based movement;mitochondrion transport along microtubule;neuromuscular synaptic transmission;neuron-neuron synaptic transmission;positive regulation of gene expression;protein localization t…	axon;axon cytoplasm;cytoplasm;cytoplasmic vesicle;cytoplasmic vesicle membrane;cytoskeleton;cytosol;dendrite;endoplasmic reticulum;Golgi apparatus;kinesin complex;membrane;microtubule;microtubule associated complex;mitochondrion;neuron projection;neuronal cell body;postsynapse;presynapse;protein-containing complex;synaptic vesicle	COPI-dependent Golgi-to-ER retrograde traffic;Factors involved in megakaryocyte development and platelet production;Golgi-to-ER retrograde transport;Hemostasis;Intra-Golgi and retrograde Golgi-to-ER traffic;Kinesins;Membrane Trafficking;Vesicle-mediated transport	14	14	14	12.3	12.3	12.3	122.95	0	106.85	255350000	96689000	79399000	79267000	1.8141	3.90708	1.91865	4.25082	0.486681	0.258996	O43896;A0A087WWA3;Q4R9M9;O60333;H7C0K6;F8W8V9;Q12756	O43896	Kinesin-like protein KIF1C	KIF1C
3.94486	3.38529	4.32164	3.48028	1.92769	2.54498	-0.404095	-0.896576	-2.44339	+	+		+	+	DDX3X;DDX3Y	ATP binding;ATPase activity;ATP-dependent DNA helicase activity;ATP-dependent RNA helicase activity;cadherin binding;CTPase activity;DNA binding;eukaryotic initiation factor 4E binding;GTPase activity;helicase activity;hydrolase activity;mRNA 5'-UTR binding;nucleic acid binding;nucleoside-triphosphatase activity;nucleotide binding;poly(A) binding;protein binding;protein serine/threonine kinase ac…	apoptotic process;cell differentiation;cellular response to arsenic-containing substance;cellular response to osmotic stress;chromosome segregation;DNA duplex unwinding;DNA methylation involved in gamete generation;extrinsic apoptotic signaling pathway via death domain receptors;flagellated sperm motility;gene silencing by RNA;immune system process;innate immune response;intracellular signal tran…	cytoplasm;cytoplasmic ribonucleoprotein granule;cytoplasmic stress granule;cytosol;cytosolic small ribosomal subunit;eukaryotic translation initiation factor 3 complex;extracellular exosome;extracellular region;ficolin-1-rich granule lumen;membrane;mitochondrial outer membrane;mitochondrion;nuclear speck;nucleolus;nucleus;P granule;perinuclear region of cytoplasm;pi-body;piP-body;secretory granul…	Gene expression (Transcription);Gene Silencing by RNA;Immune System;Innate Immune System;Neutrophil degranulation;PIWI-interacting RNA (piRNA) biogenesis	29	29	28	45	45	43.3	70.839	0	323.31	3808300000	925840000	1149400000	1733100000	2.31255	3.88393	1.55625	2.65098	0.746432	-1.24802	A0A0D9SFB3;A0A0D9SG12;A0A0D9SF53;O00571;O15523;A0A0J9YVQ7;A0A0J9YYH6;C9J081;C9J8G5;A0A087WVZ1;B4DLA0;A0A087WX09;D6RCM4;Q9NQI0;H0Y960	A0A0D9SFB3;A0A0D9SG12;A0A0D9SF53;O00571;O15523	ATP-dependent RNA helicase DDX3X;ATP-dependent RNA helicase DDX3Y	DDX3X;DDX3Y
3.47819	4.01257	4.06264	3.24564	2.00289	3.07929	-0.156868	-0.973469	-2.01967	+	+		+	+	EIF2A	cadherin binding;mRNA binding;protein binding;ribosome binding;translation initiation factor activity;tRNA binding	positive regulation of signal transduction;protein phosphorylation;regulation of translation;response to amino acid starvation;ribosome assembly;SREBP signaling pathway;translation;translational initiation	blood microparticle;cytoplasm;cytosolic small ribosomal subunit;eukaryotic translation initiation factor 2 complex;extracellular space		10	10	10	20.5	20.5	20.5	64.449	0	93.64	227780000	52858000	82247000	92678000	2.62888	3.85113	1.71841	2.77594	0.719392	-1.05	F8WAE5;Q9BY44;H7C5R5;C9IZE1;F8WF18;F8WAT3;H7C5Q3	F8WAE5;Q9BY44;H7C5R5	Eukaryotic translation initiation factor 2A;Eukaryotic translation initiation factor 2A, N-terminally processed	EIF2A
4.50036	2.40613	4.57942	5.08021	4.66478	NaN	0.419107	0.7376	0.180806	+	+		+	+	CWC27	isomerase activity;peptidyl-prolyl cis-trans isomerase activity	mRNA splicing, via spliceosome;protein folding;protein peptidyl-prolyl isomerization	catalytic step 2 spliceosome;nucleoplasm;nucleus	Metabolism of RNA;mRNA Splicing;mRNA Splicing - Major Pathway;Processing of Capped Intron-Containing Pre-mRNA	5	5	5	15	15	15	53.846	0	68.785	227320000	83995000	57700000	85627000	1.48341	3.82864	1.56667	4.8725	0.959615	0.445838	Q6UX04;D6REK3	Q6UX04	Peptidyl-prolyl cis-trans isomerase CWC27 homolog	CWC27
4.96241	2.21447	4.15664	4.07602	3.83731	2.76292	-0.412712	-0.195996	-0.488515	+	+		+	+	SRRM2	C2H2 zinc finger domain binding;protein binding;protein N-terminus binding;RNA binding	mRNA processing;mRNA splicing, via spliceosome;RNA splicing	Cajal body;catalytic step 2 spliceosome;nuclear speck;nucleoplasm;nucleus;spliceosomal complex;U2-type catalytic step 2 spliceosome	Metabolism of RNA;mRNA Splicing;mRNA Splicing - Major Pathway;Processing of Capped Intron-Containing Pre-mRNA	38	38	38	20.1	20.1	20.1	299.61	0	323.31	1452400000	662980000	433470000	356000000	1.36071	3.77784	1.89848	3.55875	1.27644	-0.365741	Q9UQ35;I3L4D8;I3L182;I3L1I8;A0A087X1W1;I3L1C0;I3L4U6;I3L0N7;I3L3Q8	Q9UQ35	Serine/arginine repetitive matrix protein 2	SRRM2
2.99585	3.77305	4.46526	3.06867	3.92113	3.74556	0.126048	-0.031371	-0.283448	+	+		+	+	CCDC9	protein binding;RNA binding				11	11	11	24.5	24.5	24.5	59.702	0	116.24	1188400000	400270000	358650000	429450000	1.89952	3.74472	2.28125	3.57845	0.186786	-0.0629236	Q9Y3X0;M0QYB4;M0QZR0;M0R2W0	Q9Y3X0	Coiled-coil domain-containing protein 9	CCDC9
4.11601	2.85004	4.08491	4.26562	4.0434	3.5277	0.0408223	0.704695	0.00207898	+	+		+	+	CDC5L	DNA binding;protein binding;RNA binding;RNA polymerase II regulatory region sequence-specific DNA binding;RNA polymerase II transcription factor activity, sequence-specific DNA binding;sequence-specific DNA binding;transcription factor activity, RNA polymerase II transcription factor recruiting;transcription regulatory region DNA binding;transcriptional activator activity, RNA polymerase II trans…	cell cycle;cell differentiation;cellular response to DNA damage stimulus;cellular response to fibroblast growth factor stimulus;cellular response to interleukin-2;cellular response to nerve growth factor stimulus;cellular response to prolactin;cellular response to wortmannin;DNA repair;mitotic cell cycle;mRNA processing;mRNA splicing, via spliceosome;positive regulation of transcription by RNA po…	catalytic step 2 spliceosome;cytoplasm;DNA replication factor A complex;membrane;nuclear speck;nucleoplasm;nucleus;perinuclear region of cytoplasm;protein-DNA complex;Prp19 complex;spliceosomal complex;U2-type catalytic step 2 spliceosome	Metabolism of RNA;mRNA Splicing;mRNA Splicing - Major Pathway;Processing of Capped Intron-Containing Pre-mRNA	25	25	25	37.3	37.3	37.3	92.25	0	279.02	1261500000	447100000	350230000	464190000	1.90073	3.68365	2.51505	3.94557	0.410577	0.249199	Q99459	Q99459	Cell division cycle 5-like protein	CDC5L
3.68001	3.48156	3.76277	2.99114	3.2986	2.97995	-0.72934	-0.139856	-0.456806	+	+		+	+	THOC2	mRNA binding;protein binding;RNA binding	blastocyst development;cell morphogenesis;generation of neurons;mRNA 3'-end processing;mRNA export from nucleus;mRNA processing;mRNA transport;negative regulation of neuron projection development;neuron development;poly(A)+ mRNA export from nucleus;regulation of gene expression;regulation of mRNA export from nucleus;RNA export from nucleus;RNA splicing;stem cell division;termination of RNA polyme…	nuclear chromosome, telomeric region;nuclear speck;nucleoplasm;nucleus;THO complex;THO complex part of transcription export complex;transcription export complex	Cleavage of Growing Transcript in the Termination Region;Gene expression (Transcription);Metabolism of RNA;mRNA 3'-end processing;Processing of Capped Intron-Containing Pre-mRNA;RNA Polymerase II Transcription;RNA Polymerase II Transcription Termination;Transport of Mature mRNA derived from an Intron-Containing Transcript;Transport of Mature Transcript to Cytoplasm	14	14	14	8.9	8.9	8.9	182.77	0	93.818	181880000	69038000	45820000	67022000	3.28015	3.64145	2.94322	3.0899	0.913886	-0.442	Q8NI27;A0A0C4DG98;H0Y815;F2Z2V2;B7ZBA0;H0Y594	Q8NI27;A0A0C4DG98	THO complex subunit 2	THOC2
3.78089	2.82424	4.04754	3.77189	4.09133	3.50754	0.0690147	0.676087	-0.00302646	+	+		+	+	PRPF19	identical protein binding;protein binding;transferase activity;ubiquitin protein ligase activity;ubiquitin-protein transferase activity;ubiquitin-ubiquitin ligase activity	cellular protein localization;cellular response to DNA damage stimulus;DNA repair;double-strand break repair via nonhomologous end joining;generation of catalytic spliceosome for first transesterification step;inner cell mass cell proliferation;lipid biosynthetic process;mRNA processing;mRNA splicing, via spliceosome;negative regulation of neuron differentiation;positive regulation of astrocyte d…	catalytic step 2 spliceosome;cytoplasm;cytoskeleton;DNA replication factor A complex;lipid droplet;membrane;nuclear speck;nucleoplasm;nucleus;Prp19 complex;site of double-strand break;spindle;spliceosomal complex;U2-type catalytic step 1 spliceosome;U2-type catalytic step 2 spliceosome	DNA Repair;Dual incision in TC-NER;Formation of TC-NER Pre-Incision Complex;Gap-filling DNA repair synthesis and ligation in TC-NER;Metabolism of RNA;mRNA Splicing;mRNA Splicing - Major Pathway;Nucleotide Excision Repair;Processing of Capped Intron-Containing Pre-mRNA;Transcription-Coupled Nucleotide Excision Repair (TC-NER)	12	12	12	27.8	27.8	27.8	55.18	0	154.97	1586500000	522220000	477730000	586550000	1.96807	3.55089	2.70401	3.79026	0.432291	0.247358	Q9UMS4;F5GY56;F5H2I0;H0YGF3;H0YGZ5	Q9UMS4;F5GY56	Pre-mRNA-processing factor 19	PRPF19
3.6377	3.04033	3.90178	3.46398	3.71499	3.1296	-0.111259	0.0632269	-0.325041	+	+		+	+	TRA2B	identical protein binding;mRNA binding;nucleic acid binding;poly-purine tract binding;pre-mRNA binding;protein binding;protein domain specific binding;RNA binding	cellular response to glucose stimulus;cerebral cortex regionalization;embryonic brain development;mRNA processing;mRNA splicing, via spliceosome;negative regulation of mRNA splicing, via spliceosome;positive regulation of mRNA splicing, via spliceosome;protein complex oligomerization;regulation of alternative mRNA splicing, via spliceosome;regulation of RNA splicing;response to reactive oxygen sp…	nuclear inner membrane;nucleoplasm;nucleus;perinuclear region of cytoplasm;spliceosomal complex	Metabolism of RNA;mRNA Splicing;mRNA Splicing - Major Pathway;Processing of Capped Intron-Containing Pre-mRNA	7	7	6	26.7	26.7	23.6	33.665	0	82.514	411470000	134300000	115740000	161440000	2.28567	3.52661	2.61509	3.43619	0.416348	-0.124358	P62995;H7BXF3;H7C2L4	P62995;H7BXF3	Transformer-2 protein homolog beta	TRA2B
3.52239	NaN	3.49774	3.71391	3.03718	NaN	0.344033	NaN	0.0731505	+			+		PPIG	cyclosporin A binding;isomerase activity;peptidyl-prolyl cis-trans isomerase activity;protein binding;RNA binding	protein folding;protein peptidyl-prolyl isomerization;RNA splicing	cytosol;nuclear matrix;nuclear speck;nucleoplasm;nucleus		6	6	6	8.6	8.6	8.6	88.616	0	43.915	128970000	54153000	28146000	46672000	2.6506	3.51007	1.19652	3.37555	0.435779	0.208592	Q13427;C9JN15;C9JM79;E9PG73;C9JT64;C9J679	Q13427;C9JN15;C9JM79;E9PG73	Peptidyl-prolyl cis-trans isomerase G;Peptidyl-prolyl cis-trans isomerase	PPIG
3.85369	2.77859	3.8514	3.98766	3.69346	3.44347	0.124328	0.705668	0.00618806	+	+		+	+	PLRG1	protein binding	mRNA processing;mRNA splicing, via spliceosome;positive regulation of G1/S transition of mitotic cell cycle;protein localization to nucleus;RNA splicing	catalytic step 2 spliceosome;Cul4-RING E3 ubiquitin ligase complex;DNA replication factor A complex;fibrillar center;nuclear membrane;nuclear speck;nucleoplasm;nucleus;precatalytic spliceosome;Prp19 complex;spliceosomal complex;U2-type catalytic step 2 spliceosome	Metabolism of RNA;mRNA Splicing;mRNA Splicing - Major Pathway;Processing of Capped Intron-Containing Pre-mRNA	10	10	10	20	20	20	57.193	0	107.55	467820000	211140000	98068000	158610000	1.98582	3.49456	2.74623	3.7082	0.486425	0.278728	O43660;B7Z982;H0YA24;D6RA26;H0YAA2	O43660	Pleiotropic regulator 1	PLRG1
3.70889	2.30241	4.45273	3.76384	4.27453	3.51463	0.0561673	1.41311	-0.191184	+	+		+	+	PRPF4B	ATP binding;cyclin-dependent protein serine/threonine kinase activity;kinase activity;nucleotide binding;protein binding;protein kinase activity;protein serine/threonine kinase activity;RNA binding;transferase activity	mRNA processing;mRNA splicing, via spliceosome;phosphorylation;protein phosphorylation;RNA splicing	catalytic step 2 spliceosome;chromosome;nuclear speck;nucleus;spliceosomal complex		13	13	13	12.1	12.1	12.1	116.99	0	106.79	561270000	240520000	148530000	172230000	1.50647	3.48801	2.47419	3.851	0.316117	0.42603	Q13523;H0YDJ3	Q13523;H0YDJ3	Serine/threonine-protein kinase PRP4 homolog	PRPF4B
3.42218	3.30374	3.48967	4.44841	2.45103	2.29751	1.04243	-0.920407	-0.928427	+	+		+	+	PDCD4	protein binding;RNA binding	apoptotic process;BMP signaling pathway;cell aging;cellular response to lipopolysaccharide;epithelial to mesenchymal transition involved in cardiac fibroblast development;interleukin-12-mediated signaling pathway;negative regulation of apoptotic process;negative regulation of cell cycle;negative regulation of cytokine production involved in inflammatory response;negative regulation of JUN kinase …	cytoplasm;cytosol;nucleus	Cytokine Signaling in Immune system;Gene and protein expression by JAK-STAT signaling after Interleukin-12 stimulation;Immune System;Interleukin-12 family signaling;Interleukin-12 signaling;Signaling by Interleukins	6	6	6	11.3	11.3	11.3	51.735	0	39.895	100790000	27056000	42369000	31361000	3.59418	3.4052	1.32364	3.06565	0.14173	-0.2688	Q53EL6;Q5VZS7	Q53EL6;Q5VZS7	Programmed cell death protein 4	PDCD4
2.95545	2.51697	4.71688	3.26313	5.06709	3.29287	0.493852	0.895458	0.375834	+	+		+	+	CDC40	protein binding;RNA binding	mRNA 3'-end processing;mRNA export from nucleus;mRNA processing;mRNA splicing, via spliceosome;RNA export from nucleus;RNA splicing;termination of RNA polymerase II transcription	catalytic step 2 spliceosome;nucleoplasm;nucleus;spliceosomal complex;U2-type catalytic step 2 spliceosome	Cleavage of Growing Transcript in the Termination Region;Gene expression (Transcription);Metabolism of RNA;mRNA 3'-end processing;mRNA Splicing;mRNA Splicing - Major Pathway;Processing of Capped Intron-Containing Pre-mRNA;RNA Polymerase II Transcription;RNA Polymerase II Transcription Termination;Transport of Mature mRNA derived from an Intron-Containing Transcript;Transport of Mature Transcript …	10	10	10	21	21	21	60.83	0	104.07	369540000	146660000	86294000	136590000	1.43164	3.39644	1.6404	3.87436	1.18976	0.588381	Q5SRN1;O60508	Q5SRN1;O60508	Pre-mRNA-processing factor 17	CDC40
3.08155	NaN	3.60383	2.94942	3.41057	NaN	-0.125872	NaN	-0.193204	+	+		+	+	PRPF38A	protein binding;RNA binding	mRNA processing;mRNA splicing, via spliceosome;RNA splicing	nuclear membrane;nucleoplasm;nucleus;precatalytic spliceosome;spliceosomal complex	Metabolism of RNA;mRNA Splicing;mRNA Splicing - Major Pathway;Processing of Capped Intron-Containing Pre-mRNA	4	4	4	14.7	14.7	14.7	37.476	0	48.466	131770000	63623000	31380000	36771000	1.30422	3.34269	1.3365	3.17999	0.878117	-0.159538	Q8NAV1	Q8NAV1	Pre-mRNA-splicing factor 38A	PRPF38A
3.46164	2.95274	3.58737	3.63625	3.64609	3.23409	0.116897	0.678072	0.000851407	+	+		+	+	SNW1	androgen receptor binding;enzyme binding;Notch binding;nuclear hormone receptor binding;protein binding;retinoic acid receptor binding;RNA binding;SMAD binding;transcription coactivator activity;transcription corepressor activity;vitamin D receptor binding	cellular response to retinoic acid;generation of catalytic spliceosome for second transesterification step;intrinsic apoptotic signaling pathway in response to DNA damage by p53 class mediator;mRNA processing;mRNA splicing, via spliceosome;negative regulation of transcription by RNA polymerase II;negative regulation of transcription, DNA-templated;Notch signaling pathway;positive regulation by ho…	catalytic step 2 spliceosome;chromatin;cyclin/CDK positive transcription elongation factor complex;cytoplasm;nuclear body;nuclear matrix;nuclear speck;nucleoplasm;nucleus;post-mRNA release spliceosomal complex;SMAD protein complex;spliceosomal complex;U2-type catalytic step 2 spliceosome	Constitutive Signaling by NOTCH1 HD+PEST Domain Mutants;Constitutive Signaling by NOTCH1 PEST Domain Mutants;Disease;Diseases of signal transduction;Gene expression (Transcription);Generic Transcription Pathway;Metabolism of RNA;mRNA Splicing;mRNA Splicing - Major Pathway;NOTCH1 Intracellular Domain Regulates Transcription;NOTCH3 Intracellular Domain Regulates Transcription;Notch-HLH transcriptio…	16	16	16	35.6	35.6	35.6	61.494	0	154.76	771480000	304960000	200960000	265560000	2.47245	3.33392	2.82515	3.50548	0.478545	0.265273	Q13573;G3V3A4;G3V4X8;G3V5R3	Q13573;G3V3A4;G3V4X8	SNW domain-containing protein 1	SNW1
3.1213	NaN	3.5399	3.08927	3.35831	NaN	-0.0331118	NaN	-0.181675	+	+		+	+	ARGLU1	cadherin binding;protein binding	regulation of transcription, DNA-templated;transcription, DNA-templated	mitochondrion;nucleoplasm;nucleus		3	3	3	8.8	8.8	8.8	33.216	0	17.091	70674000	26282000	17969000	26422000	1.39844	3.3306	1.57595	3.22379	0.41428	-0.107393	Q9NWB6	Q9NWB6	Arginine and glutamate-rich protein 1	ARGLU1
3.90929	2.62821	3.41643	4.14469	3.58596	2.8853	-0.0193312	0.449641	0.106809	+	+		+	+	SRSF7	metal ion binding;nucleic acid binding;phospholipase binding;protein binding;protein domain specific binding;RNA binding;sequence-specific mRNA binding;zinc ion binding	cellular response to leukemia inhibitory factor;mRNA 3'-end processing;mRNA export from nucleus;mRNA processing;mRNA splicing, via spliceosome;mRNA transport;negative regulation of mRNA splicing, via spliceosome;regulation of mRNA splicing, via spliceosome;RNA export from nucleus;RNA splicing;termination of RNA polymerase II transcription	cytoplasm;extracellular exosome;nuclear speck;nucleoplasm;nucleus	Cleavage of Growing Transcript in the Termination Region;Gene expression (Transcription);Metabolism of RNA;mRNA 3'-end processing;mRNA Splicing;mRNA Splicing - Major Pathway;mRNA Splicing - Minor Pathway;Processing of Capped Intron-Containing Pre-mRNA;RNA Polymerase II Transcription;RNA Polymerase II Transcription Termination;Transport of Mature mRNA derived from an Intron-Containing Transcript;T…	5	5	5	36.5	36.5	36.5	15.763	0	76.807	681440000	249830000	199820000	231790000	1.90629	3.31798	1.98154	3.53865	0.482034	0.179039	A0A0B4J1Z1;C9JAB2;Q16629;F8WEA1;A0A087X2D0;P84103	A0A0B4J1Z1;C9JAB2;Q16629	Serine/arginine-rich splicing factor 7	SRSF7
3.61391	2.63427	3.62807	3.41247	3.50435	2.84956	-0.196029	0.197488	-0.100036	+	+		+	+	SRSF6	nucleic acid binding;pre-mRNA binding;protein binding;RNA binding	alternative mRNA splicing, via spliceosome;cellular response to insulin stimulus;liver development;liver regeneration;mRNA 3'-end processing;mRNA export from nucleus;mRNA processing;mRNA splice site selection;mRNA splicing, via spliceosome;negative regulation of cell death;negative regulation of gene expression;negative regulation of keratinocyte differentiation;negative regulation of mRNA splici…	cytosol;nuclear speck;nucleolus;nucleoplasm;nucleus	Cleavage of Growing Transcript in the Termination Region;Gene expression (Transcription);Metabolism of RNA;mRNA 3'-end processing;mRNA Splicing;mRNA Splicing - Major Pathway;mRNA Splicing - Minor Pathway;Processing of Capped Intron-Containing Pre-mRNA;RNA Polymerase II Transcription;RNA Polymerase II Transcription Termination;Transport of Mature mRNA derived from an Intron-Containing Transcript;T…	6	6	4	15.4	15.4	9.3	39.586	0	47.04	443500000	157830000	132380000	153290000	2.00717	3.29208	2.40565	3.25546	0.0928427	-0.0328589	Q13247;B4DJK0;B4DUA4;Q13243	Q13247	Serine/arginine-rich splicing factor 6	SRSF6
3.40386	2.56152	3.892	3.32933	3.77527	3.38722	0.0137839	0.790522	-0.10541	+	+		+	+	SNRNP40	protein binding;RNA binding	mRNA processing;mRNA splicing, via spliceosome;RNA processing;RNA splicing;RNA splicing, via transesterification reactions	catalytic step 2 spliceosome;cytosol;integral component of membrane;membrane;nuclear speck;nucleoplasm;nucleus;precatalytic spliceosome;small nucleolar ribonucleoprotein complex;spliceosomal complex;U2-type catalytic step 2 spliceosome;U5 snRNP	Metabolism of RNA;mRNA Splicing;mRNA Splicing - Major Pathway;mRNA Splicing - Minor Pathway;Processing of Capped Intron-Containing Pre-mRNA	9	9	9	35.3	35.3	35.3	39.31	0	158.37	792350000	297300000	188900000	306150000	1.8633	3.2858	2.79626	3.49728	0.306166	0.232965	Q96DI7;Q9NSS8	Q96DI7	U5 small nuclear ribonucleoprotein 40 kDa protein	SNRNP40
2.93512	3.22649	3.65661	3.09197	3.52272	3.34554	0.135929	0.41846	-0.132116	+	+		+	+	PAXBP1	DNA binding;DNA binding transcription factor activity;RNA polymerase II proximal promoter sequence-specific DNA binding;transcription factor binding;transcriptional repressor activity, RNA polymerase II proximal promoter sequence-specific DNA binding	muscle organ development;positive regulation of histone methylation;positive regulation of myoblast proliferation;positive regulation of transcription by RNA polymerase II;regulation of skeletal muscle satellite cell proliferation;regulation of transcription, DNA-templated;transcription, DNA-templated	cytosol;nucleus		9	9	9	12	12	12	104.8	0	111.73	247160000	86748000	74779000	85636000	2.38988	3.27274	2.84941	3.32008	0.32855	0.140758	Q9Y5B6	Q9Y5B6	PAX3- and PAX7-binding protein 1	PAXBP1
3.773	1.4452	4.19117	3.59889	4.06058	1.88037	-0.168512	0.435202	-0.204141		+			+	SON	DNA binding;nucleic acid binding;protein binding;RNA binding;RS domain binding	cell cycle;microtubule cytoskeleton organization;mitotic cytokinesis;mRNA processing;negative regulation of apoptotic process;regulation of cell cycle;regulation of mRNA splicing, via spliceosome;regulation of RNA splicing;RNA splicing	nuclear speck;nucleus		18	18	18	9.4	9.4	9.4	263.83	0	129.05	232500000	105210000	61434000	65853000	1.17507	3.13645	1.38867	3.17994	0.0319354	0.0208498	P18583;H7C1M2;J3QSZ5;H7C2G8	P18583;H7C1M2	Protein SON	SON
3.53194	2.58417	3.70033	3.49424	3.63463	3.39849	-0.0269252	0.792606	-0.124461	+	+		+	+	SNRNP200	ATP binding;ATP-dependent helicase activity;ATP-dependent RNA helicase activity;helicase activity;hydrolase activity;identical protein binding;nucleic acid binding;nucleotide binding;protein binding;RNA binding	cis assembly of pre-catalytic spliceosome;mRNA processing;mRNA splicing, via spliceosome;osteoblast differentiation;RNA splicing	catalytic step 2 spliceosome;membrane;nucleoplasm;nucleus;spliceosomal complex;U4/U6 x U5 tri-snRNP complex;U5 snRNP	Metabolism of RNA;mRNA Splicing;mRNA Splicing - Major Pathway;mRNA Splicing - Minor Pathway;Processing of Capped Intron-Containing Pre-mRNA	64	64	64	30.9	30.9	30.9	244.5	0	323.31	6772000000	2449500000	1747000000	2575500000	1.95526	3.27215	3.41832	3.50912	0.268543	0.21374	O75643;B4E0P5	O75643	U5 small nuclear ribonucleoprotein 200 kDa helicase	SNRNP200
3.44876	2.85904	3.50538	3.59576	3.48268	3.38377	0.348459	0.712728	0.0392215	+	+		+	+	BUD13	protein binding;RNA binding	mRNA splicing, via spliceosome	nucleus;RES complex		10	10	10	17.9	17.9	17.9	70.52	0	65.06	130500000	48632000	38448000	43415000	2.40146	3.27106	3.51112	3.4874	0.698603	0.366803	Q9BRD0;H7C462	Q9BRD0	BUD13 homolog	BUD13
3.4791	2.51268	3.81568	3.5455	3.61409	3.36331	0.0762854	0.827982	-0.113567	+	+		+	+	PRPF8	K63-linked polyubiquitin modification-dependent protein binding;pre-mRNA intronic binding;protein binding;RNA binding;second spliceosomal transesterification activity;U1 snRNA binding;U2 snRNA binding;U5 snRNA binding;U6 snRNA binding	cellular response to lipopolysaccharide;cellular response to tumor necrosis factor;mRNA processing;mRNA splicing, via spliceosome;RNA splicing;RNA splicing, via transesterification reactions;spliceosomal tri-snRNP complex assembly	catalytic step 2 spliceosome;membrane;nuclear speck;nucleoplasm;nucleus;small nuclear ribonucleoprotein complex;spliceosomal complex;U2-type catalytic step 2 spliceosome;U2-type precatalytic spliceosome;U4/U6 x U5 tri-snRNP complex;U5 snRNP	Metabolism of RNA;mRNA Splicing;mRNA Splicing - Major Pathway;mRNA Splicing - Minor Pathway;Processing of Capped Intron-Containing Pre-mRNA	64	64	64	31.6	31.6	31.6	273.6	0	323.31	5911100000	2177800000	1395600000	2337800000	1.85477	3.26915	3.3422	3.50763	0.341014	0.263567	Q6P2Q9;I3L0J9;I3L3Z8;I3L1T8	Q6P2Q9	Pre-mRNA-processing-splicing factor 8	PRPF8
3.40935	2.4949	3.74114	3.00347	3.39474	3.53232	-0.257632	0.92372	-0.344374	+	+		+	+	DDX23	ATP binding;ATP-dependent helicase activity;ATP-dependent RNA helicase activity;helicase activity;hydrolase activity;nucleic acid binding;nucleotide binding;protein binding;RNA binding	cis assembly of pre-catalytic spliceosome;mRNA processing;mRNA splicing, via spliceosome;RNA secondary structure unwinding;RNA splicing;RNA splicing, via transesterification reactions	catalytic step 2 spliceosome;cytoplasm;extracellular exosome;nucleolus;nucleoplasm;nucleus;spliceosomal complex;U5 snRNP	Metabolism of RNA;mRNA Splicing;mRNA Splicing - Major Pathway;mRNA Splicing - Minor Pathway;Processing of Capped Intron-Containing Pre-mRNA	23	23	23	27	27	27	95.581	0	183.91	1032600000	372850000	266870000	392860000	1.88048	3.21513	2.64161	3.31018	0.0874008	0.107238	Q9BUQ8;H0YI52;H0YIL9;F8VVA2	Q9BUQ8	Probable ATP-dependent RNA helicase DDX23	DDX23
3.35931	2.50014	3.58292	3.37174	3.43921	3.21008	-0.0472787	0.830174	-0.0866479	+	+		+	+	EFTUD2	GTP binding;GTPase activity;nucleotide binding;protein binding;RNA binding	cellular response to drug;mRNA processing;mRNA splicing, via spliceosome;response to cocaine;RNA splicing	Cajal body;catalytic step 2 spliceosome;cytosol;membrane;nuclear speck;nucleoplasm;nucleus;spliceosomal complex;U2-type catalytic step 2 spliceosome;U4/U6 x U5 tri-snRNP complex	Metabolism of RNA;mRNA Splicing;mRNA Splicing - Major Pathway;mRNA Splicing - Minor Pathway;Processing of Capped Intron-Containing Pre-mRNA	29	29	28	33.1	33.1	32.1	109.43	0	323.31	2609800000	960040000	697300000	952510000	1.9659	3.14746	3.38304	3.34035	0.284685	0.232083	Q15029;K7EP67;K7EJ74	Q15029	116 kDa U5 small nuclear ribonucleoprotein component	EFTUD2
2.95344	NaN	3.9514	2.81431	3.26923	NaN	-0.0954196	NaN	-0.151729		+			+	RSRC1	protein binding	alternative mRNA splicing, via spliceosome;mRNA processing;mRNA splicing, via spliceosome;nucleocytoplasmic transport;protein phosphorylation;response to antibiotic;RNA splicing	cytoplasm;nuclear speck;nucleus		4	4	4	14.4	14.4	14.4	38.677	0	32.414	77691000	34942000	19457000	23292000	1.03916	3.45242	1.32315	3.04177	0.845848	-0.123574	Q96IZ7;H7C5Q0;C9J713	Q96IZ7;H7C5Q0	Serine/Arginine-related protein 53	RSRC1
3.42931	2.37685	3.54028	3.38254	3.34918	2.75525	0.0518593	0.428678	-0.173127	+	+		+	+	TFIP11	nucleic acid binding;protein binding	biomineral tissue development;mRNA processing;mRNA splicing, via spliceosome;negative regulation of DNA ligase activity;negative regulation of double-strand break repair via nonhomologous end joining;negative regulation of protein binding;negative regulation of protein complex assembly;protection from non-homologous end joining at telomere;RNA processing;RNA splicing;spliceosomal complex disassem…	catalytic step 2 spliceosome;cytoplasm;extracellular matrix;nuclear chromosome, telomeric region;nuclear speck;nucleolus;nucleoplasm;nucleus;spliceosomal complex;U2-type post-mRNA release spliceosomal complex	Metabolism of RNA;mRNA Splicing;mRNA Splicing - Major Pathway;Processing of Capped Intron-Containing Pre-mRNA	10	10	10	12.9	12.9	12.9	96.819	0	71.29	154840000	50614000	50479000	53742000	1.8581	3.11548	2.38446	3.16232	0.208664	0.10247	Q9UBB9;H0Y4U8	Q9UBB9	Tuftelin-interacting protein 11	TFIP11
3.11604	2.57976	3.62842	2.70925	3.44227	3.46832	-0.328598	0.909351	-0.233888	+	+		+	+	SART1	protein binding;RNA binding	maturation of 5S rRNA;mRNA cis splicing, via spliceosome;mRNA processing;mRNA splicing, via spliceosome;positive regulation of cytotoxic T cell differentiation;RNA splicing;spliceosomal snRNP assembly	Cajal body;catalytic step 2 spliceosome;cytoplasm;cytosol;Golgi apparatus;nuclear speck;nucleoplasm;nucleus;spliceosomal complex;U2-type precatalytic spliceosome;U4/U6 x U5 tri-snRNP complex	Metabolism of RNA;mRNA Splicing;mRNA Splicing - Major Pathway;Processing of Capped Intron-Containing Pre-mRNA	15	15	15	21	21	21	90.254	0	156.87	301300000	86632000	64883000	149780000	2.02894	3.10807	2.2243	3.20661	0.0976229	0.115622	O43290;E9PQI8	O43290	U4/U6.U5 tri-snRNP-associated protein 1	SART1
3.78117	1.784	3.75809	4.10775	4.10039	2.62775	0.356595	0.889941	0.361472	+	+		+	+	XAB2	protein binding	blastocyst development;cellular response to DNA damage stimulus;cerebral cortex development;DNA repair;generation of catalytic spliceosome for first transesterification step;mRNA processing;mRNA splicing, via spliceosome;RNA processing;RNA splicing;transcription, DNA-templated;transcription-coupled nucleotide-excision repair	catalytic step 1 spliceosome;catalytic step 2 spliceosome;membrane;nucleoplasm;nucleus;post-mRNA release spliceosomal complex;prespliceosome;Prp19 complex;spliceosomal complex;U2-type catalytic step 2 spliceosome	DNA Repair;Dual incision in TC-NER;Formation of TC-NER Pre-Incision Complex;Gap-filling DNA repair synthesis and ligation in TC-NER;Metabolism of RNA;mRNA Splicing;mRNA Splicing - Major Pathway;Nucleotide Excision Repair;Processing of Capped Intron-Containing Pre-mRNA;Transcription-Coupled Nucleotide Excision Repair (TC-NER)	16	16	16	20.5	20.5	20.5	100.01	0	169.49	570530000	243250000	128930000	198350000	1.37169	3.10775	1.74325	3.61196	1.02728	0.536002	Q9HCS7	Q9HCS7	Pre-mRNA-splicing factor SYF1	XAB2
2.88769	NaN	3.26611	2.58208	2.89357	NaN	-0.26642	NaN	-0.522859	+	+		+	+	CFAP20	protein binding;RNA binding	cilium assembly;multicellular organism development;positive regulation of cell motility;positive regulation of feeding behavior;protein polyglutamylation;regulation of cilium beat frequency involved in ciliary motility	cell projection;centriole;ciliary basal body;cilium;cytoplasm;cytoskeleton;extracellular exosome;microtubule;nucleus		3	3	3	15.5	15.5	15.5	22.774	0	23.527	43939000	15533000	12892000	15514000	1.40783	3.0769	1.44158	2.73783	0.698991	-0.39464	Q9Y6A4;H3BPA3	Q9Y6A4	Cilia- and flagella-associated protein 20	CFAP20
3.6183	2.60315	2.95049	3.4946	2.43995	2.31936	-0.0796304	-0.220648	-0.203514	+	+		+	+	PABPN1	nucleic acid binding;protein binding;RNA binding;RNA polymerase binding	cellular response to lipopolysaccharide;MAPK cascade;modification by virus of host mRNA processing;mRNA 3'-end processing;mRNA processing;mRNA splicing, via spliceosome;muscle contraction;poly(A)+ mRNA export from nucleus;positive regulation of polynucleotide adenylyltransferase activity;RNA processing;termination of RNA polymerase II transcription	cytoplasm;nuclear inclusion body;nuclear speck;nucleoplasm;nucleus;ribonucleoprotein complex	Cleavage of Growing Transcript in the Termination Region;Disease;Gene expression (Transcription);Host Interactions with Influenza Factors;Infectious disease;Influenza Infection;Inhibition of Host mRNA Processing and RNA Silencing;Metabolism of RNA;mRNA 3'-end processing;mRNA Splicing;mRNA Splicing - Major Pathway;NS1 Mediated Effects on Host Pathways;Processing of Capped Intron-Containing Pre-mRN…	3	3	3	17.3	17.3	17.3	18.99	0	23.49	147850000	51972000	48775000	47105000	2.02874	3.05731	1.74681	2.7513	1.19788	-0.167931	B4DEH8;G3V4T2;Q86U42;H0YJH9	B4DEH8;G3V4T2;Q86U42;H0YJH9	Polyadenylate-binding protein 2	PABPN1
3.80591	1.7129	4.08049	3.60595	2.89916	2.09646	-0.203568	0.383608	-0.285816		+			+	SFSWAP	protein binding;RNA binding	alternative mRNA splicing, via spliceosome;mRNA 5'-splice site recognition;mRNA processing;negative regulation of mRNA splicing, via spliceosome;regulation of transcription, DNA-templated;RNA processing;RNA splicing;transcription, DNA-templated	nucleus		6	6	6	6.4	6.4	6.4	104.82	0	35.585	43761000	17407000	12108000	14246000	1.29675	3.19977	1.65061	2.86719	0.0542696	-0.0352591	Q12872;F5H1A5;H0YFR9	Q12872	Splicing factor, suppressor of white-apricot homolog	SFSWAP
2.27781	2.77798	4.10341	2.82562	4.01725	3.43029	0.0472592	0.690015	-0.00302646	+	+		+	+	RBM22	calcium-dependent protein binding;metal ion binding;nucleic acid binding;pre-mRNA binding;protein binding;RNA binding;U6 snRNA binding	cellular response to drug;mRNA cis splicing, via spliceosome;mRNA processing;mRNA splicing, via spliceosome;positive regulation of protein export from nucleus;positive regulation of protein import into nucleus;positive regulation of RNA splicing;protein import into nucleus, translocation;RNA splicing;spliceosomal snRNP assembly	catalytic step 2 spliceosome;cytoplasm;nucleoplasm;nucleus;Prp19 complex;spliceosomal complex;U2-type catalytic step 1 spliceosome;U2-type catalytic step 2 spliceosome	Metabolism of RNA;mRNA Splicing;mRNA Splicing - Major Pathway;Processing of Capped Intron-Containing Pre-mRNA	9	9	9	21.9	21.9	21.9	46.895	0	85.196	406310000	155710000	91293000	159310000	1.51737	3.05307	2.00254	3.42439	0.412198	0.244749	Q9NW64;E5RJW4;E5RHA8	Q9NW64	Pre-mRNA-splicing factor RBM22	RBM22
3.05913	2.6141	3.316	3.00926	3.06516	3.16612	-0.128314	0.551491	-0.24306	+	+		+	+	MFAP1	protein binding;RNA binding	biological_process	extracellular region;microfibril;nucleus	Elastic fibre formation;Extracellular matrix organization;Molecules associated with elastic fibres	7	7	7	22.8	22.8	22.8	51.958	0	59.703	274730000	100540000	69333000	104860000	2.33258	2.99641	3.65368	3.08018	0.0802765	0.0600392	P55081	P55081	Microfibrillar-associated protein 1	MFAP1
2.87472	2.7582	3.3297	2.47658	2.96005	3.35445	-0.351038	0.95211	-0.323889	+	+		+	+	CD2BP2	protein binding;ribonucleoprotein complex binding	mRNA processing;mRNA splicing, via spliceosome;negative regulation of phosphatase activity;RNA splicing;spliceosomal tri-snRNP complex assembly	cytoplasm;cytosol;fibrillar center;nuclear speck;nucleoplasm;nucleus;U4/U6 x U5 tri-snRNP complex;U5 snRNP	Metabolism of RNA;mRNA Splicing;mRNA Splicing - Major Pathway;Processing of Capped Intron-Containing Pre-mRNA	5	5	5	18.2	18.2	18.2	37.646	0	44.587	103050000	34861000	25057000	43134000	2.46997	2.98754	2.12953	2.93036	0.0707021	0.0923945	O95400	O95400	CD2 antigen cytoplasmic tail-binding protein 2	CD2BP2
2.93722	2.63719	3.31065	3.1353	2.63469	3.53406	-0.278251	0.923872	-0.375623	+	+		+	+	USP39	metal ion binding;protein binding;thiol-dependent ubiquitinyl hydrolase activity;zinc ion binding	cell cycle;cell division;mRNA processing;mRNA splicing, via spliceosome;protein deubiquitination;RNA splicing;spliceosomal complex assembly	nucleoplasm;nucleus;spliceosomal complex	Metabolism of RNA;mRNA Splicing;mRNA Splicing - Major Pathway;Processing of Capped Intron-Containing Pre-mRNA	7	7	7	14.7	14.7	14.7	62.043	0	88.977	222830000	82422000	46045000	94364000	2.36674	2.96168	2.15711	3.10135	0.0708639	0.0899991	B9A018;Q53GS9;A0A087X1B2;F8WC91;C9JIU2	B9A018;Q53GS9;A0A087X1B2	U4/U6.U5 tri-snRNP-associated protein 2	USP39
3.5009	2.22546	3.1557	2.61202	3.06311	2.40259	-0.510128	0.306262	-0.180912	+	+		+	+	RBM25	mRNA binding;nucleic acid binding;protein binding;RNA binding	mRNA processing;regulation of alternative mRNA splicing, via spliceosome;regulation of apoptotic process;RNA splicing	cytoplasm;nuclear speck;nucleus;spliceosomal complex		12	12	12	16.3	16.3	16.3	100.18	0	111.23	371830000	149440000	91312000	131080000	1.79183	2.96069	2.28418	2.69257	0.191935	-0.128259	P49756;E9PQU5;H0YE46;E9PSE8	P49756	RNA-binding protein 25	RBM25
3.17749	2.5298	3.12496	3.05361	2.9284	2.73094	-0.185983	0.340961	-0.118626	+	+		+	+	SRSF1	DNA topoisomerase binding;mRNA binding;nucleic acid binding;protein binding;RNA binding;RS domain binding	alternative mRNA splicing, via spliceosome;cardiac muscle contraction;in utero embryonic development;liver regeneration;mRNA 3'-end processing;mRNA 5'-splice site recognition;mRNA export from nucleus;mRNA processing;mRNA splice site selection;mRNA splicing, via spliceosome;mRNA transport;oligodendrocyte differentiation;positive regulation of RNA splicing;RNA export from nucleus;RNA splicing;termi…	catalytic step 2 spliceosome;cytoplasm;exon-exon junction complex;nuclear speck;nucleoplasm;nucleus;spliceosomal complex	Cleavage of Growing Transcript in the Termination Region;Gene expression (Transcription);Metabolism of RNA;mRNA 3'-end processing;mRNA Splicing;mRNA Splicing - Major Pathway;mRNA Splicing - Minor Pathway;Processing of Capped Intron-Containing Pre-mRNA;RNA Polymerase II Transcription;RNA Polymerase II Transcription Termination;Transport of Mature mRNA derived from an Intron-Containing Transcript;T…	11	11	11	42.3	42.3	42.3	28.329	0	83.427	550220000	184330000	153540000	212350000	2.30627	2.94408	2.98124	2.90432	0.0230463	0.0121175	J3KTL2;Q07955;J3KSR8;J3QQV5;J3KSW7	J3KTL2;Q07955	Serine/arginine-rich splicing factor 1	SRSF1
2.97188	2.14091	3.60348	2.84695	3.50755	3.1359	-0.191244	0.809991	-0.207393	+	+		+	+	PRPF3	identical protein binding;protein binding;RNA binding	mRNA processing;mRNA splicing, via spliceosome;RNA splicing;RNA splicing, via transesterification reactions;spliceosomal tri-snRNP complex assembly	Cajal body;cytosol;nuclear speck;nucleoplasm;nucleus;protein-containing complex;spliceosomal complex;U2-type precatalytic spliceosome;U4/U6 x U5 tri-snRNP complex	Metabolism of RNA;mRNA Splicing;mRNA Splicing - Major Pathway;Processing of Capped Intron-Containing Pre-mRNA	10	10	10	16	16	16	77.528	0	81.96	282920000	96686000	65772000	120460000	1.68626	2.90542	2.43973	3.16346	0.140798	0.137118	O43395	O43395	U4/U6 small nuclear ribonucleoprotein Prp3	PRPF3
2.96567	2.21748	3.51501	2.6742	3.32193	3.18438	-0.144871	0.983751	-0.136323	+	+		+	+	PRPF6	androgen receptor binding;protein binding;ribonucleoprotein complex binding;RNA binding;transcription coactivator activity	mRNA processing;mRNA splicing, via spliceosome;positive regulation of transcription by RNA polymerase II;RNA localization;RNA processing;RNA splicing;RNA splicing, via transesterification reactions;spliceosomal complex assembly;spliceosomal tri-snRNP complex assembly	catalytic step 2 spliceosome;membrane;nuclear speck;nucleoplasm;nucleus;spliceosomal complex;U2-type precatalytic spliceosome;U4/U6 x U5 tri-snRNP complex;U5 snRNP	Metabolism of RNA;mRNA Splicing;mRNA Splicing - Major Pathway;mRNA Splicing - Minor Pathway;Processing of Capped Intron-Containing Pre-mRNA	26	26	26	28.4	28.4	28.4	106.92	0	250.93	1192600000	380180000	356260000	456130000	1.78497	2.89939	2.38513	3.06017	0.224857	0.234186	O94906	O94906	Pre-mRNA-processing factor 6	PRPF6
3.75281	2.79335	2.14692	3.05673	1.96393	2.85874	-0.751004	0.0654344	-0.182946	+	+		+	+	THOC1	DNA binding;protein binding;RNA binding	apoptotic process;mRNA 3'-end processing;mRNA export from nucleus;mRNA processing;mRNA transport;negative regulation of DNA damage checkpoint;negative regulation of isotype switching to IgA isotypes;positive regulation of DNA-templated transcription, elongation;regulation of DNA recombination;regulation of DNA-templated transcription, elongation;regulation of transcription, DNA-templated;replicat…	cytoplasm;cytosol;intercellular bridge;nuclear chromosome, telomeric region;nuclear matrix;nuclear speck;nucleoplasm;nucleus;THO complex;THO complex part of transcription export complex;transcription export complex	Cleavage of Growing Transcript in the Termination Region;Gene expression (Transcription);Metabolism of RNA;mRNA 3'-end processing;Processing of Capped Intron-Containing Pre-mRNA;RNA Polymerase II Transcription;RNA Polymerase II Transcription Termination;Transport of Mature mRNA derived from an Intron-Containing Transcript;Transport of Mature Transcript to Cytoplasm	3	3	3	6.7	6.7	6.7	75.651	0	55.267	45332000	19721000	9216000	16396000	1.60288	2.89769	1.79616	2.62646	0.451497	-0.289505	A0A087WWS1;Q96FV9;J3KRD7;J3QQZ3;J3KT14;R4GMN4;A0A087WY84	A0A087WWS1;Q96FV9	THO complex subunit 1	THOC1
3.16269	2.55709	2.80989	3.37623	3.26687	1.87102	1.27739	-0.705406	0.482331	+	+		+	+	HIST1H2BN;HIST1H2BL;HIST1H2BM;HIST1H2BH;HIST2H2BF;HIST1H2BC;HIST1H2BD;H2BFS;HIST1H2BK	DNA binding;enzyme binding;identical protein binding;molecular_function;protein binding;protein heterodimerization activity;STAT family protein binding;ubiquitin-like protein ligase binding	antimicrobial humoral immune response mediated by antimicrobial peptide;defense response to bacterium;innate immune response in mucosa;nucleosome assembly;protein ubiquitination;substantia nigra development	chromosome;cytosol;extracellular exosome;extracellular space;nucleoplasm;nucleosome;nucleus;protein-containing complex	Activated PKN1 stimulates transcription of AR (androgen receptor) regulated genes KLK2 and KLK3;Activation of anterior HOX genes in hindbrain development during early embryogenesis;Activation of HOX genes during differentiation;Amyloid fiber formation;B-WICH complex positively regulates rRNA expression;Cell Cycle;Cell Cycle Checkpoints;Cell Cycle, Mitotic;Cellular responses to external stimuli;Ce…	5	5	1	30.7	30.7	5.4	18.804	0	61.07	784030000	329350000	210610000	244070000	2.42098	2.84322	1.55387	2.83804	0.219014	0.351438	U3KQK0;Q99880;Q99879;Q99877;Q93079;Q5QNW6;P62807;P58876;P57053;O60814	U3KQK0;Q99880;Q99879;Q99877;Q93079;Q5QNW6;P62807;P58876;P57053;O60814	Histone H2B;Histone H2B type 1-L;Histone H2B type 1-M;Histone H2B type 1-N;Histone H2B type 1-H;Histone H2B type 2-F;Histone H2B type 1-C/E/F/G/I;Histone H2B type 1-D;Histone H2B type F-S;Histone H2B type 1-K	HIST1H2BN;HIST1H2BL;HIST1H2BM;HIST1H2BH;HIST2H2BF;HIST1H2BC;HIST1H2BD;H2BFS;HIST1H2BK
3.06407	2.0941	3.32884	2.79796	3.11304	2.94469	-0.35703	0.65306	-0.0291348	+	+		+	+	IK	identical protein binding;protein binding	mitotic cell cycle;mitotic spindle assembly checkpoint;mRNA processing;mRNA splicing, via spliceosome;protein localization to kinetochore;RNA splicing;viral process	chromosome;cytoplasm;cytoskeleton;mitotic spindle pole;nuclear chromosome;nuclear speck;nucleoplasm;nucleus;spindle pole;spliceosomal complex;U2-type precatalytic spliceosome		12	12	12	20.8	20.8	20.8	65.601	0	96.902	398120000	150180000	77041000	170900000	1.76576	2.829	3.0225	2.9519	0.100658	0.0889649	Q13123;E7EQZ7;D6REL4;D6RAY9;D6RCQ4;A0A0C4DGW5	Q13123;E7EQZ7;D6REL4	Protein Red	IK
3.24441	2.08189	3.0937	2.97744	2.26306	2.54298	-0.161621	0.576377	-0.248292	+	+		+	+	PRPF40A	proline-rich region binding;protein binding;RNA binding	cell cycle;cell division;cell migration;cytoskeleton organization;mRNA processing;mRNA splicing, via spliceosome;regulation of cell shape;regulation of cytokinesis;RNA splicing	cytosol;membrane;nuclear matrix;nuclear speck;nucleoplasm;nucleus;U1 snRNP;U2-type prespliceosome	Metabolism of RNA;mRNA Splicing;mRNA Splicing - Major Pathway;Processing of Capped Intron-Containing Pre-mRNA	9	9	9	9.1	9.1	9.1	108.8	0	64.606	257280000	87675000	68606000	100990000	1.78266	2.80666	2.19686	2.59449	0.0697141	0.055488	O75400;F5H578;H0YG38	O75400	Pre-mRNA-processing factor 40 homolog A	PRPF40A
2.92599	2.5047	2.87371	3.04097	3.30059	1.60445	-0.354593	-0.825338	0.440479	+	+		+	+	HIST2H3PS2	DNA binding;nucleosomal DNA binding;protein heterodimerization activity	nucleosome assembly	chromosome;nucleosome;nucleus		2	2	1	13.2	13.2	8.1	15.43	0	22.453	654030000	196010000	272470000	185550000	2.64091	2.76813	1.42661	2.64867	0.241635	-0.246484	Q5TEC6	Q5TEC6	Histone H3	HIST2H3PS2
3.09431	2.63673	2.49288	3.11641	3.02726	1.43445	-0.127857	-1.32641	0.458227	+	+		+	+	HIST1H1C;HIST1H1E;HIST1H1D	ADP binding;AMP binding;ATP binding;calcium ion binding;chromatin DNA binding;dATP binding;DNA binding;double-stranded DNA binding;GTP binding;heparin binding;nucleotide binding;protein binding;RNA binding	cell differentiation;histone H3-K27 trimethylation;histone H3-K4 trimethylation;multicellular organism development;negative regulation of transcription by RNA polymerase II;nucleosome assembly;nucleosome positioning;positive regulation of receptor-mediated endocytosis;regulation of transcription by RNA polymerase II;spermatogenesis	cell surface;chromosome;nuclear chromatin;nuclear euchromatin;nuclear heterochromatin;nuclear nucleosome;nucleosome;nucleus;transcriptionally active chromatin;vesicle	Activation of DNA fragmentation factor;Apoptosis;Apoptosis induced DNA fragmentation;Apoptotic execution phase;Cellular responses to external stimuli;Cellular responses to stress;Cellular Senescence;DNA Damage/Telomere Stress Induced Senescence;Formation of Senescence-Associated Heterochromatin Foci (SAHF);Programmed Cell Death	4	4	4	22.5	22.5	22.5	21.364	0	35.669	434100000	168660000	155130000	110310000	2.36186	2.74131	1.35911	2.52604	0.227747	-0.332012	P16403;P10412;P16402;P22492;Q02539	P16403;P10412;P16402	Histone H1.2;Histone H1.4;Histone H1.3	HIST1H1C;HIST1H1E;HIST1H1D
2.70576	2.16015	3.33771	2.23582	2.81614	2.9589	-0.399902	0.805788	-0.349478	+	+		+	+	SMU1	protein binding	mRNA processing;mRNA splicing, via spliceosome;regulation of alternative mRNA splicing, via spliceosome;RNA splicing	cytoplasm;nuclear speck;nucleus;U2-type precatalytic spliceosome		5	5	5	10.1	10.1	10.1	57.543	0	59.289	286920000	95519000	70449000	120950000	1.82015	2.73454	2.16835	2.67029	0.0149087	0.0188026	Q2TAY7	Q2TAY7	WD40 repeat-containing protein SMU1;WD40 repeat-containing protein SMU1, N-terminally processed	SMU1
3.30529	2.02315	2.86993	3.29548	3.37257	1.40103	0.135009	-0.751368	0.449946	+			+		HIST1H4A	DNA binding;histone binding;protein binding;protein domain specific binding;protein heterodimerization activity;RNA binding	beta-catenin-TCF complex assembly;cellular protein metabolic process;CENP-A containing nucleosome assembly;chromatin silencing at rDNA;DNA replication-dependent nucleosome assembly;DNA replication-independent nucleosome assembly;DNA-templated transcription, initiation;double-strand break repair via nonhomologous end joining;negative regulation of gene expression, epigenetic;negative regulation of…	chromosome;extracellular exosome;extracellular region;membrane;nuclear chromosome;nuclear chromosome, telomeric region;nuclear nucleosome;nucleoplasm;nucleosome;nucleus;protein-containing complex	Activated PKN1 stimulates transcription of AR (androgen receptor) regulated genes KLK2 and KLK3;Activation of anterior HOX genes in hindbrain development during early embryogenesis;Activation of HOX genes during differentiation;Amyloid fiber formation;B-WICH complex positively regulates rRNA expression;Cell Cycle;Cell Cycle Checkpoints;Cell Cycle, Mitotic;Cellular responses to external stimuli;Ce…	6	6	6	47.6	47.6	47.6	11.367	0	56.54	1693500000	618560000	447410000	627540000	1.73402	2.73279	1.27626	2.68969	0.0498416	-0.0554707	P62805	P62805	Histone H4	HIST1H4A
2.62656	2.29657	3.26825	2.23936	3.06094	3.21462	-0.358861	0.956577	-0.105008	+	+		+	+	PRPF4	protein binding;U4 snRNA binding;U6 snRNA binding	mRNA processing;mRNA splicing, via spliceosome;RNA processing;RNA splicing;RNA splicing, via transesterification reactions	Cajal body;nuclear speck;nucleoplasm;nucleus;spliceosomal complex;spliceosomal snRNP complex;U2-type precatalytic spliceosome;U4/U6 snRNP;U4/U6 x U5 tri-snRNP complex	Metabolism of RNA;mRNA Splicing;mRNA Splicing - Major Pathway;Processing of Capped Intron-Containing Pre-mRNA	8	8	8	16.7	16.7	16.7	58.449	0	64.764	250890000	92638000	54616000	103630000	1.969	2.73046	1.95131	2.83831	0.140844	0.164236	O43172	O43172	U4/U6 small nuclear ribonucleoprotein Prp4	PRPF4
2.90433	2.26514	2.9907	2.99977	3.16204	2.83257	-0.0503082	0.710349	0.0661554	+	+		+	+	SNRPA1	protein binding;RNA binding;U2 snRNA binding	interleukin-12-mediated signaling pathway;mRNA processing;mRNA splicing, via spliceosome;RNA splicing;spermatogenesis	catalytic step 2 spliceosome;nuclear body;nuclear speck;nucleoplasm;nucleus;small nuclear ribonucleoprotein complex;spliceosomal complex;U2 snRNP;U2-type catalytic step 2 spliceosome;U2-type precatalytic spliceosome	Cytokine Signaling in Immune system;Gene and protein expression by JAK-STAT signaling after Interleukin-12 stimulation;Immune System;Interleukin-12 family signaling;Interleukin-12 signaling;Metabolism of RNA;mRNA Splicing;mRNA Splicing - Major Pathway;Processing of Capped Intron-Containing Pre-mRNA;Signaling by Interleukins	5	5	5	22.4	22.4	22.4	28.415	0	43.077	247660000	87894000	65100000	94667000	2.15474	2.72006	2.99786	2.99813	0.383243	0.242065	P09661;H0YLR3;H0YMA0;H0YKK0	P09661;H0YLR3;H0YMA0	U2 small nuclear ribonucleoprotein A	SNRPA1
2.88257	2.21788	2.89317	2.6303	2.95512	2.91539	-0.265223	0.640528	0.0111953	+	+		+	+	SF3B2	protein binding;RNA binding	mRNA processing;mRNA splicing, via spliceosome;RNA splicing;viral process	catalytic step 2 spliceosome;nuclear speck;nucleoplasm;nucleus;precatalytic spliceosome;spliceosomal complex;U12-type spliceosomal complex;U2 snRNP;U2-type spliceosomal complex	Metabolism of RNA;mRNA Splicing;mRNA Splicing - Major Pathway;mRNA Splicing - Minor Pathway;Processing of Capped Intron-Containing Pre-mRNA	21	21	21	29.2	29.2	29.2	100.23	0	323.31	1171700000	403800000	278480000	489460000	2.15782	2.66454	2.88583	2.8336	0.168664	0.128834	Q13435;E9PPJ0;E9PJ04;H0YCG1;E9PJT3;H0YEX5;E9PIL8	Q13435;E9PPJ0	Splicing factor 3B subunit 2	SF3B2
3.58284	1.86687	2.4949	3.26451	2.45451	2.57471	-0.446109	0.70779	-0.0404015	+	+		+	+	CTNNBL1	enzyme binding;protein binding	apoptotic process;mRNA processing;mRNA splicing, via spliceosome;positive regulation of apoptotic process;RNA splicing;somatic diversification of immunoglobulins	cytoplasm;membrane;nucleoplasm;nucleus;Prp19 complex;spliceosomal complex	Metabolism of RNA;mRNA Splicing;mRNA Splicing - Major Pathway;Processing of Capped Intron-Containing Pre-mRNA	2	2	2	3.5	3.5	3.5	65.702	0	13.228	64502000	20677000	17473000	26352000	1.46839	2.6482	2.08458	2.76458	0.0718715	0.0737598	A0A087WUB9;Q8WYA6	A0A087WUB9;Q8WYA6	Beta-catenin-like protein 1	CTNNBL1
2.64683	2.07358	2.85422	2.37452	2.97188	2.74747	-0.156675	0.52085	-0.0600474	+	+		+	+	SF3B3	nucleic acid binding;protein binding;protein-containing complex binding;RNA binding	cellular response to calcium ion;mRNA processing;mRNA splicing, via spliceosome;negative regulation of protein catabolic process;RNA splicing;RNA splicing, via transesterification reactions	catalytic step 2 spliceosome;nucleolus;nucleoplasm;nucleus;small nuclear ribonucleoprotein complex;spliceosomal complex;U12-type spliceosomal complex;U2-type precatalytic spliceosome	Metabolism of RNA;mRNA Splicing;mRNA Splicing - Major Pathway;mRNA Splicing - Minor Pathway;Processing of Capped Intron-Containing Pre-mRNA	20	20	20	18.6	18.6	18.6	135.58	0	217.27	1225300000	459770000	320170000	445390000	2.0736	2.52488	2.38263	2.69796	0.168053	0.101376	Q15393;J3QL37;J3QRB2;I3L4G7	Q15393	Splicing factor 3B subunit 3	SF3B3
2.62122	2.09778	2.81787	2.52982	2.78846	2.66072	-0.254203	0.631151	-0.0878701	+	+		+	+	SF3B1	mRNA binding;protein binding;RNA binding	mRNA processing;mRNA splicing, via spliceosome;positive regulation of gene expression, epigenetic;RNA splicing;RNA splicing, via transesterification reactions;spliceosomal complex assembly	catalytic step 2 spliceosome;nuclear speck;nucleoplasm;nucleus;spliceosomal complex;U11/U12 snRNP;U12-type spliceosomal complex;U2 snRNP;U2-type precatalytic spliceosome;U2-type prespliceosome	B-WICH complex positively regulates rRNA expression;Epigenetic regulation of gene expression;Gene expression (Transcription);Metabolism of RNA;mRNA Splicing;mRNA Splicing - Major Pathway;mRNA Splicing - Minor Pathway;Positive epigenetic regulation of rRNA expression;Processing of Capped Intron-Containing Pre-mRNA	30	30	30	27.8	27.8	27.8	145.83	0	323.31	1155100000	385090000	297530000	472470000	2.14045	2.51229	3.10393	2.65967	0.121058	0.0963591	O75533;B4DGZ4;F8WC19;H7C341	O75533	Splicing factor 3B subunit 1	SF3B1
2.40943	2.33908	2.77319	1.64003	2.36684	2.40909	-0.842154	0.296428	-0.618427	+	+		+	+	TCERG1	identical protein binding;proline-rich region binding;protein binding;RNA binding;RNA polymerase II repressing transcription factor binding;RNA polymerase II transcription corepressor activity;transcription coactivator activity	negative regulation of transcription by RNA polymerase II;regulation of transcription, DNA-templated;transcription by RNA polymerase II;transcription, DNA-templated	nucleoplasm;nucleus		7	7	7	5.7	5.7	5.7	123.9	0	44.867	152640000	101610000	20735000	30288000	2.54268	2.50724	1.87452	2.13865	0.418915	-0.388051	O14776;G3V220	O14776;G3V220	Transcription elongation regulator 1	TCERG1
2.75945	1.98528	2.70075	2.5154	2.69544	2.72225	-0.122963	0.649478	-0.0924781	+	+		+	+	SF3A1	protein binding;RNA binding	mRNA 3'-splice site recognition;mRNA processing;mRNA splicing, via spliceosome;regulation of alternative mRNA splicing, via spliceosome;RNA processing;RNA splicing	catalytic step 2 spliceosome;nuclear speck;nucleoplasm;nucleus;spliceosomal complex;U2 snRNP;U2-type prespliceosome;U2-type spliceosomal complex	Metabolism of RNA;mRNA Splicing;mRNA Splicing - Major Pathway;Processing of Capped Intron-Containing Pre-mRNA	17	17	17	24	24	24	88.885	0	260.54	896120000	341170000	229270000	325680000	2.00415	2.48183	3.21994	2.64436	0.204429	0.144679	Q15459;F8WB66;H7C1L2;F8WC79	Q15459	Splicing factor 3A subunit 1	SF3A1
2.8197	1.13126	2.38186	2.71255	2.33388	1.71673	-0.107166	0.0486547	-0.0139267		+			+	RBM39	nucleic acid binding;protein binding;RNA binding	mRNA processing;regulation of transcription, DNA-templated;RNA processing;RNA splicing;transcription, DNA-templated	microtubule cytoskeleton;microtubule organizing center;nuclear speck;nucleoplasm;nucleus;protein-containing complex		5	5	5	27.3	27.3	27.3	26.698	0	59.624	114340000	50483000	23937000	39918000	1.27643	2.11094	1.79128	2.25439	0.189019	-0.024146	A0A0U1RQH7;G3XAC6;Q14498;H0Y4X3;A0A0U1RQW2;Q5QP23;A0A087X122;Q5QP22	A0A0U1RQH7;G3XAC6;Q14498;H0Y4X3;A0A0U1RQW2	RNA-binding protein 39	RBM39
2.9521	1.95546	2.46809	2.47626	2.20723	2.41733	-0.487965	0.398569	-0.364572	+	+		+	+	WBP11	protein binding;protein phosphatase regulator activity;RNA binding;single-stranded DNA binding;WW domain binding	mRNA cis splicing, via spliceosome;mRNA processing;mRNA splicing, via spliceosome;regulation of phosphoprotein phosphatase activity;RNA processing;RNA splicing;rRNA processing	cytoplasm;cytosol;intracellular membrane-bounded organelle;nuclear speck;nucleoplasm;nucleus;spliceosomal complex	Metabolism of RNA;mRNA Splicing;mRNA Splicing - Major Pathway;Processing of Capped Intron-Containing Pre-mRNA	7	7	7	11.7	11.7	11.7	69.997	0	63.94	133120000	49754000	30799000	52568000	1.87216	2.45855	2.92527	2.36694	0.193861	-0.151323	Q9Y2W2;F5H5G4;F5GXS9	Q9Y2W2;F5H5G4	WW domain-binding protein 11	WBP11
1.33025	3.03108	2.99326	1.69577	2.96027	3.5363	0.437121	0.515914	-0.0329471	+	+		+	+	FNBP4	protein binding		nuclear speck		6	6	6	6.9	6.9	6.9	110.26	0	44.466	72654000	23991000	25121000	23541000	1.31389	2.45153	1.42699	2.73078	0.666872	0.306696	Q8N3X1	Q8N3X1	Formin-binding protein 4	FNBP4
2.69731	2.554	1.98083	2.54111	2.08308	0.947404	-0.247628	-1.88603	0.156675	+			+		RPL8	5.8S rRNA binding;RNA binding;rRNA binding;structural constituent of ribosome	cellular response to nerve growth factor stimulus;cytoplasmic translation;nuclear-transcribed mRNA catabolic process, nonsense-mediated decay;rRNA processing;SRP-dependent cotranslational protein targeting to membrane;translation;translational initiation;viral transcription	cytoplasm;cytosol;cytosolic large ribosomal subunit;focal adhesion;intracellular;large ribosomal subunit;membrane;polysomal ribosome;ribosome	Axon guidance;Cap-dependent Translation Initiation;Developmental Biology;Disease;Eukaryotic Translation Elongation;Eukaryotic Translation Initiation;Eukaryotic Translation Termination;Formation of a pool of free 40S subunits;GTP hydrolysis and joining of the 60S ribosomal subunit;Infectious disease;Influenza Infection;Influenza Life Cycle;Influenza Viral RNA Transcription and Replication;L13a-med…	4	4	4	20.5	20.5	20.5	22.389	0	27.934	76320000	22614000	33560000	20145000	2.08918	2.41071	1.22671	1.8572	0.395793	-0.658995	E9PKZ0;P62917;G3V1A1;E9PKU4;E9PP36	E9PKZ0;P62917;G3V1A1;E9PKU4;E9PP36	60S ribosomal protein L8	RPL8
2.56115	2.0384	2.53279	2.17632	2.21431	2.14737	-0.381592	0.217107	-0.268674	+	+		+	+	DHX15	ATP binding;ATP-dependent RNA helicase activity;double-stranded RNA binding;helicase activity;hydrolase activity;nucleic acid binding;nucleotide binding;protein binding;RNA binding;RNA helicase activity	mRNA processing;mRNA splicing, via spliceosome;response to alkaloid;response to toxic substance;RNA splicing	cytoplasm;nuclear speck;nucleolus;nucleoplasm;nucleus;U12-type spliceosomal complex;U2-type post-mRNA release spliceosomal complex	Metabolism of RNA;mRNA Splicing;mRNA Splicing - Major Pathway;Processing of Capped Intron-Containing Pre-mRNA	14	13	13	18.1	17	17	90.932	0	127.52	426110000	145630000	125530000	154940000	2.29605	2.37745	4.10193	2.17933	0.288926	-0.144387	O43143	O43143	Pre-mRNA-splicing factor ATP-dependent RNA helicase DHX15	DHX15
2.49533	1.6098	2.8176	2.26091	2.8954	2.31258	-0.120122	0.713256	0.0179721	+	+		+	+	SNRPB2	identical protein binding;nucleic acid binding;protein binding;RNA binding;snRNA stem-loop binding;snRNP binding;U1 snRNA binding;U1 snRNP binding	mRNA processing;mRNA splicing, via spliceosome;regulation of mRNA polyadenylation;RNA splicing	catalytic step 2 spliceosome;fibrillar center;nuclear speck;nucleoplasm;nucleus;small nuclear ribonucleoprotein complex;spliceosomal complex;U1 snRNP;U2 snRNP;U2-type catalytic step 2 spliceosome;U2-type precatalytic spliceosome	Metabolism of RNA;mRNA Splicing;mRNA Splicing - Major Pathway;Processing of Capped Intron-Containing Pre-mRNA	4	4	4	20.4	20.4	20.4	25.486	0	29.231	82940000	32937000	24652000	25351000	1.62671	2.30758	2.17976	2.48963	0.290429	0.203702	P08579;M0R268;P09012	P08579	U2 small nuclear ribonucleoprotein B	SNRPB2
3.0255	2.31615	1.50498	3.55062	1.2397	2.90616	0.528871	0.984115	0.279949	+			+		DHX8	ATP binding;ATP-dependent RNA helicase activity;helicase activity;hydrolase activity;identical protein binding;nucleic acid binding;nucleotide binding;protein binding;RNA binding	mRNA processing;mRNA splicing, via spliceosome;RNA processing;RNA splicing	catalytic step 2 spliceosome;cytoplasm;nuclear body;nucleoplasm;nucleus;spliceosomal complex;U2-type catalytic step 2 spliceosome		15	15	14	12.9	12.9	12.1	139.31	0	109.92	207080000	74019000	62210000	70854000	1.45461	2.28221	1.1866	2.56549	0.994622	0.597645	Q14562;F5H658;K7EQH7	Q14562;F5H658	ATP-dependent RNA helicase DHX8	DHX8
2.60305	1.66221	2.57238	2.33461	2.64133	2.40095	-0.248108	0.759838	0.0175484	+	+		+	+	SF3A3	metal ion binding;nucleic acid binding;protein binding;RNA binding;zinc ion binding	mRNA 3'-splice site recognition;mRNA processing;mRNA splicing, via spliceosome;RNA splicing;RNA splicing, via transesterification reactions	catalytic step 2 spliceosome;nuclear speck;nucleoplasm;nucleus;spliceosomal complex	Metabolism of RNA;mRNA Splicing;mRNA Splicing - Major Pathway;Processing of Capped Intron-Containing Pre-mRNA	7	7	7	15	15	15	58.848	0	94.331	365080000	136260000	128800000	100020000	1.74844	2.27921	2.84384	2.45896	0.209157	0.176426	Q12874	Q12874	Splicing factor 3A subunit 3	SF3A3
2.37251	NaN	2.11723	3.20383	2.44497	NaN	0.821465	NaN	0.327747	+			+		CDK11B;CDK11A;CDC2L1	ATP binding;cyclin-dependent protein serine/threonine kinase activity;kinase activity;nucleotide binding;protein binding;protein kinase activity;protein serine/threonine kinase activity;RNA binding;transferase activity	apoptotic process;cell cycle;cell proliferation;mitotic cell cycle;phosphorylation;protein phosphorylation;regulation of cell growth;regulation of mitotic cell cycle;regulation of mRNA processing;regulation of transcription, DNA-templated	cytoplasm;nucleus	Cell Cycle;Cell Cycle, Mitotic;Centrosome maturation;G2/M Transition;Mitotic G2-G2/M phases;Recruitment of mitotic centrosome proteins and complexes	3	3	3	3.4	3.4	3.4	89.437	0	17.708	25893000	8534000	10584000	6774800	1.4418	2.24487	1.0705	2.8244	0.587837	0.574606	A0A0D9SEI3;Q5QPR3;B7ZVY7;A0A0D9SER5;A0A0D9SEN2;J3QR44;Q9UQ88;P21127;Q5QPR4;J3QR29;Q5QPQ9;E9PFJ2;A0A087WYI9;A0A087X1I0;J3KS35;E7ESP2	A0A0D9SEI3;Q5QPR3;B7ZVY7;A0A0D9SER5;A0A0D9SEN2;J3QR44;Q9UQ88;P21127;Q5QPR4;J3QR29	Cyclin-dependent kinase 11A;Cyclin-dependent kinase 11B	CDK11B;CDK11A;CDC2L1
1.47533	NaN	1.89491	1.82419	1.73073	NaN	0.265197	NaN	-0.262914		+			+	FAT3	calcium ion binding	cell adhesion;homophilic cell adhesion via plasma membrane adhesion molecules;multicellular organism development	integral component of membrane;membrane;plasma membrane		1	1	1	0.8	0.8	0.8	97.792	0	7.2728	56091000	20892000	15151000	20048000	1.1032	1.68512	1.77642	1.77746	0.00119668	0.00114134	G5EA25;E9PQ73;Q8TDW7	G5EA25;E9PQ73;Q8TDW7	Protocadherin Fat 3	FAT3
2.56884	2.4546	1.57124	1.81188	1.86602	0.535356	-0.647309	-1.8593	0.232227	+			+		RPL7A	cadherin binding;protein binding;RNA binding;structural constituent of ribosome	maturation of LSU-rRNA;nuclear-transcribed mRNA catabolic process, nonsense-mediated decay;ribosome biogenesis;rRNA processing;SRP-dependent cotranslational protein targeting to membrane;translation;translational initiation;viral transcription	cytoplasm;cytosol;cytosolic large ribosomal subunit;focal adhesion;membrane;nucleolus;nucleus;polysomal ribosome;ribosome	Axon guidance;Cap-dependent Translation Initiation;Developmental Biology;Disease;Eukaryotic Translation Elongation;Eukaryotic Translation Initiation;Eukaryotic Translation Termination;Formation of a pool of free 40S subunits;GTP hydrolysis and joining of the 60S ribosomal subunit;Infectious disease;Influenza Infection;Influenza Life Cycle;Influenza Viral RNA Transcription and Replication;L13a-med…	8	8	8	33.5	33.5	33.5	29.995	0	67.902	226110000	84763000	87738000	53609000	1.70006	2.19822	1.07594	1.40442	0.471578	-0.758128	P62424;Q5T8U3;Q5T8U2	P62424;Q5T8U3	60S ribosomal protein L7a	RPL7A
NaN	2.33076	2.03358	NaN	1.70566	1.5636	NaN	-0.991943	-0.126048	+	+		+	+	RBMX;RBMXL1	chromatin binding;core promoter binding;identical protein binding;mRNA binding;nucleic acid binding;protein binding;protein domain specific binding;RNA binding;single-stranded RNA binding	cellular response to interleukin-1;membrane protein ectodomain proteolysis;mRNA processing;mRNA splice site selection;mRNA splicing, via spliceosome;negative regulation of mRNA splicing, via spliceosome;osteoblast differentiation;positive regulation of mRNA splicing, via spliceosome;positive regulation of transcription by RNA polymerase II;positive regulation of transcription, DNA-templated;prote…	catalytic step 2 spliceosome;extracellular exosome;extracellular space;membrane;nuclear euchromatin;nucleoplasm;nucleus;ribonucleoprotein complex;spliceosomal complex;supraspliceosomal complex	Metabolism of RNA;mRNA Splicing;mRNA Splicing - Major Pathway;Processing of Capped Intron-Containing Pre-mRNA	3	3	3	11.6	11.6	11.6	31.745	0	25.657	70617000	20108000	25897000	24612000	1.36369	2.18217	1.55835	1.63463	0.377232	-0.558996	H0Y6E7;H3BT71;Q96E39;P38159;H3BR27;A0A1B0GUK8;H3BNC1;H3BUY5;O75526;Q8N7X1	H0Y6E7;H3BT71;Q96E39;P38159;H3BR27;A0A1B0GUK8	RNA binding motif protein, X-linked-like-1;RNA-binding motif protein, X chromosome;RNA-binding motif protein, X chromosome, N-terminally processed	RBMX;RBMXL1
2.36105	1.65938	2.42401	2.24141	2.50046	2.1833	-0.0880554	0.53446	0.00649233	+	+		+	+	SNRPD2	protein binding;RNA binding	import into nucleus;mRNA processing;mRNA splicing, via spliceosome;RNA splicing;spliceosomal complex assembly;spliceosomal snRNP assembly	catalytic step 2 spliceosome;cytoplasm;cytosol;extracellular exosome;methylosome;nucleoplasm;nucleus;pICln-Sm protein complex;precatalytic spliceosome;small nuclear ribonucleoprotein complex;SMN-Sm protein complex;spliceosomal complex;U1 snRNP;U12-type spliceosomal complex;U2 snRNP;U2-type catalytic step 2 spliceosome;U4 snRNP;U4/U6 x U5 tri-snRNP complex;U5 snRNP	Metabolism of non-coding RNA;Metabolism of RNA;mRNA Splicing;mRNA Splicing - Major Pathway;mRNA Splicing - Minor Pathway;Processing of Capped Intron-Containing Pre-mRNA;snRNP Assembly	7	7	7	53.4	53.4	53.4	13.527	0	105.87	780550000	274090000	214940000	291530000	1.89397	2.14814	2.74985	2.30839	0.286257	0.150966	P62316;K7ERG4;K7EJB5	P62316;K7ERG4	Small nuclear ribonucleoprotein Sm D2	SNRPD2
2.50898	2.06219	1.77336	1.85314	2.0421	0.550113	-0.505165	-1.91762	0.119354	+			+		RPL13	protein binding;RNA binding;structural constituent of ribosome	nuclear-transcribed mRNA catabolic process, nonsense-mediated decay;rRNA processing;SRP-dependent cotranslational protein targeting to membrane;translation;translational initiation;viral transcription	cytosol;cytosolic large ribosomal subunit;cytosolic ribosome;endoplasmic reticulum;intracellular;membrane;nucleolus;nucleus;ribosome	Axon guidance;Cap-dependent Translation Initiation;Developmental Biology;Disease;Eukaryotic Translation Elongation;Eukaryotic Translation Initiation;Eukaryotic Translation Termination;Formation of a pool of free 40S subunits;GTP hydrolysis and joining of the 60S ribosomal subunit;Infectious disease;Influenza Infection;Influenza Life Cycle;Influenza Viral RNA Transcription and Replication;L13a-med…	4	4	4	19.4	19.4	19.4	24.261	0	40.22	92763000	37305000	26620000	28838000	1.99642	2.11484	1.05913	1.48178	0.480721	-0.767812	P26373;J3QSB4	P26373;J3QSB4	60S ribosomal protein L13	RPL13
2.38451	1.91785	1.94748	2.28694	1.98239	2.70456	-0.258667	0.694033	-0.0244615	+	+		+	+	SF3A2	metal ion binding;nucleic acid binding;protein binding;RNA binding;zinc ion binding	mRNA 3'-splice site recognition;mRNA processing;mRNA splicing, via spliceosome;positive regulation of neuron projection development;RNA splicing	catalytic step 2 spliceosome;nuclear speck;nucleoplasm;nucleus;small nuclear ribonucleoprotein complex;spliceosomal complex;U2 snRNP;U2-type prespliceosome	Metabolism of RNA;mRNA Splicing;mRNA Splicing - Major Pathway;Processing of Capped Intron-Containing Pre-mRNA	6	6	6	14.7	14.7	14.7	49.255	0	41.813	134520000	46658000	38704000	49160000	2.28376	2.08328	2.09632	2.32463	0.167571	0.136968	Q15428;K7EMT0	Q15428;K7EMT0	Splicing factor 3A subunit 2	SF3A2
2.46148	2.37014	1.14097	1.84596	1.53203	0.166587	-0.681099	-2.36758	0.31847	+			+		RPL6	cadherin binding;DNA binding;RNA binding;structural constituent of ribosome	cytoplasmic translation;nuclear-transcribed mRNA catabolic process, nonsense-mediated decay;regulation of transcription, DNA-templated;ribosomal large subunit assembly;rRNA processing;SRP-dependent cotranslational protein targeting to membrane;translation;translational initiation;viral transcription	cytoplasm;cytoplasmic ribonucleoprotein granule;cytosol;cytosolic large ribosomal subunit;endoplasmic reticulum;focal adhesion;intracellular;membrane;nucleus;polysomal ribosome;ribosome;rough endoplasmic reticulum	Axon guidance;Cap-dependent Translation Initiation;Developmental Biology;Disease;Eukaryotic Translation Elongation;Eukaryotic Translation Initiation;Eukaryotic Translation Termination;Formation of a pool of free 40S subunits;GTP hydrolysis and joining of the 60S ribosomal subunit;Infectious disease;Influenza Infection;Influenza Life Cycle;Influenza Viral RNA Transcription and Replication;L13a-med…	7	7	7	20.5	20.5	20.5	32.728	0	57.078	161040000	59039000	54740000	47261000	1.36836	1.99086	0.826921	1.18153	0.437173	-0.910071	Q02878;F8VR69;F8VZ45;U3KQR5	Q02878	60S ribosomal protein L6	RPL6
1.81731	1.8182	2.32141	1.4074	2.40163	2.26903	-0.423797	0.433173	0.0664274	+	+		+	+	CHERP	ion channel binding;nucleic acid binding;protein binding;RNA binding	cellular calcium ion homeostasis;mRNA splicing, via spliceosome;negative regulation of cell proliferation;nervous system development;positive regulation of calcineurin-NFAT signaling cascade;release of sequestered calcium ion into cytosol;RNA processing	cytoplasm;endoplasmic reticulum;membrane;nucleoplasm;perinuclear region of cytoplasm;sarcoplasmic reticulum membrane	Metabolism of RNA;mRNA Splicing;mRNA Splicing - Major Pathway;Processing of Capped Intron-Containing Pre-mRNA	8	8	8	9.2	9.2	9.2	104.93	0	57.215	83856000	26158000	20897000	36801000	2.1504	1.98564	1.64099	2.02602	0.0323533	0.0252678	J3QK89;Q8IWX8	J3QK89;Q8IWX8	Calcium homeostasis endoplasmic reticulum protein	CHERP
2.13911	1.38145	2.18897	2.03381	2.17729	1.90439	-0.139411	0.531668	0.046921	+	+		+	+	SNRPD1	protein binding;RNA binding;U1 snRNP binding	import into nucleus;mRNA processing;mRNA splicing, via spliceosome;RNA processing;RNA splicing;spliceosomal complex assembly;spliceosomal snRNP assembly	catalytic step 2 spliceosome;commitment complex;cytoplasm;cytosol;methylosome;nucleoplasm;nucleus;pICln-Sm protein complex;precatalytic spliceosome;prespliceosome;small nuclear ribonucleoprotein complex;SMN-Sm protein complex;spliceosomal complex;spliceosomal tri-snRNP complex;U1 snRNP;U12-type spliceosomal complex;U2 snRNP;U2-type catalytic step 2 spliceosome;U4 snRNP;U5 snRNP	Metabolism of non-coding RNA;Metabolism of RNA;mRNA Splicing;mRNA Splicing - Major Pathway;mRNA Splicing - Minor Pathway;Processing of Capped Intron-Containing Pre-mRNA;snRNP Assembly	3	3	3	20.2	20.2	20.2	13.281	0	61.195	379840000	125000000	100400000	154440000	1.73688	1.90318	2.82636	2.0385	0.267322	0.146393	P62314;J3QLI9;J3QLR7	P62314;J3QLI9	Small nuclear ribonucleoprotein Sm D1	SNRPD1
2.07954	1.46723	2.15046	1.30497	2.07479	1.77686	-0.728192	0.421802	-0.095722	+	+		+	+	U2SURP	nucleic acid binding;protein binding;RNA binding	mRNA splicing, via spliceosome;RNA processing	nucleoplasm;nucleus	Metabolism of RNA;mRNA Splicing;mRNA Splicing - Major Pathway;Processing of Capped Intron-Containing Pre-mRNA	10	10	10	10	10	10	118.29	0	71.937	167600000	61845000	43826000	61928000	1.89299	1.89908	1.78046	1.71887	0.139128	-0.134037	O15042;E7ET15;H0Y8D9;E7EW00;H7C4V2	O15042;E7ET15;H0Y8D9	U2 snRNP-associated SURP motif-containing protein	U2SURP
2.09906	1.419	2.17549	1.76636	2.53516	2.25396	-0.31766	0.844145	0.214374	+	+		+	+	BCLAF1	DNA binding;protein binding;RNA binding	apoptotic process;cellular response to leukemia inhibitory factor;negative regulation of transcription, DNA-templated;positive regulation of apoptotic process;positive regulation of DNA-templated transcription, initiation;positive regulation of intrinsic apoptotic signaling pathway;positive regulation of response to DNA damage stimulus;regulation of DNA-templated transcription in response to stre…	cytoplasm;nuclear speck;nucleoplasm;nucleus		21	20	1	25.8	24.6	1.7	106.12	0	266.94	2423500000	870040000	598130000	955290000	1.80481	1.89785	1.98302	2.18516	0.268723	0.246953	Q9NYF8;H0YF14	Q9NYF8	Bcl-2-associated transcription factor 1	BCLAF1
1.89491	2.44829	1.25701	1.20613	1.61436	-0.365611	-0.617609	-1.87118	0.370434	+			+		RPL7	DNA binding;mRNA binding;protein binding;protein homodimerization activity;RNA binding;structural constituent of ribosome	cytoplasmic translation;maturation of LSU-rRNA from tricistronic rRNA transcript (SSU-rRNA, 5.8S rRNA, LSU-rRNA);nuclear-transcribed mRNA catabolic process, nonsense-mediated decay;ribosomal large subunit biogenesis;rRNA processing;SRP-dependent cotranslational protein targeting to membrane;translation;translational initiation;viral transcription	cytoplasm;cytosol;cytosolic large ribosomal subunit;focal adhesion;membrane;nucleolus;nucleus;ribosome	Axon guidance;Cap-dependent Translation Initiation;Developmental Biology;Disease;Eukaryotic Translation Elongation;Eukaryotic Translation Initiation;Eukaryotic Translation Termination;Formation of a pool of free 40S subunits;GTP hydrolysis and joining of the 60S ribosomal subunit;Infectious disease;Influenza Infection;Influenza Life Cycle;Influenza Viral RNA Transcription and Replication;L13a-med…	3	3	3	16.1	16.1	16.1	29.225	0	26.073	49617000	15017000	23692000	10908000	1.49007	1.86674	0.511492	0.818292	0.40893	-0.706118	P18124;A8MUD9	P18124;A8MUD9	60S ribosomal protein L7	RPL7
2.31151	2.19358	1.08079	2.88694	2.11747	1.0899	0.544881	-1.09431	0.796811	+			+		PARP1	DNA binding;DNA ligase (ATP) activity;enzyme binding;identical protein binding;metal ion binding;NAD binding;NAD+ ADP-ribosyltransferase activity;protein ADP-ribosylase activity;protein binding;protein kinase binding;protein N-terminus binding;RNA binding;RNA polymerase II regulatory region sequence-specific DNA binding;R-SMAD binding;transcription factor binding;transcriptional activator activit…	apoptotic process;ATP generation from poly-ADP-D-ribose;cellular response to amyloid-beta;cellular response to DNA damage stimulus;cellular response to insulin stimulus;cellular response to oxidative stress;cellular response to transforming growth factor beta stimulus;cellular response to UV;cellular response to zinc ion;DNA damage response, detection of DNA damage;DNA ligation involved in DNA re…	membrane;mitochondrion;nuclear chromosome, telomeric region;nuclear envelope;nucleolus;nucleoplasm;nucleus;protein-containing complex;protein-DNA complex;transcription factor complex	Base Excision Repair;DNA Damage Recognition in GG-NER;DNA Double-Strand Break Repair;DNA Repair;Downregulation of SMAD2/3:SMAD4 transcriptional activity;Dual Incision in GG-NER;Formation of Incision Complex in GG-NER;Gene expression (Transcription);Generic Transcription Pathway;Global Genome Nucleotide Excision Repair (GG-NER);HDR through MMEJ (alt-NHEJ);Homology Directed Repair;Metabolism of pro…	7	7	7	7.5	7.5	7.5	113.08	0	53.097	53906000	15969000	25666000	12271000	1.381	1.86196	1.2231	2.03144	0.044735	0.0824607	P09874	P09874	Poly [ADP-ribose] polymerase 1	PARP1
0.739011	0.178237	0.436162	1.02835	0.982021	0.758815	0.36042	0.624709	0.0682715		+				SNRPN;SNRPB	histone pre-mRNA DCP binding;protein binding;RNA binding;telomerase RNA binding;U2 snRNA binding	histone mRNA metabolic process;import into nucleus;mRNA processing;mRNA splicing, via spliceosome;protein methylation;RNA splicing;spliceosomal snRNP assembly;termination of RNA polymerase II transcription	catalytic step 2 spliceosome;cytoplasm;cytosol;histone pre-mRNA 3'end processing complex;methylosome;nucleoplasm;nucleus;small nuclear ribonucleoprotein complex;SMN-Sm protein complex;spliceosomal complex;telomerase holoenzyme complex;U1 snRNP;U12-type spliceosomal complex;U2 snRNP;U2-type catalytic step 2 spliceosome;U2-type precatalytic spliceosome;U2-type prespliceosome;U4 snRNP;U4/U6 x U5 tri…	Cleavage of Growing Transcript in the Termination Region;Gene expression (Transcription);Metabolism of non-coding RNA;Metabolism of RNA;mRNA Splicing;mRNA Splicing - Major Pathway;mRNA Splicing - Minor Pathway;Processing of Capped Intron-Containing Pre-mRNA;Processing of Capped Intronless Pre-mRNA;RNA Polymerase II Transcription;RNA Polymerase II Transcription Termination;SLBP Dependent Processin…	3	3	3	17.8	17.8	17.8	17.546	0	21.604	112270000	30399000	56899000	24975000	0.964786	0.451136	2.09541	0.923063	0.794551	0.351134	J3QLE5;P63162;P14678;J3KRY3;S4R3P3	J3QLE5;P63162;P14678;J3KRY3;S4R3P3	Small nuclear ribonucleoprotein-associated protein N;Small nuclear ribonucleoprotein-associated proteins B and B	SNRPN;SNRPB
1.88454	NaN	1.82993	1.8962	1.98342	NaN	0.0977456	NaN	0.423565	+	+		+	+	LUC7L3	DNA binding;mRNA binding;protein binding;RNA binding	mRNA processing;mRNA splice site selection;RNA splicing	nuclear speck;nucleoplasm;nucleus;U1 snRNP;U2-type prespliceosome		4	4	4	9.8	9.8	9.8	58.22	0	48.69	42756000	20612000	8910200	13233000	2.02878	1.85724	1.84438	1.93981	0.449019	0.260655	J3KPP4;O95232;D6RDI2	J3KPP4;O95232;D6RDI2	Luc7-like protein 3	LUC7L3
1.96934	2.05036	1.44811	1.2225	1.24568	0.171719	-0.777443	-1.88833	-0.211635	+			+		EIF3A	mRNA binding;protein binding;RNA binding;structural molecule activity;translation initiation factor activity	formation of cytoplasmic translation initiation complex;IRES-dependent viral translational initiation;negative regulation of ERK1 and ERK2 cascade;translation;translation reinitiation;translational initiation;viral translational termination-reinitiation	cytoplasm;cytosol;eukaryotic translation initiation factor 3 complex;eukaryotic translation initiation factor 3 complex, eIF3e;eukaryotic translation initiation factor 3 complex, eIF3m;membrane;microtubule;multi-eIF complex;nucleolus;nucleus	Activation of the mRNA upon binding of the cap-binding complex and eIFs, and subsequent binding to 43S;Cap-dependent Translation Initiation;Eukaryotic Translation Initiation;Formation of a pool of free 40S subunits;Formation of the ternary complex, and subsequently, the 43S complex;GTP hydrolysis and joining of the 60S ribosomal subunit;L13a-mediated translational silencing of Ceruloplasmin expre…	8	8	8	5.8	5.8	5.8	166.57	0	54.189	72863000	24609000	25692000	22562000	1.97674	1.8226	0.882955	0.879965	0.719364	-0.959135	Q14152	Q14152	Eukaryotic translation initiation factor 3 subunit A	EIF3A
1.78762	2.1445	1.49334	1.15688	1.41281	0.216113	-0.633748	-1.78076	-0.53824	+			+		EIF3C;EIF3CL	protein binding;RNA binding;translation initiation factor activity;translation initiation factor binding	positive regulation of mRNA binding;positive regulation of translation;translation;translational initiation	cytoplasm;cytosol;eukaryotic translation initiation factor 3 complex	Activation of the mRNA upon binding of the cap-binding complex and eIFs, and subsequent binding to 43S;Cap-dependent Translation Initiation;Eukaryotic Translation Initiation;Formation of a pool of free 40S subunits;Formation of the ternary complex, and subsequently, the 43S complex;GTP hydrolysis and joining of the 60S ribosomal subunit;L13a-mediated translational silencing of Ceruloplasmin expre…	6	6	6	7.1	7.1	7.1	105.34	0	52.051	1368300000	396270000	37098000	934920000	1.97209	1.80849	0.902058	0.928602	0.877556	-0.984249	Q99613;B5ME19	Q99613;B5ME19	Eukaryotic translation initiation factor 3 subunit C;Eukaryotic translation initiation factor 3 subunit C-like protein	EIF3C;EIF3CL
1.86003	2.24689	1.25743	1.53061	1.80203	1.43184	-0.260757	-0.7792	0.520832	+	+		+	+	HNRNPM	nucleic acid binding;protein binding;protein domain specific binding;RNA binding	alternative mRNA splicing, via spliceosome;fibroblast growth factor receptor signaling pathway;mRNA processing;mRNA splicing, via spliceosome;RNA metabolic process;RNA splicing	catalytic step 2 spliceosome;extracellular exosome;extracellular matrix;integral component of plasma membrane;membrane;nuclear matrix;nucleolus;nucleoplasm;nucleus;paraspeckles;spliceosomal complex	FGFR2 alternative splicing;Metabolism of RNA;mRNA Splicing;mRNA Splicing - Major Pathway;Processing of Capped Intron-Containing Pre-mRNA;Signal Transduction;Signaling by FGFR;Signaling by FGFR2;Signaling by Receptor Tyrosine Kinases	14	14	14	19.6	19.6	19.6	77.515	0	91.465	170310000	62630000	56363000	51314000	1.60285	1.78812	2.31686	1.58816	0.159947	-0.173042	P52272;A0A087X0X3;M0QZM1;M0R2I7;M0R019;M0R2T0;M0R0N3;M0QYL3;M0R0Y6;M0QY96;M0QYQ7	P52272;A0A087X0X3;M0QZM1	Heterogeneous nuclear ribonucleoprotein M	HNRNPM
0.383379	0.728225	0.210888	0.302386	0.487662	0.227002	-0.0926632	-0.484691	0.356199		+				HSPA8	ATP binding;ATPase activity;ATPase activity, coupled;C3HC4-type RING finger domain binding;cadherin binding;chaperone binding;disordered domain specific binding;enzyme binding;glycolipid binding;G-protein coupled receptor binding;heat shock protein binding;MHC class II protein complex binding;nucleotide binding;phosphatidylserine binding;protein binding;protein binding, bridging;RNA binding;tau p…	ATP metabolic process;cell differentiation;cellular response to starvation;chaperone cofactor-dependent protein refolding;chaperone-mediated autophagy;chaperone-mediated autophagy translocation complex disassembly;chaperone-mediated protein transport involved in chaperone-mediated autophagy;clathrin coat disassembly;cytokine-mediated signaling pathway;late endosomal microautophagy;male meiosis I;…	blood microparticle;CatSper complex;cell surface;chaperone complex;clathrin-sculpted gamma-aminobutyric acid transport vesicle membrane;cytoplasm;cytoskeleton;cytosol;extracellular exosome;extracellular region;extracellular space;ficolin-1-rich granule lumen;focal adhesion;intracellular;late endosome;lumenal side of lysosomal membrane;lysosomal lumen;lysosomal membrane;male germ cell nucleus;meio…	Attenuation phase;AUF1 (hnRNP D0) binds and destabilizes mRNA;Axon guidance;Cell Cycle;Cellular response to heat stress;Cellular responses to external stimuli;Cellular responses to stress;CHL1 interactions;Clathrin derived vesicle budding;Clathrin-mediated endocytosis;Cytokine Signaling in Immune system;Developmental Biology;GABA synthesis, release, reuptake and degradation;Golgi Associated Vesic…	21	17	8	34.5	29.3	13	70.897	0	239.27	2027700000	689310000	704410000	634000000	0.994565	0.440831	1.31495	0.339017	0.102263	-0.0737184	P11142;E9PKE3;E9PNE6;E9PN89;E9PLF4;A8K7Q2;E9PQQ4;E9PQK7;P54652;E9PPY6;E9PI65;E9PN25;E9PM13;E9PS65	P11142;E9PKE3;E9PNE6;E9PN89	Heat shock cognate 71 kDa protein	HSPA8
-0.132774	1.41321	-0.257511	0.343202	0.405203	0.229096	0.162597	-1.12403	0.543572		+				HSPH1	adenyl-nucleotide exchange factor activity;alpha-tubulin binding;ATP binding;nucleotide binding;protein binding	chaperone cofactor-dependent protein refolding;negative regulation of apoptotic signaling pathway;negative regulation of establishment of protein localization to mitochondrion;negative regulation of intrinsic apoptotic signaling pathway in response to hydrogen peroxide;negative regulation of p38MAPK cascade;positive regulation of MHC class I biosynthetic process;positive regulation of NK T cell a…	cytoplasm;cytosol;endocytic vesicle lumen;extracellular exosome;extracellular region;microtubule;nucleoplasm;nucleus;protein-containing complex	Binding and Uptake of Ligands by Scavenger Receptors;Cellular response to heat stress;Cellular responses to external stimuli;Cellular responses to stress;Regulation of HSF1-mediated heat shock response;Scavenging by Class F Receptors;Vesicle-mediated transport	3	3	3	4.2	4.2	4.2	88.841	0	20.736	27651000	8924000	10839000	7887600	0.228699	0.340977	1.61708	0.325833	0.0923769	-0.139287	A0A0A0MSM0;Q92598;Q5TBM3;D6RJ96;E9PDE8;O95757	A0A0A0MSM0;Q92598	Heat shock protein 105 kDa	HSPH1
0.495837	1.29954	0.263155	0.309395	0.410179	0.222063	-0.188825	-1.09222	0.154458		+				HSPA1B;HSPA1A	ATP binding;ATPase activity;ATPase activity, coupled;C3HC4-type RING finger domain binding;cadherin binding;denatured protein binding;disordered domain specific binding;enzyme binding;G-protein coupled receptor binding;heat shock protein binding;histone deacetylase binding;nucleotide binding;protein binding;protein binding involved in protein folding;protein N-terminus binding;RNA binding;RNA pol…	ATP metabolic process;cellular heat acclimation;cellular response to heat;cellular response to oxidative stress;chaperone-mediated protein complex assembly;mRNA catabolic process;negative regulation of apoptotic process;negative regulation of cell death;negative regulation of cell growth;negative regulation of cell proliferation;negative regulation of endoplasmic reticulum stress-induced intrinsi…	aggresome;blood microparticle;centriole;centrosome;COP9 signalosome;cytoplasm;cytoskeleton;cytosol;endoplasmic reticulum;extracellular exosome;extracellular region;ficolin-1-rich granule lumen;focal adhesion;inclusion body;microtubule organizing center;mitochondrion;nuclear speck;nucleoplasm;nucleus;perinuclear region of cytoplasm;protein-containing complex;ribonucleoprotein complex;ubiquitin lig…	Attenuation phase;AUF1 (hnRNP D0) binds and destabilizes mRNA;Cellular response to heat stress;Cellular responses to external stimuli;Cellular responses to stress;Disease;Export of Viral Ribonucleoproteins from Nucleus;HSF1-dependent transactivation;HSP90 chaperone cycle for steroid hormone receptors (SHR);Immune System;Infectious disease;Influenza Infection;Influenza Life Cycle;Innate Immune Sys…	23	23	9	37.4	37.4	14.6	70.108	0	286.76	3974400000	1241300000	1531900000	1201100000	0.794721	0.686176	1.54213	0.313879	0.377989	-0.375528	A0A0G2JIW1;P0DMV9;P0DMV8;V9GZ37	A0A0G2JIW1;P0DMV9;P0DMV8;V9GZ37	Heat shock 70 kDa protein 1B;Heat shock 70 kDa protein 1A	HSPA1B;HSPA1A
-0.121281	1.123	-0.15157	0.158816	0.155341	0.202386	0.216486	-0.737783	0.169631		+				SMC1A	ATP binding;chromatin binding;mediator complex binding;nucleotide binding;protein binding;protein heterodimerization activity;protein-containing complex binding;RNA binding	cell cycle;cell division;cellular response to DNA damage stimulus;chromosome organization;DNA repair;meiotic cell cycle;mitotic sister chromatid cohesion;mitotic sister chromatid segregation;negative regulation of DNA endoreduplication;regulation of mitotic spindle assembly;response to DNA damage checkpoint signaling;response to radiation;sister chromatid cohesion;stem cell population maintenance	chromosome;chromosome, centromeric region;cohesin complex;condensed chromosome kinetochore;condensed nuclear chromosome;cytosol;kinetochore;meiotic cohesin complex;mitotic spindle pole;nuclear matrix;nucleoplasm;nucleus	Cell Cycle;Cell Cycle, Mitotic;Cohesin Loading onto Chromatin;ESR-mediated signaling;Establishment of Sister Chromatid Cohesion;Estrogen-dependent gene expression;M Phase;Meiosis;Meiotic synapsis;Metabolism of proteins;Mitotic Anaphase;Mitotic Metaphase and Anaphase;Mitotic Prometaphase;Mitotic Telophase/Cytokinesis;Post-translational protein modification;Reproduction;Resolution of Sister Chromat…	5	5	5	4.3	4.3	4.3	143.23	0	35.047	39411000	11767000	16640000	11003000	0.244649	0.283384	2.11696	0.172181	0.129515	-0.117222	Q14683;G8JLG1;V9GYN9;V9GY57	Q14683;G8JLG1	Structural maintenance of chromosomes protein 1A;Structural maintenance of chromosomes protein	SMC1A
0.0115153	-0.0101199	-0.15266	-0.590913	-0.480989	-0.53598	-0.506271	-0.526639	-0.182311		+				ROCK1	ATP binding;GTP-Rho binding;kinase activity;metal ion binding;nucleotide binding;protein binding;protein kinase activity;protein serine/threonine kinase activity;Rho GTPase binding;Rho-dependent protein serine/threonine kinase activity;RNA binding;structural molecule activity;transferase activity	actin cytoskeleton organization;apical constriction;apoptotic process;bleb assembly;cellular response to testosterone stimulus;centrosome duplication;cortical actin cytoskeleton organization;ephrin receptor signaling pathway;execution phase of apoptosis;G-protein coupled receptor signaling pathway;I-kappaB kinase/NF-kappaB signaling;intracellular signal transduction;leukocyte cell-cell adhesion;l…	amyloid-beta complex;bleb;cell projection;centriole;centrosome;cytoplasm;cytoplasmic ribonucleoprotein granule;cytoplasmic stress granule;cytoskeleton;cytosol;extracellular region;Golgi apparatus;Golgi membrane;intracellular;lamellipodium;membrane;microtubule organizing center;nucleus;plasma membrane;ruffle;secretory granule lumen	Apoptosis;Apoptotic cleavage of cellular proteins;Apoptotic execution phase;Axon guidance;Developmental Biology;EPHA-mediated growth cone collapse;EPHB-mediated forward signaling;EPH-Ephrin signaling;G alpha (12/13) signalling events;GPCR downstream signalling;Immune System;Innate Immune System;Neutrophil degranulation;Programmed Cell Death;RHO GTPase Effectors;RHO GTPases Activate ROCKs;Sema4D i…	9	9	9	7.8	7.8	7.8	133.07	0	62.468	80465000	26546000	26740000	27180000	0.365735	-0.0504217	2.45753	-0.535961	1.16649	-0.405074	A0A0U1RQV4;Q13464;O75116;C9JFJ0;D6REE7;E9PF63	A0A0U1RQV4;Q13464	Rho-associated protein kinase 1	ROCK1
1.86649	1.66993	NaN	1.25746	NaN	-0.163155	-0.661752	-1.78901	NaN	+			+		RPS26;RPS26P11	cadherin binding;mRNA binding;protein binding;RNA binding;structural constituent of ribosome	cytoplasmic translation;negative regulation of RNA splicing;nuclear-transcribed mRNA catabolic process, nonsense-mediated decay;rRNA processing;SRP-dependent cotranslational protein targeting to membrane;translation;translational initiation;viral transcription	cytoplasm;cytoplasmic side of rough endoplasmic reticulum membrane;cytosol;cytosolic small ribosomal subunit;endoplasmic reticulum;extracellular exosome;intracellular;membrane;nucleoplasm;polysomal ribosome;ribosome;rough endoplasmic reticulum;small ribosomal subunit	Activation of the mRNA upon binding of the cap-binding complex and eIFs, and subsequent binding to 43S;Axon guidance;Cap-dependent Translation Initiation;Developmental Biology;Disease;Eukaryotic Translation Elongation;Eukaryotic Translation Initiation;Eukaryotic Translation Termination;Formation of a pool of free 40S subunits;Formation of the ternary complex, and subsequently, the 43S complex;GTP…	2	2	2	20.9	20.9	20.9	13.015	0	15.376	42342000	14040000	18312000	9990700	1.45165	1.76821	0.234971	0.547152	0.561534	-1.22538	P62854;Q5JNZ5	P62854;Q5JNZ5	40S ribosomal protein S26;Putative 40S ribosomal protein S26-like 1	RPS26;RPS26P11
0.0599159	0.931683	1.06447	-0.425137	-0.81492	-0.449237	-0.423081	-1.14089	-0.602457		+				HDAC6	actin binding;alpha-tubulin binding;beta-catenin binding;beta-tubulin binding;core promoter binding;dynein complex binding;enzyme binding;histone deacetylase activity;histone deacetylase binding;Hsp90 protein binding;hydrolase activity;metal ion binding;microtubule binding;misfolded protein binding;NAD-dependent histone deacetylase activity (H3-K14 specific);polyubiquitin modification-dependent p…	aggresome assembly;autophagy;cellular response to hydrogen peroxide;cellular response to misfolded protein;cellular response to topologically incorrect protein;chromatin organization;cilium assembly;collateral sprouting;dendritic spine morphogenesis;histone deacetylation;histone H3 deacetylation;Hsp90 deacetylation;intracellular protein transport;lysosome localization;mitochondrion localization;n…	aggresome;axon;caveola;cell body;cell leading edge;cell projection;cytoplasm;cytoplasmic microtubule;cytosol;dendrite;dynein complex;histone deacetylase complex;inclusion body;microtubule;microtubule associated complex;multivesicular body;neuron projection;nucleoplasm;nucleus;perikaryon;perinuclear region of cytoplasm;protein-containing complex	Cellular response to heat stress;Cellular responses to external stimuli;Cellular responses to stress;Cilium Assembly;Constitutive Signaling by NOTCH1 HD+PEST Domain Mutants;Constitutive Signaling by NOTCH1 PEST Domain Mutants;Disease;Diseases of signal transduction;Gene expression (Transcription);Generic Transcription Pathway;HSF1 activation;NOTCH1 Intracellular Domain Regulates Transcription;Org…	3	3	3	3.3	3.3	3.3	131.42	0	23.265	80520000	28889000	27193000	24438000	0.791553	0.685356	1.33098	-0.563098	1.10346	-0.722142	Q9UBN7;C9J172;E9PEH1;E7EP63;E7ER52;A6NDI8;E7EPS2	Q9UBN7	Histone deacetylase 6	HDAC6
1.89588	NaN	1.63631	1.03958	1.81142	NaN	-0.945693	NaN	0.151474	+			+		RBM17	nucleic acid binding;protein binding;RNA binding	alternative mRNA splicing, via spliceosome;DNA repair;mRNA processing;mRNA splicing, via spliceosome;regulation of RNA splicing;RNA splicing	nucleoplasm;nucleus;protein-containing complex;spliceosomal complex	Metabolism of RNA;mRNA Splicing;mRNA Splicing - Major Pathway;Processing of Capped Intron-Containing Pre-mRNA	4	4	4	13	13	13	44.961	0	35.17	68873000	40104000	10133000	18636000	1.33069	1.76609	0.773875	1.4255	0.221046	-0.39711	Q96I25;Q5W012;Q5W011;Q5W010;H0Y6J6	Q96I25;Q5W012;Q5W011;Q5W010;H0Y6J6	Splicing factor 45	RBM17
1.42268	2.51624	1.33828	1.44179	1.33421	0.992696	0.0503276	-1.48681	0.448568	+	+		+	+	XRCC6	5'-deoxyribose-5-phosphate lyase activity;ATP binding;ATP-dependent DNA helicase activity;catalytic activity;cyclin binding;damaged DNA binding;DNA binding;double-stranded DNA binding;double-stranded telomeric DNA binding;helicase activity;hydrolase activity;lyase activity;nucleotide binding;protein binding;protein C-terminus binding;protein-containing complex binding;RNA binding;telomeric DNA bi…	activation of innate immune response;brain development;cellular hyperosmotic salinity response;cellular response to DNA damage stimulus;cellular response to gamma radiation;cellular response to X-ray;DNA duplex unwinding;DNA ligation;DNA recombination;DNA repair;double-strand break repair via classical nonhomologous end joining;double-strand break repair via nonhomologous end joining;establishmen…	chromosome;cytoplasm;cytosol;extracellular region;ficolin-1-rich granule lumen;Ku70:Ku80 complex;membrane;nonhomologous end joining complex;nuclear chromosome, telomeric region;nuclear telomere cap complex;nucleolus;nucleoplasm;nucleus;protein-containing complex;protein-DNA complex;secretory granule lumen;transcription factor complex	2-LTR circle formation;Cytosolic sensors of pathogen-associated DNA;Disease;DNA Double-Strand Break Repair;DNA Repair;Early Phase of HIV Life Cycle;HIV Infection;HIV Life Cycle;Immune System;Infectious disease;Innate Immune System;Integration of provirus;IRF3-mediated induction of type I IFN;Neutrophil degranulation;Nonhomologous End-Joining (NHEJ);STING mediated induction of host immune responses	11	11	11	21.3	21.3	21.3	69.842	0	90.338	195840000	64465000	77678000	53697000	1.36152	1.75907	1.94253	1.25623	0.19865	-0.329306	P12956;B1AHC9	P12956;B1AHC9	X-ray repair cross-complementing protein 6	XRCC6
0.187017	0.98083	-0.586189	0.030575	0.107259	-0.419333	-0.00620245	-1.4935	0.662255						ACLY	ATP binding;ATP citrate synthase activity;catalytic activity;cofactor binding;metal ion binding;nucleotide binding;protein binding;transferase activity;transferase activity, transferring acyl groups, acyl groups converted into alkyl on transfer	acetyl-CoA biosynthetic process;cholesterol biosynthetic process;citrate metabolic process;coenzyme A metabolic process;fatty acid biosynthetic process;fatty-acyl-CoA biosynthetic process;lipid biosynthetic process;lipid metabolic process;metabolic process;neutrophil degranulation;oxaloacetate metabolic process;positive regulation of cellular metabolic process	azurophil granule lumen;citrate lyase complex;cytoplasm;cytosol;extracellular exosome;extracellular region;ficolin-1-rich granule lumen;membrane;nucleoplasm;plasma membrane	ChREBP activates metabolic gene expression;Fatty acid metabolism;Fatty acyl-CoA biosynthesis;Immune System;Innate Immune System;Integration of energy metabolism;Metabolism;Metabolism of lipids;Neutrophil degranulation	15	15	15	14.7	14.7	14.7	120.84	0	106.08	251950000	88621000	101760000	61571000	0.148764	0.193886	0.20381	-0.0938331	0.152393	-0.279149	P53396;K7EIE7;K7ESG8	P53396	ATP-citrate synthase	ACLY
0.703126	0.796099	-0.929446	-0.474047	0.560068	-1.3002	-1.05373	-1.84773	1.5307						ACTB;ACTG1	ATP binding;identical protein binding;kinesin binding;molecular_function;nitric-oxide synthase binding;nucleosomal DNA binding;nucleotide binding;profilin binding;protein binding;protein kinase binding;RNA polymerase II distal enhancer sequence-specific DNA binding;RNA polymerase II proximal promoter sequence-specific DNA binding;structural constituent of cytoskeleton;structural constituent of po…	ATP-dependent chromatin remodeling;cell junction assembly;cell motility;cellular response to cytochalasin B;cellular response to interferon-gamma;ephrin receptor signaling pathway;Fc-gamma receptor signaling pathway involved in phagocytosis;membrane organization;negative regulation of protein binding;platelet aggregation;platelet degranulation;positive regulation of gene expression, epigenetic;po…	actin cytoskeleton;actin filament;blood microparticle;cell cortex;cytoplasm;cytoplasmic ribonucleoprotein granule;cytoskeleton;cytosol;dense body;extracellular exosome;extracellular region;extracellular space;filamentous actin;focal adhesion;membrane;myelin sheath;myofibril;NuA4 histone acetyltransferase complex;nuclear chromatin;nucleoplasm;nucleus;phagocytic vesicle;plasma membrane;protein-cont…	Adherens junctions interactions;Axon guidance;B-WICH complex positively regulates rRNA expression;Cell junction organization;Cell-Cell communication;Cell-cell junction organization;Cell-extracellular matrix interactions;Chaperonin-mediated protein folding;Chromatin modifying enzymes;Chromatin organization;Clathrin-mediated endocytosis;Cooperation of Prefoldin and TriC/CCT in actin and tubulin fol…	18	18	7	58.1	58.1	33.6	41.736	0	218.37	1167700000	521570000	427920000	218210000	0.115248	0.189926	0.275349	-0.404726	0.156143	-0.45692	P60709;P63261;I3L3I0;I3L1U9;G5E9R0;E7EVS6;I3L4N8;C9JTX5;C9JZR7;K7EM38;I3L3R2;J3KT65;Q6S8J3;A5A3E0;P0CG38;P0CG39;Q9BYX7	P60709;P63261;I3L3I0;I3L1U9	Actin, cytoplasmic 1;Actin, cytoplasmic 1, N-terminally processed;Actin, cytoplasmic 2;Actin, cytoplasmic 2, N-terminally processed	ACTB;ACTG1
0.56192	1.20964	-0.637379	-0.205267	0.754577	-0.278671	-0.359435	-1.5917	1.5742						ACTN4	actin binding;actin filament binding;calcium ion binding;chromatin DNA binding;cytoskeletal protein binding;double-stranded RNA binding;FATZ binding;identical protein binding;integrin binding;ion channel binding;ligand-dependent nuclear receptor transcription coactivator activity;LIM domain binding;metal ion binding;nuclear hormone receptor binding;nucleoside binding;phosphatidylinositol-4,5-bisp…	actin crosslink formation;actin filament bundle assembly;actin filament network formation;actin filament organization;actin filament uncapping;bicellular tight junction assembly;bone morphogenesis;cardiac muscle cell development;cell adhesion;focal adhesion assembly;MAPK cascade;microspike assembly;muscle contraction;muscle filament sliding;negative regulation of calcineurin-NFAT signaling cascad…	actin cytoskeleton;actin filament;brush border;cell junction;cell projection;cell-cell junction;cortical actin cytoskeleton;cortical cytoskeleton;cytoplasm;cytoskeleton;cytosol;dendritic spine;extracellular exosome;extracellular region;extracellular space;fascia adherens;filopodium;focal adhesion;intracellular;membrane;neuron projection;nuclear body;nucleus;perinuclear region of cytoplasm;plasma …	Activation of NMDA receptor and postsynaptic events;Cell junction organization;Cell-Cell communication;Cell-extracellular matrix interactions;CREB phosphorylation through the activation of CaMKII;CREB phosphorylation through the activation of Ras;Extracellular matrix organization;Hemostasis;MAPK family signaling cascades;MAPK1/MAPK3 signaling;Muscle contraction;Nephrin family interactions;Neurona…	12	12	12	14.7	14.7	14.7	104.85	0	96.668	115390000	45124000	46916000	23351000	0.25412	0.378061	0.0905611	0.090213	0.0438234	-0.125646	O43707;H7C144;F5GXS2;H9KV75;P12814;G3V2E8;G3V5M4;G3V2X9;K7EJH8;H0YJ11;G3V2W4;H0YJW3;G3V2N5;H7C5W8;A0A087WSZ2;P35609;Q08043;F6THM6	O43707;H7C144;F5GXS2	Alpha-actinin-4	ACTN4
NaN	1.84483	NaN	NaN	NaN	-2.91877	NaN	-4.76364	NaN						AHCY	adenosylhomocysteinase activity;adenyl nucleotide binding;hydrolase activity;identical protein binding;NAD binding;protein binding	chronic inflammatory response to antigenic stimulus;circadian sleep/wake cycle;homocysteine biosynthetic process;methylation;one-carbon metabolic process;response to hypoxia;response to nutrient;S-adenosylhomocysteine catabolic process;S-adenosylmethionine cycle;sulfur amino acid metabolic process	cytoplasm;cytosol;extracellular exosome;melanosome;neuron projection;nucleus	Biological oxidations;Defective AHCY causes Hypermethioninemia with S-adenosylhomocysteine hydrolase deficiency (HMAHCHD);Disease;Diseases of metabolism;Metabolic disorders of biological oxidation enzymes;Metabolism;Metabolism of amino acids and derivatives;Metabolism of ingested SeMet, Sec, MeSec into H2Se;Methylation;Phase II - Conjugation of compounds;Selenoamino acid metabolism;Sulfur amino a…	6	6	6	16.9	16.9	16.9	47.716	0	41.811	34599000	9210100	23177000	2211700	0	1.84483	0	-2.91877	0	-4.76364	P23526	P23526	Adenosylhomocysteinase	AHCY
3.35205	NaN	NaN	3.96536	NaN	NaN	0.613343	NaN	NaN						AKAP17A	nucleic acid binding;protein binding;protein kinase A binding;RNA binding	B cell activation;mRNA processing;regulation of RNA splicing;regulation of transcription, DNA-templated;RNA splicing;signal transduction	cytosol;nuclear speck;nucleus;spliceosomal complex		4	4	4	5.2	5.2	5.2	80.735	0	24.143	18453000	7625400	8726500	2101400	0	3.35205	0	3.96536	0	0.613343	Q02040;X6RAJ1	Q02040;X6RAJ1	A-kinase anchor protein 17A	AKAP17A
1.47129	1.6623	-1.12812	0.389602	1.14363	-1.28782	-0.970328	-3.1574	2.1458						ALDOA	actin binding;ATPase binding;cadherin binding;catalytic activity;cytoskeletal protein binding;fructose binding;fructose-1-phosphate aldolase activity;fructose-bisphosphate aldolase activity;identical protein binding;lyase activity;protein binding;RNA binding;tubulin binding	actin filament organization;ATP biosynthetic process;binding of sperm to zona pellucida;canonical glycolysis;fructose 1,6-bisphosphate metabolic process;fructose catabolic process to hydroxyacetone phosphate and glyceraldehyde-3-phosphate;fructose metabolic process;gluconeogenesis;glycolytic process;muscle cell cellular homeostasis;NADH oxidation;neutrophil degranulation;platelet degranulation;po…	actin cytoskeleton;centriolar satellite;cytoplasm;cytoskeleton;cytosol;extracellular exosome;extracellular region;extracellular space;ficolin-1-rich granule lumen;I band;M band;membrane;microtubule organizing center;nucleus;platelet alpha granule lumen;secretory granule lumen;sperm head;tertiary granule lumen	Disease;Diseases of carbohydrate metabolism;Diseases of metabolism;Fructose catabolism;Fructose metabolism;Gluconeogenesis;Glucose metabolism;Glycolysis;Hemostasis;Hereditary fructose intolerance;Immune System;Innate Immune System;Metabolism;Metabolism of carbohydrates;Neutrophil degranulation;Platelet activation, signaling and aggregation;Platelet degranulation;Response to elevated platelet cyto…	5	5	4	17.7	17.7	15.8	39.817	0	40.185	73292000	26244000	38822000	8226200	0.271632	0.668487	0.0363251	0.081804	0.149049	-0.660643	J3KPS3;P04075;H3BPS8;H3BQN4;H3BUH7;H3BMQ8;H3BR04;H3BR68;H3BU78;A0A087WXX2;P05062	J3KPS3;P04075;H3BPS8;H3BQN4;H3BUH7	Fructose-bisphosphate aldolase;Fructose-bisphosphate aldolase A	ALDOA
NaN	NaN	1.66653	NaN	1.65041	NaN	NaN	NaN	0.0412686						ALYREF	nucleic acid binding;protein binding;RNA binding	mRNA 3'-end processing;mRNA export from nucleus;mRNA processing;mRNA splicing, via spliceosome;mRNA transport;osteoblast differentiation;positive regulation of DNA-templated transcription, elongation;regulation of DNA recombination;replication fork processing;RNA export from nucleus;RNA splicing;termination of RNA polymerase II transcription;viral mRNA export from host cell nucleus;viral process	catalytic step 2 spliceosome;cytoplasm;cytosol;exon-exon junction complex;extracellular exosome;membrane;nuclear chromosome, telomeric region;nuclear speck;nucleoplasm;nucleus;spliceosomal complex;transcription export complex	Cleavage of Growing Transcript in the Termination Region;Gene expression (Transcription);Metabolism of RNA;mRNA 3'-end processing;mRNA Splicing;mRNA Splicing - Major Pathway;Processing of Capped Intron-Containing Pre-mRNA;RNA Polymerase II Transcription;RNA Polymerase II Transcription Termination;Transport of Mature mRNA derived from an Intron-Containing Transcript;Transport of Mature mRNA Derive…	2	2	2	11	11	11	27.557	0	13.017	22824000	7247200	4911000	10666000	0	1.66653	0	1.65041	0	0.0412686	E9PB61;Q86V81	E9PB61;Q86V81	THO complex subunit 4	ALYREF
1.86659	2.12932	1.22866	1.64778	1.68297	0.750692	-0.053344	-1.42814	0.537696	+	+		+	+	XRCC5	5'-deoxyribose-5-phosphate lyase activity;ATP binding;ATP-dependent DNA helicase activity;damaged DNA binding;DNA binding;double-stranded DNA binding;double-stranded telomeric DNA binding;enzyme activator activity;helicase activity;hydrolase activity;hydrolase activity, acting on acid anhydrides;nucleotide binding;protein binding;protein C-terminus binding;protein-containing complex binding;RNA b…	activation of innate immune response;brain development;cell proliferation;cellular hyperosmotic salinity response;cellular response to DNA damage stimulus;cellular response to fatty acid;cellular response to gamma radiation;cellular response to leukemia inhibitory factor;cellular response to X-ray;DNA duplex unwinding;DNA recombination;DNA repair;double-strand break repair;double-strand break rep…	chromosome;cytoplasm;cytosol;extracellular region;Ku70:Ku80 complex;membrane;nonhomologous end joining complex;nuclear chromosome, telomeric region;nuclear telomere cap complex;nucleolus;nucleoplasm;nucleus;plasma membrane;protein-containing complex;protein-DNA complex;ribonucleoprotein complex;secretory granule lumen	2-LTR circle formation;Cytosolic sensors of pathogen-associated DNA;Disease;DNA Double-Strand Break Repair;DNA Repair;Early Phase of HIV Life Cycle;HIV Infection;HIV Life Cycle;Immune System;Infectious disease;Innate Immune System;Integration of provirus;IRF3-mediated induction of type I IFN;Neutrophil degranulation;Nonhomologous End-Joining (NHEJ);STING mediated induction of host immune responses	9	9	9	14.2	14.2	14.2	82.704	0	55.086	147570000	62192000	44579000	40804000	1.64254	1.74153	1.32994	1.36048	0.191691	-0.314595	P13010	P13010	X-ray repair cross-complementing protein 5	XRCC5
NaN	-2.37932	NaN	NaN	NaN	-3.40377	NaN	-1.0245	NaN						ANXA1	annealing helicase activity;cadherin binding involved in cell-cell adhesion;calcium ion binding;calcium-dependent phospholipid binding;calcium-dependent protein binding;double-stranded DNA-dependent ATPase activity;helicase activity;metal ion binding;phospholipase A2 inhibitor activity;phospholipase inhibitor activity;phospholipid binding;protein binding;protein binding, bridging;protein homodime…	actin cytoskeleton reorganization;adaptive immune response;alpha-beta T cell differentiation;arachidonic acid secretion;cell surface receptor signaling pathway;cell-cell adhesion;cellular response to glucocorticoid stimulus;cellular response to hydrogen peroxide;cellular response to vascular endothelial growth factor stimulus;cytokine-mediated signaling pathway;DNA duplex unwinding;DNA rewinding;…	actin filament;apical plasma membrane;basolateral plasma membrane;cell projection;cell surface;cell-cell adherens junction;cilium;cornified envelope;cytoplasm;cytoplasmic vesicle;cytoplasmic vesicle membrane;cytosol;early endosome;early endosome membrane;endosome;endosome membrane;extracellular exosome;extracellular region;extracellular space;extrinsic component of endosome membrane;extrinsic com…	Class A/1 (Rhodopsin-like receptors);Cytokine Signaling in Immune system;Formyl peptide receptors bind formyl peptides and many other ligands;G alpha (i) signalling events;G alpha (q) signalling events;GPCR downstream signalling;GPCR ligand binding;Immune System;Interleukin-4 and 13 signaling;Muscle contraction;Peptide ligand-binding receptors;Signal Transduction;Signaling by GPCR;Signaling by In…	4	4	4	14.2	14.2	14.2	38.714	0	35.951	19703000	15387000	3113100	1202900	0	-2.37932	0	-3.40377	0	-1.0245	P04083;Q5T3N1;Q5T3N0	P04083;Q5T3N1	Annexin A1;Annexin	ANXA1
2.80864	-2.44019	-0.224233	-0.265917	2.21531	-3.75906	-2.79997	-1.08064	1.17114						ANXA2;ANXA2P2	cadherin binding involved in cell-cell adhesion;calcium ion binding;calcium-dependent phospholipid binding;calcium-dependent protein binding;cytoskeletal protein binding;identical protein binding;molecular function regulator;phosphatidylinositol-4,5-bisphosphate binding;phospholipase A2 inhibitor activity;phospholipase inhibitor activity;protease binding;protein binding;RNA binding;S100 protein b…	angiogenesis;body fluid secretion;catabolism by host of symbiont protein;cell-cell adhesion;collagen fibril organization;fibrinolysis;interleukin-12-mediated signaling pathway;membrane raft assembly;negative regulation by host of symbiont molecular function;negative regulation of catalytic activity;negative regulation of development of symbiont involved in interaction with host;negative regulatio…	azurophil granule lumen;basement membrane;basolateral plasma membrane;cell cortex;cell surface;cell-cell adherens junction;cytoplasm;cytosol;early endosome;endosome;extracellular exosome;extracellular matrix;extracellular region;extracellular space;extrinsic component of plasma membrane;late endosome membrane;lipid droplet;lysosomal membrane;macropinosome;melanosome;membrane;membrane raft;midbody…	Cytokine Signaling in Immune system;Dissolution of Fibrin Clot;Gene and protein expression by JAK-STAT signaling after Interleukin-12 stimulation;Hemostasis;Immune System;Innate Immune System;Interleukin-12 family signaling;Interleukin-12 signaling;Muscle contraction;Neutrophil degranulation;Signaling by Interleukins;Smooth Muscle Contraction	11	11	11	28.9	28.9	28.9	38.604	0	103.54	233550000	86437000	112710000	34405000	0.00981178	0.0480737	0.118623	-0.603223	0.288664	-0.903156	P07355;H0YN42;H0YMD0;H0YMU9;H0YM50;H0YKS4;A6NMY6;H0YN28;H0YL33;H0YNP5;H0YNA0;H0YMM1;H0YKZ7;H0YLV6;H0YMT9;H0YKX9;H0YMW4;H0YN52;H0YKV8;H0YKL9;H0YNB8;H0YMD9;H0YKN4;H0YLE2	P07355;H0YN42;H0YMD0;H0YMU9;H0YM50;H0YKS4;A6NMY6;H0YN28;H0YL33;H0YNP5	Annexin A2;Annexin;Putative annexin A2-like protein	ANXA2;ANXA2P2
NaN	1.76154	NaN	NaN	NaN	-0.501096	NaN	-2.32049	NaN						ANXA5	calcium ion binding;calcium-dependent phospholipid binding;phospholipase inhibitor activity;phospholipid binding;protein binding	blood coagulation;hemostasis;negative regulation of apoptotic process;negative regulation of catalytic activity;negative regulation of coagulation;platelet degranulation;response to organic substance;signal transduction	cytoplasm;cytosol;endothelial microparticle;external side of plasma membrane;extracellular exosome;extracellular region;focal adhesion;intracellular;membrane	Hemostasis;Platelet activation, signaling and aggregation;Platelet degranulation;Response to elevated platelet cytosolic Ca2+	2	2	2	12.9	12.9	12.9	18.224	0	13.095	9484600	2614800	5471300	1398600	0	1.76154	0	-0.501096	0	-2.32049	E9PHT9;P08758;D6RCN3;D6RBE9;D6RBL5	E9PHT9;P08758;D6RCN3;D6RBE9;D6RBL5	Annexin;Annexin A5	ANXA5
NaN	1.71734	NaN	NaN	NaN	-0.167831	NaN	-1.88518	NaN						ARF4;ARF3;ARF5;ARF1	ARF guanyl-nucleotide exchange factor activity;epidermal growth factor receptor binding;GTP binding;GTPase activity;nucleotide binding;protein binding;protein domain specific binding;protein heterodimerization activity;RNA binding;signal transducer activity, downstream of receptor	activation of phospholipase D activity;antigen processing and presentation of exogenous peptide antigen via MHC class II;apical protein localization;brain development;cell migration;cellular copper ion homeostasis;dendritic spine development;dendritic spine organization;epidermal growth factor receptor signaling pathway;ER to Golgi vesicle-mediated transport;establishment or maintenance of epithe…	cell junction;cell leading edge;cytoplasm;cytosol;dendritic spine;extracellular exosome;focal adhesion;Golgi apparatus;Golgi membrane;integral component of membrane;intracellular;membrane;neuron projection;perinuclear region of cytoplasm;plasma membrane;postsynaptic density;postsynaptic membrane;protein-containing complex;ruffle membrane;synapse	Adaptive Immune System;Asparagine N-linked glycosylation;Cargo trafficking to the periciliary membrane;Cilium Assembly;Clathrin derived vesicle budding;COPI-dependent Golgi-to-ER retrograde traffic;COPI-mediated anterograde transport;Cytokine Signaling in Immune system;Disease;ER to Golgi Anterograde Transport;Gene and protein expression by JAK-STAT signaling after Interleukin-12 stimulation;Golg…	2	2	2	16.5	16.5	16.5	14.553	0	11.36	5708200	952120	3409700	1346400	0	1.71734	0	-0.167831	0	-1.88518	C9JPM4;P18085;F5H1V1;F5H6T5;F8WDB3;F5H0C7;C9J1Z8;C9JAK5;F5H423;P84085;P84077;P61204	C9JPM4;P18085;F5H1V1;F5H6T5;F8WDB3;F5H0C7;C9J1Z8;C9JAK5;F5H423;P84085;P84077;P61204	ADP-ribosylation factor 4;ADP-ribosylation factor 5;ADP-ribosylation factor 1;ADP-ribosylation factor 3	ARF4;ARF3;ARF5;ARF1
NaN	-3.45813	NaN	NaN	NaN	-3.12545	NaN	0.332737	NaN						ARG1	arginase activity;hydrolase activity;hydrolase activity, acting on carbon-nitrogen (but not peptide) bonds, in linear amidines;manganese ion binding;metal ion binding	adaptive immune response;aging;arginine catabolic process;arginine catabolic process to ornithine;arginine metabolic process;cellular response to dexamethasone stimulus;cellular response to glucagon stimulus;cellular response to hydrogen peroxide;cellular response to interleukin-4;cellular response to lipopolysaccharide;cellular response to transforming growth factor beta stimulus;collagen biosyn…	azurophil granule lumen;cytoplasm;cytosol;extracellular region;extracellular space;mitochondrial outer membrane;neuron projection;neuronal cell body;nucleus;specific granule lumen	Immune System;Innate Immune System;Metabolism;Metabolism of amino acids and derivatives;Metabolism of polyamines;Neutrophil degranulation;Urea cycle	3	3	3	9.6	9.6	9.6	34.735	0	20.691	37408000	29854000	3213000	4341600	0	-3.45813	0	-3.12545	0	0.332737	P05089	P05089	Arginase-1	ARG1
NaN	0.127897	NaN	NaN	NaN	-0.51414	NaN	-0.553299	NaN						ATIC	cadherin binding;catalytic activity;hydrolase activity;IMP cyclohydrolase activity;phosphoribosylaminoimidazolecarboxamide formyltransferase activity;protein homodimerization activity;transferase activity	animal organ regeneration;brainstem development;cerebellum development;cerebral cortex development;'de novo' IMP biosynthetic process;dihydrofolate metabolic process;metabolic process;nucleobase-containing compound metabolic process;nucleoside metabolic process;purine nucleotide biosynthetic process;purine ribonucleoside monophosphate biosynthetic process;response to inorganic substance;ribonucle…	cytosol;extracellular exosome;membrane;plasma membrane	Metabolism;Metabolism of nucleotides;Nucleobase biosynthesis;Purine ribonucleoside monophosphate biosynthesis	2	2	2	4.6	4.6	4.6	64.615	0	12.145	5201800	1651800	1862700	1687300	0	0.127897	0	-0.51414	0	-0.553299	P31939;F8WEF0	P31939;F8WEF0	Bifunctional purine biosynthesis protein PURH;Phosphoribosylaminoimidazolecarboxamide formyltransferase;IMP cyclohydrolase	ATIC
NaN	-2.0796	NaN	NaN	NaN	-3.16812	NaN	-1.2677	NaN						AZGP1	protein binding;protein transmembrane transporter activity;ribonuclease activity	cell adhesion;detection of chemical stimulus involved in sensory perception of bitter taste;negative regulation of cell proliferation;protein transmembrane transport;retina homeostasis;RNA phosphodiester bond hydrolysis;transmembrane transport	extracellular exosome;extracellular matrix;extracellular region;extracellular space;nucleus;plasma membrane	Miscellaneous transport and binding events;Transport of small molecules	4	4	4	18.5	18.5	18.5	34.258	0	31.109	52980000	26429000	18703000	7848700	0	-2.0796	0	-3.16812	0	-1.2677	P25311;C9JEV0	P25311;C9JEV0	Zinc-alpha-2-glycoprotein	AZGP1
NaN	-2.92544	NaN	NaN	NaN	-5.36248	NaN	-2.074	NaN						BLMH	aminopeptidase activity;carboxypeptidase activity;cysteine-type endopeptidase activity;cysteine-type peptidase activity;hydrolase activity;identical protein binding;peptidase activity;protein binding	homocysteine catabolic process;protein polyubiquitination;proteolysis;response to drug;response to toxic substance	cytoplasm;cytosol;extracellular exosome;nucleus	Adaptive Immune System;Antigen processing: Ubiquitination & Proteasome degradation;Class I MHC mediated antigen processing & presentation;Immune System	6	6	6	18.9	18.9	18.9	37.198	0	56.494	67098000	56583000	5217900	5297000	0	-2.92544	0	-5.36248	0	-2.074	K7ES02;Q13867;K7ESE8;J3KSD8;J3KS79;K7ENH5	K7ES02;Q13867;K7ESE8;J3KSD8	Bleomycin hydrolase	BLMH
0.280825	-0.177294	0.158725	0.3209	0.22201	0.0231843	0.0482362	0.152638	0.0959899						BOLA2;BOLA2B	protein binding;RNA polymerase II transcription factor activity, sequence-specific DNA binding	[2Fe-2S] cluster assembly;interleukin-12-mediated signaling pathway;protein maturation by iron-sulfur cluster transfer;regulation of transcription by RNA polymerase II	cytoplasm;cytosol;nucleus	Cytokine Signaling in Immune system;Gene and protein expression by JAK-STAT signaling after Interleukin-12 stimulation;Immune System;Interleukin-12 family signaling;Interleukin-12 signaling;Signaling by Interleukins	3	3	3	21.1	21.1	21.1	16.932	0	36.755	121180000	41407000	41337000	38435000	0.230143	0.0874186	0.785443	0.188698	1.08754	0.0989547	A0A087WZT3;Q9H3K6;H3BV85;H3BTW0;A0A0B4J295;H3BVE0	A0A087WZT3;Q9H3K6;H3BV85;H3BTW0;A0A0B4J295;H3BVE0	BolA-like protein 2	BOLA2;BOLA2B
3.06238	NaN	NaN	3.37711	NaN	NaN	0.314755	NaN	NaN						BUD31	DNA binding transcription factor activity;ligand-dependent nuclear receptor transcription coactivator activity;nuclear hormone receptor binding;protein binding	mRNA processing;mRNA splicing, via spliceosome;positive regulation of androgen receptor activity;regulation of transcription by RNA polymerase II;regulation of transcription, DNA-templated;RNA splicing;transcription, DNA-templated	nuclear chromatin;nucleoplasm;nucleus;spliceosomal complex;U2-type catalytic step 2 spliceosome	Metabolism of RNA;mRNA Splicing;mRNA Splicing - Major Pathway;Processing of Capped Intron-Containing Pre-mRNA	2	2	2	13.2	13.2	13.2	17	0	13.296	8997200	2911200	2351200	3734700	0	3.06238	0	3.37711	0	0.314755	P41223;C9JNV2	P41223;C9JNV2	Protein BUD31 homolog	BUD31
1.06815	1.81533	NaN	0.754845	NaN	2.31565	-0.313298	0.506196	NaN						C17orf85	mRNA binding;protein binding;RNA 7-methylguanosine cap binding;RNA binding;RNA cap binding	7-methylguanosine mRNA capping;defense response to virus;mRNA processing;mRNA transport	cytoplasm;nuclear speck;nucleus;RNA cap binding complex		2	2	2	3.4	3.4	3.4	70.592	0	16.787	30071000	9636200	7999800	12435000	0.792061	1.44174	0.523759	1.53525	0.0691389	0.0964489	Q53F19;K7ELP6	Q53F19;K7ELP6	Uncharacterized protein C17orf85	C17orf85
NaN	1.6054	NaN	NaN	NaN	0.177089	NaN	-1.75419	NaN						CACYBP	protein binding;protein domain specific binding;protein homodimerization activity;S100 protein binding;tubulin binding;ubiquitin protein ligase binding	aging;cardiac muscle cell differentiation;cellular response to calcium ion;cellular response to leukemia inhibitory factor;heart development;negative regulation of cell death;positive regulation of DNA replication;response to growth hormone	beta-catenin destruction complex;cell body;cytoplasm;cytosol;extracellular exosome;neuron projection;nuclear envelope lumen;nucleoplasm;nucleus;SCF ubiquitin ligase complex		3	3	3	11.4	11.4	11.4	26.21	0	18.136	12470000	3429600	6634800	2405300	0	1.6054	0	0.177089	0	-1.75419	Q9HB71	Q9HB71	Calcyclin-binding protein	CACYBP
NaN	2.23103	NaN	NaN	NaN	-0.654263	NaN	-3.0619	NaN						CALR	androgen receptor binding;calcium ion binding;carbohydrate binding;chaperone binding;complement component C1q binding;DNA binding;hormone binding;integrin binding;iron ion binding;metal ion binding;mRNA binding;peptide binding;protein binding;protein binding involved in protein folding;RNA binding;ubiquitin protein ligase binding;unfolded protein binding;zinc ion binding	antigen processing and presentation of exogenous peptide antigen via MHC class I, TAP-dependent;antigen processing and presentation of peptide antigen via MHC class I;ATF6-mediated unfolded protein response;cardiac muscle cell differentiation;cellular calcium ion homeostasis;cellular response to lithium ion;cellular response to organic substance;cellular senescence;chaperone-mediated protein fold…	acrosomal vesicle;cell surface;cytoplasm;cytosol;endocytic vesicle lumen;endoplasmic reticulum;endoplasmic reticulum lumen;endoplasmic reticulum quality control compartment;endoplasmic reticulum-Golgi intermediate compartment membrane;external side of plasma membrane;extracellular exosome;extracellular matrix;extracellular region;extracellular space;focal adhesion;Golgi apparatus;integral compone…	Adaptive Immune System;Antigen Presentation: Folding, assembly and peptide loading of class I MHC;Antigen processing-Cross presentation;Asparagine N-linked glycosylation;Assembly of Viral Components at the Budding Site;ATF6 (ATF6-alpha) activates chaperone genes;ATF6 (ATF6-alpha) activates chaperones;Binding and Uptake of Ligands by Scavenger Receptors;Calnexin/calreticulin cycle;Class I MHC medi…	3	3	3	7.7	7.7	7.7	48.141	0	20.052	14132000	1998400	10773000	1360100	0	2.23103	0	-0.654263	0	-3.0619	P27797;K7EJB9	P27797;K7EJB9	Calreticulin	CALR
-0.0315363	-0.377969	0.0701146	-0.611739	-0.267596	-1.0015	-0.691639	-0.72609	-0.27608						CAMSAP3	actin filament binding;calmodulin binding;microtubule binding;microtubule minus-end binding;protein binding;spectrin binding	embryo development ending in birth or egg hatching;epithelial cell-cell adhesion;establishment of epithelial cell apical/basal polarity;establishment or maintenance of microtubule cytoskeleton polarity;microtubule anchoring;microtubule cytoskeleton organization;negative regulation of phosphatase activity;neuron projection development;protein transport along microtubule;regulation of cell migratio…	adherens junction;cell junction;centrosome;cytoplasm;cytoskeleton;microtubule;microtubule minus-end;zonula adherens		3	3	3	2.6	2.6	2.6	134.75	0	21.371	34485000	11211000	11096000	12178000	0.308052	-0.11313	1.00946	-0.626945	1.22348	-0.564603	Q9P1Y5	Q9P1Y5	Calmodulin-regulated spectrin-associated protein 3	CAMSAP3
NaN	1.73353	NaN	NaN	NaN	-0.205314	NaN	-2.07085	NaN						CAND1	protein binding;TBP-class protein binding	cell differentiation;cellular iron ion homeostasis;negative regulation of catalytic activity;neutrophil degranulation;positive regulation of RNA polymerase II transcriptional preinitiation complex assembly;positive regulation of transcription, DNA-templated;post-translational protein modification;protein ubiquitination;SCF complex assembly	cullin-RING ubiquitin ligase complex;cytoplasm;cytosol;extracellular exosome;extracellular region;ficolin-1-rich granule lumen;Golgi apparatus;membrane;nucleoplasm;nucleus;secretory granule lumen;ubiquitin ligase complex	Immune System;Innate Immune System;Iron uptake and transport;Metabolism of proteins;Neddylation;Neutrophil degranulation;Post-translational protein modification;Transport of small molecules	3	3	3	4.8	4.8	4.8	85.408	0	19.355	29998000	9346800	13340000	7311400	0	1.73353	0	-0.205314	0	-2.07085	A0A0C4DGH5;Q86VP6	A0A0C4DGH5;Q86VP6	Cullin-associated NEDD8-dissociated protein 1	CAND1
0.450558	0.91533	-0.259167	0.0342784	0.776034	-1.1208	-0.165952	-1.66086	0.893518						CAP1	actin binding;adenylate cyclase binding	actin cytoskeleton organization;actin polymerization or depolymerization;activation of adenylate cyclase activity;ameboidal-type cell migration;cell morphogenesis;cytoskeleton organization;establishment or maintenance of cell polarity;neutrophil degranulation;receptor-mediated endocytosis;signal transduction	azurophil granule lumen;cortical actin cytoskeleton;cytoplasm;extracellular exosome;extracellular region;focal adhesion;membrane;plasma membrane	Axon guidance;Developmental Biology;Hemostasis;Immune System;Innate Immune System;Neutrophil degranulation;Platelet activation, signaling and aggregation;Platelet degranulation;Response to elevated platelet cytosolic Ca2+;Role of ABL in ROBO-SLIT signaling;Signaling by ROBO receptors	3	3	3	6.5	6.5	6.5	51.901	0	19.829	32574000	11710000	13103000	7760800	0.405637	0.368907	0.0612066	-0.103495	0.145458	-0.311099	Q01518;Q5T0R8;Q5T0S3;Q5T0R7;Q5T0R6;Q5T0R5;Q5T0R4;Q5T0R3;Q5T0R2;Q5T0R1;Q5T0R9	Q01518;Q5T0R8;Q5T0S3;Q5T0R7;Q5T0R6;Q5T0R5;Q5T0R4;Q5T0R3;Q5T0R2;Q5T0R1;Q5T0R9	Adenylyl cyclase-associated protein 1;Adenylyl cyclase-associated protein	CAP1
NaN	-4.71214	NaN	NaN	NaN	-3.87406	NaN	0.263996	NaN						CASP14	cysteine-type endopeptidase activity;cysteine-type endopeptidase activity involved in execution phase of apoptosis;cysteine-type peptidase activity;endopeptidase activity;hydrolase activity;peptidase activity;protein binding	cell differentiation;cornification;epidermis development;execution phase of apoptosis;keratinization;proteolysis	cytoplasm;cytosol;keratin filament;mitochondrion;nucleus	Developmental Biology;Formation of the cornified envelope;Keratinization	4	4	4	19	19	19	27.679	0	41.435	47951000	45008000	1500300	1443200	0	-4.71214	0	-3.87406	0	0.263996	P31944	P31944	Caspase-14;Caspase-14 subunit p17, mature form;Caspase-14 subunit p10, mature form;Caspase-14 subunit p20, intermediate form;Caspase-14 subunit p8, intermediate form	CASP14
NaN	-2.62611	NaN	NaN	NaN	-1.77903	NaN	1.95513	NaN						CAT	aminoacylase activity;antioxidant activity;catalase activity;enzyme binding;heme binding;metal ion binding;NADP binding;oxidoreductase activity;oxidoreductase activity, acting on peroxide as acceptor;peroxidase activity;protein binding;protein homodimerization activity;signaling receptor binding	aerobic respiration;aging;cellular oxidant detoxification;cellular response to growth factor stimulus;cellular response to oxidative stress;cholesterol metabolic process;hemoglobin metabolic process;hydrogen peroxide catabolic process;kidney development;negative regulation of apoptotic process;negative regulation of NF-kappaB transcription factor activity;neutrophil degranulation;osteoblast diffe…	cytosol;endoplasmic reticulum;extracellular exosome;extracellular region;extracellular space;ficolin-1-rich granule lumen;focal adhesion;Golgi apparatus;intracellular membrane-bounded organelle;lysosome;membrane;mitochondrial intermembrane space;mitochondrion;peroxisomal matrix;peroxisomal membrane;peroxisome;plasma membrane;secretory granule lumen	Cellular responses to external stimuli;Cellular responses to stress;Detoxification of Reactive Oxygen Species;Immune System;Innate Immune System;Metabolism of proteins;Neutrophil degranulation;Peroxisomal protein import	7	7	7	15.7	15.7	15.7	59.755	0	55.81	53836000	30666000	4415400	18755000	0	-2.62611	0	-1.77903	0	1.95513	P04040	P04040	Catalase	CAT
NaN	0.378401	-0.102605	NaN	0.477844	0.991173	NaN	0.713168	0.520231						CCAR1	core promoter binding;ligand-dependent nuclear receptor transcription coactivator activity;protein binding;RNA binding;transcription coactivator activity;transcription corepressor activity	apoptotic process;cell cycle;mRNA splicing, via spliceosome;negative regulation of nucleic acid-templated transcription;positive regulation of cell migration;positive regulation of cell proliferation;regulation of transcription, DNA-templated;transcription, DNA-templated	cytoplasm;nucleoplasm;perinuclear region of cytoplasm	Metabolism of RNA;mRNA Splicing;mRNA Splicing - Major Pathway;Processing of Capped Intron-Containing Pre-mRNA	2	2	2	1.6	1.6	1.6	132.82	0	15.675	30101000	10686000	8002700	11413000	0.174854	0.137898	0.669557	0.734508	1.00531	0.6167	Q8IX12;F5H1H2;F5H2E6;A0A0C4DGG8	Q8IX12;F5H1H2;F5H2E6;A0A0C4DGG8	Cell division cycle and apoptosis regulator protein 1	CCAR1
-0.0850167	0.498353	-0.10036	-0.319849	0.147825	-0.0411796	-0.27282	-0.54103	0.252673						CCT2	ATP binding;nucleotide binding;protein binding;protein binding involved in protein folding;ubiquitin protein ligase binding;unfolded protein binding	binding of sperm to zona pellucida;chaperone mediated protein folding independent of cofactor;chaperone-mediated protein complex assembly;neutrophil degranulation;positive regulation of establishment of protein localization to telomere;positive regulation of protein localization to Cajal body;positive regulation of telomerase activity;positive regulation of telomerase RNA localization to Cajal bo…	azurophil granule lumen;cell body;chaperonin-containing T-complex;cytoplasm;cytosol;extracellular exosome;extracellular region;microtubule;myelin sheath;zona pellucida receptor complex	Association of TriC/CCT with target proteins during biosynthesis;BBSome-mediated cargo-targeting to cilium;Cargo trafficking to the periciliary membrane;Chaperonin-mediated protein folding;Cilium Assembly;Cooperation of PDCL (PhLP1) and TRiC/CCT in G-protein beta folding;Cooperation of Prefoldin and TriC/CCT in actin and tubulin folding;Folding of actin by CCT/TriC;Formation of tubulin folding in…	16	16	16	34.6	34.6	34.6	57.488	0	196.25	1038000000	353050000	357090000	327890000	0.187476	0.104325	0.185073	-0.0710678	0.29544	-0.187059	P78371;F5GWF6;F8VQ14	P78371;F5GWF6;F8VQ14	T-complex protein 1 subunit beta	CCT2
-0.0344974	0.286645	-0.10084	-0.170951	0.146404	-0.150753	-0.161573	-0.457356	0.234109						CCT3	ATP binding;nucleotide binding;protein binding;RNA binding;unfolded protein binding	binding of sperm to zona pellucida;chaperone-mediated protein folding;'de novo' protein folding;pore complex assembly;positive regulation of establishment of protein localization to telomere;positive regulation of protein localization to Cajal body;positive regulation of telomerase RNA localization to Cajal body;positive regulation of telomere maintenance via telomerase;protein folding;protein st…	cell body;chaperonin-containing T-complex;cytoplasm;cytoskeleton;cytosol;extracellular exosome;microtubule;myelin sheath;plasma membrane;zona pellucida receptor complex	Association of TriC/CCT with target proteins during biosynthesis;BBSome-mediated cargo-targeting to cilium;Cargo trafficking to the periciliary membrane;Chaperonin-mediated protein folding;Cilium Assembly;Cooperation of PDCL (PhLP1) and TRiC/CCT in G-protein beta folding;Cooperation of Prefoldin and TriC/CCT in actin and tubulin folding;Folding of actin by CCT/TriC;Formation of tubulin folding in…	21	21	21	36.7	36.7	36.7	60.533	0	194.29	1354000000	491300000	443660000	419060000	0.14609	0.0504358	0.203156	-0.0584334	0.230998	-0.128273	P49368;B4DUR8;Q5SZX6;E9PRC8;Q5SZX9;Q5SZW8;E9PQ35;E9PM09	P49368;B4DUR8	T-complex protein 1 subunit gamma	CCT3
-0.0863762	0.440633	-0.155872	-0.178874	0.0826675	-0.104775	-0.180414	-0.492972	0.216418						CCT4	ATP binding;nucleotide binding;protein binding;protein binding involved in protein folding;RNA binding;unfolded protein binding	binding of sperm to zona pellucida;chaperone-mediated protein folding;'de novo' protein folding;positive regulation of establishment of protein localization to telomere;positive regulation of protein localization to Cajal body;positive regulation of telomerase activity;positive regulation of telomerase RNA localization to Cajal body;positive regulation of telomere maintenance via telomerase;prote…	cell body;cell projection;centrosome;chaperonin-containing T-complex;cytoplasm;cytoskeleton;cytosol;extracellular exosome;melanosome;microtubule;microtubule organizing center;nucleoplasm;zona pellucida receptor complex	Association of TriC/CCT with target proteins during biosynthesis;BBSome-mediated cargo-targeting to cilium;Cargo trafficking to the periciliary membrane;Chaperonin-mediated protein folding;Cilium Assembly;Cooperation of PDCL (PhLP1) and TRiC/CCT in G-protein beta folding;Cooperation of Prefoldin and TriC/CCT in actin and tubulin folding;Folding of actin by CCT/TriC;Formation of tubulin folding in…	17	17	17	33.8	33.8	33.8	57.924	0	169.71	985670000	325080000	339250000	321350000	0.119746	0.0661286	0.318698	-0.0669938	0.271359	-0.152323	P50991	P50991	T-complex protein 1 subunit delta	CCT4
-0.0564448	0.32239	-0.116238	-0.261711	0.134651	-0.0952192	-0.190997	-0.424707	0.345161						CCT5	ATP binding;beta-tubulin binding;G-protein beta-subunit binding;mRNA 3'-UTR binding;mRNA 5'-UTR binding;nucleotide binding;protein binding;protein binding involved in protein folding;unfolded protein binding	binding of sperm to zona pellucida;chaperone-mediated protein folding;'de novo' protein folding;positive regulation of establishment of protein localization to telomere;positive regulation of protein localization to Cajal body;positive regulation of telomerase RNA localization to Cajal body;positive regulation of telomere maintenance via telomerase;protein folding;protein stabilization;response t…	cell body;centrosome;chaperonin-containing T-complex;cytoplasm;cytoskeleton;cytosol;extracellular exosome;microtubule;microtubule organizing center;myelin sheath;nucleolus;zona pellucida receptor complex	Association of TriC/CCT with target proteins during biosynthesis;BBSome-mediated cargo-targeting to cilium;Cargo trafficking to the periciliary membrane;Chaperonin-mediated protein folding;Cilium Assembly;Cooperation of PDCL (PhLP1) and TRiC/CCT in G-protein beta folding;Cooperation of Prefoldin and TriC/CCT in actin and tubulin folding;Folding of actin by CCT/TriC;Formation of tubulin folding in…	17	17	17	29.6	29.6	29.6	59.67	0	144.26	1204700000	406090000	414590000	384000000	0.124277	0.0499021	0.232742	-0.0740931	0.136362	-0.090181	P48643;B7ZAR1;E9PCA1;E7ENZ3;D6RIZ7;H0Y914	P48643;B7ZAR1;E9PCA1;E7ENZ3	T-complex protein 1 subunit epsilon	CCT5
-0.0508848	0.42503	-0.079539	-0.222186	0.10462	-0.106032	-0.166454	-0.551754	0.220396						CCT6A	ATP binding;nucleotide binding;protein binding;RNA binding;unfolded protein binding;WD40-repeat domain binding	chaperone-mediated protein folding;'de novo' protein folding;positive regulation of establishment of protein localization to telomere;positive regulation of protein localization to Cajal body;positive regulation of telomerase RNA localization to Cajal body;positive regulation of telomere maintenance via telomerase;protein folding;protein stabilization	chaperonin-containing T-complex;cytoplasm;cytosol;extracellular exosome;microtubule	Association of TriC/CCT with target proteins during biosynthesis;Chaperonin-mediated protein folding;Cooperation of PDCL (PhLP1) and TRiC/CCT in G-protein beta folding;Cooperation of Prefoldin and TriC/CCT in actin and tubulin folding;Folding of actin by CCT/TriC;Formation of tubulin folding intermediates by CCT/TriC;Metabolism of proteins;Prefoldin mediated transfer of substrate to CCT/TriC;Prot…	14	14	9	24.5	24.5	15.4	58.024	0	128.18	1386100000	471930000	469590000	444560000	0.215141	0.0982019	0.286175	-0.0745328	0.272302	-0.165938	P40227;J3KRI6	P40227	T-complex protein 1 subunit zeta	CCT6A
-0.0669503	0.378734	-0.081049	-0.259423	0.11591	-0.057692	-0.214357	-0.559133	0.275926						CCT7	ATP binding;identical protein binding;nucleotide binding;protein binding;protein binding involved in protein folding;unfolded protein binding	binding of sperm to zona pellucida;chaperone-mediated protein folding;'de novo' protein folding;positive regulation of establishment of protein localization to telomere;positive regulation of protein localization to Cajal body;positive regulation of telomerase RNA localization to Cajal body;positive regulation of telomere maintenance via telomerase;protein folding;protein stabilization;toxin tran…	cell body;chaperonin-containing T-complex;cytoplasm;cytosol;extracellular exosome;microtubule;zona pellucida receptor complex	Association of TriC/CCT with target proteins during biosynthesis;Chaperonin-mediated protein folding;Cooperation of PDCL (PhLP1) and TRiC/CCT in G-protein beta folding;Cooperation of Prefoldin and TriC/CCT in actin and tubulin folding;Folding of actin by CCT/TriC;Formation of tubulin folding intermediates by CCT/TriC;Metabolism of proteins;Prefoldin mediated transfer of substrate to CCT/TriC;Prot…	16	16	16	33.3	33.3	33.3	59.366	0	168.68	1051000000	359420000	356540000	335000000	0.179748	0.0769114	0.222325	-0.0670683	0.248489	-0.165855	Q99832;F8WAM2	Q99832	T-complex protein 1 subunit eta	CCT7
-0.0641931	0.486869	-0.158494	-0.254715	0.128819	-0.109654	-0.196608	-0.589529	0.278391						CCT8	ATP binding;ATPase activity, coupled;cadherin binding;nucleotide binding;protein binding;protein binding involved in protein folding;unfolded protein binding	binding of sperm to zona pellucida;chaperone-mediated protein folding;'de novo' protein folding;neutrophil degranulation;pore complex assembly;positive regulation of establishment of protein localization to telomere;positive regulation of protein localization to Cajal body;positive regulation of telomerase RNA localization to Cajal body;positive regulation of telomere maintenance via telomerase;p…	azurophil granule lumen;cell body;cell projection;centrosome;chaperonin-containing T-complex;cilium;cytoplasm;cytoskeleton;cytosol;extracellular exosome;extracellular region;ficolin-1-rich granule lumen;intermediate filament cytoskeleton;microtubule;microtubule organizing center;nucleoplasm;secretory granule lumen;zona pellucida receptor complex	Association of TriC/CCT with target proteins during biosynthesis;BBSome-mediated cargo-targeting to cilium;Cargo trafficking to the periciliary membrane;Chaperonin-mediated protein folding;Cilium Assembly;Cooperation of PDCL (PhLP1) and TRiC/CCT in G-protein beta folding;Cooperation of Prefoldin and TriC/CCT in actin and tubulin folding;Folding of actin by CCT/TriC;Formation of tubulin folding in…	25	25	25	50.2	50.2	50.2	59.62	0	253.65	2069200000	675910000	724040000	669270000	0.152167	0.0880606	0.255517	-0.0785169	0.244501	-0.169248	P50990;H7C4C8;H7C2U0	P50990	T-complex protein 1 subunit theta	CCT8
NaN	1.4782	NaN	NaN	NaN	-0.124204	NaN	-1.53856	NaN						CDC37	chaperone binding;heat shock protein binding;Hsp90 protein binding;kinase binding;protein binding;protein kinase binding;protein kinase regulator activity;protein tyrosine kinase activity;scaffold protein binding;unfolded protein binding	ERBB2 signaling pathway;peptidyl-tyrosine phosphorylation;positive regulation of mitophagy in response to mitochondrial depolarization;posttranscriptional regulation of gene expression;protein folding;protein stabilization;protein targeting;regulation of cyclin-dependent protein serine/threonine kinase activity;regulation of interferon-gamma-mediated signaling pathway;regulation of protein kinase…	chaperone complex;cytoplasm;cytosol;extracellular exosome;HSP90-CDC37 chaperone complex	Constitutive Signaling by EGFRvIII;Constitutive Signaling by Ligand-Responsive EGFR Cancer Variants;Disease;Diseases of signal transduction;Downregulation of ERBB2 signaling;Signal Transduction;Signaling by EGFR in Cancer;Signaling by EGFRvIII in Cancer;Signaling by ERBB2;Signaling by Ligand-Responsive EGFR Variants in Cancer;Signaling by Receptor Tyrosine Kinases	2	2	2	8.7	8.7	8.7	27.435	0	13.776	12060000	2762900	6451000	2846300	0	1.4782	0	-0.124204	0	-1.53856	K7EQA9;Q16543;K7EIU0;K7EL68;K7EKQ2	K7EQA9;Q16543;K7EIU0;K7EL68;K7EKQ2	Hsp90 co-chaperone Cdc37;Hsp90 co-chaperone Cdc37, N-terminally processed	CDC37
1.05853	2.10007	1.72753	0.0859407	1.66983	1.49231	-0.551691	-0.526909	-0.123269	+			+		CSNK2A1;CSNK2A3	ATP binding;Hsp90 protein binding;identical protein binding;kinase activity;nucleotide binding;protein binding;protein kinase activity;protein N-terminus binding;protein serine/threonine kinase activity;transferase activity	apoptotic process;cell cycle;chaperone-mediated protein folding;macroautophagy;negative regulation of cysteine-type endopeptidase activity involved in apoptotic process;peptidyl-threonine phosphorylation;phosphatidylcholine biosynthetic process;phosphorylation;positive regulation of cell growth;positive regulation of cell proliferation;positive regulation of protein catabolic process;positive reg…	cytosol;nucleoplasm;nucleus;NuRD complex;PcG protein complex;plasma membrane;protein kinase CK2 complex;Sin3 complex	Axon guidance;Cell Cycle;Cell Cycle, Mitotic;Chaperonin-mediated protein folding;Condensation of Prometaphase Chromosomes;Cooperation of PDCL (PhLP1) and TRiC/CCT in G-protein beta folding;Developmental Biology;Gene expression (Transcription);Generic Transcription Pathway;Glycerophospholipid biosynthesis;Intracellular signaling by second messengers;L1CAM interactions;M Phase;Metabolism;Metabolism…	5	5	5	13.2	13.2	13.2	45.31	0	33.125	61875000	24487000	12530000	24857000	1.47805	1.62871	0.787155	1.0827	0.991078	-0.400623	E7EU96;P68400;Q8NEV1;A0A087WY74;V9GYA2;V9GY80	E7EU96;P68400;Q8NEV1	Casein kinase II subunit alpha;Casein kinase II subunit alpha 3	CSNK2A1;CSNK2A3
NaN	1.1944	-0.128267	NaN	1.06906	-0.366634	NaN	-1.50914	1.0969						CFL1	actin binding;actin filament binding;protein binding;signaling receptor binding	actin cytoskeleton organization;actin filament depolymerization;actin filament fragmentation;actin filament organization;cytoskeleton organization;establishment of cell polarity;interleukin-12-mediated signaling pathway;mitotic cytokinesis;muscle cell cellular homeostasis;negative regulation of apoptotic process;neural crest cell migration;neural fold formation;positive regulation by host of vira…	actin cytoskeleton;cell projection;cell-cell junction;cortical actin cytoskeleton;cytoplasm;cytoskeleton;cytosol;extracellular exosome;extracellular space;focal adhesion;I band;intracellular;lamellipodium;lamellipodium membrane;membrane;nuclear matrix;nucleus;plasma membrane;ruffle membrane;vesicle;Z disc	Axon guidance;Cytokine Signaling in Immune system;Developmental Biology;EPHB-mediated forward signaling;EPH-Ephrin signaling;Fcgamma receptor (FCGR) dependent phagocytosis;Gene and protein expression by JAK-STAT signaling after Interleukin-12 stimulation;Hemostasis;Immune System;Innate Immune System;Interleukin-12 family signaling;Interleukin-12 signaling;Platelet activation, signaling and aggreg…	4	4	4	32.1	32.1	32.1	17.777	0	60.151	71321000	26587000	29188000	15546000	0.245571	0.533068	0.148542	0.351212	0.0456984	-0.206121	E9PP50;P23528;E9PLJ3;E9PS23;E9PQB7;G3V1A4;E9PK25;Q9Y281	E9PP50;P23528;E9PLJ3;E9PS23;E9PQB7;G3V1A4;E9PK25	Cofilin-1	CFL1
0.0358453	-0.195715	-0.53688	-0.163628	-0.307195	-0.454862	-0.116927	-0.316654	0.279231						CKAP5	cadherin binding;microtubule plus-end binding;protein binding	cell cycle;cell division;centrosome cycle;centrosome duplication;ciliary basal body-plasma membrane docking;establishment or maintenance of microtubule cytoskeleton polarity;G2/M transition of mitotic cell cycle;microtubule depolymerization;microtubule polymerization;regulation of G2/M transition of mitotic cell cycle;RNA transport;sister chromatid cohesion;spindle organization	centrosome;chromosome;chromosome, centromeric region;condensed chromosome kinetochore;cytoplasm;cytoskeleton;cytosol;gamma-tubulin complex;kinetochore;membrane;microtubule cytoskeleton;microtubule organizing center;microtubule plus-end;nucleolus;plasma membrane;protein-containing complex;spindle;spindle pole	Amplification of signal from unattached kinetochores via a MAD2 inhibitory signal;Amplification of signal from the kinetochores;Anchoring of the basal body to the plasma membrane;AURKA Activation by TPX2;Cell Cycle;Cell Cycle Checkpoints;Cell Cycle, Mitotic;Centrosome maturation;Cilium Assembly;G2/M Transition;Loss of Nlp from mitotic centrosomes;Loss of proteins required for interphase microtubu…	6	6	6	3.2	3.2	3.2	225.49	0	41.834	58728000	20599000	21080000	17049000	0.526622	-0.23225	1.1747	-0.308562	0.0987705	-0.0514498	Q14008;H0YDX5;E9PQH5	Q14008;H0YDX5	Cytoskeleton-associated protein 5	CKAP5
1.03493	2.72535	-1.45087	0.462356	0.657491	-0.448213	-0.262382	-2.8863	2.30729						CKB	ATP binding;catalytic activity;creatine kinase activity;kinase activity;nucleotide binding;protein binding;transferase activity;transferase activity, transferring phosphorus-containing groups;ubiquitin protein ligase binding	brain development;cellular chloride ion homeostasis;cerebellum development;creatine metabolic process;phosphorylation;substantia nigra development	cytoplasm;cytosol;dendrite;extracellular exosome;extracellular space;myelin sheath;neuronal cell body;nucleus	Creatine metabolism;Metabolism;Metabolism of amino acids and derivatives;Metabolism of polyamines	7	7	7	28.1	28.1	28.1	42.644	0	153.68	208580000	57288000	124420000	26868000	0.228751	0.769801	0.237582	0.223878	0.0610467	-0.280465	P12277;G3V4N7;G3V461;H0YJG0	P12277;G3V4N7	Creatine kinase B-type	CKB
NaN	-0.583571	NaN	NaN	NaN	-0.174166	NaN	0.409364	NaN						CLNS1A	protein binding;protein heterodimerization activity;RNA binding	cell volume homeostasis;chloride transport;spliceosomal snRNP assembly	cytoplasm;cytoskeleton;cytosol;methylosome;nucleoplasm;nucleus;pICln-Sm protein complex;plasma membrane	Metabolism of non-coding RNA;Metabolism of RNA;snRNP Assembly	1	1	1	7.8	7.8	7.8	18.259	0	11.807	56497000	17832000	16493000	22172000	0	-0.583571	0	-0.174166	0	0.409364	E9PMI6;E9PJF4;J3KN38;P54105	E9PMI6;E9PJF4;J3KN38;P54105	Methylosome subunit pICln	CLNS1A
NaN	1.55006	NaN	NaN	NaN	-0.856032	NaN	-2.29315	NaN						CLTC	clathrin light chain binding;disordered domain specific binding;double-stranded RNA binding;low-density lipoprotein particle receptor binding;protein binding;protein kinase binding;RNA binding;signal transducer activity;structural molecule activity;ubiquitin-specific protease binding	anatomical structure morphogenesis;antigen processing and presentation of exogenous peptide antigen via MHC class II;autophagy;cell cycle;cell division;clathrin coat assembly;clathrin-dependent endocytosis;intracellular protein transport;low-density lipoprotein particle clearance;low-density lipoprotein particle receptor catabolic process;membrane organization;microtubule-based movement;mitotic c…	clathrin coat;clathrin coat of coated pit;clathrin coat of trans-Golgi network vesicle;clathrin complex;clathrin-coated endocytic vesicle;clathrin-coated endocytic vesicle membrane;clathrin-coated pit;clathrin-coated vesicle;coated vesicle;cytoplasm;cytoplasmic vesicle;cytoplasmic vesicle membrane;cytoskeleton;cytosol;early endosome;endolysosome membrane;endosome;extracellular exosome;extracellul…	Adaptive Immune System;Axon guidance;Beta-catenin independent WNT signaling;Cargo recognition for clathrin-mediated endocytosis;Clathrin derived vesicle budding;Clathrin-mediated endocytosis;Developmental Biology;Disease;Entry of Influenza Virion into Host Cell via Endocytosis;EPH-ephrin mediated repulsion of cells;EPH-Ephrin signaling;Formation of annular gap junctions;Gap junction degradation;G…	6	6	6	4.4	4.4	4.4	192.06	0	44.808	28076000	8277000	15347000	4451500	0	1.55006	0	-0.856032	0	-2.29315	A0A087WVQ6;Q00610;A0A087WX41;P53675	A0A087WVQ6;Q00610	Clathrin heavy chain;Clathrin heavy chain 1	CLTC
0.137553	NaN	NaN	-0.301119	NaN	NaN	-0.299152	NaN	NaN						COPA	hormone activity;structural molecule activity	ER to Golgi vesicle-mediated transport;intracellular protein transport;intra-Golgi vesicle-mediated transport;pancreatic juice secretion;protein transport;regulation of signaling receptor activity;retrograde vesicle-mediated transport, Golgi to ER;vesicle-mediated transport	COPI vesicle coat;COPI-coated vesicle membrane;cytoplasm;cytoplasmic vesicle;cytosol;endoplasmic reticulum membrane;extracellular exosome;extracellular region;extracellular space;Golgi apparatus;Golgi membrane;membrane;membrane coat;transport vesicle	Asparagine N-linked glycosylation;COPI-dependent Golgi-to-ER retrograde traffic;COPI-mediated anterograde transport;ER to Golgi Anterograde Transport;Golgi-to-ER retrograde transport;Intra-Golgi and retrograde Golgi-to-ER traffic;Membrane Trafficking;Metabolism of proteins;Post-translational protein modification;Transport to the Golgi and subsequent modification;Vesicle-mediated transport	2	2	2	1.4	1.4	1.4	138.34	0	10.878	15919000	5778000	5304900	4835600	0	0.137553	0	-0.301119	0	-0.299152	P53621	P53621	Coatomer subunit alpha;Xenin;Proxenin	COPA
0.446089	NaN	NaN	-0.214249	NaN	NaN	-0.662506	NaN	NaN						COPB1	protein binding;structural molecule activity	ER to Golgi vesicle-mediated transport;intracellular protein transport;intra-Golgi vesicle-mediated transport;neutrophil degranulation;protein transport;retrograde vesicle-mediated transport, Golgi to ER;vesicle-mediated transport;viral process	COPI vesicle coat;COPI-coated vesicle;COPI-coated vesicle membrane;cytoplasm;cytoplasmic vesicle;cytosol;endoplasmic reticulum membrane;endoplasmic reticulum-Golgi intermediate compartment;ficolin-1-rich granule membrane;Golgi apparatus;Golgi membrane;Golgi-associated vesicle;intracellular membrane-bounded organelle;membrane;membrane coat;plasma membrane;secretory granule membrane;tertiary granul…	Asparagine N-linked glycosylation;COPI-dependent Golgi-to-ER retrograde traffic;COPI-mediated anterograde transport;ER to Golgi Anterograde Transport;Golgi-to-ER retrograde transport;Immune System;Innate Immune System;Intra-Golgi and retrograde Golgi-to-ER traffic;Membrane Trafficking;Metabolism of proteins;Neutrophil degranulation;Post-translational protein modification;Transport to the Golgi an…	3	3	3	3.9	3.9	3.9	107.14	0	19.026	20794000	8228100	6139400	6426100	0	0.446089	0	-0.214249	0	-0.662506	P53618;E9PP73	P53618;E9PP73	Coatomer subunit beta	COPB1
0.875857	1.31272	-0.188233	0.478487	0.935697	0.00187425	-0.429673	-1.37774	1.39445						CSE1L	nuclear export signal receptor activity;protein binding;Ran GTPase binding	apoptotic process;cell proliferation;intracellular protein transport;protein export from nucleus;protein import into nucleus;protein transport	cytoplasm;cytosol;extracellular exosome;membrane;nuclear envelope;nucleoplasm;nucleus		8	8	8	8.5	8.5	8.5	110.42	0	52.099	642600000	260940000	231120000	150540000	0.563334	0.666782	0.653512	0.472019	0.0549301	-0.137656	P55060	P55060	Exportin-2	CSE1L
1.85893	1.10963	1.82061	1.96838	2.4534	2.3162	0.315102	1.13416	0.491713	+	+		+	+	THRAP3	ATP binding;core promoter sequence-specific DNA binding;ligand-dependent nuclear receptor transcription coactivator activity;nucleotide binding;phosphoprotein binding;protein binding;RNA binding;RNA polymerase II transcription cofactor activity;signaling receptor activity;thyroid hormone receptor binding;transcription coactivator activity;transcription cofactor activity;vitamin D receptor binding	androgen receptor signaling pathway;circadian rhythm;intracellular steroid hormone receptor signaling pathway;mRNA processing;mRNA stabilization;nuclear-transcribed mRNA catabolic process;positive regulation of circadian rhythm;positive regulation of mRNA splicing, via spliceosome;positive regulation of transcription by RNA polymerase II;positive regulation of transcription, DNA-templated;regulat…	exon-exon junction complex;extracellular exosome;mediator complex;nuclear speck;nucleoplasm;nucleus	Developmental Biology;Metabolism;Metabolism of lipids;PPARA activates gene expression;Regulation of lipid metabolism by Peroxisome proliferator-activated receptor alpha (PPARalpha);Transcriptional regulation of white adipocyte differentiation	31	31	30	30.5	30.5	30.5	108.66	0	319.75	3195300000	1112700000	771520000	1311100000	1.64767	1.59639	2.38668	2.24599	0.915223	0.64699	Q9Y2W1	Q9Y2W1	Thyroid hormone receptor-associated protein 3	THRAP3
NaN	-4.2662	NaN	NaN	4.71043	NaN	-3.45962	NaN	NaN						CSTA	cysteine-type endopeptidase inhibitor activity;endopeptidase inhibitor activity;peptidase inhibitor activity;protease binding;protein binding, bridging;structural molecule activity	cell adhesion;cell-cell adhesion;cornification;keratinocyte differentiation;negative regulation of endopeptidase activity;negative regulation of peptidase activity;negative regulation of proteolysis;peptide cross-linking	cornified envelope;cytoplasm;cytosol;extracellular space;intracellular;nucleus	Developmental Biology;Formation of the cornified envelope;Keratinization	3	3	3	37.8	37.8	37.8	11.006	0	25.776	31684000	30455000	949810	279290	0	-4.2662	0	4.71043	0	-3.45962	P01040;C9J0E4	P01040;C9J0E4	Cystatin-A;Cystatin-A, N-terminally processed	CSTA
NaN	-3.32693	NaN	NaN	NaN	NaN	NaN	NaN	NaN						CTSD	aspartic-type endopeptidase activity;cysteine-type endopeptidase activity;hydrolase activity;peptidase activity;protein binding;serine-type endopeptidase activity	antigen processing and presentation of exogenous peptide antigen via MHC class II;autophagy;collagen catabolic process;neutrophil degranulation;protein catabolic process;proteolysis;response to biotic stimulus	extracellular exosome;extracellular matrix;extracellular region;extracellular space;ficolin-1-rich granule lumen;integral component of membrane;lysosomal lumen;lysosome;melanosome;membrane;membrane raft;specific granule lumen;tertiary granule lumen	Adaptive Immune System;Collagen degradation;Degradation of the extracellular matrix;ESR-mediated signaling;Estrogen-dependent gene expression;Extracellular matrix organization;Immune System;Innate Immune System;Metabolism of Angiotensinogen to Angiotensins;Metabolism of proteins;MHC class II antigen presentation;Neutrophil degranulation;Peptide hormone metabolism;Signal Transduction;Signaling by …	2	2	2	10.1	10.1	10.1	20.371	0	11.149	9648500	8795000	545200	308310	0	-3.32693	0	NaN	0	NaN	H7C1V0;H7C469;A0A1B0GW44;A0A1B0GV23;A0A1B0GVD5;A0A1B0GWE8;A0A1B0GU92;A0A1B0GU03;P07339;A0A1B0GVF1;A0A1B0GVP3	H7C1V0;H7C469;A0A1B0GW44;A0A1B0GV23;A0A1B0GVD5;A0A1B0GWE8;A0A1B0GU92;A0A1B0GU03;P07339;A0A1B0GVF1;A0A1B0GVP3	Cathepsin D;Cathepsin D light chain;Cathepsin D heavy chain	CTSD
3.42821	0.824646	3.37685	3.65267	3.87843	1.32504	0.0871912	0.500394	0.501606						CWC15	protein binding;RNA binding	mRNA processing;mRNA splicing, via spliceosome;RNA splicing	catalytic step 2 spliceosome;mitochondrion;nuclear speck;nucleoplasm;nucleus;spliceosomal complex;U2-type catalytic step 2 spliceosome	Metabolism of RNA;mRNA Splicing;mRNA Splicing - Major Pathway;Processing of Capped Intron-Containing Pre-mRNA	3	3	3	14.4	14.4	14.4	26.624	0	19.609	88170000	34558000	28821000	24791000	1.00994	2.54323	1.16336	2.95204	0.924088	0.363064	Q9P013	Q9P013	Spliceosome-associated protein CWC15 homolog	CWC15
NaN	NaN	3.57652	NaN	4.23164	NaN	0.500496	NaN	0.867673						CXorf56					2	2	2	8.6	8.6	8.6	25.624	0	13.191	21282000	9013300	5323500	6945000	0	3.57652	0	4.23164	0.777499	0.684085	Q9H5V9	Q9H5V9	UPF0428 protein CXorf56	CXorf56
0.168982	0.92873	0.1125	-0.236095	0.390283	0.0422241	-0.338725	-0.909634	0.173791						DDB1	cullin family protein binding;damaged DNA binding;DNA binding;nucleic acid binding;protein binding;protein binding, bridging;protein-containing complex binding;WD40-repeat domain binding	cellular response to DNA damage stimulus;DNA damage response, detection of DNA damage;DNA repair;global genome nucleotide-excision repair;histone H2A monoubiquitination;interaction with symbiont;negative regulation of apoptotic process;nucleotide-excision repair;nucleotide-excision repair, DNA damage recognition;nucleotide-excision repair, DNA duplex unwinding;nucleotide-excision repair, DNA inci…	Cul4A-RING E3 ubiquitin ligase complex;Cul4B-RING E3 ubiquitin ligase complex;Cul4-RING E3 ubiquitin ligase complex;cytoplasm;extracellular exosome;extracellular space;nuclear chromosome, telomeric region;nucleoplasm;nucleus;protein-containing complex	DNA Damage Bypass;DNA Damage Recognition in GG-NER;DNA Repair;Dual Incision in GG-NER;Dual incision in TC-NER;Formation of Incision Complex in GG-NER;Formation of TC-NER Pre-Incision Complex;Gap-filling DNA repair synthesis and ligation in TC-NER;Global Genome Nucleotide Excision Repair (GG-NER);Metabolism of proteins;Neddylation;Nucleotide Excision Repair;Post-translational protein modification;…	4	4	4	3.7	3.7	3.7	121.71	0	28.309	43592000	14120000	15919000	13553000	0.576724	0.403404	0.123521	0.0654708	0.430806	-0.358189	F5GY55;Q16531;F5GWI0;F5H2L3;F5GYG8;F5GZY8	F5GY55;Q16531;F5GWI0;F5H2L3	DNA damage-binding protein 1	DDB1
NaN	1.97089	NaN	NaN	NaN	0.71563	NaN	-1.33803	NaN						DDX21	7SK snRNA binding;ATP binding;ATP-dependent RNA helicase activity;double-stranded RNA binding;helicase activity;hydrolase activity;miRNA binding;nucleic acid binding;nucleotide binding;protein binding;RNA binding;rRNA binding;snoRNA binding	osteoblast differentiation;positive regulation of gene expression, epigenetic;response to exogenous dsRNA;response to virus;RNA secondary structure unwinding;rRNA processing;transcription by RNA polymerase II;transcription, DNA-templated	cytoplasm;membrane;nucleolus;nucleoplasm;nucleus	B-WICH complex positively regulates rRNA expression;Epigenetic regulation of gene expression;Gene expression (Transcription);Major pathway of rRNA processing in the nucleolus and cytosol;Metabolism of RNA;Positive epigenetic regulation of rRNA expression;rRNA processing;rRNA processing in the nucleus and cytosol	2	2	2	3.2	3.2	3.2	87.343	0	16.924	6221200	763330	3868200	1589700	0	1.97089	0	0.71563	0	-1.33803	Q9NR30	Q9NR30	Nucleolar RNA helicase 2	DDX21
NaN	NaN	2.30897	NaN	2.33832	NaN	NaN	NaN	0.0293524						DDX39A	ATP binding;ATPase activity;ATP-dependent RNA helicase activity;helicase activity;hydrolase activity;identical protein binding;nucleic acid binding;nucleotide binding;protein binding;RNA binding	cellular response to DNA damage stimulus;mRNA 3'-end processing;mRNA export from nucleus;mRNA processing;mRNA splicing, via spliceosome;regulation of gene expression;RNA export from nucleus;RNA secondary structure unwinding;RNA splicing;termination of RNA polymerase II transcription	cytoplasm;membrane;nuclear speck;nucleolus;nucleoplasm;nucleus;spliceosomal complex	Cleavage of Growing Transcript in the Termination Region;Gene expression (Transcription);Metabolism of RNA;mRNA 3'-end processing;Processing of Capped Intron-Containing Pre-mRNA;RNA Polymerase II Transcription;RNA Polymerase II Transcription Termination;Transport of Mature mRNA derived from an Intron-Containing Transcript;Transport of Mature Transcript to Cytoplasm	6	1	1	12.4	3.5	3.5	49.129	0	7.5553	11221000	4529700	1742500	4948900	0	2.30897	0	2.33832	0	0.0293524	O00148	O00148	ATP-dependent RNA helicase DDX39A	DDX39A
4.20761	1.41235	3.87391	4.12145	4.27828	1.74842	0.109962	0.852958	0.183916						DDX41	ATP binding;ATP-dependent RNA helicase activity;DNA binding;helicase activity;hydrolase activity;metal ion binding;nucleic acid binding;nucleotide binding;protein binding;RNA binding	apoptotic process;cell differentiation;cell proliferation;cellular response to interferon-beta;defense response to virus;mRNA processing;mRNA splicing, via spliceosome;positive regulation of transcription by RNA polymerase II;positive regulation of type I interferon production;regulation of type I interferon production;RNA secondary structure unwinding;RNA splicing	catalytic step 2 spliceosome;cytoplasm;cytosol;endoplasmic reticulum;membrane;nucleolus;nucleus;spliceosomal complex	Cytosolic sensors of pathogen-associated DNA;Immune System;Innate Immune System;IRF3-mediated induction of type I IFN;Regulation of innate immune responses to cytosolic DNA;STING mediated induction of host immune responses	11	11	11	17.7	17.7	17.7	69.837	0	68.289	226190000	107120000	43170000	75899000	1.15754	3.16462	1.26882	3.38271	0.607086	0.382279	Q9UJV9;J3KNN5;D6RGI7;H0YA06;D6RD33;H0Y8L8	Q9UJV9;J3KNN5	Probable ATP-dependent RNA helicase DDX41	DDX41
0.860347	NaN	NaN	0.0844868	NaN	NaN	-0.740794	NaN	NaN						DDX42	ATP binding;ATP-dependent RNA helicase activity;helicase activity;hydrolase activity;nucleic acid binding;nucleotide binding;protein binding;RNA binding	mRNA splicing, via spliceosome;protein localization;regulation of apoptotic process;RNA secondary structure unwinding	Cajal body;cytoplasm;cytosol;membrane;nuclear speck;nucleolus;nucleoplasm;nucleus	Metabolism of RNA;mRNA Splicing;mRNA Splicing - Major Pathway;mRNA Splicing - Minor Pathway;Processing of Capped Intron-Containing Pre-mRNA	2	2	2	2.7	2.7	2.7	77.813	0	12.134	17274000	6864800	4400200	6009000	0	0.860347	0	0.0844868	0	-0.740794	A0A0A0MSJ0;Q86XP3	A0A0A0MSJ0;Q86XP3	ATP-dependent RNA helicase DDX42	DDX42
2.90228	2.33087	NaN	3.97855	NaN	2.96201	0.426748	0.791189	NaN						DHX16	ATP binding;ATPase activity;ATP-dependent RNA helicase activity;helicase activity;hydrolase activity;nucleic acid binding;nucleotide binding;protein binding;RNA binding;RNA helicase activity	mRNA processing;mRNA splicing, via spliceosome;RNA splicing	cytoplasm;nucleoplasm;nucleus;spliceosomal complex	Metabolism of RNA;mRNA Splicing;mRNA Splicing - Major Pathway;Processing of Capped Intron-Containing Pre-mRNA	7	6	6	7.8	6.9	6.9	119.26	0	59.063	87294000	35531000	28253000	23510000	1.15965	2.61658	1.03347	3.47028	0.732602	0.608968	O60231;A0A140T947;A2AB15;Q5SQH5;A0A140T9T4;A0A140T8Y5	O60231;A0A140T947	Putative pre-mRNA-splicing factor ATP-dependent RNA helicase DHX16	DHX16
1.63832	1.16916	1.96329	1.46662	2.06244	1.70381	-0.136585	0.315218	0.150321	+	+		+	+	DHX38	ATP binding;ATP-dependent RNA helicase activity;helicase activity;hydrolase activity;nucleic acid binding;nucleotide binding;protein binding;RNA binding	mRNA 3'-end processing;mRNA export from nucleus;mRNA processing;mRNA splicing, via spliceosome;RNA export from nucleus;RNA splicing;termination of RNA polymerase II transcription	catalytic step 2 spliceosome;cytoplasm;membrane;nucleoplasm;nucleus;spliceosomal complex	Cleavage of Growing Transcript in the Termination Region;Gene expression (Transcription);Metabolism of RNA;mRNA 3'-end processing;mRNA Splicing;mRNA Splicing - Major Pathway;Processing of Capped Intron-Containing Pre-mRNA;RNA Polymerase II Transcription;RNA Polymerase II Transcription Termination;Transport of Mature mRNA derived from an Intron-Containing Transcript;Transport of Mature Transcript …	11	11	11	10.7	10.7	10.7	140.5	0	91.282	293260000	205940000	34077000	53249000	1.69101	1.59026	2.01257	1.74429	0.306693	0.109651	Q92620;H3BV01;H3BQT9;J3KRT1;J3KTG2	Q92620	Pre-mRNA-splicing factor ATP-dependent RNA helicase PRP16	DHX38
0.417463	0.923263	0.46289	-0.0694272	1.18357	0.146264	-0.631958	-0.693621	0.680243						DHX9	ATP binding;ATPase activity;ATP-dependent 3'-5' DNA helicase activity;ATP-dependent 3'-5' DNA/RNA helicase activity;ATP-dependent 3'-5' RNA helicase activity;ATP-dependent DNA helicase activity;ATP-dependent RNA helicase activity;chromatin DNA binding;core promoter binding;DNA binding;DNA replication origin binding;double-stranded DNA binding;double-stranded RNA binding;helicase activity;hydrolas…	alternative mRNA splicing, via spliceosome;cellular response to exogenous dsRNA;cellular response to tumor necrosis factor;CRD-mediated mRNA stabilization;DNA duplex unwinding;DNA replication;DNA-templated transcription, termination;DNA-templated viral transcription;gene silencing by RNA;G-quadruplex DNA unwinding;immune system process;inflammatory response;innate immune response;mRNA processing;…	actin cytoskeleton;centrosome;CRD-mediated mRNA stability complex;cytoplasm;cytoplasmic ribonucleoprotein granule;cytoskeleton;cytosol;membrane;micro-ribonucleoprotein complex;microtubule organizing center;nuclear body;nuclear stress granule;nucleolus;nucleoplasm;nucleus;perichromatin fibrils;polysomal ribosome;polysome;protein-containing complex;ribonucleoprotein complex;RISC-loading complex	Cytokine Signaling in Immune system;Cytosolic sensors of pathogen-associated DNA;DDX58/IFIH1-mediated induction of interferon-alpha/beta;DEx/H-box helicases activate type I IFN and inflammatory cytokines production;Immune System;Innate Immune System;Interleukin-1 family signaling;Interleukin-1 signaling;Metabolism of RNA;mRNA Splicing;mRNA Splicing - Major Pathway;MyD88 cascade initiated on plasm…	12	12	12	10.9	10.9	10.9	140.96	0	90.689	263920000	103270000	80547000	80094000	1.18556	0.601205	0.407999	0.420136	0.168437	-0.215112	Q08211	Q08211	ATP-dependent RNA helicase A	DHX9
NaN	-3.87493	NaN	NaN	2.34373	-2.05925	NaN	1.83317	NaN						DSC1	calcium ion binding;metal ion binding	cell adhesion;cornification;homophilic cell adhesion via plasma membrane adhesion molecules;keratinization;neutrophil degranulation	cell junction;cornified envelope;desmosome;extracellular exosome;ficolin-1-rich granule membrane;gap junction;integral component of membrane;membrane;plasma membrane	Developmental Biology;Formation of the cornified envelope;Immune System;Innate Immune System;Keratinization;Neutrophil degranulation	9	9	9	10.9	10.9	10.9	99.986	0	69.593	100020000	86159000	6830900	7032600	0	-3.87493	0.0182154	0.142239	0	1.83317	Q08554	Q08554	Desmocollin-1	DSC1
0.952713	-3.48398	NaN	-1.48641	NaN	-2.47794	-2.58277	0.62714	NaN						DSG1	calcium ion binding;gamma-catenin binding;metal ion binding;protein binding;toxic substance binding	calcium-dependent cell-cell adhesion via plasma membrane cell adhesion molecules;cell adhesion;cell-cell adhesion;cell-cell junction assembly;cornification;homophilic cell adhesion via plasma membrane adhesion molecules;keratinization;maternal process involved in female pregnancy;neutrophil degranulation;protein stabilization;response to progesterone	apical plasma membrane;cell junction;cell-cell junction;cornified envelope;cytoplasmic side of plasma membrane;cytosol;desmosome;ficolin-1-rich granule membrane;integral component of membrane;lateral plasma membrane;membrane;plasma membrane	Apoptosis;Apoptotic cleavage of cell adhesion proteins;Apoptotic cleavage of cellular proteins;Apoptotic execution phase;Developmental Biology;Formation of the cornified envelope;Immune System;Innate Immune System;Keratinization;Neutrophil degranulation;Programmed Cell Death	14	14	14	18.2	18.2	18.2	113.75	0	135.94	269250000	207010000	30833000	31405000	0.173969	-1.26564	0.806802	-1.98217	0.185988	-0.977816	Q02413	Q02413	Desmoglein-1	DSG1
2.87091	-3.62959	-0.179302	-0.431783	3.14522	-3.28237	-3.18456	-0.00678214	2.57175						DSP	cell adhesion molecule binding;cell adhesive protein binding involved in bundle of His cell-Purkinje myocyte communication;protein binding;protein binding, bridging;protein kinase C binding;RNA binding;scaffold protein binding;structural constituent of cytoskeleton;structural molecule activity	adherens junction organization;bundle of His cell-Purkinje myocyte adhesion involved in cell communication;cell-cell adhesion;cornification;desmosome organization;epidermis development;intermediate filament cytoskeleton organization;intermediate filament organization;keratinization;keratinocyte differentiation;neutrophil degranulation;peptide cross-linking;protein localization to adherens junctio…	basolateral plasma membrane;cell junction;cell-cell junction;cornified envelope;cytoplasm;cytoskeleton;desmosome;extracellular exosome;fascia adherens;ficolin-1-rich granule membrane;intercalated disc;intermediate filament;membrane;nucleus;plasma membrane	Apoptosis;Apoptotic cleavage of cell adhesion proteins;Apoptotic cleavage of cellular proteins;Apoptotic execution phase;Developmental Biology;Formation of the cornified envelope;Immune System;Innate Immune System;Keratinization;Neutrophil degranulation;Programmed Cell Death	43	43	43	15.3	15.3	15.3	331.77	0	323.31	837710000	381800000	41166000	414740000	0.0540062	-0.312659	0.0324197	-0.189643	0.0397151	-0.206529	P15924	P15924	Desmoplakin	DSP
NaN	2.38838	NaN	NaN	NaN	0.666847	NaN	-1.77458	NaN						DYNC1H1	ATP binding;ATPase activity;ATP-dependent microtubule motor activity, minus-end-directed;dynein intermediate chain binding;dynein light chain binding;dynein light intermediate chain binding;microtubule motor activity;motor activity;nucleotide binding;protein binding;RNA binding	antigen processing and presentation of exogenous peptide antigen via MHC class II;cell cycle;cell division;ciliary basal body-plasma membrane docking;cytoplasmic microtubule organization;cytoplasmic mRNA processing body assembly;ER to Golgi vesicle-mediated transport;establishment of spindle localization;G2/M transition of mitotic cell cycle;microtubule-based movement;minus-end-directed vesicle t…	azurophil granule lumen;centrosome;cytoplasm;cytoplasmic dynein complex;cytoskeleton;cytosol;dynein complex;extracellular exosome;extracellular region;filopodium;membrane;microtubule	Adaptive Immune System;Amplification of signal from unattached kinetochores via a MAD2 inhibitory signal;Amplification of signal from the kinetochores;Anchoring of the basal body to the plasma membrane;Asparagine N-linked glycosylation;AURKA Activation by TPX2;Cell Cycle;Cell Cycle Checkpoints;Cell Cycle, Mitotic;Cellular responses to external stimuli;Cellular responses to stress;Centrosome matur…	2	2	2	0.5	0.5	0.5	532.4	0	12.777	2069300	230480	1471500	367400	0	2.38838	0	0.666847	0	-1.77458	Q14204	Q14204	Cytoplasmic dynein 1 heavy chain 1	DYNC1H1
0.383868	1.23536	-0.315163	-0.113834	0.38116	-0.50032	-0.574154	-1.65581	0.635338						EEF1A1P5;EEF1A1;EEF1A2	calmodulin binding;GTP binding;GTPase activity;molecular_function;nucleotide binding;protein binding;protein kinase binding;RNA binding;translation elongation factor activity;translation factor activity, RNA binding;tRNA binding	biological_process;cellular response to epidermal growth factor stimulus;neutrophil degranulation;positive regulation of apoptotic process;positive regulation of lipid kinase activity;protein methylation;regulation of chaperone-mediated autophagy;regulation of transcription, DNA-templated;response to electrical stimulus;response to inorganic substance;transcription, DNA-templated;translation;tran…	cortical actin cytoskeleton;cytoplasm;cytoplasmic side of lysosomal membrane;cytosol;eukaryotic translation elongation factor 1 complex;extracellular exosome;extracellular region;extracellular space;ficolin-1-rich granule lumen;membrane;myelin sheath;neuronal cell body;nucleolus;nucleus;plasma membrane;ruffle membrane;secretory granule lumen	Cellular response to heat stress;Cellular responses to external stimuli;Cellular responses to stress;Eukaryotic Translation Elongation;HSF1 activation;Immune System;Innate Immune System;Metabolism of proteins;Neutrophil degranulation;Peptide chain elongation;Post-translational protein modification;Protein methylation;Translation	13	13	13	32.9	32.9	32.9	50.184	0	150.72	1877500000	652130000	776890000	448430000	0.36198	0.434688	0.102622	-0.0776646	0.295745	-0.531541	Q5VTE0;P68104;A0A087WV01;A0A087WVQ9;Q05639;Q5JR01;A6PW80	Q5VTE0;P68104;A0A087WV01;A0A087WVQ9;Q05639	Putative elongation factor 1-alpha-like 3;Elongation factor 1-alpha 1;Elongation factor 1-alpha;Elongation factor 1-alpha 2	EEF1A1P5;EEF1A1;EEF1A2
-0.116631	0.471239	0.123666	-0.514501	0.29807	0.185993	-0.706983	-0.625289	0.134841						EEF1D	activating transcription factor binding;cadherin binding;DNA binding;heat shock protein binding;protein binding;signal transducer activity;translation elongation factor activity;translation factor activity, RNA binding	cellular response to ionizing radiation;mRNA transcription;positive regulation of I-kappaB kinase/NF-kappaB signaling;regulation of cell death;regulation of transcription, DNA-templated;signal transduction;transcription, DNA-templated;translation;translational elongation	cytoplasm;cytosol;endoplasmic reticulum;eukaryotic translation elongation factor 1 complex;fibrillar center;nucleus	Eukaryotic Translation Elongation;Metabolism of proteins;Translation	4	4	4	20.3	20.3	20.3	31.121	0	35.645	47493000	16571000	14359000	16563000	0.347951	0.159425	0.0124263	-0.0101461	0.560855	-0.399143	P29692;E9PMW7;E9PPR1;E9PL12;E9PQ49;E9PI39;E9PK01;E9PRY8;E9PN91;E9PIZ1;E9PL71;H0YCK7;E9PQZ1;A0A087X1X7;E9PNW6;E9PKK3;E9PK72;E9PJD0;H0YE58;E9PK06;H0YE72	P29692;E9PMW7;E9PPR1;E9PL12;E9PQ49;E9PI39;E9PK01;E9PRY8;E9PN91;E9PIZ1;E9PL71;H0YCK7;E9PQZ1;A0A087X1X7	Elongation factor 1-delta	EEF1D
-0.0223323	0.76562	-0.0977335	-0.40969	0.279021	-0.0350026	-0.389564	-0.824495	0.534245						EEF1G	cadherin binding;glutathione transferase activity;protein binding;translation elongation factor activity	glutathione metabolic process;response to virus;translation;translational elongation	cytoplasm;cytosol;endoplasmic reticulum;extracellular exosome;membrane;nucleus	Eukaryotic Translation Elongation;Metabolism of proteins;Translation	3	3	3	6.2	6.2	6.2	50.118	0	22.868	119870000	42231000	42795000	34839000	0.286248	0.215185	0.0928512	-0.0552237	0.201606	-0.226605	P26641	P26641	Elongation factor 1-gamma	EEF1G
0.656604	2.01618	-0.518412	-0.0802483	0.563092	-0.857025	-0.870466	-2.90628	1.05182						EEF2	5S rRNA binding;actin filament binding;cadherin binding;GTP binding;GTPase activity;nucleotide binding;protein binding;protein kinase binding;ribosome binding;RNA binding;translation elongation factor activity	aging;cellular response to brain-derived neurotrophic factor stimulus;glial cell proliferation;hematopoietic progenitor cell differentiation;neutrophil degranulation;peptidyl-diphthamide biosynthetic process from peptidyl-histidine;positive regulation of cytoplasmic translation;positive regulation of translation;protein methylation;response to drug;response to endoplasmic reticulum stress;respons…	aggresome;cytoplasm;cytosol;extracellular exosome;extracellular region;ficolin-1-rich granule lumen;membrane;membrane raft;nucleus;plasma membrane;polysomal ribosome;polysome;secretory granule lumen	Disease;Eukaryotic Translation Elongation;Gamma carboxylation, hypusine formation and arylsulfatase activation;Immune System;Infectious disease;Innate Immune System;Metabolism of proteins;Neutrophil degranulation;Peptide chain elongation;Post-translational protein modification;Protein methylation;Synthesis of diphthamide-EEF2;Translation;Uptake and actions of bacterial toxins;Uptake and function …	18	17	17	25.3	24.1	24.1	95.337	0	147.22	227080000	69100000	124790000	33187000	0.366346	0.718122	0.102388	-0.124727	0.29239	-0.908309	P13639;M0R0I6	P13639	Elongation factor 2	EEF2
NaN	1.168	-0.255649	NaN	0.84565	-0.28766	NaN	-1.46383	0.950313						EIF1AY;EIF1AX	protein binding;RNA binding;translation factor activity, RNA binding;translation initiation factor activity	translation;translational initiation	cytosol	Activation of the mRNA upon binding of the cap-binding complex and eIFs, and subsequent binding to 43S;Cap-dependent Translation Initiation;Eukaryotic Translation Initiation;Formation of a pool of free 40S subunits;Formation of the ternary complex, and subsequently, the 43S complex;GTP hydrolysis and joining of the 60S ribosomal subunit;L13a-mediated translational silencing of Ceruloplasmin expre…	2	2	2	16.5	16.5	16.5	14.455	0	16.773	34717000	12385000	14684000	7648200	0.195739	0.456175	0.149514	0.278995	0.062195	-0.256757	A6NJH9;P47813;O14602;X6RAC9	A6NJH9;P47813;O14602;X6RAC9	Eukaryotic translation initiation factor 1A, X-chromosomal;Eukaryotic translation initiation factor 1A, Y-chromosomal	EIF1AY;EIF1AX
1.50353	1.56472	1.68289	1.33152	1.70233	1.05859	-0.172018	-0.325087	-0.0448837	+	+		+	+	SRPK1;SRPK3;SRPK2	14-3-3 protein binding;ATP binding;kinase activity;magnesium ion binding;nucleotide binding;protein binding;protein kinase activity;protein serine/threonine kinase activity;RNA binding;transferase activity	angiogenesis;cell differentiation;chromosome segregation;innate immune response;intracellular signal transduction;mRNA processing;multicellular organism development;muscle organ development;muscle tissue development;negative regulation of viral genome replication;nuclear speck organization;phosphorylation;positive regulation of cell cycle;positive regulation of cell proliferation;positive regulat…	cellular_component;cytoplasm;cytosol;endoplasmic reticulum;intracellular membrane-bounded organelle;nuclear matrix;nucleolus;nucleoplasm;nucleus;plasma membrane		2	2	2	2.7	2.7	2.7	76.039	0	13.59	31201000	11034000	10865000	9301600	2.95743	1.58371	1.74013	1.36415	0.808358	-0.180663	H3BLV9;Q96SB4;H7C2I2;D6RBF8;H7C521;H7C5L6;A8MPP7;A8MPY5;E7ETV6;Q9UPE1;P78362	H3BLV9;Q96SB4;H7C2I2;D6RBF8;H7C521;H7C5L6;A8MPP7;A8MPY5;E7ETV6;Q9UPE1;P78362	SRSF protein kinase 1;SRSF protein kinase 3;SRSF protein kinase 2;SRSF protein kinase 2 N-terminal;SRSF protein kinase 2 C-terminal	SRPK1;SRPK3;SRPK2
NaN	1.77353	1.27387	NaN	0.941309	0.391438	NaN	-1.48104	-0.449218						EIF3B	nucleic acid binding;protein binding;protein-containing complex scaffold activity;RNA binding;translation initiation factor activity;translation initiation factor binding	IRES-dependent viral translational initiation;regulation of translational initiation;translation;translational initiation;viral translational termination-reinitiation	cytoplasm;cytosol;eukaryotic translation initiation factor 3 complex;eukaryotic translation initiation factor 3 complex, eIF3m;extracellular exosome	Activation of the mRNA upon binding of the cap-binding complex and eIFs, and subsequent binding to 43S;Cap-dependent Translation Initiation;Eukaryotic Translation Initiation;Formation of a pool of free 40S subunits;Formation of the ternary complex, and subsequently, the 43S complex;GTP hydrolysis and joining of the 60S ribosomal subunit;L13a-mediated translational silencing of Ceruloplasmin expre…	4	4	4	4.7	4.7	4.7	92.48	0	27.467	37439000	10973000	13501000	12966000	0.985224	1.5237	0.603601	0.666374	0.505122	-0.96513	P55884;C9JZG1;C9JQN7	P55884;C9JZG1	Eukaryotic translation initiation factor 3 subunit B	EIF3B
1.98765	1.35072	1.34364	1.47943	1.27233	-0.251659	-0.446934	-1.46228	-0.0639171	+			+		RPL34	cadherin binding;RNA binding;structural constituent of ribosome	nuclear-transcribed mRNA catabolic process, nonsense-mediated decay;ribosome biogenesis;rRNA processing;SRP-dependent cotranslational protein targeting to membrane;translation;translational initiation;viral transcription	cytoplasm;cytosol;cytosolic large ribosomal subunit;endoplasmic reticulum;extracellular exosome;intracellular;ribosome	Axon guidance;Cap-dependent Translation Initiation;Developmental Biology;Disease;Eukaryotic Translation Elongation;Eukaryotic Translation Initiation;Eukaryotic Translation Termination;Formation of a pool of free 40S subunits;GTP hydrolysis and joining of the 60S ribosomal subunit;Infectious disease;Influenza Infection;Influenza Life Cycle;Influenza Viral RNA Transcription and Replication;L13a-med…	3	3	3	15.4	15.4	15.4	13.293	0	20.076	66261000	25369000	21141000	19752000	1.73982	1.56067	0.574558	0.833368	0.5924	-0.657709	P49207	P49207	60S ribosomal protein L34	RPL34
NaN	2.15241	NaN	NaN	NaN	0.671293	NaN	-1.46506	NaN						EIF3E	cadherin binding;protein binding;protein N-terminus binding;RNA binding;translation initiation factor activity	cytoplasmic translational initiation;formation of cytoplasmic translation initiation complex;negative regulation of translational initiation;nuclear-transcribed mRNA catabolic process, nonsense-mediated decay;positive regulation of mRNA binding;positive regulation of translation;regulation of translational initiation;translation;translational initiation	chromatin;cytoplasm;cytosol;eukaryotic 43S preinitiation complex;eukaryotic 48S preinitiation complex;eukaryotic translation initiation factor 3 complex;eukaryotic translation initiation factor 3 complex, eIF3e;extracellular exosome;membrane;nuclear body;nucleoplasm;nucleus;PML body	Activation of the mRNA upon binding of the cap-binding complex and eIFs, and subsequent binding to 43S;Cap-dependent Translation Initiation;Eukaryotic Translation Initiation;Formation of a pool of free 40S subunits;Formation of the ternary complex, and subsequently, the 43S complex;GTP hydrolysis and joining of the 60S ribosomal subunit;L13a-mediated translational silencing of Ceruloplasmin expre…	3	3	3	7.7	7.7	7.7	41.357	0	20.419	21692000	5321400	10943000	5427400	0	2.15241	0	0.671293	0	-1.46506	E5RGA2;P60228;E5RIT4;H0YBR5;E5RHS5	E5RGA2;P60228	Eukaryotic translation initiation factor 3 subunit E	EIF3E
1.51482	1.97611	1.18568	1.54069	1.91773	1.20201	0.22885	-0.800651	0.7747	+	+		+	+	PRKDC	ATP binding;DNA binding;DNA-dependent protein kinase activity;double-stranded DNA binding;enzyme binding;kinase activity;nucleotide binding;protein binding;protein domain specific binding;protein kinase activity;protein serine/threonine kinase activity;RNA binding;transcription factor binding;transferase activity	activation of innate immune response;B cell lineage commitment;brain development;cell proliferation;cellular protein modification process;cellular response to DNA damage stimulus;cellular response to insulin stimulus;DNA recombination;DNA repair;double-strand break repair;double-strand break repair via alternative nonhomologous end joining;double-strand break repair via nonhomologous end joining;…	cytosol;DNA-dependent protein kinase-DNA ligase 4 complex;membrane;nonhomologous end joining complex;nuclear chromosome, telomeric region;nucleolus;nucleoplasm;nucleus;protein-containing complex;protein-DNA complex;transcription factor complex	Cytosolic sensors of pathogen-associated DNA;DNA Double-Strand Break Repair;DNA Repair;E3 ubiquitin ligases ubiquitinate target proteins;Immune System;Innate Immune System;IRF3-mediated induction of type I IFN;Metabolism of proteins;Nonhomologous End-Joining (NHEJ);Post-translational protein modification;Protein ubiquitination;STING mediated induction of host immune responses	23	23	23	5.8	5.8	5.8	469.08	0	190.59	233650000	90256000	78315000	65079000	1.67886	1.55887	1.76324	1.55348	0.0472059	0.0676329	P78527	P78527	DNA-dependent protein kinase catalytic subunit	PRKDC
0.664402	1.76676	1.18606	0.117318	1.07036	-0.223711	-0.388167	-1.8049	-0.130799						EIF3L	protein binding;RNA binding;translation initiation factor activity	cytoplasmic translational initiation;formation of cytoplasmic translation initiation complex;translation;translational initiation;viral translational termination-reinitiation	cytoplasm;cytosol;eukaryotic 43S preinitiation complex;eukaryotic 48S preinitiation complex;eukaryotic translation initiation factor 3 complex;fibrillar center;membrane;nucleolus;nucleoplasm	Activation of the mRNA upon binding of the cap-binding complex and eIFs, and subsequent binding to 43S;Cap-dependent Translation Initiation;Eukaryotic Translation Initiation;Formation of a pool of free 40S subunits;Formation of the ternary complex, and subsequently, the 43S complex;GTP hydrolysis and joining of the 60S ribosomal subunit;L13a-mediated translational silencing of Ceruloplasmin expre…	6	6	6	8.6	8.6	8.6	70.901	0	37.057	47160000	15556000	18326000	13277000	1.19938	1.20574	0.306326	0.321323	0.560545	-0.774623	B0QY89;Q9Y262;B0QY90;H7C3A0;C9JHP4;C9K0Q7	B0QY89;Q9Y262;B0QY90	Eukaryotic translation initiation factor 3 subunit L	EIF3L
0.2712	1.92915	-0.507337	-0.327112	0.746277	-0.735091	-0.543909	-2.64241	1.37606						EIF4A1;EIF4A2	ATP binding;ATPase activity;ATP-dependent RNA helicase activity;double-stranded RNA binding;helicase activity;hydrolase activity;mRNA binding;nucleic acid binding;nucleotide binding;protein binding;RNA binding;RNA cap binding;translation factor activity, RNA binding;translation initiation factor activity	negative regulation of RNA-directed 5'-3' RNA polymerase activity;nuclear-transcribed mRNA poly(A) tail shortening;regulation of gene expression;regulation of translational initiation;RNA secondary structure unwinding;translation;translational initiation;viral process	cytoplasm;cytosol;eukaryotic translation initiation factor 4F complex;extracellular exosome;membrane;nucleolus;nucleus;perinuclear region of cytoplasm	Activation of the mRNA upon binding of the cap-binding complex and eIFs, and subsequent binding to 43S;Antiviral mechanism by IFN-stimulated genes;Cap-dependent Translation Initiation;Cytokine Signaling in Immune system;Deadenylation of mRNA;Deadenylation-dependent mRNA decay;Eukaryotic Translation Initiation;GTP hydrolysis and joining of the 60S ribosomal subunit;Immune System;Interferon Signali…	14	9	9	30.5	24.4	24.4	46.153	0	81.924	114390000	32371000	62519000	19498000	0.288658	0.564337	0.0789439	-0.105309	0.183831	-0.603422	P60842;J3KT12;J3QL43;J3QS69;J3KTB5;J3QR64;J3KSZ0;E7EQG2;Q14240;J3QKZ9;J3QLN6;J3KS25;J3KTN0;J3QL52;J3KSN7;J3KT04;J3KS93;E7EMV8	P60842;J3KT12;J3QL43;J3QS69;J3KTB5;J3QR64;J3KSZ0;E7EQG2;Q14240;J3QKZ9;J3QLN6;J3KS25	Eukaryotic initiation factor 4A-I;Eukaryotic initiation factor 4A-II;Eukaryotic initiation factor 4A-II, N-terminally processed	EIF4A1;EIF4A2
0.0153888	-0.12477	0.174023	-0.456175	-0.0103502	-0.331572	-0.532178	-0.195335	-0.138945						EIF4B	helicase activity;nucleic acid binding;protein binding;ribosomal small subunit binding;RNA binding;RNA strand annealing activity;RNA strand-exchange activity;translation initiation factor activity	eukaryotic translation initiation factor 4F complex assembly;formation of translation preinitiation complex;nuclear-transcribed mRNA poly(A) tail shortening;regulation of translational initiation;translation;translational initiation	cytosol;dendrite;eukaryotic translation initiation factor 4F complex;neuronal cell body;polysome	Activation of the mRNA upon binding of the cap-binding complex and eIFs, and subsequent binding to 43S;Cap-dependent Translation Initiation;Deadenylation of mRNA;Deadenylation-dependent mRNA decay;Eukaryotic Translation Initiation;GTP hydrolysis and joining of the 60S ribosomal subunit;L13a-mediated translational silencing of Ceruloplasmin expression;Metabolism of proteins;Metabolism of RNA;mTOR …	36	36	25	51.9	51.9	34.9	69.697	0	323.31	16116000000	5544600000	4980000000	5591800000	0.0829368	0.0215471	0.73738	-0.266033	0.844881	-0.28882	E7EX17;P23588;F8VX11;F8VP89;F8W0K0;F8VYE9;F8VRU1	E7EX17;P23588;F8VX11	Eukaryotic translation initiation factor 4B	EIF4B
-0.113034	0.770195	0.010923	-0.535257	0.666851	-0.222431	-0.59586	-0.978179	0.673118						ELAVL1	AU-rich element binding;double-stranded RNA binding;mRNA 3'-UTR AU-rich region binding;mRNA 3'-UTR binding;mRNA binding;nucleic acid binding;protein binding;protein homodimerization activity;protein kinase binding;RNA binding	3'-UTR-mediated mRNA stabilization;mRNA splicing, via spliceosome;mRNA stabilization;multicellular organism development;negative regulation of gene silencing by miRNA;positive regulation of translation;regulation of mRNA stability;regulation of stem cell population maintenance	cytoplasm;cytoplasmic stress granule;cytosol;membrane;nucleoplasm;nucleus;ribonucleoprotein complex	HuR (ELAVL1) binds and stabilizes mRNA;Metabolism of RNA;mRNA Splicing;mRNA Splicing - Major Pathway;Processing of Capped Intron-Containing Pre-mRNA;Regulation of mRNA stability by proteins that bind AU-rich elements	4	4	4	13.2	13.2	13.2	36.091	0	28.333	95425000	36471000	29576000	29378000	0.297096	0.222695	0.0265749	-0.0302788	0.215756	-0.300307	Q15717;M0QZR9;M0R055	Q15717;M0QZR9;M0R055	ELAV-like protein 1	ELAVL1
1.62362	2.31316	-1.43234	0.548269	0.923851	-1.36889	-0.963532	-3.63225	2.26896						ENO1	cadherin binding;DNA binding;GTPase binding;lyase activity;magnesium ion binding;metal ion binding;phosphopyruvate hydratase activity;protein binding;protein heterodimerization activity;protein homodimerization activity;RNA binding;RNA polymerase II regulatory region sequence-specific DNA binding;transcriptional repressor activity, RNA polymerase II proximal promoter sequence-specific DNA binding…	aging;canonical glycolysis;gluconeogenesis;glycolytic process;negative regulation of cell growth;negative regulation of hypoxia-induced intrinsic apoptotic signaling pathway;negative regulation of transcription by RNA polymerase II;negative regulation of transcription, DNA-templated;positive regulation of ATP biosynthetic process;positive regulation of muscle contraction;positive regulation of pl…	cell cortex region;cell surface;cytoplasm;cytosol;extracellular exosome;extracellular space;intracellular;M band;membrane;myelin sheath;neuronal cell body;nucleus;perikaryon;phosphopyruvate hydratase complex;photoreceptor inner segment;plasma membrane	Gluconeogenesis;Glucose metabolism;Glycolysis;Metabolism;Metabolism of carbohydrates	13	13	13	39.6	39.6	39.6	47.168	0	182.79	662030000	252800000	347920000	61310000	0.264697	0.834814	0.0151363	0.0344114	0.15866	-0.77561	P06733;K7EM90;F5H0C8;P13929;P09104;F5H1C3;E5RI09;E5RG95;K7EPM1;K7EKN2;E5RGZ4	P06733	Alpha-enolase	ENO1
0.401654	1.52692	-0.787294	0.236979	0.278479	-0.471889	-0.240895	-1.43889	1.21773						EPRS	aminoacyl-tRNA ligase activity;ATP binding;catalytic activity;glutamate-tRNA ligase activity;GTPase binding;identical protein binding;ligase activity;metal ion binding;nucleotide binding;proline-tRNA ligase activity;protein binding;protein homodimerization activity;RNA binding;RNA stem-loop binding;zinc ion binding	cellular response to insulin stimulus;cellular response to interferon-gamma;glutamyl-tRNA aminoacylation;long-chain fatty acid import;metabolic process;negative regulation of translation;prolyl-tRNA aminoacylation;protein-containing complex assembly;regulation of translation;translation;tRNA aminoacylation;tRNA aminoacylation for protein translation	aminoacyl-tRNA synthetase multienzyme complex;cytoplasm;cytosol;GAIT complex;membrane;plasma membrane;ribonucleoprotein complex	Cytosolic tRNA aminoacylation;Metabolism;Metabolism of amino acids and derivatives;Metabolism of proteins;Metabolism of RNA;Selenoamino acid metabolism;SeMet incorporation into proteins;Translation;tRNA Aminoacylation;tRNA modification in the nucleus and cytosol;tRNA processing	7	7	7	5.7	5.7	5.7	170.59	0	44.83	45164000	16050000	21026000	8088600	0.203065	0.380427	0.0186963	0.014523	0.0656941	-0.154021	P07814;V9GYZ6	P07814;V9GYZ6	Bifunctional glutamate/proline--tRNA ligase;Glutamate--tRNA ligase;Proline--tRNA ligase	EPRS
0.82521	0.976803	0.116232	0.906602	0.252363	1.23413	0.65205	0.204016	0.126517						EWSR1	calmodulin binding;identical protein binding;metal ion binding;nucleic acid binding;protein binding;RNA binding	regulation of transcription, DNA-templated;transcription, DNA-templated	cytoplasm;membrane;nucleolus;nucleus;plasma membrane		3	3	3	7.6	7.6	7.6	64.929	0	20.214	67490000	20954000	23887000	22648000	0.861843	0.639415	0.959569	0.7977	0.736228	0.327528	B0QYK0;Q01844;H7BY36;A0A0D9SFL3;C9JGE3	B0QYK0;Q01844;H7BY36;A0A0D9SFL3;C9JGE3	RNA-binding protein EWS	EWSR1
NaN	1.43936	NaN	NaN	NaN	-1.14503	NaN	-2.60542	NaN						EZR;MSN;RDX	actin binding;actin filament binding;ATPase binding;cadherin binding;cell adhesion molecule binding;cytoskeletal protein binding;disordered domain specific binding;double-stranded RNA binding;enzyme binding;identical protein binding;microtubule binding;protein binding;protein C-terminus binding;protein domain specific binding;protein homodimerization activity;protein kinase A binding;protein kina…	actin cytoskeleton reorganization;actin filament bundle assembly;actin filament capping;apical protein localization;astral microtubule organization;axon guidance;barbed-end actin filament capping;cellular protein-containing complex localization;cellular response to cAMP;cellular response to platelet-derived growth factor stimulus;cellular response to testosterone stimulus;cellular response to thy…	actin cytoskeleton;actin filament;apical part of cell;apical plasma membrane;astrocyte projection;basolateral plasma membrane;blood microparticle;brush border;cell body;cell cortex;cell periphery;cell projection;cell surface;cell tip;cell-cell adherens junction;ciliary basal body;cleavage furrow;cortical actin cytoskeleton;cortical cytoskeleton;cytoplasm;cytoplasmic side of apical plasma membrane…	Axon guidance;Cytokine Signaling in Immune system;Developmental Biology;Gene and protein expression by JAK-STAT signaling after Interleukin-12 stimulation;Immune System;Interleukin-12 family signaling;Interleukin-12 signaling;L1CAM interactions;Netrin-1 signaling;Recycling pathway of L1;Signaling by Interleukins	2	2	2	3.1	3.1	3.1	69.371	0	12.355	10432000	2846200	6213100	1372400	0	1.43936	0	-1.14503	0	-2.60542	E7EQR4;P15311;P26038;P35241	E7EQR4;P15311;P26038;P35241	Ezrin;Moesin;Radixin	EZR;MSN;RDX
NaN	-1.97523	NaN	NaN	NaN	NaN	NaN	NaN	NaN						FABP5	fatty acid binding;lipid binding;protein binding	epidermis development;glucose homeostasis;glucose metabolic process;lipid metabolic process;negative regulation of glucose transmembrane transport;neutrophil degranulation;phosphatidylcholine biosynthetic process;triglyceride catabolic process	azurophil granule lumen;cytoplasm;cytosol;extracellular exosome;extracellular region;nucleoplasm;plasma membrane;secretory granule membrane	Immune System;Innate Immune System;Metabolism;Metabolism of lipids;Neutrophil degranulation;Signal Transduction;Signaling by Nuclear Receptors;Signaling by Retinoic Acid;Triglyceride catabolism;Triglyceride metabolism	3	3	3	18.5	18.5	18.5	15.164	0	19.373	14859000	10713000	1797100	2348400	0	-1.97523	0	NaN	0	NaN	Q01469;I6L8B7	Q01469	Fatty acid-binding protein, epidermal	FABP5
-0.0335111	0.458907	-0.106374	-0.154194	0.334716	-0.168658	-0.0970852	-0.641086	0.439344						FASN	[acyl-carrier-protein] S-acetyltransferase activity;[acyl-carrier-protein] S-malonyltransferase activity;3-hydroxyacyl-[acyl-carrier-protein] dehydratase activity;3-hydroxyoctanoyl-[acyl-carrier-protein] dehydratase activity;3-oxoacyl-[acyl-carrier-protein] reductase (NADPH) activity;3-oxoacyl-[acyl-carrier-protein] synthase activity;3-oxo-glutaryl-[acp] methyl ester reductase activity;3-oxo-pime…	acetyl-CoA metabolic process;biosynthetic process;cellular response to interleukin-4;fatty acid biosynthetic process;fatty acid metabolic process;fatty-acyl-CoA biosynthetic process;lipid metabolic process;mammary gland development;metabolic process;osteoblast differentiation;oxidation-reduction process;pantothenate metabolic process;positive regulation of cellular metabolic process;regulation of…	cytoplasm;cytosol;extracellular exosome;glycogen granule;Golgi apparatus;melanosome;membrane;plasma membrane	Activation of gene expression by SREBF (SREBP);ChREBP activates metabolic gene expression;Fatty acid metabolism;Fatty acyl-CoA biosynthesis;Integration of energy metabolism;Metabolism;Metabolism of lipids;Metabolism of steroids;Metabolism of vitamins and cofactors;Metabolism of water-soluble vitamins and cofactors;Regulation of cholesterol biosynthesis by SREBP (SREBF);Vitamin B5 (pantothenate) m…	41	41	41	18.6	18.6	18.6	273.2	0	323.31	1584600000	553240000	538760000	492640000	0.214677	0.106341	0.00740291	0.00395478	0.108061	-0.0996092	A0A0U1RQF0;P49327;A0A0U1RRG3;A0A1B0GTR5	A0A0U1RQF0;P49327	Fatty acid synthase;[Acyl-carrier-protein] S-acetyltransferase;[Acyl-carrier-protein] S-malonyltransferase;3-oxoacyl-[acyl-carrier-protein] synthase;3-oxoacyl-[acyl-carrier-protein] reductase;3-hydroxyacyl-[acyl-carrier-protein] dehydratase;Enoyl-[acyl-carrier-protein] reductase;Oleoyl-[acyl-carrier-protein] hydrolase	FASN
NaN	1.79519	NaN	NaN	NaN	-0.967166	NaN	-2.76239	NaN						FDPS	dimethylallyltranstransferase activity;geranyltranstransferase activity;metal ion binding;RNA binding;transferase activity	cholesterol biosynthetic process;cholesterol metabolic process;farnesyl diphosphate biosynthetic process;geranyl diphosphate biosynthetic process;isoprenoid biosynthetic process;lipid metabolic process;regulation of cholesterol biosynthetic process;steroid biosynthetic process;steroid metabolic process;sterol biosynthetic process;viral process	cytoplasm;cytosol;integral component of membrane;membrane;nucleoplasm	Activation of gene expression by SREBF (SREBP);Cholesterol biosynthesis;Metabolism;Metabolism of lipids;Metabolism of steroids;Regulation of cholesterol biosynthesis by SREBP (SREBF)	2	2	2	6.4	6.4	6.4	48.275	0	13.953	5120400	997170	3543000	580200	0	1.79519	0	-0.967166	0	-2.76239	P14324;A0A087WTP2;A0A087X1D8;A0A087X090;A0A087WVN4	P14324;A0A087WTP2;A0A087X1D8;A0A087X090;A0A087WVN4	Farnesyl pyrophosphate synthase	FDPS
NaN	1.70655	NaN	NaN	NaN	-0.0201356	NaN	-1.72671	NaN						FHL1	ion channel binding;metal ion binding;molecular_function;protein binding	animal organ morphogenesis;cell differentiation;multicellular organism development;muscle organ development;negative regulation of cell growth;negative regulation of G1/S transition of mitotic cell cycle;negative regulation of G2/M transition of mitotic cell cycle;positive regulation of potassium ion transport;regulation of membrane depolarization;regulation of potassium ion transmembrane transpo…	cytoplasm;cytosol;focal adhesion;nucleus;plasma membrane		2	2	2	7.8	7.8	7.8	29.16	0	12.294	14666000	2783100	9046800	2836400	0	1.70655	0	-0.0201356	0	-1.72671	Q5JXI8;A0A0D9SG53;A0A0D9SGB2;Q5JXI0;A0A0D9SFI6;A0A0D9SFB0;Q5JXH9;A0A0D9SFZ9;Q5JXH8;Q5JXH7;Q5JXI3;Q5JXI2;Q13642	Q5JXI8;A0A0D9SG53;A0A0D9SGB2;Q5JXI0;A0A0D9SFI6;A0A0D9SFB0;Q5JXH9;A0A0D9SFZ9;Q5JXH8;Q5JXH7;Q5JXI3;Q5JXI2;Q13642	Four and a half LIM domains protein 1	FHL1
NaN	2.88899	NaN	NaN	NaN	-0.01249	NaN	-2.96421	NaN						FKBP4	ATP binding;FK506 binding;glucocorticoid receptor binding;GTP binding;heat shock protein binding;isomerase activity;peptidyl-prolyl cis-trans isomerase activity;phosphoprotein binding;protein binding;protein binding, bridging;RNA binding;tau protein binding	androgen receptor signaling pathway;chaperone-mediated protein folding;copper ion transport;embryo implantation;male sex differentiation;negative regulation of microtubule polymerization;negative regulation of microtubule polymerization or depolymerization;negative regulation of neuron projection development;prostate gland development;protein folding;protein peptidyl-prolyl isomerization;protein-…	axon;axonal growth cone;cell projection;cytoplasm;cytoskeleton;cytosol;extracellular exosome;microtubule;mitochondrion;neuron projection;neuronal cell body;nucleoplasm;nucleus;perinuclear region of cytoplasm;protein-containing complex	Attenuation phase;Cellular response to heat stress;Cellular responses to external stimuli;Cellular responses to stress;ESR-mediated signaling;Estrogen-dependent gene expression;HSF1-dependent transactivation;HSP90 chaperone cycle for steroid hormone receptors (SHR);Signal Transduction;Signaling by Nuclear Receptors	7	7	7	19.8	19.8	19.8	51.804	0	50.198	34730000	5193300	22541000	6994900	0	2.88899	0	-0.01249	0	-2.96421	Q02790;F5H120;H0YFG2	Q02790	Peptidyl-prolyl cis-trans isomerase FKBP4;Peptidyl-prolyl cis-trans isomerase FKBP4, N-terminally processed	FKBP4
-0.0756011	0.309293	-0.0443152	-0.416515	0.254255	-0.104279	-0.365834	-0.362158	0.273483						FLNA	actin binding;actin filament binding;cadherin binding;Fc-gamma receptor I complex binding;G-protein coupled receptor binding;GTPase binding;ion channel binding;kinase binding;mu-type opioid receptor binding;potassium channel regulator activity;protein binding;protein homodimerization activity;Rac GTPase binding;Ral GTPase binding;Rho GTPase binding;RNA binding;signal transducer activity;small GTP…	actin crosslink formation;actin cytoskeleton reorganization;adenylate cyclase-inhibiting dopamine receptor signaling pathway;cell junction assembly;cell projection organization;cerebral cortex development;cilium assembly;cytoplasmic sequestering of protein;establishment of protein localization;formation of radial glial scaffolds;mitotic spindle assembly;mRNA transcription by RNA polymerase II;neg…	actin cytoskeleton;actin filament;apical dendrite;cell cortex;cell-cell junction;cortical cytoskeleton;cytoplasm;cytoskeleton;cytosol;dendritic shaft;extracellular exosome;extracellular region;filamentous actin;focal adhesion;membrane;Myb complex;neuronal cell body;nucleolus;nucleus;perinuclear region of cytoplasm;plasma membrane;protein-containing complex;Z disc	Cell junction organization;Cell-Cell communication;Cell-extracellular matrix interactions;GP1b-IX-V activation signalling;Hemostasis;Platelet activation, signaling and aggregation;Platelet degranulation;Response to elevated platelet cytosolic Ca2+;RHO GTPase Effectors;RHO GTPases activate PAKs;Signal Transduction;Signaling by Rho GTPases	16	16	16	8.3	8.3	8.3	276.55	0	125.45	221610000	76229000	74107000	71271000	0.180533	0.0631254	0.160137	-0.0888463	0.259774	-0.151503	Q5HY54;Q60FE5;P21333;A0A087WWY3;F8WE98;H0Y5F3;H0Y5C6	Q5HY54;Q60FE5;P21333;A0A087WWY3	Filamin-A	FLNA
1.62651	1.1337	1.90897	0.834982	1.83115	1.57444	-0.805837	0.264957	-0.107822	+	+		+	+	SRRT	DNA binding;nucleic acid binding;protein binding;RNA binding	cell proliferation;gene silencing by RNA;mRNA splicing, via spliceosome;neuronal stem cell population maintenance;positive regulation of neurogenesis;primary miRNA processing;regulation of transcription, DNA-templated;response to arsenic-containing substance;snRNA transcription by RNA polymerase II;transcription, DNA-templated	cytoplasm;nucleoplasm;nucleus;protein-containing complex	Gene expression (Transcription);Metabolism of RNA;mRNA Splicing;mRNA Splicing - Major Pathway;Processing of Capped Intron-Containing Pre-mRNA;RNA polymerase II transcribes snRNA genes;RNA Polymerase II Transcription	12	12	12	13.8	13.8	13.8	100.67	0	105.09	274620000	103400000	64613000	106610000	1.68752	1.55639	1.37834	1.41353	0.250258	-0.216234	Q9BXP5;H7C3A1;H7C1K0;A0A0A0MSP6	Q9BXP5;H7C3A1	Serrate RNA effector molecule homolog	SRRT
0.138807	1.55307	NaN	-0.159242	NaN	0.728835	-0.0651137	-1.55474	NaN						GANAB	carbohydrate binding;catalytic activity;glucan 1,3-alpha-glucosidase activity;hydrolase activity;hydrolase activity, acting on glycosyl bonds;hydrolase activity, hydrolyzing O-glycosyl compounds;RNA binding	carbohydrate metabolic process;metabolic process;protein folding	endoplasmic reticulum;endoplasmic reticulum lumen;extracellular exosome;glucosidase II complex;Golgi apparatus;melanosome;membrane	Asparagine N-linked glycosylation;Calnexin/calreticulin cycle;Metabolism of proteins;N-glycan trimming in the ER and Calnexin/Calreticulin cycle;Post-translational protein modification	4	4	4	5.7	5.7	5.7	96.215	0	30.327	25797000	7482000	11894000	6420600	0.353349	0.845936	0.1959	0.284797	0.324814	-0.809927	F5H6X6;E9PKU7;Q14697;E9PNH1	F5H6X6;E9PKU7;Q14697;E9PNH1	Neutral alpha-glucosidase AB	GANAB
1.8097	1.15075	-1.31229	0.488147	1.27031	-1.72456	-1.43269	-2.94998	2.61741						GAPDH	aspartic-type endopeptidase inhibitor activity;disordered domain specific binding;glyceraldehyde-3-phosphate dehydrogenase (NAD+) (phosphorylating) activity;identical protein binding;microtubule binding;NAD binding;NADP binding;oxidoreductase activity;oxidoreductase activity, acting on the aldehyde or oxo group of donors, NAD or NADP as acceptor;peptidyl-cysteine S-nitrosylase activity;protein bi…	antimicrobial humoral immune response mediated by antimicrobial peptide;apoptotic process;canonical glycolysis;cellular response to interferon-gamma;flagellated sperm motility;gluconeogenesis;glucose metabolic process;glycolytic process;microtubule cytoskeleton organization;negative regulation of endopeptidase activity;negative regulation of translation;neuron apoptotic process;oxidation-reductio…	cytoplasm;cytoskeleton;cytosol;extracellular exosome;GAIT complex;intracellular membrane-bounded organelle;lipid droplet;membrane;microtubule cytoskeleton;nuclear membrane;nucleus;perinuclear region of cytoplasm;plasma membrane;ribonucleoprotein complex;vesicle	Association of TriC/CCT with target proteins during biosynthesis;Chaperonin-mediated protein folding;Gluconeogenesis;Glucose metabolism;Glycolysis;Metabolism;Metabolism of carbohydrates;Metabolism of proteins;Protein folding	10	10	10	43	43	43	36.053	0	93.034	255080000	120660000	111680000	22747000	0.206539	0.549387	0.00388613	0.0112987	0.120844	-0.588419	P04406;E7EUT5;O14556	P04406;E7EUT5	Glyceraldehyde-3-phosphate dehydrogenase	GAPDH
NaN	1.53062	NaN	NaN	NaN	-0.267132	NaN	-1.76646	NaN						GART	ATP binding;catalytic activity;hydroxymethyl-, formyl- and related transferase activity;ligase activity;metal ion binding;nucleotide binding;phosphoribosylamine-glycine ligase activity;phosphoribosylformylglycinamidine cyclo-ligase activity;phosphoribosylglycinamide formyltransferase activity;transferase activity	biosynthetic process;brainstem development;cerebellum development;cerebral cortex development;'de novo' IMP biosynthetic process;glycine metabolic process;metabolic process;purine nucleobase biosynthetic process;purine nucleotide biosynthetic process;purine ribonucleoside monophosphate biosynthetic process;response to inorganic substance;response to organic substance;ribonucleoside monophosphate …	cytoplasm;cytosol;extracellular exosome	Metabolism;Metabolism of nucleotides;Nucleobase biosynthesis;Purine ribonucleoside monophosphate biosynthesis	3	3	3	3.7	3.7	3.7	107.77	0	19.644	12870000	2974300	7460400	2434900	0	1.53062	0	-0.267132	0	-1.76646	P22102	P22102	Trifunctional purine biosynthetic protein adenosine-3;Phosphoribosylamine--glycine ligase;Phosphoribosylformylglycinamidine cyclo-ligase;Phosphoribosylglycinamide formyltransferase	GART
0.204233	0.835035	-0.0582026	-0.0479571	0.126439	-0.147282	-0.30171	-1.10426	0.101552						GCN1L1	cadherin binding;protein kinase binding;protein kinase regulator activity;ribosome binding;RNA binding;translation factor activity, RNA binding	cellular response to amino acid starvation;cellular response to leucine starvation;cellular response to stress;positive regulation of kinase activity;positive regulation of transcription from RNA polymerase II promoter in response to stress;regulation of protein kinase activity;regulation of translation;translation	cytoplasm;cytosol;membrane;polysome;ribosome		9	9	9	3.4	3.4	3.4	292.75	0	61.494	97072000	33449000	34220000	29403000	0.465201	0.327022	0.0961847	-0.0229335	0.462575	-0.434807	Q92616	Q92616	Translational activator GCN1	GCN1L1
1.86644	1.88788	0.853437	1.32681	1.10986	0.0097772	-0.461521	-1.71809	0.350008	+			+		RPS8	RNA binding;structural constituent of ribosome	maturation of SSU-rRNA from tricistronic rRNA transcript (SSU-rRNA, 5.8S rRNA, LSU-rRNA);nuclear-transcribed mRNA catabolic process, nonsense-mediated decay;rRNA processing;SRP-dependent cotranslational protein targeting to membrane;translation;translational initiation;viral transcription	cytoplasm;cytosol;cytosolic small ribosomal subunit;endoplasmic reticulum;extracellular exosome;focal adhesion;intracellular;membrane;nucleoplasm;nucleus;ribonucleoprotein complex;ribosome	Activation of the mRNA upon binding of the cap-binding complex and eIFs, and subsequent binding to 43S;Axon guidance;Cap-dependent Translation Initiation;Developmental Biology;Disease;Eukaryotic Translation Elongation;Eukaryotic Translation Initiation;Eukaryotic Translation Termination;Formation of a pool of free 40S subunits;Formation of the ternary complex, and subsequently, the 43S complex;GTP…	5	5	5	29.3	29.3	29.3	21.879	0	62.017	120130000	42757000	48828000	28547000	1.33727	1.53592	0.736434	0.81548	0.379453	-0.609869	Q5JR95;P62241	Q5JR95;P62241	40S ribosomal protein S8	RPS8
1.79902	1.70332	1.06005	1.54393	1.20913	0.120617	-0.323823	-1.71298	0.144345	+			+		RPS9	protein binding;RNA binding;rRNA binding;structural constituent of ribosome;translation regulator activity	nuclear-transcribed mRNA catabolic process, nonsense-mediated decay;positive regulation of cell proliferation;positive regulation of translational fidelity;rRNA processing;SRP-dependent cotranslational protein targeting to membrane;translation;translational initiation;viral transcription	cytoplasm;cytosol;cytosolic small ribosomal subunit;extracellular exosome;focal adhesion;intracellular;membrane;nucleolus;nucleoplasm;nucleus;ribonucleoprotein complex;ribosome;small ribosomal subunit	Activation of the mRNA upon binding of the cap-binding complex and eIFs, and subsequent binding to 43S;Axon guidance;Cap-dependent Translation Initiation;Developmental Biology;Disease;Eukaryotic Translation Elongation;Eukaryotic Translation Initiation;Eukaryotic Translation Termination;Formation of a pool of free 40S subunits;Formation of the ternary complex, and subsequently, the 43S complex;GTP…	8	8	8	32	32	32	22.591	0	50.543	154860000	62305000	50495000	42055000	1.64792	1.5208	0.808102	0.957892	0.425511	-0.630818	A0A024R4M0;P46781;B5MCT8;C9JM19;F2Z3C0;A8MXK4	A0A024R4M0;P46781;B5MCT8;C9JM19	40S ribosomal protein S9	RPS9
NaN	NaN	2.55501	NaN	3.01882	NaN	NaN	NaN	0.463808						GPATCH1	nucleic acid binding	mRNA processing;mRNA splicing, via spliceosome	catalytic step 2 spliceosome		3	3	3	3.5	3.5	3.5	103.34	0	16.59	16151000	7252600	2121000	6777600	0	2.55501	0	3.01882	0	0.463808	Q9BRR8	Q9BRR8	G patch domain-containing protein 1	GPATCH1
NaN	2.85278	-1.03872	NaN	0.591658	-0.712173	NaN	-3.88449	1.56034						GPI	cytokine activity;DNA binding;glucose-6-phosphate isomerase activity;growth factor activity;intramolecular transferase activity;isomerase activity;monosaccharide binding;protein binding;RNA polymerase II proximal promoter sequence-specific DNA binding;RNA polymerase II transcription factor activity, sequence-specific DNA binding;sequence-specific DNA binding;ubiquitin protein ligase binding	aldehyde catabolic process;angiogenesis;canonical glycolysis;carbohydrate metabolic process;erythrocyte homeostasis;gluconeogenesis;glucose 6-phosphate metabolic process;glucose homeostasis;glycolytic process;hemostasis;humoral immune response;in utero embryonic development;learning or memory;lens development in camera-type eye;mesoderm formation;methylglyoxal biosynthetic process;multicellular o…	ciliary membrane;cytoplasm;cytosol;extracellular exosome;extracellular region;extracellular space;ficolin-1-rich granule lumen;membrane;myelin sheath;neuron projection;nucleoplasm;nucleus;plasma membrane;secretory granule lumen	Gene expression (Transcription);Generic Transcription Pathway;Gluconeogenesis;Glucose metabolism;Glycolysis;Immune System;Innate Immune System;Metabolism;Metabolism of carbohydrates;Neutrophil degranulation;RNA Polymerase II Transcription;TP53 Regulates Metabolic Genes;Transcriptional Regulation by TP53	5	5	5	10.1	10.1	10.1	53.401	0	41.595	78920000	15922000	57309000	5690000	0.141283	0.90703	0.0262614	-0.0602577	0.128916	-1.16207	K7EQ48;A0A0A0MTS2;P06744;A0A0J9YXP8;A0A0J9YX90;A0A0J9YYH3;K7EP41;K7EPY4;K7ERK8;K7ELR7;K7ERC6;K7ENA0;K7EIL4;CON__Q3ZBD7;Q8N196	K7EQ48;A0A0A0MTS2;P06744;A0A0J9YXP8;A0A0J9YX90;A0A0J9YYH3;K7EP41;K7EPY4	Glucose-6-phosphate isomerase	GPI
NaN	-4.5974	NaN	NaN	NaN	NaN	NaN	NaN	NaN						GSDMA		apoptotic process;programmed cell death	cytoplasm;cytosol;membrane;perinuclear region of cytoplasm;plasma membrane		3	3	3	16.5	16.5	16.5	17.791	0	16.375	18470000	15101000	1761700	1607600	0	-4.5974	0	NaN	0	NaN	J3KRG2;Q96QA5	J3KRG2;Q96QA5	Gasdermin-A	GSDMA
-0.0786098	-0.0109191	0.00834347	-0.0846086	0.155052	-0.442791	0.105276	-0.194476	0.315953						GTF2I	DNA binding;DNA binding transcription factor activity;mitogen-activated protein kinase binding;protein binding;RNA polymerase II transcription factor activity, sequence-specific DNA binding	negative regulation of angiogenesis;negative regulation of cytosolic calcium ion concentration;regulation of transcription by RNA polymerase II;regulation of transcription, DNA-templated;signal transduction;transcription by RNA polymerase II;transcription initiation from RNA polymerase II promoter;transcription, DNA-templated;transition between slow and fast fiber	cell projection;cytoplasm;membrane;neuronal cell body;nucleoplasm;nucleus		4	4	4	3.7	3.7	3.7	112.42	0	24.139	40617000	14735000	12715000	13168000	0.384429	-0.0270618	0.260384	-0.124116	0.180102	0.0755842	P78347	P78347	General transcription factor II-I	GTF2I
NaN	NaN	2.64007	NaN	3.15547	NaN	NaN	NaN	0.515398						H3F3B;H3F3A;HIST2H3A;HIST3H3;HIST1H3A;H3F3C	cadherin binding;DNA binding;nucleosomal DNA binding;protein binding;protein heterodimerization activity;RNA polymerase II core promoter sequence-specific DNA binding;RNA polymerase II distal enhancer sequence-specific DNA binding	blood coagulation;cell proliferation;cellular protein metabolic process;chromatin organization;chromatin silencing at rDNA;DNA replication-dependent nucleosome assembly;DNA replication-independent nucleosome assembly;double-strand break repair via nonhomologous end joining;embryo implantation;interleukin-7-mediated signaling pathway;male gonad development;multicellular organism growth;muscle cell…	Barr body;chromosome;extracellular exosome;extracellular region;membrane;nuclear chromosome;nuclear chromosome, telomeric region;nuclear euchromatin;nuclear nucleosome;nucleoplasm;nucleosome;nucleus;protein-containing complex	Activated PKN1 stimulates transcription of AR (androgen receptor) regulated genes KLK2 and KLK3;Activation of anterior HOX genes in hindbrain development during early embryogenesis;Activation of HOX genes during differentiation;Amyloid fiber formation;B-WICH complex positively regulates rRNA expression;Cell Cycle;Cell Cycle Checkpoints;Cell Cycle, Mitotic;Cellular responses to external stimuli;Ce…	2	1	1	15.2	7.6	7.6	10.334	0.0016863	6.498	388280000	158030000	103410000	126840000	0	2.64007	0	3.15547	0	0.515398	K7EMV3;B4DEB1;K7EK07;K7ES00;Q71DI3;Q16695;P84243;P68431;K7EP01;Q6NXT2	K7EMV3;B4DEB1;K7EK07;K7ES00;Q71DI3;Q16695;P84243;P68431;K7EP01;Q6NXT2	Histone H3;Histone H3.2;Histone H3.1t;Histone H3.3;Histone H3.1;Histone H3.3C	H3F3B;H3F3A;HIST2H3A;HIST3H3;HIST1H3A;H3F3C
3.56374	0.344601	2.67884	3.22567	3.34152	-0.193882	-0.252381	-0.721896	0.845313						HIST1H2AJ;HIST1H2AH;H2AFJ;HIST1H2AC;HIST3H2A;HIST1H2AD;HIST1H2AG;HIST1H2AB;H2AFX;HIST1H2AA;HIST2H2AB	damaged DNA binding;DNA binding;enzyme binding;histone binding;molecular_function;protein binding;protein heterodimerization activity	biological_process;cell cycle;cellular response to DNA damage stimulus;cellular response to gamma radiation;cellular senescence;cerebral cortex development;chromatin organization;chromatin silencing;DNA damage checkpoint;DNA recombination;DNA repair;double-strand break repair;double-strand break repair via homologous recombination;double-strand break repair via nonhomologous end joining;meiotic c…	centrosome;chromatin;chromosome;chromosome, telomeric region;condensed nuclear chromosome;extracellular exosome;male germ cell nucleus;nuclear chromatin;nuclear chromosome, telomeric region;nuclear nucleosome;nuclear speck;nucleoplasm;nucleosome;nucleus;replication fork;site of double-strand break;XY body	Activated PKN1 stimulates transcription of AR (androgen receptor) regulated genes KLK2 and KLK3;Activation of anterior HOX genes in hindbrain development during early embryogenesis;Activation of HOX genes during differentiation;Amyloid fiber formation;B-WICH complex positively regulates rRNA expression;Cell Cycle;Cell Cycle Checkpoints;Cell Cycle, Mitotic;Cellular responses to external stimuli;Ce…	6	6	1	42	42	17.2	18.481	0	75.683	335340000	141090000	111850000	82400000	0.82537	2.19573	0.681058	2.12444	0.0293365	-0.0429879	A0A0U1RR32;A0A0U1RRH7;Q99878;Q96KK5;Q9BTM1;Q93077;Q7L7L0;P20671;P0C0S8;P04908;H0YFX9;P16104;Q96QV6;Q8IUE6;REV__H0Y672;REV__E7EQ67;REV__H7BY63;REV__A0A087X2A7;REV__Q8NB25	A0A0U1RR32;A0A0U1RRH7;Q99878;Q96KK5;Q9BTM1;Q93077;Q7L7L0;P20671;P0C0S8;P04908;H0YFX9;P16104;Q96QV6;Q8IUE6	Histone H2A type 1-J;Histone H2A type 1-H;Histone H2A.J;Histone H2A type 1-C;Histone H2A type 3;Histone H2A type 1-D;Histone H2A type 1;Histone H2A type 1-B/E;Histone H2A;Histone H2AX;Histone H2A type 1-A;Histone H2A type 2-B	HIST1H2AJ;HIST1H2AH;H2AFJ;HIST1H2AC;HIST3H2A;HIST1H2AD;HIST1H2AG;HIST1H2AB;H2AFX;HIST1H2AA;HIST2H2AB
1.65299	1.94174	0.928806	1.45807	1.03599	0.0524158	-0.450321	-1.92917	0.156579	+			+		RPS14	mRNA 5'-UTR binding;protein binding;RNA binding;small ribosomal subunit rRNA binding;structural constituent of ribosome;translation regulator activity	erythrocyte differentiation;maturation of SSU-rRNA;maturation of SSU-rRNA from tricistronic rRNA transcript (SSU-rRNA, 5.8S rRNA, LSU-rRNA);negative regulation of transcription by RNA polymerase II;nuclear-transcribed mRNA catabolic process, nonsense-mediated decay;regulation of translation;ribosomal small subunit assembly;rRNA processing;SRP-dependent cotranslational protein targeting to membran…	cytosol;cytosolic small ribosomal subunit;extracellular exosome;focal adhesion;membrane;nucleolus;nucleoplasm;ribosome	Activation of the mRNA upon binding of the cap-binding complex and eIFs, and subsequent binding to 43S;Axon guidance;Cap-dependent Translation Initiation;Developmental Biology;Disease;Eukaryotic Translation Elongation;Eukaryotic Translation Initiation;Eukaryotic Translation Termination;Formation of a pool of free 40S subunits;Formation of the ternary complex, and subsequently, the 43S complex;GTP…	4	4	4	36.4	36.4	36.4	16.273	0	33.232	118380000	39230000	50421000	28725000	1.42387	1.50785	0.748645	0.848826	0.450788	-0.740971	P62263;H0YB22;E5RH77	P62263;H0YB22;E5RH77	40S ribosomal protein S14	RPS14
NaN	2.20546	NaN	NaN	NaN	-0.70908	NaN	-2.91452	NaN						HMGB1;HMGB1P1	bubble DNA binding;calcium-dependent protein kinase regulator activity;chemoattractant activity;C-X-C chemokine binding;cytokine activity;damaged DNA binding;DNA binding;DNA binding transcription factor activity;DNA binding, bending;DNA polymerase binding;double-stranded DNA binding;double-stranded RNA binding;four-way junction DNA binding;integrin binding;lipopolysaccharide binding;lyase activit…	activation of innate immune response;activation of protein kinase activity;adaptive immune response;apoptotic cell clearance;apoptotic DNA fragmentation;autophagy;base-excision repair;cellular response to DNA damage stimulus;chemotaxis;chromatin assembly;dendritic cell chemotaxis;DNA geometric change;DNA ligation involved in DNA repair;DNA recombination;DNA repair;DNA topological change;endotheli…	alphav-beta3 integrin-HMGB1 complex;cell surface;chromosome;condensed chromosome;cytoplasm;early endosome;endoplasmic reticulum-Golgi intermediate compartment;endosome;extracellular region;extracellular space;ficolin-1-rich granule lumen;membrane;neuron projection;nucleoplasm;nucleus;plasma membrane;secretory granule lumen;transcriptional repressor complex	Activation of DNA fragmentation factor;Advanced glycosylation endproduct receptor signaling;Apoptosis;Apoptosis induced DNA fragmentation;Apoptotic execution phase;Cytokine Signaling in Immune system;Cytosolic sensors of pathogen-associated DNA;DDX58/IFIH1-mediated induction of interferon-alpha/beta;DEx/H-box helicases activate type I IFN and inflammatory cytokines production;Immune System;Innate…	2	2	2	16.5	16.5	16.5	18.311	0	22.536	29657000	7298400	18385000	3973800	0	2.20546	0	-0.70908	0	-2.91452	Q5T7C4;P09429;B2RPK0	Q5T7C4;P09429;B2RPK0	High mobility group protein B1;Putative high mobility group protein B1-like 1	HMGB1;HMGB1P1
0.136648	0.434134	-0.0214675	-0.486869	0.73068	0.124461	-0.619071	-0.202339	0.77638						HNRNPA0	AU-rich element binding;nucleic acid binding;protein kinase binding;RNA binding	3'-UTR-mediated mRNA stabilization;inflammatory response;mRNA processing;mRNA splicing, via spliceosome;response to lipopolysaccharide;RNA metabolic process	nucleoplasm;nucleus	Metabolism of RNA;mRNA Splicing;mRNA Splicing - Major Pathway;Processing of Capped Intron-Containing Pre-mRNA	4	4	4	15.4	15.4	15.4	30.84	0	25.887	1018200000	388990000	298180000	331030000	0.517198	0.183105	0.11905	0.122757	0.0112873	-0.0150103	Q13151	Q13151	Heterogeneous nuclear ribonucleoprotein A0	HNRNPA0
1.61909	1.76507	0.981268	1.02647	1.09363	0.199625	-0.314697	-1.61427	0.108861	+			+		RPS4X;RPS4Y1;RPS4Y2	molecular_function;protein binding;RNA binding;rRNA binding;structural constituent of ribosome	biological_process;multicellular organism development;nuclear-transcribed mRNA catabolic process, nonsense-mediated decay;positive regulation of cell proliferation;positive regulation of translation;rRNA processing;SRP-dependent cotranslational protein targeting to membrane;translation;translational initiation;viral transcription	cellular_component;cytoplasm;cytoplasmic ribonucleoprotein granule;cytosol;cytosolic small ribosomal subunit;extracellular exosome;focal adhesion;intracellular;membrane;nucleoplasm;nucleus;polysome;ribonucleoprotein complex;ribosome;small ribosomal subunit	Activation of the mRNA upon binding of the cap-binding complex and eIFs, and subsequent binding to 43S;Axon guidance;Cap-dependent Translation Initiation;Developmental Biology;Disease;Eukaryotic Translation Elongation;Eukaryotic Translation Initiation;Eukaryotic Translation Termination;Formation of a pool of free 40S subunits;Formation of the ternary complex, and subsequently, the 43S complex;GTP…	8	8	8	25.9	25.9	25.9	29.597	0	68.96	213850000	65837000	98296000	49713000	1.58041	1.45514	0.939769	0.773242	0.440746	-0.606702	P62701;C9JEH7;P22090;Q8TD47	P62701;C9JEH7;P22090;Q8TD47	40S ribosomal protein S4, X isoform;40S ribosomal protein S4, Y isoform 1;40S ribosomal protein S4, Y isoform 2	RPS4X;RPS4Y1;RPS4Y2
0.0946953	0.549127	0.0261627	-0.716508	0.612505	-0.29511	-0.732117	-0.764935	0.583549						HNRNPA2B1	G-rich strand telomeric DNA binding;identical protein binding;miRNA binding;mRNA 3'-UTR binding;N6-methyladenosine-containing RNA binding;nucleic acid binding;pre-mRNA intronic binding;protein binding;RNA binding;single-stranded telomeric DNA binding	G-quadruplex DNA unwinding;interleukin-12-mediated signaling pathway;miRNA transport;mRNA export from nucleus;mRNA processing;mRNA splicing, via spliceosome;mRNA transport;negative regulation of mRNA splicing, via spliceosome;negative regulation of transcription by RNA polymerase II;positive regulation of telomerase RNA reverse transcriptase activity;positive regulation of telomere maintenance vi…	Cajal body;catalytic step 2 spliceosome;chromosome, telomeric region;cytoplasm;extracellular exosome;extracellular region;membrane;nuclear matrix;nucleoplasm;nucleus;ribonucleoprotein complex;spliceosomal complex	Cytokine Signaling in Immune system;Gene and protein expression by JAK-STAT signaling after Interleukin-12 stimulation;Immune System;Interleukin-12 family signaling;Interleukin-12 signaling;Metabolism of RNA;mRNA Splicing;mRNA Splicing - Major Pathway;Processing of Capped Intron-Containing Pre-mRNA;Signaling by Interleukins	16	16	15	47.6	47.6	45	37.429	0	199.22	2121400000	755520000	643000000	722920000	0.513442	0.223328	0.115367	-0.133038	0.248907	-0.304501	P22626;A0A087WUI2	P22626;A0A087WUI2	Heterogeneous nuclear ribonucleoproteins A2/B1	HNRNPA2B1
0.483521	0.562474	0.121148	-0.290071	0.426819	-0.168025	-0.673141	-0.860426	0.428663						HNRNPA3	mRNA binding;nucleic acid binding;protein binding;RNA binding;RNA transmembrane transporter activity	mRNA processing;mRNA splicing, via spliceosome;mRNA transport;RNA metabolic process;RNA splicing	catalytic step 2 spliceosome;cytoplasm;messenger ribonucleoprotein complex;neuron projection;nucleoplasm;nucleus;ribonucleoprotein complex;ribonucleoprotein granule;spliceosomal complex	Metabolism of RNA;mRNA Splicing;mRNA Splicing - Major Pathway;Processing of Capped Intron-Containing Pre-mRNA	7	6	6	21.2	19.3	19.3	39.594	0	63.556	298950000	109700000	97592000	91660000	0.985475	0.389048	0.0146958	-0.0104255	0.340637	-0.368301	P51991;H7C1J8	P51991	Heterogeneous nuclear ribonucleoprotein A3	HNRNPA3
0.16942	1.6959	-0.266732	-0.476745	0.896764	-0.34333	-0.803771	-2.04157	1.20267						HNRNPAB	DNA binding transcription factor activity;mRNA binding;nucleic acid binding;protein binding;RNA binding;sequence-specific DNA binding	epithelial to mesenchymal transition;positive regulation of transcription, DNA-templated	cytoplasm;nucleoplasm;nucleus;ribonucleoprotein complex;RNA polymerase II transcription factor complex		2	2	2	9.6	9.6	9.6	30.302	0	41.748	74343000	25780000	33206000	15358000	0.33256	0.532864	0.0183173	0.0255633	0.206937	-0.547555	D6R9P3;D6RD18;D6RBZ0;Q99729	D6R9P3;D6RD18;D6RBZ0;Q99729	Heterogeneous nuclear ribonucleoprotein A/B	HNRNPAB
0.413038	1.74261	0.117163	0.187773	1.3143	0.416191	-0.231549	-1.31126	1.29814						HNRNPC	identical protein binding;mRNA 3'-UTR binding;mRNA binding;N6-methyladenosine-containing RNA binding;nucleic acid binding;nucleosomal DNA binding;poly(U) RNA binding;protein binding;RNA binding;RNA polymerase II distal enhancer sequence-specific DNA binding;RNA polymerase II proximal promoter sequence-specific DNA binding;telomerase RNA binding	3'-UTR-mediated mRNA stabilization;ATP-dependent chromatin remodeling;mRNA processing;mRNA splicing, via spliceosome;negative regulation of telomere maintenance via telomerase;osteoblast differentiation;RNA metabolic process;RNA splicing	actin cytoskeleton;catalytic step 2 spliceosome;cytosol;extracellular exosome;extracellular region;membrane;nuclear chromatin;nucleoplasm;nucleus;pronucleus;protein-containing complex;spliceosomal complex;telomerase holoenzyme complex	Metabolism of proteins;Metabolism of RNA;mRNA Splicing;mRNA Splicing - Major Pathway;Post-translational protein modification;Processing of Capped Intron-Containing Pre-mRNA;SUMO E3 ligases SUMOylate target proteins;SUMOylation;SUMOylation of RNA binding proteins	7	7	7	24.8	24.8	24.8	28.916	0	66.214	430540000	151350000	168930000	110250000	0.570489	0.757604	0.690361	0.639422	0.0343093	-0.0815547	G3V4W0;B4DY08;B2R5W2;G3V4C1;G3V2Q1;P07910;G3V576;G3V5V7;G3V2D6;G3V555;G3V575;A0A0G2JPF8;A0A0G2JNQ3;P0DMR1;O60812;B7ZW38;B2RXH8;G3V4M8;G3V5X6;G3V3K6;G3V251;B4DSU6;G3V2H6	G3V4W0;B4DY08;B2R5W2;G3V4C1;G3V2Q1;P07910;G3V576;G3V5V7;G3V2D6;G3V555;G3V575	Heterogeneous nuclear ribonucleoproteins C1/C2	HNRNPC
0.27638	0.989938	0.0380147	-0.0720372	0.66157	-0.205447	-0.685222	-0.984274	0.378026						HNRNPD	AT DNA binding;chromatin binding;DNA binding;mRNA 3'-UTR AU-rich region binding;mRNA binding;nucleic acid binding;protein binding;RNA binding;telomeric DNA binding	3'-UTR-mediated mRNA destabilization;brain development;cellular response to amino acid stimulus;cellular response to estradiol stimulus;cellular response to nitric oxide;cellular response to putrescine;cerebellum development;circadian regulation of translation;hepatocyte dedifferentiation;liver development;mRNA splicing, via spliceosome;mRNA stabilization;mRNA transcription by RNA polymerase II;n…	cytoplasm;cytosol;nucleoplasm;nucleus;ribonucleoprotein complex	Metabolism of RNA;mRNA Splicing;mRNA Splicing - Major Pathway;Processing of Capped Intron-Containing Pre-mRNA	4	4	4	19.5	19.5	19.5	23.811	0	29.51	265040000	99053000	87902000	78087000	0.572175	0.434778	0.166466	0.128029	0.390365	-0.43049	H0YA96;H0Y8G5;Q14103;D6RF44;D6RAF8;D6RD83;D6RBQ9	H0YA96;H0Y8G5;Q14103;D6RF44;D6RAF8;D6RD83;D6RBQ9	Heterogeneous nuclear ribonucleoprotein D0	HNRNPD
0.0734994	0.524565	-0.0732414	-0.165044	0.916616	0.00331442	-0.0350174	-0.463788	1.05472						HNRNPDL	DNA binding;double-stranded DNA binding;nucleic acid binding;poly(A) binding;poly(G) binding;protein binding;RNA binding;single-stranded DNA binding	interleukin-12-mediated signaling pathway;regulation of gene expression;regulation of transcription, DNA-templated;RNA processing;transcription, DNA-templated	cytoplasm;cytosol;nucleoplasm;nucleus;spliceosomal complex	Cytokine Signaling in Immune system;Gene and protein expression by JAK-STAT signaling after Interleukin-12 stimulation;Immune System;Interleukin-12 family signaling;Interleukin-12 signaling;Signaling by Interleukins	2	2	2	6.6	6.6	6.6	40.04	0	22.47	75988000	28087000	23589000	24312000	0.363166	0.174941	0.27405	0.251629	0.141725	0.185306	A0A087WUK2;O14979	A0A087WUK2;O14979	Heterogeneous nuclear ribonucleoprotein D-like	HNRNPDL
0.348923	0.833173	-0.280983	0.19962	0.502873	0.232538	-0.159428	-0.681886	0.654422						HNRNPF	nucleic acid binding;protein binding;RNA binding;single-stranded RNA binding	fibroblast growth factor receptor signaling pathway;interleukin-12-mediated signaling pathway;mRNA processing;mRNA splicing, via spliceosome;regulation of RNA splicing;RNA metabolic process;RNA processing;RNA splicing	catalytic step 2 spliceosome;cytosol;membrane;nucleoplasm;nucleus;plasma membrane;spliceosomal complex	Cytokine Signaling in Immune system;FGFR2 alternative splicing;Gene and protein expression by JAK-STAT signaling after Interleukin-12 stimulation;Immune System;Interleukin-12 family signaling;Interleukin-12 signaling;Metabolism of RNA;mRNA Splicing;mRNA Splicing - Major Pathway;Processing of Capped Intron-Containing Pre-mRNA;Signal Transduction;Signaling by FGFR;Signaling by FGFR2;Signaling by In…	6	4	4	19.3	12.8	12.8	45.671	0	40.379	84335000	30012000	29954000	24370000	0.346756	0.300371	1.07932	0.311677	0.0518698	-0.0622972	P52597;A0A1B0GW42;H0YBG7;H0YBD7	P52597;A0A1B0GW42	Heterogeneous nuclear ribonucleoprotein F;Heterogeneous nuclear ribonucleoprotein F, N-terminally processed	HNRNPF
0.454368	0.946207	0.171079	0.0483824	0.932334	0.201132	-0.410831	-0.623598	0.744197						HNRNPH1;HNRNPH2	nucleic acid binding;poly(U) RNA binding;protein binding;RNA binding	fibroblast growth factor receptor signaling pathway;mRNA processing;mRNA splicing, via spliceosome;regulation of RNA splicing;RNA metabolic process;RNA processing;RNA splicing	catalytic step 2 spliceosome;cytosol;membrane;nucleoplasm;nucleus;spliceosomal complex	FGFR2 alternative splicing;Metabolism of RNA;mRNA Splicing;mRNA Splicing - Major Pathway;Processing of Capped Intron-Containing Pre-mRNA;Signal Transduction;Signaling by FGFR;Signaling by FGFR2;Signaling by Receptor Tyrosine Kinases	6	6	4	17.2	17.2	11	47.087	0	87.711	280600000	104930000	92069000	83599000	0.833327	0.523884	0.544373	0.393949	0.075173	-0.0967441	E9PCY7;G8JLB6;P31943;E5RGV0;D6RIU0;D6RBM0;E7EQJ0;D6RAM1;D6R9T0;D6RFM3;D6RIT2;E7EN40;D6RDU3;D6RJ04;D6RIH9;H0YB39;P55795;E5RJ94;D6R9D3;D6RF17;D6RDL0;E5RGH4;H0YAQ2	E9PCY7;G8JLB6;P31943;E5RGV0;D6RIU0;D6RBM0;E7EQJ0;D6RAM1;D6R9T0;D6RFM3;D6RIT2;E7EN40;D6RDU3;D6RJ04;D6RIH9;H0YB39;P55795	Heterogeneous nuclear ribonucleoprotein H;Heterogeneous nuclear ribonucleoprotein H, N-terminally processed;Heterogeneous nuclear ribonucleoprotein H2	HNRNPH1;HNRNPH2
-0.0104934	0.269512	0.0784732	-0.550408	0.508055	-0.147905	-0.630774	-0.424339	0.440381						HNRNPK	cadherin binding;DNA binding;identical protein binding;nucleic acid binding;protein binding;protein domain specific binding;RNA binding;RNA polymerase II proximal promoter sequence-specific DNA binding;single-stranded DNA binding;transcriptional activator activity, RNA polymerase II proximal promoter sequence-specific DNA binding	mRNA processing;mRNA splicing, via spliceosome;negative regulation of apoptotic process;negative regulation of mRNA splicing, via spliceosome;positive regulation of low-density lipoprotein particle receptor biosynthetic process;positive regulation of receptor-mediated endocytosis;positive regulation of transcription by RNA polymerase II;regulation of intrinsic apoptotic signaling pathway in respo…	catalytic step 2 spliceosome;cell junction;cell projection;cytoplasm;cytoplasmic stress granule;extracellular exosome;focal adhesion;membrane;nuclear chromatin;nucleoplasm;nucleus;podosome;spliceosomal complex	Metabolism of proteins;Metabolism of RNA;mRNA Splicing;mRNA Splicing - Major Pathway;Post-translational protein modification;Processing of Capped Intron-Containing Pre-mRNA;SUMO E3 ligases SUMOylate target proteins;SUMOylation;SUMOylation of RNA binding proteins	13	13	13	27.2	27.2	27.2	50.976	0	130.76	1338500000	499320000	398490000	440660000	0.513805	0.112497	0.0674604	-0.0634196	0.224734	-0.204911	P61978;Q5T6W2;S4R457;S4R359	P61978;Q5T6W2	Heterogeneous nuclear ribonucleoprotein K	HNRNPK
0.444321	0.982437	-0.10197	-0.412402	0.765082	-0.129687	-0.734035	-1.21763	0.82003						HNRNPL	catalytic activity;mRNA 3'-UTR binding;mRNA CDS binding;nucleic acid binding;pre-mRNA intronic binding;protein binding;RNA binding;transcription regulatory region DNA binding	cellular response to amino acid starvation;circadian rhythm;metabolic process;mRNA processing;mRNA splicing, via spliceosome;negative regulation of mRNA splicing, via spliceosome;positive regulation of mRNA binding;positive regulation of translation;regulation of alternative mRNA splicing, via spliceosome;response to peptide;RNA metabolic process;RNA processing	cytoplasm;cytosol;extracellular exosome;membrane;nucleoplasm;nucleus;perinuclear region of cytoplasm;pronucleus;ribonucleoprotein complex;ribonucleoprotein granule	Metabolism of RNA;mRNA Splicing;mRNA Splicing - Major Pathway;Processing of Capped Intron-Containing Pre-mRNA	8	8	8	19.7	19.7	19.7	64.132	0	68.389	226010000	82045000	81731000	62230000	0.53197	0.441596	0.0687992	0.074331	0.220451	-0.37721	P14866;M0QXS5;M0QYT0;M0R076;M0QYL7;M0R1W6	P14866;M0QXS5;M0QYT0	Heterogeneous nuclear ribonucleoprotein L	HNRNPL
NaN	1.91587	0.442333	NaN	1.16172	0.456701	NaN	-1.26406	0.755503						HNRNPR	mRNA 3'-UTR binding;nucleic acid binding;protein binding;RNA binding	circadian rhythm;mRNA destabilization;mRNA processing;mRNA splicing, via spliceosome;negative regulation of catalytic activity;positive regulation of mRNA catabolic process;RNA metabolic process;RNA splicing	axon terminus;catalytic step 2 spliceosome;cytoplasm;dendrite;endoplasmic reticulum;growth cone;intracellular membrane-bounded organelle;nucleolus;nucleoplasm;nucleus;ribonucleoprotein complex;spliceosomal complex	Metabolism of RNA;mRNA Splicing;mRNA Splicing - Major Pathway;Processing of Capped Intron-Containing Pre-mRNA	8	6	6	14.7	11.5	11.5	70.942	0	41.004	69292000	26641000	24748000	17902000	0.449101	1.1791	0.582456	0.809209	0.0741962	-0.25428	O43390;B4DT28	O43390;B4DT28	Heterogeneous nuclear ribonucleoprotein R	HNRNPR
-0.0532504	1.59584	-0.456524	-0.204015	0.742651	-0.172051	-0.183359	-1.67992	1.2701						HNRNPU	actin binding;ATP binding;chromatin binding;chromatin DNA binding;core promoter binding;DNA binding;double-stranded DNA binding;double-stranded RNA binding;identical protein binding;mRNA 3'-UTR binding;nucleotide binding;poly(A) binding;poly(C) RNA binding;poly(G) binding;pre-mRNA binding;promoter-specific chromatin binding;protein binding;protein-containing complex binding;ribonucleoprotein comp…	adaptive thermogenesis;cardiac muscle cell development;cell cycle;cell differentiation;cell division;cellular response to glucocorticoid stimulus;cellular response to leukemia inhibitory factor;chromatin organization;circadian regulation of gene expression;CRD-mediated mRNA stabilization;dosage compensation by inactivation of X chromosome;maintenance of protein location in nucleus;mRNA processing…	catalytic step 2 spliceosome;cell surface;centrosome;chromosome;chromosome, centromeric region;condensed chromosome kinetochore;CRD-mediated mRNA stability complex;cytoplasm;cytoplasmic ribonucleoprotein granule;cytoskeleton;inactive sex chromosome;kinetochore;membrane;microtubule organizing center;midbody;mitotic spindle;mitotic spindle microtubule;mitotic spindle midzone;nuclear chromosome;nucl…	Metabolism of RNA;mRNA Splicing;mRNA Splicing - Major Pathway;Processing of Capped Intron-Containing Pre-mRNA	11	11	11	17.3	17.3	17.3	67.824	0	102.02	502520000	175730000	217000000	109800000	0.205912	0.362021	0.135606	0.122195	0.0767572	-0.197725	Q5RI18;A0A1W2PP35;A0A1W2PPS1;Q00839;A0A1W2PRZ7;A0A1W2PQ74;A0A1W2PQL0;A0A1W2PP34;A0A1W2PPL4;A0A1W2PPH7;A0A1W2PQD4;A0A1W2PPE9;A0A1W2PRI6	Q5RI18;A0A1W2PP35;A0A1W2PPS1;Q00839;A0A1W2PRZ7;A0A1W2PQ74;A0A1W2PQL0;A0A1W2PP34;A0A1W2PPL4;A0A1W2PPH7;A0A1W2PQD4	Heterogeneous nuclear ribonucleoprotein U	HNRNPU
0.0786093	1.25852	-0.307448	-0.206893	0.263075	-0.436256	-0.247114	-1.64964	0.564542						HSP90AA1	ATP binding;ATPase activity;disordered domain specific binding;DNA polymerase binding;GTPase binding;histone deacetylase binding;identical protein binding;MHC class II protein complex binding;molecular_function;nitric-oxide synthase regulator activity;nucleotide binding;protein binding;protein homodimerization activity;protein tyrosine kinase activity;protein tyrosine kinase binding;RNA binding;s…	axon extension;biological_process;central nervous system neuron axonogenesis;chaperone-mediated autophagy;chaperone-mediated protein complex assembly;ciliary basal body-plasma membrane docking;cofactor metabolic process;cytokine-mediated signaling pathway;ERBB2 signaling pathway;establishment of cell polarity;Fc-gamma receptor signaling pathway involved in phagocytosis;G2/M transition of mitotic …	axonal growth cone;cellular_component;cytoplasm;cytosol;dendritic growth cone;endocytic vesicle lumen;extracellular exosome;extracellular region;ficolin-1-rich granule lumen;intracellular;lysosomal lumen;melanosome;membrane;myelin sheath;neuronal cell body;nucleoplasm;nucleus;perinuclear region of cytoplasm;plasma membrane;protein-containing complex;ruffle membrane;secretory granule lumen	Anchoring of the basal body to the plasma membrane;Attenuation phase;AURKA Activation by TPX2;Axon guidance;Binding and Uptake of Ligands by Scavenger Receptors;Cell Cycle;Cell Cycle, Mitotic;Cellular response to heat stress;Cellular responses to external stimuli;Cellular responses to stress;Centrosome maturation;Cilium Assembly;Constitutive Signaling by EGFRvIII;Constitutive Signaling by Ligand-…	22	22	13	32.8	32.8	19	84.659	0	323.31	3590300000	1146500000	1527900000	915860000	0.266027	0.343227	0.221187	-0.126692	0.249317	-0.44407	P07900;G3V2J8;Q14568;Q58FF6;Q58FG0;Q58FG1	P07900	Heat shock protein HSP 90-alpha	HSP90AA1
0.128977	1.28197	-0.287395	-0.254715	0.142959	-0.44236	-0.437643	-1.75166	0.480478						HSP90AB1	ATP binding;ATP-dependent protein binding;cadherin binding;CTP binding;dATP binding;disordered domain specific binding;DNA polymerase binding;double-stranded RNA binding;drug binding;GTP binding;heat shock protein binding;histone deacetylase binding;histone methyltransferase binding;identical protein binding;kinase binding;MHC class II protein complex binding;molecular_function;nitric-oxide synth…	axon extension;biological_process;cellular response to drug;cellular response to interleukin-4;cellular response to organic cyclic compound;central nervous system neuron axonogenesis;chaperone-mediated protein complex assembly;establishment of cell polarity;Fc-gamma receptor signaling pathway involved in phagocytosis;negative regulation of apoptotic process;negative regulation of cell cycle arres…	apical plasma membrane;aryl hydrocarbon receptor complex;axonal growth cone;basolateral plasma membrane;brush border membrane;cell surface;COP9 signalosome;cytoplasm;cytosol;dendritic growth cone;extracellular exosome;extracellular region;ficolin-1-rich granule lumen;inclusion body;intracellular;lysosomal membrane;melanosome;membrane;mitochondrion;neuronal cell body;nucleoplasm;nucleus;ooplasm;pe…	Aryl hydrocarbon receptor signalling;Attenuation phase;Axon guidance;Biological oxidations;Cell Cycle;Cell Cycle, Mitotic;Cellular response to heat stress;Cellular responses to external stimuli;Cellular responses to stress;Developmental Biology;Disease;ESR-mediated signaling;Estrogen-dependent gene expression;Fcgamma receptor (FCGR) dependent phagocytosis;G2/M Transition;HSF1 activation;HSF1-depe…	22	13	12	34.7	20.7	19.1	83.263	0	186.2	1336700000	443730000	560930000	332010000	0.293612	0.374515	0.401773	-0.184705	0.32611	-0.569608	P08238;Q58FF7;Q58FF8	P08238	Heat shock protein HSP 90-beta	HSP90AB1
0.125416	0.762221	-0.0711635	-0.248535	0.485095	-0.30495	-0.429926	-0.963307	0.513419						HSP90B1	ATP binding;calcium ion binding;low-density lipoprotein particle receptor binding;nucleotide binding;protein binding;protein phosphatase binding;RNA binding;unfolded protein binding	actin rod assembly;ATF6-mediated unfolded protein response;cellular protein metabolic process;cellular response to ATP;cytokine-mediated signaling pathway;negative regulation of apoptotic process;post-translational protein modification;protein folding;protein folding in endoplasmic reticulum;protein transport;receptor-mediated endocytosis;regulation of phosphoprotein phosphatase activity;response…	cytosol;endocytic vesicle lumen;endoplasmic reticulum;endoplasmic reticulum chaperone complex;endoplasmic reticulum lumen;endoplasmic reticulum membrane;extracellular exosome;extracellular matrix;extracellular region;focal adhesion;melanosome;membrane;midbody;nucleus;perinuclear region of cytoplasm;plasma membrane;protein-containing complex	ATF6 (ATF6-alpha) activates chaperone genes;ATF6 (ATF6-alpha) activates chaperones;Binding and Uptake of Ligands by Scavenger Receptors;Cytokine Signaling in Immune system;Immune System;Innate Immune System;Interleukin-4 and 13 signaling;Metabolism of proteins;Post-translational protein modification;Post-translational protein phosphorylation;Regulation of Insulin-like Growth Factor (IGF) transpor…	22	21	21	34.5	33	33	92.468	0	250.87	599580000	228190000	208850000	162540000	0.406343	0.272158	0.0283625	-0.0227967	0.246394	-0.293271	P14625;Q96GW1;A0A1W2PRR1;H0YIV0;Q58FF3;F8W026	P14625	Endoplasmin	HSP90B1
NaN	1.78115	NaN	NaN	NaN	-0.736869	NaN	-1.29594	NaN						HSPA4	ATP binding;nucleotide binding;protein binding	chaperone-mediated protein complex assembly;protein import into mitochondrial outer membrane;response to unfolded protein	cytoplasm;cytosol;extracellular exosome	Cellular response to heat stress;Cellular responses to external stimuli;Cellular responses to stress;Regulation of HSF1-mediated heat shock response	7	7	7	12.4	12.4	12.4	78.605	0	50.854	24218000	4507900	17529000	2181300	0	1.78115	0	-0.736869	0	-1.29594	A0A087WYC1;P34932;A0A087WTS8	A0A087WYC1;P34932;A0A087WTS8	Heat shock 70 kDa protein 4	HSPA4
0.814184	1.146	0.301236	0.125903	0.766554	0.0630888	-0.491855	-0.837558	0.35777						HSPA5	ATP binding;ATPase activity;cadherin binding;calcium ion binding;chaperone binding;enzyme binding;hydrolase activity;misfolded protein binding;nucleotide binding;protein binding;protein domain specific binding;ribosome binding;ubiquitin protein ligase binding;unfolded protein binding	activation of signaling protein activity involved in unfolded protein response;ATF6-mediated unfolded protein response;cellular response to antibiotic;cellular response to calcium ion;cellular response to cAMP;cellular response to drug;cellular response to gamma radiation;cellular response to glucose starvation;cellular response to interleukin-4;cellular response to manganese ion;cellular respons…	cell surface;COP9 signalosome;cytoplasm;endoplasmic reticulum;endoplasmic reticulum chaperone complex;endoplasmic reticulum lumen;endoplasmic reticulum membrane;endoplasmic reticulum-Golgi intermediate compartment;extracellular exosome;focal adhesion;integral component of endoplasmic reticulum membrane;melanosome;membrane;midbody;mitochondrion;myelin sheath;nucleus;plasma membrane;protein-contain…	Adaptive Immune System;Antigen Presentation: Folding, assembly and peptide loading of class I MHC;ATF6 (ATF6-alpha) activates chaperone genes;ATF6 (ATF6-alpha) activates chaperones;Cellular response to heat stress;Cellular responses to external stimuli;Cellular responses to stress;Class I MHC mediated antigen processing & presentation;Hemostasis;Immune System;IRE1alpha activates chaperones;Metabo…	15	13	13	28.1	24.6	24.6	72.332	0	118.48	235170000	87478000	81571000	66119000	1.0369	0.753808	0.534392	0.318515	0.339095	-0.323881	P11021	P11021	78 kDa glucose-regulated protein	HSPA5
0.409623	1.23419	0.23952	-0.364348	0.570636	0.0354831	-0.767757	-1.25501	0.271966						HSPD1	apolipoprotein A-I binding;apolipoprotein binding;ATP binding;ATPase activity;chaperone binding;DNA replication origin binding;double-stranded RNA binding;enzyme binding;high-density lipoprotein particle binding;hydrolase activity;lipopolysaccharide binding;nucleotide binding;p53 binding;protein binding;protein binding involved in protein folding;RNA binding;single-stranded DNA binding;ubiquitin …	activation of cysteine-type endopeptidase activity involved in apoptotic process;apoptotic mitochondrial changes;B cell activation;B cell cytokine production;B cell proliferation;chaperone-mediated protein complex assembly;chaperone-mediated protein folding;'de novo' protein folding;isotype switching to IgG isotypes;MyD88-dependent toll-like receptor signaling pathway;negative regulation of apopt…	cell surface;clathrin-coated pit;coated vesicle;cyclin-dependent protein kinase activating kinase holoenzyme complex;cytoplasm;cytosol;early endosome;extracellular exosome;extracellular space;lipopolysaccharide receptor complex;membrane;mitochondrial inner membrane;mitochondrial matrix;mitochondrion;plasma membrane;protein-containing complex;secretory granule	Gene expression (Transcription);Generic Transcription Pathway;Metabolism of proteins;Mitochondrial protein import;RNA Polymerase II Transcription;TFAP2A acts as a transcriptional repressor during retinoic acid induced cell differentiation;Transcriptional regulation by the AP-2 (TFAP2) family of transcription factors	13	13	13	27.9	27.9	27.9	61.054	0	116.4	375970000	129500000	137640000	108830000	0.750392	0.627779	0.10012	0.0805902	0.488942	-0.583601	P10809;E7EXB4;E7ESH4	P10809	60 kDa heat shock protein, mitochondrial	HSPD1
-0.417164	-0.230956	0.234747	-0.796265	0.461184	0.305212	-0.355498	0.405666	0.382927						HTATSF1	nucleic acid binding;RNA binding	mRNA splicing, via spliceosome;regulation of DNA-templated transcription, elongation;regulation of transcription by RNA polymerase II;regulation of transcription, DNA-templated;transcription, DNA-templated;viral genome replication	nucleoplasm;nucleus;U2 snRNP;U2-type spliceosomal complex		9	9	9	12.6	12.6	12.6	85.852	0	71.311	248350000	86969000	68305000	93079000	0.258887	-0.137791	0.00779493	-0.00995664	0.206212	0.144365	O43719;Q5H919;Q5H918	O43719;Q5H919;Q5H918	HIV Tat-specific factor 1	HTATSF1
NaN	-3.26534	NaN	NaN	NaN	-3.16372	NaN	1.79606	NaN						IGHA1;IGHA2	antigen binding;immunoglobulin receptor binding	adaptive immune response;B cell receptor signaling pathway;complement activation, classical pathway;defense response to bacterium;glomerular filtration;immune response;immune system process;innate immune response;leukocyte migration;phagocytosis, engulfment;phagocytosis, recognition;positive regulation of B cell activation;positive regulation of respiratory burst;protein-chromophore linkage;recep…	blood microparticle;external side of plasma membrane;extracellular exosome;extracellular region;extracellular space;immunoglobulin complex, circulating;membrane;monomeric IgA immunoglobulin complex;plasma membrane;secretory dimeric IgA immunoglobulin complex;secretory IgA immunoglobulin complex	Binding and Uptake of Ligands by Scavenger Receptors;Cell surface interactions at the vascular wall;Hemostasis;Scavenging of heme from plasma;Vesicle-mediated transport	4	4	4	9.9	9.9	9.9	37.654	0	24.196	25345000	20099000	2136300	3109100	0	-3.26534	0	-3.16372	0	1.79606	P01876;A0A0G2JMB2;P01877	P01876;A0A0G2JMB2;P01877	Ig alpha-1 chain C region;Ig alpha-2 chain C region	IGHA1;IGHA2
NaN	-5.67344	NaN	NaN	NaN	-9.33389	-5.41575	-2.57837	NaN						IGKV A18;IGKV2D-26;IGKV2D-29	antigen binding;serine-type endopeptidase activity	adaptive immune response;complement activation;complement activation, classical pathway;Fc-epsilon receptor signaling pathway;Fc-gamma receptor signaling pathway involved in phagocytosis;immune response;immune system process;immunoglobulin production;leukocyte migration;proteolysis;receptor-mediated endocytosis;regulation of complement activation;regulation of immune response	blood microparticle;extracellular exosome;extracellular region;extracellular space;membrane;plasma membrane	Adaptive Immune System;Antigen activates B Cell Receptor (BCR) leading to generation of second messengers;Binding and Uptake of Ligands by Scavenger Receptors;CD22 mediated BCR regulation;Cell surface interactions at the vascular wall;Classical antibody-mediated complement activation;Complement cascade;Creation of C4 and C2 activators;Fc epsilon receptor (FCERI) signaling;FCERI mediated Ca+2 mobi…	3	3	3	16.7	16.7	16.7	13.085	0	31.313	1063600000	1049100000	11714000	2711300	0	-5.67344	0	-9.33389	0.663286	-3.99706	A2NJV5;A0A0A0MRZ7;A0A075B6S2;A0A087X0Q4;A0A075B6S6;A0A075B6P5;A0A0C4DH68;A0A075B6R9;A0A087WW87;P06310;P01615;P01614	A2NJV5;A0A0A0MRZ7;A0A075B6S2		IGKV A18;IGKV2D-26;IGKV2D-29
0.895475	1.99617	0.481402	0.990825	1.4769	0.489851	-0.386902	-1.63608	0.924865						ILF3	DNA binding;double-stranded RNA binding;protein binding;RNA binding;single-stranded RNA binding	cell differentiation;defense response to virus;mechanosensory behavior;multicellular organism development;negative regulation of transcription, DNA-templated;negative regulation of translation;negative regulation of viral genome replication;positive regulation of transcription, DNA-templated;protein phosphorylation;regulation of transcription, DNA-templated;spermatid development;spermatogenesis;t…	cytoplasm;extracellular region;membrane;microtubule cytoskeleton;mitochondrion;nucleolus;nucleoplasm;nucleus;ribonucleoprotein complex		10	10	10	12.6	12.6	12.6	95.337	0	73.586	90623000	29914000	40671000	20038000	0.883811	1.12435	1.12875	0.985859	0.174193	-0.366038	Q12906;K7ER69;K7EKJ9;K7ERM6;K7ENK6;K7EM82;K7EJ09;K7EKY0;K7EQ75;K7ELV3;K7EQR9;Q96SI9	Q12906	Interleukin enhancer-binding factor 3	ILF3
NaN	1.31516	NaN	NaN	NaN	0.584962	NaN	-0.730249	NaN						IMPDH2	catalytic activity;DNA binding;IMP dehydrogenase activity;metal ion binding;nucleic acid binding;nucleotide binding;oxidoreductase activity;protein binding;RNA binding	cellular response to interleukin-4;circadian rhythm;GMP biosynthetic process;GTP biosynthetic process;lymphocyte proliferation;neutrophil degranulation;oxidation-reduction process;protein homotetramerization;purine nucleotide biosynthetic process;purine ribonucleoside monophosphate biosynthetic process;retina development in camera-type eye	azurophil granule lumen;cytoplasm;cytosol;extracellular exosome;extracellular region;ficolin-1-rich granule lumen;membrane;nucleus;peroxisomal membrane;secretory granule lumen	Immune System;Innate Immune System;Metabolism;Metabolism of nucleotides;Neutrophil degranulation;Nucleobase biosynthesis;Purine ribonucleoside monophosphate biosynthesis	3	3	3	7.4	7.4	7.4	50.957	0	20.495	17912000	4021800	6476700	7413000	0	1.31516	0	0.584962	0	-0.730249	H0Y4R1;P12268;E7ETK5;C9K0R9;C9J381;P20839	H0Y4R1;P12268;E7ETK5	Inosine-5-monophosphate dehydrogenase 2	IMPDH2
NaN	2.68856	NaN	NaN	NaN	1.69524	-0.576906	-0.993321	NaN						IPO11	protein binding;protein transporter activity;Ran GTPase binding	intracellular protein transport;protein transport;ribosomal protein import into nucleus	cytoplasm;cytosol;fibrillar center;nuclear envelope;nucleus		2	2	2	2.6	2.6	2.6	112.53	0	21.468	22543000	6990800	8046500	7505200	0	2.68856	0	1.69524	0.782439	-0.785114	Q9UI26;E7EMB7;F8WDV0	Q9UI26;E7EMB7;F8WDV0	Importin-11	IPO11
1.53282	1.95457	0.849599	1.21478	1.06157	0.0701146	-0.128156	-1.88443	0.295659	+			+		RPS7	mRNA 3'-UTR binding;mRNA 5'-UTR binding;protein binding;protein kinase binding;RNA binding;structural constituent of ribosome;ubiquitin ligase inhibitor activity	cytoplasmic translation;negative regulation of ubiquitin protein ligase activity;negative regulation of ubiquitin-dependent protein catabolic process;nuclear-transcribed mRNA catabolic process, nonsense-mediated decay;positive regulation of gene expression;positive regulation of intrinsic apoptotic signaling pathway by p53 class mediator;protein stabilization;ribosomal small subunit biogenesis;rR…	90S preribosome;centrosome;cytoplasm;cytoskeleton;cytosol;cytosolic small ribosomal subunit;focal adhesion;intracellular;membrane;microtubule organizing center;nucleolus;nucleoplasm;nucleus;protein-containing complex;ribosome;small-subunit processome	Activation of the mRNA upon binding of the cap-binding complex and eIFs, and subsequent binding to 43S;Axon guidance;Cap-dependent Translation Initiation;Developmental Biology;Disease;Eukaryotic Translation Elongation;Eukaryotic Translation Initiation;Eukaryotic Translation Termination;Formation of a pool of free 40S subunits;Formation of the ternary complex, and subsequently, the 43S complex;GTP…	5	5	5	22.7	22.7	22.7	22.127	0	29.028	60871000	19837000	26866000	14168000	1.33551	1.44566	0.79305	0.782154	0.317408	-0.57231	P62081;B5MCP9	P62081;B5MCP9	40S ribosomal protein S7	RPS7
-0.044464	-0.261639	0.0708015	-0.222434	-0.14978	-0.347325	-0.207195	-0.103968	-0.361993						IVNS1ABP		negative regulation of intrinsic apoptotic signaling pathway;response to virus;RNA splicing;transcription by RNA polymerase III;viral process	actin cytoskeleton;cytoplasm;cytoskeleton;cytosol;nucleoplasm;nucleus;spliceosomal complex;transcription factor complex		10	10	10	16.2	16.2	16.2	71.729	0	81.819	445860000	151850000	144580000	149430000	0.29636	-0.0784337	1.27353	-0.239846	1.01831	-0.224385	Q9Y6Y0;H0Y5Y2;X6R674	Q9Y6Y0	Influenza virus NS1A-binding protein	IVNS1ABP
3.0282	-4.54618	NaN	0.874428	NaN	-2.72719	-2.15374	0.0968015	NaN						JUP	alpha-catenin binding;androgen receptor binding;cadherin binding;cell adhesion molecule binding;cell adhesive protein binding involved in bundle of His cell-Purkinje myocyte communication;chromatin binding;disordered domain specific binding;DNA binding transcription factor activity;enzyme binding;estrogen receptor binding;ion channel binding;I-SMAD binding;kinase binding;nuclear hormone receptor …	adherens junction assembly;adherens junction organization;androgen receptor signaling pathway;animal organ development;anterior/posterior axis specification;beta-catenin destruction complex disassembly;beta-catenin-TCF complex assembly;bone resorption;branching involved in blood vessel morphogenesis;branching involved in ureteric bud morphogenesis;bundle of His cell-Purkinje myocyte adhesion invo…	actin cytoskeleton;adherens junction;apical junction complex;apical part of cell;apicolateral plasma membrane;basolateral plasma membrane;beta-catenin destruction complex;beta-catenin-TCF complex;beta-catenin-TCF7L2 complex;bicellular tight junction;catenin complex;cell cortex;cell junction;cell periphery;cell projection membrane;cell-cell adherens junction;cell-cell junction;centrosome;cornified…	Adherens junctions interactions;Apoptosis;Apoptotic cleavage of cell adhesion proteins;Apoptotic cleavage of cellular proteins;Apoptotic execution phase;Beta-catenin independent WNT signaling;Beta-catenin phosphorylation cascade;Binding of TCF/LEF:CTNNB1 to target gene promoters;Ca2+ pathway;CDO in myogenesis;Cell junction organization;Cell-Cell communication;Cell-cell junction organization;Cytos…	11	11	11	16.2	16.2	16.2	81.744	0	84.326	88717000	83628000	2884600	2204800	0.0584469	-0.758987	0.156438	-0.92638	0.276878	-1.02847	P14923;C9J826;C9JK18;C9JKY1;C9JTX4;B4DGU4;P35222	P14923;C9J826;C9JK18;C9JKY1	Junction plakoglobin	JUP
1.30034	1.93123	1.04341	1.03147	1.03153	0.204266	-0.169161	-1.96353	0.101382	+			+		RPS3A	mRNA 5'-UTR binding;protein binding;RNA binding;structural constituent of ribosome	cell differentiation;cytoplasmic translation;negative regulation of apoptotic process;nuclear-transcribed mRNA catabolic process, nonsense-mediated decay;rRNA processing;SRP-dependent cotranslational protein targeting to membrane;translation;translational initiation;viral transcription	cytoplasm;cytosol;cytosolic small ribosomal subunit;endoplasmic reticulum;extracellular exosome;focal adhesion;intracellular;nucleolus;nucleoplasm;nucleus;ribonucleoprotein complex;ribosome	Activation of the mRNA upon binding of the cap-binding complex and eIFs, and subsequent binding to 43S;Axon guidance;Cap-dependent Translation Initiation;Developmental Biology;Disease;Eukaryotic Translation Elongation;Eukaryotic Translation Initiation;Eukaryotic Translation Termination;Formation of a pool of free 40S subunits;Formation of the ternary complex, and subsequently, the 43S complex;GTP…	9	9	9	33.3	33.3	33.3	29.945	0	68.394	184750000	52281000	81673000	50797000	1.48686	1.425	0.953391	0.755758	0.391784	-0.677104	P61247;D6RAT0;E9PFI5;H0Y9Y4;D6RG13;H0Y8L7;D6RB09;D6R9B6;D6RED7;D6RAS7;D6RGE0;D6RI02	P61247;D6RAT0;E9PFI5;H0Y9Y4;D6RG13;H0Y8L7;D6RB09;D6R9B6	40S ribosomal protein S3a	RPS3A
0.108456	0.283329	-0.298549	-0.162983	0.0382581	-0.562644	-0.24448	-0.747996	0.329867						KIF5B	ATP binding;ATP-dependent microtubule motor activity, plus-end-directed;cadherin binding;identical protein binding;kinesin binding;microtubule binding;microtubule lateral binding;microtubule motor activity;motor activity;nucleotide binding;protein binding	anterograde dendritic transport of neurotransmitter receptor complex;antigen processing and presentation of exogenous peptide antigen via MHC class II;axon guidance;brain development;cellular response to interferon-gamma;centrosome localization;chemical synaptic transmission;cytoplasm organization;cytoskeleton-dependent intracellular transport;hippocampus development;microtubule-based movement;mo…	axonal growth cone;ciliary rootlet;cytoplasm;cytoskeleton;cytosol;dendrite cytoplasm;distal axon;endocytic vesicle;kinesin complex;membrane;membrane-bounded organelle;microtubule;microtubule cytoskeleton;microtubule organizing center;neuron projection;neuronal cell body;perinuclear region of cytoplasm;phagocytic vesicle;vesicle	Adaptive Immune System;COPI-dependent Golgi-to-ER retrograde traffic;Factors involved in megakaryocyte development and platelet production;Golgi-to-ER retrograde transport;Hemostasis;Immune System;Insulin processing;Intra-Golgi and retrograde Golgi-to-ER traffic;Kinesins;Membrane Trafficking;Metabolism of proteins;MHC class II antigen presentation;Peptide hormone metabolism;RHO GTPase Effectors;R…	9	9	9	10.6	10.6	10.6	109.68	0	63.011	153900000	38558000	73073000	42272000	0.0587218	0.031079	0.489513	-0.229123	0.258328	-0.22087	P33176;A0A0G2JMZ6;J3KNA1;O60282;Q12840	P33176	Kinesin-1 heavy chain	KIF5B
NaN	1.00411	NaN	NaN	NaN	-0.595533	NaN	-1.74415	NaN						KPNB1	enzyme binding;Hsp90 protein binding;nuclear localization sequence binding;protein binding;protein domain specific binding;protein transporter activity;Ran GTPase binding;RNA binding;zinc ion binding	apoptotic DNA fragmentation;astral microtubule organization;establishment of mitotic spindle localization;establishment of protein localization;intracellular protein transport;intracellular transport of virus;mitotic chromosome movement towards spindle pole;mitotic metaphase plate congression;mitotic spindle assembly;modulation by virus of host process;neutrophil degranulation;NLS-bearing protein…	cytoplasm;cytoplasmic stress granule;cytosol;endoplasmic reticulum tubular network;extracellular exosome;extracellular region;ficolin-1-rich granule lumen;host cell;intracellular;membrane;nuclear envelope;nuclear membrane;nuclear periphery;nuclear pore;nucleoplasm;nucleus;protein-containing complex;specific granule lumen	Activation of DNA fragmentation factor;Antiviral mechanism by IFN-stimulated genes;Apoptosis;Apoptosis induced DNA fragmentation;Apoptotic execution phase;Cytokine Signaling in Immune system;Disease;HIV Infection;Host Interactions of HIV factors;Host Interactions with Influenza Factors;Immune System;Infectious disease;Influenza Infection;Influenza Life Cycle;Innate Immune System;Interactions of R…	5	5	5	5.8	5.8	5.8	97.169	0	28.373	28480000	7016800	15877000	5586600	0	1.00411	0	-0.595533	0	-1.74415	Q14974;J3QR48;J3KTM9;J3QKQ5	Q14974;J3QR48	Importin subunit beta-1	KPNB1
4.55233	-2.82255	NaN	1.07142	NaN	NaN	-2.30258	NaN	NaN						KPRP	protein binding		cytoplasm;extracellular exosome		8	8	8	16.8	16.8	16.8	64.135	0	68.387	92599000	88605000	3550800	442660	0.0688817	0.864886	0	1.07142	0	-2.30258	Q5T749	Q5T749	Keratinocyte proline-rich protein	KPRP
5.88496	NaN	NaN	1.17358	NaN	NaN	-4.71142	NaN	NaN						KRT6B	protein binding;structural constituent of cytoskeleton;structural molecule activity	cornification;cytoskeleton organization;ectoderm development;keratinization	cytosol;extracellular exosome;intermediate filament;keratin filament	Developmental Biology;Formation of the cornified envelope;Keratinization	27	4	1	47	8.2	1.6	60.066	0	31.302	31183000	30547000	424670	211520	0	5.88496	0	1.17358	0	-4.71142	P04259	P04259	Keratin, type II cytoskeletal 6B	KRT6B
NaN	1.69968	NaN	NaN	NaN	-0.0858794	NaN	-1.78558	NaN						LARS	aminoacyl-tRNA editing activity;aminoacyl-tRNA ligase activity;ATP binding;glutamine-tRNA ligase activity;GTPase activator activity;leucine-tRNA ligase activity;ligase activity;nucleotide binding;protein binding;valine-tRNA ligase activity	aminoacyl-tRNA metabolism involved in translational fidelity;cellular response to amino acid starvation;cellular response to amino acid stimulus;cellular response to leucine;cellular response to leucine starvation;glutaminyl-tRNA aminoacylation;leucyl-tRNA aminoacylation;negative regulation of autophagy;positive regulation of GTPase activity;positive regulation of TORC1 signaling;protein targetin…	aminoacyl-tRNA synthetase multienzyme complex;cytoplasm;cytosol;endomembrane system;endoplasmic reticulum;lysosome;nuclear body	Cytosolic tRNA aminoacylation;Metabolism;Metabolism of amino acids and derivatives;Metabolism of proteins;Selenoamino acid metabolism;SeMet incorporation into proteins;Translation;tRNA Aminoacylation	2	2	2	2.8	2.8	2.8	134.46	0	14.403	7387300	1412500	4764800	1210000	0	1.69968	0	-0.0858794	0	-1.78558	Q9P2J5	Q9P2J5	Leucine--tRNA ligase, cytoplasmic	LARS
NaN	-4.88901	NaN	NaN	NaN	NaN	NaN	NaN	NaN						LCN1;LCN1P1	chloride ion binding;cysteine-type endopeptidase inhibitor activity;signaling receptor binding;small molecule binding;zinc ion binding	long-chain fatty acid transport;negative regulation of endopeptidase activity;proteolysis;response to stimulus;retina homeostasis;sensory perception of taste	extracellular region;extracellular space	SLC-mediated transmembrane transport;Transport of fatty acids;Transport of small molecules;Transport of vitamins, nucleosides, and related molecules	2	2	2	12.5	12.5	12.5	19.25	0	16.216	15991000	15360000	513670	116680	0	-4.88901	0	NaN	0	NaN	P31025;Q5VSP4	P31025;Q5VSP4	Lipocalin-1;Putative lipocalin 1-like protein 1	LCN1;LCN1P1
NaN	1.71664	0.388796	NaN	0.931893	-0.418678	NaN	-3.41139	0.543047						LDHA	cadherin binding;catalytic activity;identical protein binding;lactate dehydrogenase activity;L-lactate dehydrogenase activity;NAD binding;oxidoreductase activity;oxidoreductase activity, acting on the CH-OH group of donors, NAD or NADP as acceptor;protein binding	carbohydrate metabolic process;carboxylic acid metabolic process;glycolytic process;lactate metabolic process;NAD metabolic process;oxidation-reduction process;positive regulation of apoptotic process;post-embryonic animal organ development;pyruvate metabolic process;response to cAMP;response to drug;response to estrogen;response to glucose;response to hydrogen peroxide;response to hypoxia;respon…	cytoplasm;cytosol;extracellular exosome;integral component of membrane;membrane;nucleus	Metabolism;Pyruvate metabolism;Pyruvate metabolism and Citric Acid (TCA) cycle;The citric acid (TCA) cycle and respiratory electron transport	6	5	5	19.9	16.3	16.3	36.688	0	40.192	115380000	38041000	57488000	19849000	0.445867	1.05272	0.114179	0.256608	0.221489	-1.43417	P00338;F5GZQ4;F5H5J4;F5H6W8;F5GXH2;F5GYU2;F5GXY2;F5H8H6;F5GXC7;F5GWW2;F5GXU1	P00338	L-lactate dehydrogenase A chain	LDHA
NaN	2.69419	-1.24711	NaN	0.878825	-0.628675	NaN	-3.34599	2.13043						LDHB	catalytic activity;identical protein binding;lactate dehydrogenase activity;L-lactate dehydrogenase activity;NAD binding;oxidoreductase activity;oxidoreductase activity, acting on the CH-OH group of donors, NAD or NADP as acceptor;protein binding	ATP biosynthetic process;carbohydrate metabolic process;carboxylic acid metabolic process;flagellated sperm motility;lactate biosynthetic process from pyruvate;lactate metabolic process;lactate oxidation;NAD metabolic process;oxidation-reduction process;pyruvate metabolic process	cilium;cytoplasm;cytosol;extracellular exosome;membrane;membrane raft;motile cilium;myelin sheath;nucleus	Metabolism;Pyruvate metabolism;Pyruvate metabolism and Citric Acid (TCA) cycle;The citric acid (TCA) cycle and respiratory electron transport	8	8	7	29.3	29.3	25.7	36.638	0	69.975	141150000	33701000	92359000	15086000	0.110145	0.723537	0.0480241	0.125075	0.0650229	-0.607781	P07195;A8MW50;F5H793;C9J7H8;F5H5G7;F5H155;A0A087WUM2;G3XAP5;F5H245;Q6ZMR3;P07864	P07195;A8MW50	L-lactate dehydrogenase B chain;L-lactate dehydrogenase	LDHB
NaN	-3.88756	NaN	NaN	NaN	-4.46135	NaN	-1.17215	NaN						LTF	cysteine-type endopeptidase inhibitor activity;DNA binding;heparin binding;hydrolase activity;iron ion binding;lipopolysaccharide binding;metal ion binding;peptidase activity;protein binding;protein serine/threonine kinase activator activity;serine-type endopeptidase activity;serine-type peptidase activity	antibacterial humoral response;antifungal humoral response;antimicrobial humoral immune response mediated by antimicrobial peptide;antimicrobial humoral response;bone morphogenesis;cellular protein metabolic process;defense response to bacterium;humoral immune response;immune system process;innate immune response;innate immune response in mucosa;ion transport;iron assimilation by chelation and tr…	cell surface;cytoplasm;extracellular exosome;extracellular region;extracellular space;nucleus;phagocytic vesicle lumen;protein-containing complex;secretory granule;specific granule;specific granule lumen;tertiary granule lumen	Amyloid fiber formation;Antimicrobial peptides;Disease;Immune System;Infectious disease;Innate Immune System;Latent infection of Homo sapiens with Mycobacterium tuberculosis;Metabolism of proteins;Metal sequestration by antimicrobial proteins;Mtb iron assimilation by chelation;Neutrophil degranulation;Response of Mtb to phagocytosis	9	9	9	15.9	15.9	15.9	76.625	0	95.357	57168000	53162000	2635500	1370400	0	-3.88756	0	-4.46135	0	-1.17215	E7EQB2;E7ER44;P02788;C9JCF5;CON__Q29443;CON__Q0IIK2	E7EQB2;E7ER44;P02788	Lactotransferrin;Lactoferricin-H;Kaliocin-1;Lactoferroxin-A;Lactoferroxin-B;Lactoferroxin-C	LTF
1.17267	1.63766	1.37384	0.773368	1.01121	0.230695	-1.09601	-1.16185	-0.355016	+			+		EIF3I	protein binding;translation initiation factor activity	translation;translational initiation	cytoplasm;cytosol;eukaryotic translation initiation factor 3 complex;eukaryotic translation initiation factor 3 complex, eIF3m;extracellular exosome	Activation of the mRNA upon binding of the cap-binding complex and eIFs, and subsequent binding to 43S;Cap-dependent Translation Initiation;Eukaryotic Translation Initiation;Formation of a pool of free 40S subunits;Formation of the ternary complex, and subsequently, the 43S complex;GTP hydrolysis and joining of the 60S ribosomal subunit;L13a-mediated translational silencing of Ceruloplasmin expre…	4	4	4	12.3	12.3	12.3	36.501	0	30.058	66101000	24118000	25910000	16072000	2.03667	1.39472	0.997047	0.671758	1.10778	-0.870956	Q13347;Q5TFK1	Q13347;Q5TFK1	Eukaryotic translation initiation factor 3 subunit I	EIF3I
6.33154	NaN	NaN	6.62394	NaN	NaN	0.292428	NaN	NaN						MAGOH	protein binding;RNA binding	mRNA 3'-end processing;mRNA export from nucleus;mRNA processing;mRNA splicing, via spliceosome;mRNA transport;nuclear-transcribed mRNA catabolic process, nonsense-mediated decay;regulation of alternative mRNA splicing, via spliceosome;regulation of translation;RNA export from nucleus;RNA splicing;termination of RNA polymerase II transcription	catalytic step 2 spliceosome;cytoplasm;exon-exon junction complex;nuclear speck;nucleoplasm;nucleus;spliceosomal complex	Axon guidance;Cleavage of Growing Transcript in the Termination Region;Developmental Biology;Gene expression (Transcription);Metabolism of RNA;mRNA 3'-end processing;mRNA Splicing;mRNA Splicing - Major Pathway;Nonsense Mediated Decay (NMD) enhanced by the Exon Junction Complex (EJC);Nonsense-Mediated Decay (NMD);Processing of Capped Intron-Containing Pre-mRNA;Regulation of expression of SLITs and…	9	1	1	54.8	5.5	5.5	17.163	0.0016835	6.4831	54347000	19055000	18638000	16653000	0	6.33154	0	6.62394	0	0.292428	P61326	P61326	Protein mago nashi homolog	MAGOH
-0.213752	NaN	-0.351148	-0.6124	-0.275961	NaN	-0.458208	NaN	0.146196						MAP3K7	ATP binding;identical protein binding;kinase activity;magnesium ion binding;MAP kinase kinase kinase activity;metal ion binding;nucleotide binding;protein binding;protein kinase activity;protein serine/threonine kinase activity;receptor tyrosine kinase binding;scaffold protein binding;transferase activity	activation of MAPK activity;activation of MAPKK activity;activation of NF-kappaB-inducing kinase activity;anoikis;apoptotic process;Fc-epsilon receptor signaling pathway;histone H3 acetylation;I-kappaB kinase/NF-kappaB signaling;I-kappaB phosphorylation;interleukin-1-mediated signaling pathway;JNK cascade;MyD88-dependent toll-like receptor signaling pathway;nucleotide-binding oligomerization doma…	Ada2/Gcn5/Ada3 transcription activator complex;cytoplasm;cytosol;endosome membrane;IkappaB kinase complex;membrane;nucleus;plasma membrane	activated TAK1 mediates p38 MAPK activation;Activation of NF-kappaB in B cells;Adaptive Immune System;Beta-catenin independent WNT signaling;Ca2+ pathway;CLEC7A (Dectin-1) signaling;C-type lectin receptors (CLRs);Cytokine Signaling in Immune system;Death Receptor Signalling;Deubiquitination;Downstream signaling events of B Cell Receptor (BCR);Downstream TCR signaling;Fc epsilon receptor (FCERI) s…	2	2	2	2.8	2.8	2.8	67.195	0	12.164	13552000	4279600	4688600	4583500	0.818468	-0.28245	0.637378	-0.44418	0.157004	-0.156006	O43318	O43318	Mitogen-activated protein kinase kinase kinase 7	MAP3K7
-0.0855607	-0.0491882	-0.390926	-0.429964	-1.30211	-1.21033	-0.438444	-1.13949	-1.04684						MAPK6	ATP binding;kinase activity;MAP kinase activity;nucleotide binding;protein binding;protein heterodimerization activity;protein kinase activity;protein kinase binding;protein serine/threonine kinase activity;transferase activity	cell cycle;cellular response to organic substance;MAPK cascade;phosphorylation;positive regulation of dendritic spine development;protein phosphorylation;regulation of gene expression;signal transduction	cytoplasm;cytosol;nucleoplasm;nucleus;protein-containing complex;septin cytoskeleton	MAPK family signaling cascades;MAPK6/MAPK4 signaling;Signal Transduction	3	3	3	5.4	5.4	5.4	82.68	0	40.612	63192000	20163000	21845000	21184000	0.606847	-0.175225	1.14758	-0.980803	1.23853	-0.874925	Q16659	Q16659	Mitogen-activated protein kinase 6	MAPK6
-0.0647449	0.333996	-0.0985982	-0.719928	0.633367	-0.176528	-0.671968	-0.502076	0.720659						MATR3	identical protein binding;metal ion binding;miRNA binding;nucleic acid binding;protein binding;RNA binding;structural molecule activity;zinc ion binding	activation of innate immune response;immune system process;innate immune response;posttranscriptional regulation of gene expression	membrane;nuclear inner membrane;nuclear matrix;nucleus		14	14	14	20	20	20	88.358	0	125.58	431320000	193740000	116530000	121060000	0.141557	0.0568843	0.0735496	-0.0876963	0.117305	-0.151128	D6REM6;A0A0R4J2E8;A8MXP9;P43243;D6R991;B3KM87;H0Y8T4;Q68E03;D6RAM9;D6RAY2;D6R8Z5;D6RBI2;D6RBK5;D6RE02;D6RIA2	D6REM6;A0A0R4J2E8;A8MXP9;P43243;D6R991;B3KM87	Matrin-3	MATR3
-0.586501	-0.0526555	-0.18705	-0.0831113	0.848193	0.486457	0.63951	0.455018	1.02412						MCM2	ATP binding;DNA binding;DNA replication origin binding;enzyme binding;helicase activity;histone binding;hydrolase activity;metal ion binding;nucleotide binding;protein binding	apoptotic process;cell cycle;cellular response to interleukin-4;cochlea development;DNA replication;DNA replication initiation;DNA unwinding involved in DNA replication;G1/S transition of mitotic cell cycle;negative regulation of DNA helicase activity;nucleosome assembly	chromatin;cytoplasm;MCM complex;microtubule cytoskeleton;nuclear chromosome, telomeric region;nuclear origin of replication recognition complex;nucleolus;nucleoplasm;nucleus	Activation of ATR in response to replication stress;Activation of the pre-replicative complex;Assembly of the pre-replicative complex;Cell Cycle;Cell Cycle Checkpoints;Cell Cycle, Mitotic;DNA Replication;DNA Replication Pre-Initiation;DNA strand elongation;G1/S Transition;G2/M Checkpoints;M/G1 Transition;Mitotic G1-G1/S phases;Orc1 removal from chromatin;S Phase;Switching of origins to a post-rep…	7	7	7	9.9	9.9	9.9	93.998	0	60.953	122710000	44490000	37252000	40964000	0.642149	-0.275402	0.578947	0.41718	1.28407	0.706216	H0Y8E6;P49736	H0Y8E6;P49736	DNA replication licensing factor MCM2	MCM2
-0.568519	0.387914	-0.170703	-0.000865332	0.688567	0.316378	0.753947	0.114234	0.923414						MCM3	ATP binding;DNA binding;helicase activity;hydrolase activity;nucleotide binding;protein binding	cell cycle;DNA replication;DNA replication initiation;G1/S transition of mitotic cell cycle	alpha DNA polymerase:primase complex;centrosome;cytoplasm;MCM complex;membrane;nuclear chromosome, telomeric region;nucleolus;nucleoplasm;nucleus;perinuclear region of cytoplasm	Activation of ATR in response to replication stress;Activation of the pre-replicative complex;Assembly of the pre-replicative complex;Cell Cycle;Cell Cycle Checkpoints;Cell Cycle, Mitotic;DNA Replication;DNA Replication Pre-Initiation;DNA strand elongation;G1/S Transition;G2/M Checkpoints;M/G1 Transition;Mitotic G1-G1/S phases;Orc1 removal from chromatin;S Phase;Switching of origins to a post-rep…	8	8	8	10.1	10.1	10.1	90.98	0	75.326	77912000	31485000	23858000	22568000	0.146322	-0.117102	0.628954	0.334693	0.865597	0.597198	P25205;J3KQ69;Q7Z6P5	P25205;J3KQ69	DNA replication licensing factor MCM3	MCM3
-0.702835	0.331591	-0.248999	0.0350026	0.85862	0.795019	0.681764	0.444667	1.05245						MCM4	ATP binding;ATP-dependent DNA helicase activity;DNA binding;DNA helicase activity;helicase activity;hydrolase activity;nucleotide binding;protein binding;single-stranded DNA binding	cell cycle;DNA duplex unwinding;DNA replication;DNA replication initiation;DNA unwinding involved in DNA replication;G1/S transition of mitotic cell cycle	MCM complex;membrane;nuclear chromosome, telomeric region;nucleoplasm;nucleus	Activation of ATR in response to replication stress;Activation of the pre-replicative complex;Assembly of the pre-replicative complex;Cell Cycle;Cell Cycle Checkpoints;Cell Cycle, Mitotic;DNA Replication;DNA Replication Pre-Initiation;DNA strand elongation;G1/S Transition;G2/M Checkpoints;M/G1 Transition;Mitotic G1-G1/S phases;Orc1 removal from chromatin;S Phase;Switching of origins to a post-rep…	8	8	8	8.5	8.5	8.5	96.557	0	54.037	129920000	47006000	40309000	42609000	0.250899	-0.206748	0.77674	0.56288	1.26365	0.726292	P33991;E5RG31;E5RFJ8	P33991	DNA replication licensing factor MCM4	MCM4
-0.3421	-0.0484122	-0.0459824	-0.0301241	0.939621	0.274172	0.277985	-0.0882855	0.98736						MCM5	ATP binding;DNA binding;DNA replication origin binding;helicase activity;hydrolase activity;nucleotide binding;protein binding	cell cycle;cell division;DNA replication;DNA replication initiation;G1/S transition of mitotic cell cycle	cytoplasm;cytosol;MCM complex;membrane;nuclear chromosome, telomeric region;nucleoplasm;nucleus	Activation of ATR in response to replication stress;Activation of the pre-replicative complex;Assembly of the pre-replicative complex;Cell Cycle;Cell Cycle Checkpoints;Cell Cycle, Mitotic;DNA Replication;DNA Replication Pre-Initiation;DNA strand elongation;G1/S Transition;G2/M Checkpoints;M/G1 Transition;Mitotic G1-G1/S phases;Orc1 removal from chromatin;S Phase;Switching of origins to a post-rep…	4	4	4	7.4	7.4	7.4	82.285	0	34.64	43254000	16382000	12040000	14833000	0.557543	-0.145498	0.519792	0.394556	0.46862	0.392353	P33992;B1AHB1;B1AHB2;B1AHA9	P33992;B1AHB1	DNA replication licensing factor MCM5;DNA helicase	MCM5
-0.344147	-0.137077	-0.225582	0.452254	1.08274	0.331017	0.323082	0.419539	1.33435						MCM6	ATP binding;ATP-dependent DNA helicase activity;DNA binding;DNA helicase activity;helicase activity;hydrolase activity;identical protein binding;nucleotide binding;protein binding;single-stranded DNA binding	cell cycle;DNA replication;DNA replication initiation;DNA unwinding involved in DNA replication;G1/S transition of mitotic cell cycle	MCM complex;nuclear chromosome, telomeric region;nucleoplasm;nucleus	Activation of ATR in response to replication stress;Activation of the pre-replicative complex;Assembly of the pre-replicative complex;Cell Cycle;Cell Cycle Checkpoints;Cell Cycle, Mitotic;DNA Replication;DNA Replication Pre-Initiation;DNA strand elongation;G1/S Transition;G2/M Checkpoints;M/G1 Transition;Mitotic G1-G1/S phases;Orc1 removal from chromatin;S Phase;Switching of origins to a post-rep…	5	5	5	7.6	7.6	7.6	92.888	0	36.157	56800000	21364000	18646000	16790000	1.22817	-0.235602	0.934237	0.622005	0.783308	0.692324	Q14566	Q14566	DNA replication licensing factor MCM6	MCM6
-0.268674	0.0837921	-0.0501737	-0.257855	1.08712	0.512277	0.375957	0.408386	1.19152						MCM7	ATP binding;ATP-dependent DNA helicase activity;DNA binding;DNA helicase activity;helicase activity;hydrolase activity;nucleotide binding;protein binding;single-stranded DNA binding	cell cycle;cell proliferation;cellular response to DNA damage stimulus;cellular response to epidermal growth factor stimulus;cellular response to organic substance;cellular response to xenobiotic stimulus;DNA duplex unwinding;DNA replication;DNA replication initiation;DNA unwinding involved in DNA replication;G1/S transition of mitotic cell cycle;regulation of phosphorylation;response to drug	chromatin;cytosol;MCM complex;membrane;nuclear chromosome, telomeric region;nucleolus;nucleoplasm;nucleus	Activation of ATR in response to replication stress;Activation of the pre-replicative complex;Assembly of the pre-replicative complex;Cell Cycle;Cell Cycle Checkpoints;Cell Cycle, Mitotic;DNA Replication;DNA Replication Pre-Initiation;DNA strand elongation;G1/S Transition;G2/M Checkpoints;M/G1 Transition;Mitotic G1-G1/S phases;Orc1 removal from chromatin;S Phase;Switching of origins to a post-rep…	5	5	5	7.9	7.9	7.9	81.307	0	44.639	52395000	21845000	13527000	17024000	0.279607	-0.0783519	0.431981	0.447181	0.878927	0.658622	P33993;C9J8M6	P33993	DNA replication licensing factor MCM7	MCM7
NaN	2.00004	NaN	NaN	NaN	-0.937022	NaN	-2.9371	NaN						MDH1	catalytic activity;diiodophenylpyruvate reductase activity;L-malate dehydrogenase activity;malate dehydrogenase activity;malic enzyme activity;NAD binding;oxidoreductase activity;oxidoreductase activity, acting on the CH-OH group of donors, NAD or NADP as acceptor;protein binding	carbohydrate metabolic process;carboxylic acid metabolic process;gluconeogenesis;malate metabolic process;NAD metabolic process;NADH metabolic process;oxaloacetate metabolic process;oxidation-reduction process;tricarboxylic acid cycle	cytoplasm;cytosol;extracellular exosome;extracellular space;mitochondrion;myelin sheath	Gluconeogenesis;Glucose metabolism;Metabolism;Metabolism of carbohydrates	2	2	2	13	13	13	18.689	0	13.862	13341000	2396600	9529100	1415500	0	2.00004	0	-0.937022	0	-2.9371	B8ZZ51;B9A041;P40925	B8ZZ51;B9A041;P40925	Malate dehydrogenase, cytoplasmic	MDH1
NaN	2.0674	NaN	NaN	NaN	-1.24842	NaN	-3.31229	NaN						MTHFD1	ATP binding;catalytic activity;formate-tetrahydrofolate ligase activity;hydrolase activity;ligase activity;methenyltetrahydrofolate cyclohydrolase activity;methylenetetrahydrofolate dehydrogenase (NAD+) activity;methylenetetrahydrofolate dehydrogenase (NADP+) activity;methylenetetrahydrofolate dehydrogenase [NAD(P)+] activity;nucleotide binding;oxidoreductase activity;protein binding	10-formyltetrahydrofolate biosynthetic process;cellular amino acid biosynthetic process;embryonic neurocranium morphogenesis;embryonic viscerocranium morphogenesis;folic acid metabolic process;heart development;histidine biosynthetic process;metabolic process;methionine biosynthetic process;methionine metabolic process;neural tube closure;neutrophil homeostasis;one-carbon metabolic process;oxidat…	cytoplasm;cytosol;extracellular exosome;membrane;mitochondrion	Metabolism;Metabolism of folate and pterines;Metabolism of vitamins and cofactors;Metabolism of water-soluble vitamins and cofactors	5	5	5	5.9	5.9	5.9	101.56	0	37.693	15774000	2893500	11768000	1112600	0	2.0674	0	-1.24842	0	-3.31229	P11586;F5H2F4;V9GYY3	P11586;F5H2F4	C-1-tetrahydrofolate synthase, cytoplasmic;Methylenetetrahydrofolate dehydrogenase;Methenyltetrahydrofolate cyclohydrolase;Formyltetrahydrofolate synthetase;C-1-tetrahydrofolate synthase, cytoplasmic, N-terminally processed	MTHFD1
0.101861	0.441165	-0.299685	-0.27739	0.278741	-0.305236	-0.366225	-0.807528	0.430645						MYH10	actin binding;actin filament binding;actin-dependent ATPase activity;ADP binding;ATP binding;ATPase activity;calmodulin binding;microfilament motor activity;microtubule binding;microtubule motor activity;motor activity;mRNA 5'-UTR binding;nucleotide binding;protein binding;RNA stem-loop binding	actin cytoskeleton organization;actin filament-based movement;actomyosin structure organization;adult heart development;aorta development;axon guidance;axonogenesis;brain development;cardiac myofibril assembly;cardiac septum development;cell adhesion;cell proliferation;cerebellar Purkinje cell layer development;coronary vasculature development;exocytosis;fourth ventricle development;heart develop…	actomyosin;axon;brush border;cell cortex;cell projection;cleavage furrow;cytoplasm;cytosol;dendritic spine;extracellular exosome;growth cone;lamellipodium;midbody;myosin complex;myosin II complex;myosin II filament;neuromuscular junction;neuron projection;neuronal cell body;nucleus;plasma membrane;polysome;spindle;stress fiber	Axon guidance;Developmental Biology;EPHA-mediated growth cone collapse;EPH-Ephrin signaling;RHO GTPase Effectors;RHO GTPases activate CIT;RHO GTPases activate PAKs;RHO GTPases activate PKNs;RHO GTPases Activate ROCKs;Sema4D in semaphorin signaling;Sema4D induced cell migration and growth-cone collapse;Semaphorin interactions;Signal Transduction;Signaling by Rho GTPases	19	13	11	10.9	8.2	7.3	229	0	106.59	137340000	45876000	48179000	43288000	0.130036	0.0811138	0.188721	-0.101295	0.248137	-0.247703	P35580	P35580	Myosin-10	MYH10
0.0791579	0.658554	-0.221236	-0.164786	0.320666	-0.0521917	-0.263369	-0.823039	0.517647						MYH9	actin binding;actin filament binding;actin-dependent ATPase activity;ADP binding;ATP binding;ATPase activity;cadherin binding;calmodulin binding;microfilament motor activity;microtubule binding;microtubule motor activity;motor activity;nucleotide binding;protein binding;protein domain specific binding;protein homodimerization activity;protein membrane anchor;RNA binding	actin cytoskeleton reorganization;actin filament-based movement;actomyosin structure organization;angiogenesis;blood vessel endothelial cell migration;cell adhesion;cell morphogenesis involved in differentiation;cell-cell adhesion;cytokinetic process;establishment of meiotic spindle localization;establishment of T cell polarity;in utero embryonic development;integrin-mediated signaling pathway;le…	actin cytoskeleton;actomyosin;actomyosin contractile ring;brush border;cell cortex;cell leading edge;cell-cell adherens junction;cleavage furrow;COP9 signalosome;cortical cytoskeleton;cytoplasm;cytoskeleton;cytosol;extracellular exosome;focal adhesion;immunological synapse;integrin complex;membrane;myosin complex;myosin II complex;myosin II filament;neuromuscular junction;nucleus;plasma membrane;…	Axon guidance;Developmental Biology;EPHA-mediated growth cone collapse;EPH-Ephrin signaling;Fcgamma receptor (FCGR) dependent phagocytosis;Immune System;Innate Immune System;Membrane Trafficking;Regulation of actin dynamics for phagocytic cup formation;RHO GTPase Effectors;RHO GTPases activate CIT;RHO GTPases activate PAKs;RHO GTPases activate PKNs;RHO GTPases Activate ROCKs;Sema4D in semaphorin …	29	29	19	15.7	15.7	10.3	226.53	0	289.5	579930000	194230000	210520000	175180000	0.241435	0.172159	0.0779668	0.0345628	0.17133	-0.189587	P35579;A0A0C4DFM8;A1L2Z2;E7ERA5;Q5BKV1;REV__S4R3H4;REV__E7EQT4;REV__Q9UKV3	P35579	Myosin-9	MYH9
NaN	2.03728	NaN	NaN	NaN	0.351176	NaN	-1.68608	NaN						NACA	DNA binding;protein binding;transcription coactivator activity	cardiac ventricle development;heart trabecula morphogenesis;negative regulation of striated muscle cell apoptotic process;negative regulation of transcription from RNA polymerase II promoter involved in heart development;positive regulation of cell proliferation involved in heart morphogenesis;positive regulation of skeletal muscle tissue growth;positive regulation of transcription from RNA polym…	cytoplasm;extracellular exosome;nascent polypeptide-associated complex;nucleus		2	2	2	19.9	19.9	19.9	15.016	0	26.552	21277000	5821700	11177000	4278200	0	2.03728	0	0.351176	0	-1.68608	F8VZJ2;F8W0W4;H0YHX9;Q13765;E9PAV3;F8W1N5;F8VNW4	F8VZJ2;F8W0W4;H0YHX9;Q13765;E9PAV3;F8W1N5;F8VNW4	Nascent polypeptide-associated complex subunit alpha;Nascent polypeptide-associated complex subunit alpha, muscle-specific form	NACA
-0.0247452	0.892974	-0.322415	-0.282025	0.132673	-0.310254	-0.350063	-1.075	0.497527						NASP	histone binding;protein binding;protein-containing complex binding	blastocyst development;cell cycle;cell proliferation;DNA replication;DNA replication-dependent nucleosome assembly;DNA replication-independent nucleosome assembly;G1/S transition of mitotic cell cycle;histone exchange;male gonad development;nucleosome assembly;protein transport;response to testosterone	cytoplasm;nuclear chromatin;nucleoplasm;nucleus;protein-containing complex		8	8	8	11.2	11.2	11.2	85.237	0	48.217	58835000	19563000	22690000	16583000	0.1751	0.181938	0.401638	-0.153202	0.246836	-0.30918	P49321;Q5T624;E9PI86;E9PRH9;H0YF33;H0YDS9;E9PPR5;E9PQG5;E9PAU3;E9PKR5;E9PNB5;E9PPQ8	P49321;Q5T624;E9PI86;E9PRH9	Nuclear autoantigenic sperm protein	NASP
0.879701	2.49252	-0.48068	0.364682	0.860819	-0.503752	-0.471589	-3.02926	1.46929						NCL	DNA binding;DNA topoisomerase binding;identical protein binding;mRNA 5'-UTR binding;nucleic acid binding;protein binding;protein C-terminus binding;RNA binding;telomeric DNA binding	angiogenesis;cellular response to epidermal growth factor stimulus;cellular response to leukemia inhibitory factor;negative regulation of translation;positive regulation of transcription by RNA polymerase II;positive regulation of transcription of nucleolar large rRNA by RNA polymerase I	cell cortex;cytoplasm;cytoplasmic ribonucleoprotein granule;extracellular exosome;membrane;nucleolus;nucleoplasm;nucleus;ribonucleoprotein complex	Major pathway of rRNA processing in the nucleolus and cytosol;Metabolism of RNA;rRNA processing;rRNA processing in the nucleus and cytosol	14	14	14	19	19	19	76.613	0	109.68	414360000	134930000	220980000	58444000	0.421822	0.963847	0.216373	0.240583	0.183767	-0.677188	P19338;H7BY16;C9JYW2;C9JLB1;C9J1H7;C9JWL1	P19338;H7BY16	Nucleolin	NCL
3.0255	NaN	3.67503	3.02879	4.00495	NaN	0.00690831	NaN	0.397866						NKAP;NKAPL	chromatin binding;chromatin DNA binding;protein binding;RNA binding	cell differentiation;granulocyte differentiation;hematopoietic stem cell proliferation;hemopoiesis;negative regulation of transcription by RNA polymerase II;negative regulation of transcription, DNA-templated;Notch signaling pathway;positive regulation of alpha-beta T cell differentiation;regulation of transcription, DNA-templated;spermatogenesis;stem cell population maintenance;T cell differenti…	cytosol;nucleoplasm;nucleus		3	3	3	8.2	8.2	8.2	47.138	0	22.936	101950000	49295000	22804000	29847000	1.21099	3.35026	1.05655	3.51687	0.310738	0.202387	Q8N5F7;Q5M9Q1	Q8N5F7;Q5M9Q1	NF-kappa-B-activating protein;NKAP-like protein	NKAP;NKAPL
NaN	1.70531	NaN	NaN	NaN	-0.686499	NaN	-2.50898	NaN						NME1;NME2;NME1-NME2;NME2P1	ATP binding;deoxyribonuclease activity;DNA binding;DNA binding transcription factor activity;gamma-tubulin binding;GTP binding;identical protein binding;kinase activity;magnesium ion binding;metal ion binding;nucleoside diphosphate kinase activity;nucleotide binding;protein binding;protein histidine kinase activity;ribosomal small subunit binding;RNA binding;RNA polymerase II regulatory region se…	cell adhesion;cell differentiation;cellular response to drug;cellular response to fatty acid;cellular response to glucose stimulus;CTP biosynthetic process;DNA metabolic process;endocytosis;GTP biosynthetic process;hippocampus development;integrin-mediated signaling pathway;lactation;mammary gland development;negative regulation of apoptotic process;negative regulation of cell proliferation;negat…	cell periphery;cell projection;centrosome;cytoplasm;cytosol;extracellular exosome;extracellular region;ficolin-1-rich granule lumen;focal adhesion;intermediate filament;lamellipodium;membrane;mitochondrial outer membrane;myelin sheath;nucleus;perinuclear region of cytoplasm;ruffle;ruffle membrane;secretory granule lumen	Immune System;Innate Immune System;Interconversion of nucleotide di- and triphosphates;Metabolism;Metabolism of nucleotides;Neutrophil degranulation	2	2	2	17.1	17.1	17.1	17.149	0	13.88	17532000	4507900	10785000	2239500	0	1.70531	0	-0.686499	0	-2.50898	P15531;E7ERL0;J3KPD9;Q32Q12;O60361;P22392	P15531;E7ERL0;J3KPD9;Q32Q12;O60361;P22392	Nucleoside diphosphate kinase A;Nucleoside diphosphate kinase;Putative nucleoside diphosphate kinase;Nucleoside diphosphate kinase B	NME1;NME2;NME1-NME2;NME2P1
1.58563	1.40953	0.880725	1.38515	1.26652	-0.554189	-0.265882	-1.74957	0.374374	+			+		RPS20	protein binding;RNA binding;structural constituent of ribosome	cytoplasmic translation;nuclear-transcribed mRNA catabolic process, nonsense-mediated decay;rRNA processing;SRP-dependent cotranslational protein targeting to membrane;translation;translational initiation;viral transcription	cytoplasm;cytosol;cytosolic small ribosomal subunit;extracellular exosome;intracellular;membrane;nucleoplasm;ribosome;small ribosomal subunit	Activation of the mRNA upon binding of the cap-binding complex and eIFs, and subsequent binding to 43S;Axon guidance;Cap-dependent Translation Initiation;Developmental Biology;Disease;Eukaryotic Translation Elongation;Eukaryotic Translation Initiation;Eukaryotic Translation Termination;Formation of a pool of free 40S subunits;Formation of the ternary complex, and subsequently, the 43S complex;GTP…	2	2	2	19.3	19.3	19.3	13.373	0	24.907	58250000	20862000	23153000	14235000	1.5877	1.29196	0.418843	0.699161	0.322218	-0.547027	P60866;E5RIP1;E5RJX2;G3XAN0	P60866;E5RIP1;E5RJX2;G3XAN0	40S ribosomal protein S20	RPS20
0.366243	1.82081	-0.202838	-0.125254	0.841766	-0.573875	-0.504939	-2.29499	0.960553						NPM1	activating transcription factor binding;core promoter binding;histone binding;NF-kappaB binding;nucleic acid binding;protein binding;protein heterodimerization activity;protein homodimerization activity;protein kinase binding;protein kinase inhibitor activity;ribosomal large subunit binding;ribosomal small subunit binding;RNA binding;RNA polymerase II transcription coactivator activity;Tat protei…	cell aging;cellular response to UV;CENP-A containing nucleosome assembly;centrosome cycle;DNA damage response, signal transduction by p53 class mediator resulting in cell cycle arrest;DNA repair;intracellular protein transport;negative regulation of apoptotic process;negative regulation of cell proliferation;negative regulation of centrosome duplication;negative regulation of protein kinase activ…	centrosome;cytoplasm;cytoskeleton;cytosol;focal adhesion;membrane;microtubule organizing center;nucleolus;nucleoplasm;nucleus;protein-containing complex;protein-DNA complex;spindle pole centrosome	Cell Cycle;Chromosome Maintenance;Deposition of new CENPA-containing nucleosomes at the centromere;Disease;Gene expression (Transcription);Generic Transcription Pathway;HIV Infection;Host Interactions of HIV factors;Infectious disease;Interactions of Rev with host cellular proteins;Nuclear import of Rev protein;Nucleosome assembly;RNA Polymerase II Transcription;TFAP2A acts as a transcriptional r…	6	6	6	17.7	17.7	17.7	32.575	0	49.324	285670000	94082000	117360000	74228000	0.412473	0.661406	0.0363207	0.0475457	0.235318	-0.613124	P06748;E5RGW4;E5RI98	P06748	Nucleophosmin	NPM1
1.20859	1.57672	1.07895	0.777467	1.26517	0.028852	-0.420994	-1.62736	0.166762	+			+		RPS25	protein binding;RNA binding	nuclear-transcribed mRNA catabolic process, nonsense-mediated decay;rRNA processing;SRP-dependent cotranslational protein targeting to membrane;translation;translational initiation;viral transcription	cytosol;cytosolic small ribosomal subunit;extracellular exosome;nucleolus;nucleoplasm;nucleus;ribosome;small ribosomal subunit	Activation of the mRNA upon binding of the cap-binding complex and eIFs, and subsequent binding to 43S;Axon guidance;Cap-dependent Translation Initiation;Developmental Biology;Disease;Eukaryotic Translation Elongation;Eukaryotic Translation Initiation;Eukaryotic Translation Termination;Formation of a pool of free 40S subunits;Formation of the ternary complex, and subsequently, the 43S complex;GTP…	3	3	3	22.4	22.4	22.4	13.742	0	21.888	119180000	45319000	46693000	27167000	1.88163	1.28809	0.710498	0.690497	0.44747	-0.627197	P62851	P62851	40S ribosomal protein S25	RPS25
0.732644	1.64667	-0.226139	0.379658	0.687567	-0.253051	-0.100237	-1.6626	0.659312						NUDC	cadherin binding;protein binding;unfolded protein binding	cell cycle;cell division;cell proliferation;multicellular organism development;protein folding;sister chromatid cohesion	cytoplasm;cytoskeleton;cytosol;integral component of membrane;membrane;microtubule;nucleoplasm;nucleus	Amplification of signal from unattached kinetochores via a MAD2 inhibitory signal;Amplification of signal from the kinetochores;Cell Cycle;Cell Cycle Checkpoints;Cell Cycle, Mitotic;M Phase;Mitotic Anaphase;Mitotic Metaphase and Anaphase;Mitotic Prometaphase;Mitotic Spindle Checkpoint;Mitotic Telophase/Cytokinesis;Resolution of Sister Chromatid Cohesion;RHO GTPase Effectors;RHO GTPases Activate F…	8	8	8	26.6	26.6	26.6	38.242	0	49.354	77729000	22724000	37456000	17548000	0.50084	0.717725	0.366177	0.271391	0.190886	-0.36784	Q9Y266;A0A0A0MSU9	Q9Y266	Nuclear migration protein nudC	NUDC
-1.07922	NaN	0.9536	-2.40436	0.881986	NaN	-1.65454	NaN	-0.0448837						OAT	catalytic activity;identical protein binding;ornithine-oxo-acid transaminase activity;pyridoxal phosphate binding;transaminase activity;transferase activity	cellular amino acid biosynthetic process;L-proline biosynthetic process;protein hexamerization;visual perception	cytoplasm;mitochondrial matrix;mitochondrion;nucleoplasm	Amino acid synthesis and interconversion (transamination);Metabolism;Metabolism of amino acids and derivatives	2	2	2	5.5	5.5	5.5	48.534	0	19.473	34318000	11556000	6476800	16286000	0.0174085	-0.062812	0.140365	-0.761186	0.316292	-0.84971	P04181	P04181	Ornithine aminotransferase, mitochondrial;Ornithine aminotransferase, hepatic form;Ornithine aminotransferase, renal form	OAT
1.34659	1.77695	-0.627204	0.199901	0.918551	-0.328091	-0.920789	-2.15972	0.512678						P4HB	integrin binding;isomerase activity;peptide disulfide oxidoreductase activity;procollagen-proline 4-dioxygenase activity;protein binding;protein disulfide isomerase activity;protein heterodimerization activity;RNA binding	cell redox homeostasis;cellular protein metabolic process;cellular response to hypoxia;cellular response to oxidative stress;chylomicron assembly;interleukin-12-mediated signaling pathway;interleukin-23-mediated signaling pathway;oxidation-reduction process;peptidyl-proline hydroxylation to 4-hydroxy-L-proline;positive regulation of viral entry into host cell;post-translational protein modificati…	cell;endoplasmic reticulum;endoplasmic reticulum chaperone complex;endoplasmic reticulum lumen;endoplasmic reticulum-Golgi intermediate compartment;external side of plasma membrane;extracellular exosome;extracellular region;focal adhesion;melanosome;membrane;plasma membrane;procollagen-proline 4-dioxygenase complex	Cellular responses to external stimuli;Cellular responses to stress;Chylomicron assembly;Collagen biosynthesis and modifying enzymes;Collagen formation;Cytokine Signaling in Immune system;Detoxification of Reactive Oxygen Species;Extracellular matrix organization;Hedgehog ligand biogenesis;Immune System;Interleukin-12 family signaling;Interleukin-12 signaling;Interleukin-23 signaling;Metabolism o…	5	5	5	11.4	11.4	11.4	52.502	0	37.924	34072000	9971200	18703000	5397900	0.422834	0.832111	0.266245	0.263454	0.416707	-0.855943	H7BZ94;P07237;H0Y3Z3;I3NI03;I3L398;I3L4M2;I3L3U6;I3L312	H7BZ94;P07237;H0Y3Z3	Protein disulfide-isomerase	P4HB
NaN	3.02614	NaN	NaN	NaN	-0.597824	NaN	-3.29039	NaN						PA2G4	DNA binding;DNA binding transcription factor activity;protein binding;RNA binding;ubiquitin protein ligase binding	cell cycle arrest;cell proliferation;negative regulation of apoptotic process;negative regulation of transcription, DNA-templated;neutrophil degranulation;positive regulation of cell differentiation;regulation of transcription, DNA-templated;regulation of translation;rRNA processing;transcription, DNA-templated	azurophil granule lumen;cytoplasm;extracellular exosome;extracellular region;membrane;nucleolus;nucleus	Immune System;Innate Immune System;Neutrophil degranulation	5	5	5	14.2	14.2	14.2	43.786	0	55.639	30310000	4289800	23694000	2325600	0	3.02614	0	-0.597824	0	-3.29039	Q9UQ80;F8VR77;H0YIN7;F8W0A3	Q9UQ80;F8VR77	Proliferation-associated protein 2G4	PA2G4
0.603731	0.980903	0.0114957	-0.0392788	0.548333	-0.241424	-0.545908	-0.940396	0.467813						PABPC1	mRNA 3'-UTR binding;nucleic acid binding;poly(A) binding;poly(U) RNA binding;protein binding;protein C-terminus binding;RNA binding;translation activator activity	chromatin remodeling;chromatin-mediated maintenance of transcription;gene silencing by RNA;mRNA metabolic process;mRNA polyadenylation;mRNA processing;mRNA splicing, via spliceosome;mRNA stabilization;negative regulation of nuclear-transcribed mRNA catabolic process, nonsense-mediated decay;nuclear-transcribed mRNA catabolic process, nonsense-mediated decay;nuclear-transcribed mRNA poly(A) tail s…	catalytic step 2 spliceosome;cytoplasm;cytoplasmic ribonucleoprotein granule;cytoplasmic stress granule;cytosol;extracellular exosome;focal adhesion;membrane;mitochondrial matrix;mitochondrion;nucleus;ribonucleoprotein complex;spliceosomal complex	Activation of the mRNA upon binding of the cap-binding complex and eIFs, and subsequent binding to 43S;AUF1 (hnRNP D0) binds and destabilizes mRNA;Axon guidance;Cap-dependent Translation Initiation;Deadenylation of mRNA;Deadenylation-dependent mRNA decay;Developmental Biology;Eukaryotic Translation Initiation;L13a-mediated translational silencing of Ceruloplasmin expression;Metabolism of proteins…	8	8	5	16.1	16.1	9.2	58.535	0	62.778	160600000	55067000	57296000	48237000	0.699033	0.532043	0.129215	0.0892099	0.298224	-0.339497	A0A087WTT1;E7EQV3;P11940;E7ERJ7;H0YAP2;H0YBN4;H0YAR2;E5RGH3;E5RH24;E5RJB9;Q9H361;B1ANR1;E5RHG7;H0YEQ8;H0YB86;H0YCC8;Q96DU9;Q4VXU2	A0A087WTT1;E7EQV3;P11940;E7ERJ7;H0YAP2;H0YBN4;H0YAR2	Polyadenylate-binding protein;Polyadenylate-binding protein 1	PABPC1
0.271827	1.10789	-0.465221	-0.202261	0.220816	-0.642865	-0.569586	-1.84265	0.686847						PAICS	ATP binding;cadherin binding;carboxy-lyase activity;catalytic activity;identical protein binding;ligase activity;lyase activity;nucleotide binding;phosphoribosylaminoimidazole carboxylase activity;phosphoribosylaminoimidazolesuccinocarboxamide synthase activity;protein binding	'de novo' IMP biosynthetic process;metabolic process;purine nucleobase biosynthetic process;purine nucleotide biosynthetic process;purine ribonucleoside monophosphate biosynthetic process	cytoplasm;cytosol;extracellular exosome;membrane	Metabolism;Metabolism of nucleotides;Nucleobase biosynthesis;Purine ribonucleoside monophosphate biosynthesis	2	2	2	5.3	5.3	5.3	45.651	0	17.267	45592000	15243000	19126000	11224000	0.243037	0.304831	0.308258	-0.208103	0.289513	-0.575128	E9PBS1;P22234;D6RF62	E9PBS1;P22234;D6RF62	Multifunctional protein ADE2;Phosphoribosylaminoimidazole-succinocarboxamide synthase;Phosphoribosylaminoimidazole carboxylase	PAICS
1.42124	1.57647	0.854953	0.826412	1.06546	0.0758749	-0.54789	-1.60331	0.162444	+			+		RPS3	class I DNA-(apurinic or apyrimidinic site) endonuclease activity;damaged DNA binding;DNA binding;DNA N-glycosylase activity;DNA-(apurinic or apyrimidinic site) endonuclease activity;endodeoxyribonuclease activity;enzyme binding;Hsp70 protein binding;Hsp90 protein binding;iron-sulfur cluster binding;kinase binding;lyase activity;microtubule binding;mRNA binding;oxidized purine DNA binding;oxidize…	apoptotic process;cell cycle;cell division;cellular response to DNA damage stimulus;cellular response to hydrogen peroxide;cellular response to tumor necrosis factor;chromosome segregation;cytoplasmic translation;DNA damage response, detection of DNA damage;DNA repair;negative regulation of DNA repair;negative regulation of protein ubiquitination;negative regulation of translation;nuclear-transcr…	cytoplasm;cytoskeleton;cytosol;cytosolic small ribosomal subunit;endoplasmic reticulum;extracellular exosome;focal adhesion;membrane;mitochondrial inner membrane;mitochondrial matrix;mitochondrion;mitotic spindle;NF-kappaB complex;nucleolus;nucleoplasm;nucleus;plasma membrane;polysome;ribonucleoprotein complex;ribosome;ruffle membrane;small ribosomal subunit;spindle	Activation of the mRNA upon binding of the cap-binding complex and eIFs, and subsequent binding to 43S;Axon guidance;Cap-dependent Translation Initiation;Developmental Biology;Disease;Eukaryotic Translation Elongation;Eukaryotic Translation Initiation;Eukaryotic Translation Termination;Formation of a pool of free 40S subunits;Formation of the ternary complex, and subsequently, the 43S complex;GTP…	11	11	11	48.6	48.6	48.6	26.688	0	90.834	338470000	120740000	125990000	91742000	1.55385	1.28422	0.799184	0.655916	0.487556	-0.66292	P23396;E9PL09;E9PPU1;F2Z2S8;H0YCJ7;H0YEU2;H0YF32;E9PQ96;E9PJH4;E9PK82;E9PSF4;E9PQX2;H0YES8	P23396;E9PL09;E9PPU1;F2Z2S8;H0YCJ7;H0YEU2;H0YF32	40S ribosomal protein S3	RPS3
0.335262	0.800745	0.0751904	-0.15095	0.339236	-0.0141644	-0.418234	-0.783862	0.165192						PCBP1	cadherin binding;DNA binding;mRNA binding;nucleic acid binding;protein binding;RNA binding;RNA polymerase II transcription factor activity, sequence-specific DNA binding;sequence-specific single stranded DNA binding;single-stranded DNA binding	mRNA splicing, via spliceosome;positive regulation of transcription by RNA polymerase II;RNA metabolic process;viral RNA genome replication	cytoplasm;cytoplasmic ribonucleoprotein granule;cytosol;extracellular exosome;membrane;nuclear speck;nucleoplasm;nucleus	Metabolism of RNA;mRNA Splicing;mRNA Splicing - Major Pathway;Processing of Capped Intron-Containing Pre-mRNA	5	5	2	13.2	13.2	5.6	37.497	0	35.632	119550000	39926000	42915000	36713000	0.704506	0.403732	0.137004	0.0580406	0.471677	-0.345635	Q15365	Q15365	Poly(rC)-binding protein 1	PCBP1
NaN	2.51096	NaN	NaN	NaN	0.0494913	NaN	-2.01502	NaN						PDIA3	cysteine-type endopeptidase activity;disulfide oxidoreductase activity;identical protein binding;isomerase activity;peptide disulfide oxidoreductase activity;phospholipase C activity;protein binding;protein disulfide isomerase activity;RNA binding	antigen processing and presentation of exogenous peptide antigen via MHC class I, TAP-dependent;antigen processing and presentation of peptide antigen via MHC class I;cell redox homeostasis;oxidation-reduction process;positive regulation of extrinsic apoptotic signaling pathway;protein folding;protein folding in endoplasmic reticulum;proteolysis;response to endoplasmic reticulum stress	cell surface;endoplasmic reticulum;endoplasmic reticulum lumen;extracellular exosome;extracellular space;focal adhesion;melanosome;myelin sheath;nucleus;phagocytic vesicle;recycling endosome membrane	Adaptive Immune System;Antigen Presentation: Folding, assembly and peptide loading of class I MHC;Antigen processing-Cross presentation;Asparagine N-linked glycosylation;Calnexin/calreticulin cycle;Class I MHC mediated antigen processing & presentation;ER-Phagosome pathway;Immune System;Metabolism of proteins;N-glycan trimming in the ER and Calnexin/Calreticulin cycle;Post-translational protein m…	6	6	5	14.7	14.7	12.3	56.782	0	47.925	27939000	4780600	16981000	6178300	0	2.51096	0	0.0494913	0	-2.01502	P30101	P30101	Protein disulfide-isomerase A3	PDIA3
NaN	1.42336	NaN	NaN	NaN	-0.254289	NaN	-1.67766	NaN						PDIA6	isomerase activity;peptide disulfide oxidoreductase activity;protein binding;protein disulfide isomerase activity	apoptotic cell clearance;cell redox homeostasis;cellular protein metabolic process;IRE1-mediated unfolded protein response;oxidation-reduction process;post-translational protein modification;protein folding;response to endoplasmic reticulum stress	cytosol;endoplasmic reticulum;endoplasmic reticulum chaperone complex;endoplasmic reticulum lumen;endoplasmic reticulum membrane;endoplasmic reticulum-Golgi intermediate compartment;extracellular exosome;extracellular space;melanosome;membrane;plasma membrane	IRE1alpha activates chaperones;Metabolism of proteins;Post-translational protein modification;Post-translational protein phosphorylation;Regulation of Insulin-like Growth Factor (IGF) transport and uptake by Insulin-like Growth Factor Binding Proteins (IGFBPs);Unfolded Protein Response (UPR);XBP1(S) activates chaperone genes	2	2	2	6.6	6.6	6.6	48.121	0	11.458	4189700	975660	2575800	638260	0	1.42336	0	-0.254289	0	-1.67766	Q15084	Q15084	Protein disulfide-isomerase A6	PDIA6
0.895985	-0.451248	-0.219287	0.417367	-0.379954	-0.277324	-0.40337	0.112633	-0.23008						PFKFB3	6-phosphofructo-2-kinase activity;ATP binding;catalytic activity;fructose-2,6-bisphosphate 2-phosphatase activity;fructose-6-phosphate binding;hydrolase activity;identical protein binding;kinase activity;nucleotide binding;protein binding;protein kinase binding;transferase activity	animal organ regeneration;brain development;carbohydrate phosphorylation;dephosphorylation;fructose 2,6-bisphosphate metabolic process;fructose metabolic process;gluconeogenesis;glucose catabolic process;glycolytic process;lactate metabolic process;metabolic process;negative regulation of glycolytic process;phosphorylation;positive regulation of glucokinase activity;positive regulation of glycoly…	6-phosphofructo-2-kinase/fructose-2,6-biphosphatase complex;cytoplasm;cytosol;nucleoplasm;nucleus	Glucose metabolism;Glycolysis;Integration of energy metabolism;Metabolism;Metabolism of carbohydrates;PKA-mediated phosphorylation of key metabolic factors;PP2A-mediated dephosphorylation of key metabolic factors	8	8	8	16.8	16.8	16.8	58.775	0	68.503	215180000	79644000	72358000	63174000	0.0588643	0.0751504	0.10805	-0.0799703	0.430951	-0.173606	Q5W015;Q5VX20;A0A1W2PR17;Q16875;F2Z2I2;H0Y483;A0A1W2PNV9;Q9H178;I1Z9G3;Q4VBA9;Q66S35;Q16877;P16118;O60825	Q5W015;Q5VX20;A0A1W2PR17;Q16875;F2Z2I2	6-phosphofructo-2-kinase/fructose-2,6-bisphosphatase 3;6-phosphofructo-2-kinase;Fructose-2,6-bisphosphatase	PFKFB3
NaN	2.79275	NaN	NaN	NaN	0.15082	NaN	-1.389	NaN						PGAM1;PGAM2	2,3-bisphosphoglycerate-dependent phosphoglycerate mutase activity;bisphosphoglycerate mutase activity;catalytic activity;cofactor binding;hydrolase activity;intramolecular transferase activity, phosphotransferases;isomerase activity;phosphoglycerate mutase activity;protein binding;protein kinase binding	canonical glycolysis;gluconeogenesis;glycolytic process;metabolic process;neutrophil degranulation;Notch signaling pathway;positive regulation of flagellated sperm motility;regulation of glycolytic process;regulation of pentose-phosphate shunt;respiratory burst;response to inorganic substance;response to mercury ion;spermatogenesis;striated muscle contraction	cytoplasm;cytosol;extracellular exosome;extracellular region;ficolin-1-rich granule lumen;membrane;myelin sheath;nucleus;secretory granule lumen;sperm principal piece	Gluconeogenesis;Glucose metabolism;Glycolysis;Immune System;Innate Immune System;Metabolism;Metabolism of carbohydrates;Neutrophil degranulation	3	3	3	13	13	13	28.804	0	21.122	16318000	1386600	11510000	3421100	0	2.79275	0	0.15082	0	-1.389	P18669;P15259;Q8N0Y7	P18669;P15259	Phosphoglycerate mutase 1;Phosphoglycerate mutase 2	PGAM1;PGAM2
4.69007	1.33908	3.64927	3.85778	2.20776	0.877037	-0.932499	-0.403695	-1.43936						PGAM5	GTPase activator activity;hydrolase activity;phosphatase activity;phosphoprotein phosphatase activity;protein binding;protein serine/threonine phosphatase activity;protein-containing complex binding;signal transducer, downstream of receptor, with serine/threonine phosphatase activity	dephosphorylation;macroautophagy;necroptotic process;positive regulation of GTPase activity;programmed cell death;protein dephosphorylation;signal transduction	integral component of membrane;membrane;mitochondrial outer membrane;mitochondrion		4	4	4	12.5	12.5	12.5	32.004	0	24.403	63047000	23131000	19123000	20793000	1.08254	3.22614	0.938273	2.31419	1.04341	-0.925184	Q96HS1;F5GXG4	Q96HS1;F5GXG4	Serine/threonine-protein phosphatase PGAM5, mitochondrial	PGAM5
NaN	2.62709	-1.70369	NaN	0.570486	-0.786671	NaN	-3.41276	2.14618						PGK1	ATP binding;kinase activity;nucleotide binding;phosphoglycerate kinase activity;protein binding;protein-disulfide reductase activity;transferase activity	canonical glycolysis;cellular response to hypoxia;epithelial cell differentiation;flagellated sperm motility;gluconeogenesis;glycolytic process;negative regulation of angiogenesis;phosphorylation;plasminogen activation	cilium;cytoplasm;cytosol;extracellular exosome;extracellular space;membrane;membrane raft;nucleus;sperm fibrous sheath	Gluconeogenesis;Glucose metabolism;Glycolysis;Metabolism;Metabolism of carbohydrates	7	7	7	17	17	17	44.614	0	43.298	64021000	11340000	44706000	7975400	0.06235	0.461702	0.0460298	-0.108093	0.0668249	-0.633291	P00558;P07205	P00558	Phosphoglycerate kinase 1	PGK1
NaN	1.51707	NaN	NaN	NaN	-1.00167	NaN	-2.65626	NaN						PHGDH	electron transfer activity;L-malate dehydrogenase activity;NAD binding;oxidoreductase activity;oxidoreductase activity, acting on the CH-OH group of donors, NAD or NADP as acceptor;phosphoglycerate dehydrogenase activity	brain development;cellular amino acid biosynthetic process;electron transport chain;G1 to G0 transition;gamma-aminobutyric acid metabolic process;glial cell development;glutamine metabolic process;glycine metabolic process;L-serine biosynthetic process;L-serine metabolic process;metabolic process;neural tube development;neurogenesis;neuron projection development;oxidation-reduction process;regula…	cytosol;extracellular exosome;myelin sheath	Amino acid synthesis and interconversion (transamination);Metabolism;Metabolism of amino acids and derivatives;Serine biosynthesis	4	4	4	9	9	9	56.65	0	33.287	35705000	10444000	20293000	4968900	0	1.51707	0	-1.00167	0	-2.65626	O43175;Q5SZU1	O43175;Q5SZU1	D-3-phosphoglycerate dehydrogenase	PHGDH
NaN	-3.01508	NaN	NaN	NaN	NaN	NaN	NaN	NaN						PIGR	polymeric immunoglobulin receptor activity	detection of chemical stimulus involved in sensory perception of bitter taste;epidermal growth factor receptor signaling pathway;Fc receptor signaling pathway;immunoglobulin transcytosis in epithelial cells mediated by polymeric immunoglobulin receptor;neutrophil degranulation;receptor clustering;retina homeostasis	azurophil granule membrane;extracellular exosome;extracellular region;extracellular space;integral component of membrane;integral component of plasma membrane;membrane;plasma membrane;receptor complex	Immune System;Innate Immune System;Neutrophil degranulation	2	2	2	2	2	2	83.283	0	11.058	9880200	6893200	513600	2473400	0	-3.01508	0	NaN	0	NaN	P01833	P01833	Polymeric immunoglobulin receptor;Secretory component	PIGR
-0.0230424	0.340277	0.177216	-0.18409	0.35345	0.13606	-0.124802	-0.18025	0.391437						PIN4	bent DNA binding;DNA binding;double-stranded DNA binding;isomerase activity;peptidyl-prolyl cis-trans isomerase activity;protein binding;RNA binding	protein peptidyl-prolyl isomerization;rRNA processing	cytoplasm;cytoskeleton;mitochondrial matrix;mitochondrion;nucleolus;nucleus;preribosome;spindle		3	3	3	23.7	23.7	23.7	13.81	0	23.709	122350000	43910000	37838000	40606000	0.589624	0.164817	0.235632	0.101807	0.0511788	0.0287949	Q9Y237;H0Y4T6;J3KMW3;H0Y8P6;H0Y610	Q9Y237	Peptidyl-prolyl cis-trans isomerase NIMA-interacting 4	PIN4
0.918033	1.75318	-0.923222	0.0311203	0.698927	-1.06658	-0.920107	-2.8427	1.61184						PKM	ADP binding;ATP binding;cadherin binding;catalytic activity;identical protein binding;kinase activity;magnesium ion binding;metal ion binding;MHC class II protein complex binding;nucleotide binding;potassium ion binding;protein binding;pyruvate kinase activity;RNA binding;thyroid hormone binding;transferase activity	animal organ regeneration;ATP biosynthetic process;canonical glycolysis;carbohydrate metabolic process;cellular response to epinephrine stimulus;cellular response to insulin stimulus;glucose metabolic process;glycolytic process;liver development;metabolic process;neutrophil degranulation;phosphorylation;programmed cell death;protein homotetramerization;pyruvate biosynthetic process;response to AT…	cilium;cytoplasm;cytosol;extracellular exosome;extracellular matrix;extracellular region;extracellular vesicle;ficolin-1-rich granule lumen;mitochondrion;myelin sheath;nucleus;pyruvate kinase complex;secretory granule lumen;vesicle	Immune System;Innate Immune System;Neutrophil degranulation	12	12	12	27.7	27.7	27.7	57.936	0	124.55	509680000	168260000	266810000	74614000	0.269332	0.582663	0.0717691	-0.112177	0.197772	-0.716987	P14618;H3BTN5;B4DNK4;H3BQ34;H3BR70;H3BT25;H3BUW1;H3BTJ2;H3BN34;H3BQZ3;H3BU13;P30613	P14618;H3BTN5;B4DNK4;H3BQ34;H3BR70	Pyruvate kinase PKM;Pyruvate kinase	PKM
NaN	1.85583	NaN	NaN	NaN	-0.636279	NaN	-2.49216	NaN						PLS3;LCP1;PLS1	actin binding;actin filament binding;calcium ion binding;GTPase binding;identical protein binding;integrin binding;metal ion binding;structural constituent of cytoskeleton	actin crosslink formation;actin filament bundle assembly;actin filament network formation;animal organ regeneration;bone development;cell migration;extracellular matrix disassembly;interleukin-12-mediated signaling pathway;intestinal D-glucose absorption;positive regulation of multicellular organism growth;positive regulation of podosome assembly;positive regulation of protein localization to pla…	actin cytoskeleton;actin filament;actin filament bundle;brush border;cell junction;cell projection;cytoplasm;cytoskeleton;cytosol;extracellular exosome;extracellular space;filopodium;focal adhesion;membrane;perinuclear region of cytoplasm;phagocytic cup;plasma membrane;podosome;ruffle;ruffle membrane;stress fiber;terminal web	Cytokine Signaling in Immune system;Gene and protein expression by JAK-STAT signaling after Interleukin-12 stimulation;Immune System;Interleukin-12 family signaling;Interleukin-12 signaling;Signaling by Interleukins	4	4	4	7.8	7.8	7.8	69.334	0	22.357	8641900	1380700	6599000	662260	0	1.85583	0	-0.636279	0	-2.49216	A0A0A0MSQ0;P13797;P13796;Q14651;U3KQI3;H7C4N2;Q5TBN3;C9JAM8	A0A0A0MSQ0;P13797;P13796;Q14651	Plastin-3;Plastin-2;Plastin-1	PLS3;LCP1;PLS1
NaN	1.97787	NaN	NaN	NaN	-0.80773	NaN	-2.87091	NaN						PPIA	cyclosporin A binding;isomerase activity;peptidyl-prolyl cis-trans isomerase activity;protein binding;RNA binding;unfolded protein binding;virion binding	entry into host cell;establishment of integrated proviral latency;fusion of virus membrane with host plasma membrane;interleukin-12-mediated signaling pathway;leukocyte migration;lipid particle organization;neutrophil degranulation;positive regulation of protein secretion;positive regulation of viral genome replication;protein folding;protein peptidyl-prolyl isomerization;regulation of viral geno…	cytoplasm;cytosol;extracellular exosome;extracellular region;extracellular space;ficolin-1-rich granule lumen;focal adhesion;membrane;nucleus;protein-containing complex;secretory granule lumen;vesicle	Adaptive Immune System;APOBEC3G mediated resistance to HIV-1 infection;Assembly Of The HIV Virion;Basigin interactions;Binding and entry of HIV virion;Budding and maturation of HIV virion;Calcineurin activates NFAT;Cell surface interactions at the vascular wall;Cytokine Signaling in Immune system;Disease;Downstream signaling events of B Cell Receptor (BCR);Early Phase of HIV Life Cycle;Gene and p…	4	4	4	21.8	21.8	21.8	18.012	0	29.266	62712000	15688000	38879000	8145400	0	1.97787	0	-0.80773	0	-2.87091	P62937;F8WE65;C9J5S7;P0DN37;P0DN26;A0A0H2UH34;A0A0B4J2A2;A0A075B767;A0A075B759;Q9Y536;F5H284	P62937;F8WE65;C9J5S7	Peptidyl-prolyl cis-trans isomerase A;Peptidyl-prolyl cis-trans isomerase A, N-terminally processed;Peptidyl-prolyl cis-trans isomerase	PPIA
0.0193897	-0.0377545	0.104605	-0.397694	0.34225	-0.0435567	-0.495919	0.0384361	0.258166						PPIB	collagen binding;isomerase activity;peptidyl-prolyl cis-trans isomerase activity;protein binding;protein-containing complex binding;RNA binding;RNA polymerase binding;unfolded protein binding	bone development;chaperone-mediated protein folding;positive regulation by host of viral genome replication;positive regulation by host of viral process;positive regulation of multicellular organism growth;protein folding;protein peptidyl-prolyl isomerization;protein stabilization;regulation of post-translational protein modification	endoplasmic reticulum;endoplasmic reticulum chaperone complex;endoplasmic reticulum lumen;extracellular exosome;focal adhesion;melanosome;membrane;nucleus;perinuclear region of cytoplasm;protein-containing complex;smooth endoplasmic reticulum	Collagen biosynthesis and modifying enzymes;Collagen formation;Extracellular matrix organization	8	8	8	35.6	35.6	35.6	23.742	0	98.353	1265700000	436500000	383930000	445290000	0.252639	0.0287467	0.0499096	-0.033	0.0998187	-0.0664387	P23284	P23284	Peptidyl-prolyl cis-trans isomerase B	PPIB
1.47421	1.40245	0.969749	1.15724	1.07543	1.03132	-0.164124	-0.713119	-0.139207	+	+		+	+	SARNP	DNA binding;protein binding;RNA binding	mRNA 3'-end processing;mRNA export from nucleus;mRNA transport;regulation of transcription, DNA-templated;regulation of translation;RNA export from nucleus;termination of RNA polymerase II transcription;transcription, DNA-templated	cytoplasmic ribonucleoprotein granule;nuclear speck;nucleoplasm;nucleus;transcription export complex	Cleavage of Growing Transcript in the Termination Region;Gene expression (Transcription);Metabolism of RNA;mRNA 3'-end processing;Processing of Capped Intron-Containing Pre-mRNA;RNA Polymerase II Transcription;RNA Polymerase II Transcription Termination;Transport of Mature mRNA derived from an Intron-Containing Transcript;Transport of Mature Transcript to Cytoplasm	5	5	5	26.2	26.2	26.2	23.671	0	41.913	63023000	20192000	21248000	21583000	1.83067	1.28214	2.94025	1.088	0.67333	-0.338817	P82979;F8VZQ9;H0YHG0;F8VS12	P82979;F8VZQ9;H0YHG0	SAP domain-containing ribonucleoprotein	SARNP
0.357363	-0.066382	0.511367	0.362696	1.0854	1.09754	0.0545011	0.979806	0.570379						PPIL4	isomerase activity;nucleic acid binding;peptidyl-prolyl cis-trans isomerase activity;RNA binding	protein peptidyl-prolyl isomerization;regulation of phosphorylation of RNA polymerase II C-terminal domain	cytosol;nucleoplasm;nucleus	Metabolism of RNA;mRNA Splicing;mRNA Splicing - Major Pathway;Processing of Capped Intron-Containing Pre-mRNA	10	10	10	19.9	19.9	19.9	57.224	0	76.908	429980000	140380000	151200000	138400000	0.582297	0.267449	1.13608	0.848548	0.735746	0.534895	Q8WUA2	Q8WUA2	Peptidyl-prolyl cis-trans isomerase-like 4	PPIL4
NaN	NaN	0.557582	NaN	0.363809	NaN	NaN	NaN	-0.584097						PPM1A	calmodulin-dependent protein phosphatase activity;catalytic activity;cation binding;hydrolase activity;magnesium ion binding;manganese ion binding;metal ion binding;phosphoprotein phosphatase activity;protein binding;protein serine/threonine phosphatase activity;R-SMAD binding;signal transducer activity	cell cycle arrest;cellular response to transforming growth factor beta stimulus;dephosphorylation;negative regulation of BMP signaling pathway;negative regulation of I-kappaB kinase/NF-kappaB signaling;negative regulation of NIK/NF-kappaB signaling;negative regulation of SMAD protein complex assembly;negative regulation of transcription by RNA polymerase II;negative regulation of transforming gro…	cytoplasm;cytosol;membrane;nucleoplasm;nucleus;plasma membrane	Downregulation of SMAD2/3:SMAD4 transcriptional activity;Energy dependent regulation of mTOR by LKB1-AMPK;Gene expression (Transcription);Generic Transcription Pathway;mTOR signalling;RNA Polymerase II Transcription;Signal Transduction;Signaling by TGF-beta family members;Signaling by TGF-beta Receptor Complex;Transcriptional activity of SMAD2/SMAD3:SMAD4 heterotrimer	2	2	2	7.9	7.9	7.9	42.447	0	17.28	34761000	11938000	9546600	13277000	0	0.557582	0	0.363809	0	-0.584097	P35813;E9PL75;E9PJN3;E9PKB5	P35813;E9PL75;E9PJN3;E9PKB5	Protein phosphatase 1A	PPM1A
0.264357	1.20314	-0.182721	-0.346758	0.28286	-0.36175	-0.747052	-1.48677	0.305699						PPP2R1A	protein antigen binding;protein binding;protein heterodimerization activity;protein phosphatase regulator activity;protein serine/threonine phosphatase activity	apoptotic process;ceramide metabolic process;chromosome segregation;ciliary basal body-plasma membrane docking;female meiotic nuclear division;G2/M transition of mitotic cell cycle;inactivation of MAPK activity;meiotic sister chromatid cohesion, centromeric;meiotic spindle elongation;mitotic nuclear envelope reassembly;mitotic sister chromatid separation;negative regulation of cell growth;negativ…	cell projection;chromosome;chromosome, centromeric region;cytoplasm;cytosol;dendrite;extracellular exosome;lateral plasma membrane;membrane;microtubule cytoskeleton;mitochondrion;nucleus;plasma membrane;protein phosphatase type 2A complex	Adaptive Immune System;AMER1 mutants destabilize the destruction complex;Amplification of signal from unattached kinetochores via a MAD2 inhibitory signal;Amplification of signal from the kinetochores;Anchoring of the basal body to the plasma membrane;APC truncation mutants have impaired AXIN binding;AURKA Activation by TPX2;AXIN missense mutants destabilize the destruction complex;AXIN mutants d…	3	3	3	8	8	8	45.604	0	23.914	34704000	10959000	14382000	9362800	0.393236	0.428258	0.2419	-0.141883	0.465996	-0.642708	B3KQV6;P30153;E9PH38;C9J9C1	B3KQV6;P30153;E9PH38	Serine/threonine-protein phosphatase 2A 65 kDa regulatory subunit A alpha isoform	PPP2R1A
NaN	1.05179	NaN	NaN	NaN	-0.767757	NaN	-1.82271	NaN						PPP2R2A;PPP2R2D	protein binding;protein phosphatase regulator activity;protein serine/threonine phosphatase activity	cell cycle;cell division;developmental process;exit from mitosis;G2/M transition of mitotic cell cycle;mitotic cell cycle;mitotic nuclear envelope reassembly;nuclear-transcribed mRNA catabolic process, nonsense-mediated decay;peptidyl-serine dephosphorylation;protein dephosphorylation;regulation of phosphoprotein phosphatase activity;response to morphine	cytoplasm;cytosol;nucleoplasm;protein phosphatase type 2A complex	Cell Cycle;Cell Cycle, Mitotic;Cyclin A/B1/B2 associated events during G2/M transition;Cyclin D associated events in G1;G1 Phase;G2/M Transition;Initiation of Nuclear Envelope Reformation;M Phase;MASTL Facilitates Mitotic Progression;Metabolism of RNA;Mitotic Anaphase;Mitotic G1-G1/S phases;Mitotic G2-G2/M phases;Mitotic Metaphase and Anaphase;Mitotic Prophase;Nonsense Mediated Decay (NMD) enhanc…	2	2	2	5.1	5.1	5.1	51.691	0	17.358	14437000	4707400	6449500	3280000	0	1.05179	0	-0.767757	0	-1.82271	P63151;A0A1W2PQI2;E5RIY1;E5RFR9;Q66LE6	P63151;A0A1W2PQI2;E5RIY1;E5RFR9;Q66LE6	Serine/threonine-protein phosphatase 2A 55 kDa regulatory subunit B alpha isoform;Serine/threonine-protein phosphatase 2A 55 kDa regulatory subunit B delta isoform	PPP2R2A;PPP2R2D
0.415191	0.538737	-0.251848	0.0889144	0.691033	-0.572694	-0.349456	-1.08727	0.881933						PRDX1	antioxidant activity;cadherin binding;identical protein binding;oxidoreductase activity;peroxidase activity;peroxiredoxin activity;protein binding;RNA binding;thioredoxin peroxidase activity	cell proliferation;cell redox homeostasis;cellular oxidant detoxification;cellular response to oxidative stress;erythrocyte homeostasis;hydrogen peroxide catabolic process;natural killer cell activation;natural killer cell mediated cytotoxicity;oxidation-reduction process;regulation of NIK/NF-kappaB signaling;regulation of stress-activated MAPK cascade;removal of superoxide radicals;response to o…	cell;cytoplasm;cytosol;extracellular exosome;extracellular space;melanosome;myelin sheath;nucleus	Cellular responses to external stimuli;Cellular responses to stress;Deregulated CDK5 triggers multiple neurodegenerative pathways in Alzheimer's disease models;Detoxification of Reactive Oxygen Species;Disease;Gene expression (Transcription);Generic Transcription Pathway;Neurodegenerative Diseases;RNA Polymerase II Transcription;TP53 Regulates Metabolic Genes;Transcriptional Regulation by TP53	9	9	7	46.7	46.7	37.7	22.11	0	75.851	307930000	120960000	110000000	76975000	0.355436	0.234027	0.0618177	0.0690845	0.109012	-0.184932	Q06830;A0A0A0MSI0;A0A0A0MRQ5	Q06830;A0A0A0MSI0	Peroxiredoxin-1	PRDX1
0.165321	0.583326	-0.10324	-0.294312	0.556457	-0.351038	-0.374393	-0.87689	0.662574						PRDX4	antioxidant activity;oxidoreductase activity;peroxidase activity;peroxiredoxin activity;protein binding;protein homodimerization activity;thioredoxin peroxidase activity	4-hydroxyproline metabolic process;cell redox homeostasis;cellular oxidant detoxification;extracellular matrix organization;I-kappaB phosphorylation;male gonad development;negative regulation of male germ cell proliferation;neutrophil degranulation;oxidation-reduction process;protein maturation by protein folding;reactive oxygen species metabolic process;spermatogenesis	cell;cytoplasm;cytosol;endoplasmic reticulum;extracellular exosome;extracellular region;extracellular space;ficolin-1-rich granule lumen;nucleus;secretory granule lumen;smooth endoplasmic reticulum	Immune System;Innate Immune System;Neutrophil degranulation	5	3	3	19.9	13.3	13.3	30.54	0	23.118	27171000	10046000	9192300	7933100	0.404359	0.215136	0.0320805	-0.0296308	0.150419	-0.196236	Q13162;H7C3T4;A6NG45	Q13162;H7C3T4	Peroxiredoxin-4	PRDX4
NaN	1.45085	NaN	NaN	NaN	-0.585973	NaN	-2.03664	NaN						PRDX6	antioxidant activity;cadherin binding;calcium-independent phospholipase A2 activity;catalytic activity;glutathione peroxidase activity;hydrolase activity;oxidoreductase activity;peroxidase activity;peroxiredoxin activity;phospholipase A2 activity;phospholipase A2 activity (consuming 1,2-dipalmitoylphosphatidylcholine);phospholipase A2 activity consuming 1,2-dioleoylphosphatidylethanolamine);prote…	cell redox homeostasis;cellular oxidant detoxification;cellular response to oxidative stress;glycerophospholipid catabolic process;hydrogen peroxide catabolic process;lipid catabolic process;lipid metabolic process;metabolic process;neutrophil degranulation;oxidation-reduction process;positive regulation of mRNA splicing, via spliceosome;response to oxidative stress	azurophil granule lumen;cytoplasm;cytosol;extracellular exosome;extracellular region;extracellular space;lysosome;membrane;nucleus;perinuclear region of cytoplasm	Cellular responses to external stimuli;Cellular responses to stress;Detoxification of Reactive Oxygen Species;Immune System;Innate Immune System;Neutrophil degranulation	2	2	2	7.1	7.1	7.1	25.035	0	12.616	20177000	6808800	9296600	4071300	0	1.45085	0	-0.585973	0	-2.03664	P30041	P30041	Peroxiredoxin-6	PRDX6
0.276555	0.754973	0.309409	0.184638	0.976447	0.818196	-0.249239	0.0352017	0.594334						PRMT1	enzyme binding;histone methyltransferase activity;histone methyltransferase activity (H4-R3 specific);histone-arginine N-methyltransferase activity;identical protein binding;methyl-CpG binding;methyltransferase activity;mitogen-activated protein kinase p38 binding;N-methyltransferase activity;protein binding;protein heterodimerization activity;protein homodimerization activity;protein methyltrans…	cell surface receptor signaling pathway;DNA damage response, signal transduction by p53 class mediator resulting in cell cycle arrest;histone arginine methylation;histone H4-R3 methylation;histone methylation;methylation;negative regulation of megakaryocyte differentiation;neuron projection development;peptidyl-arginine methylation;peptidyl-arginine methylation, to asymmetrical-dimethyl arginine;…	cytoplasm;cytosol;membrane;methylosome;nucleoplasm;nucleus;plasma membrane	Chromatin modifying enzymes;Chromatin organization;ESR-mediated signaling;Estrogen-dependent gene expression;Gene expression (Transcription);Generic Transcription Pathway;RMTs methylate histone arginines;RNA Polymerase II Transcription;RUNX1 regulates genes involved in megakaryocyte differentiation and platelet function;Signal Transduction;Signaling by Nuclear Receptors;TP53 Regulates Transcripti…	6	6	6	20	20	20	37.709	0	46.709	598360000	60578000	54954000	482830000	0.994145	0.446979	0.949789	0.65976	0.180573	0.126766	E9PKG1;H7C2I1;Q99873;E9PQ98;E9PIX6;E9PNR9;H0YDE4;A0A087X1W2;Q9NR22	E9PKG1;H7C2I1;Q99873;E9PQ98;E9PIX6;E9PNR9;H0YDE4	Protein arginine N-methyltransferase 1	PRMT1
1.31948	1.59789	0.909351	0.821432	1.23531	-0.1181	-0.530364	-1.66383	0.225649	+			+		RPS16;ZNF90	protein binding;RNA binding;structural constituent of ribosome	liver regeneration;maturation of SSU-rRNA from tricistronic rRNA transcript (SSU-rRNA, 5.8S rRNA, LSU-rRNA);nuclear-transcribed mRNA catabolic process, nonsense-mediated decay;ribosomal small subunit biogenesis;rRNA processing;SRP-dependent cotranslational protein targeting to membrane;translation;translational initiation;viral transcription	cytosol;cytosolic small ribosomal subunit;extracellular exosome;focal adhesion;membrane;nucleoplasm;ribosome;small ribosomal subunit	Activation of the mRNA upon binding of the cap-binding complex and eIFs, and subsequent binding to 43S;Axon guidance;Cap-dependent Translation Initiation;Developmental Biology;Disease;Eukaryotic Translation Elongation;Eukaryotic Translation Initiation;Eukaryotic Translation Termination;Formation of a pool of free 40S subunits;Formation of the ternary complex, and subsequently, the 43S complex;GTP…	6	6	6	33.6	33.6	33.6	16.445	0	39.31	143790000	51185000	57960000	34640000	1.62513	1.27557	0.605738	0.646215	0.450329	-0.656182	P62249;M0R210;A0A087WZ27;M0R1M5;M0R3H0;M0QX76;Q6IPX4	P62249;M0R210;A0A087WZ27;M0R1M5;M0R3H0;M0QX76;Q6IPX4	40S ribosomal protein S16	RPS16;ZNF90
-0.0253123	-0.151747	0.318461	0.0926939	0.694905	0.511367	0.0816123	0.656176	0.364199						PRPF31	protein binding;ribonucleoprotein complex binding;RNA binding;snRNP binding;U4 snRNA binding;U4atac snRNA binding	mRNA processing;mRNA splicing, via spliceosome;ribonucleoprotein complex localization;RNA splicing;snoRNA localization;spliceosomal tri-snRNP complex assembly	Cajal body;MLL1 complex;nuclear speck;nucleoplasm;nucleus;precatalytic spliceosome;spliceosomal complex;U2-type precatalytic spliceosome;U2-type spliceosomal complex;U4 snRNP;U4/U6 x U5 tri-snRNP complex;U4atac snRNP	Metabolism of RNA;mRNA Splicing;mRNA Splicing - Major Pathway;Processing of Capped Intron-Containing Pre-mRNA	14	14	14	30	30	30	54.766	0	156.57	1367300000	485230000	391940000	490110000	0.113978	0.0471342	0.867296	0.432989	0.80357	0.367329	E7EVX8;Q8WWY3;E7EU94;E7ESX0;E7EN72	E7EVX8;Q8WWY3	U4/U6 small nuclear ribonucleoprotein Prp31	PRPF31
NaN	0.747774	NaN	NaN	NaN	-0.536461	NaN	-1.35303	NaN						PRPS1;PRPS2;PRPS1L1	ADP binding;AMP binding;ATP binding;carbohydrate binding;GDP binding;identical protein binding;kinase activity;magnesium ion binding;metal ion binding;nucleotide binding;protein binding;protein homodimerization activity;ribose phosphate diphosphokinase activity;transferase activity	5-phosphoribose 1-diphosphate biosynthetic process;AMP biosynthetic process;animal organ regeneration;cellular biosynthetic process;hypoxanthine biosynthetic process;nervous system development;nucleobase-containing compound metabolic process;nucleoside metabolic process;nucleotide biosynthetic process;phosphorylation;purine nucleobase metabolic process;purine nucleotide biosynthetic process;pyrim…	cellular_component;cytosol;protein-containing complex;ribose phosphate diphosphokinase complex	5-Phosphoribose 1-diphosphate biosynthesis;Metabolism;Metabolism of carbohydrates;Pentose phosphate pathway (hexose monophosphate shunt)	2	2	2	4.7	4.7	4.7	34.834	0	11.712	27883000	8419200	11683000	7780900	0	0.747774	0	-0.536461	0	-1.35303	P60891;P11908;B7ZB02;A6NMS2;B1ALA7;D3YTJ7;B1ALA9;A0A0B4J207;P21108	P60891;P11908;B7ZB02;A6NMS2;B1ALA7;D3YTJ7;B1ALA9;A0A0B4J207;P21108	Ribose-phosphate pyrophosphokinase 1;Ribose-phosphate pyrophosphokinase 2;Ribose-phosphate pyrophosphokinase 3	PRPS1;PRPS2;PRPS1L1
NaN	0.0721745	-0.159605	NaN	0.444655	-0.573403	NaN	-0.646745	0.613013						PSMA1	endopeptidase activity;hydrolase activity;peptidase activity;protein binding;RNA binding;threonine-type endopeptidase activity	anaphase-promoting complex-dependent catabolic process;antigen processing and presentation of exogenous peptide antigen via MHC class I, TAP-dependent;Fc-epsilon receptor signaling pathway;immune system process;interleukin-1-mediated signaling pathway;MAPK cascade;negative regulation of canonical Wnt signaling pathway;negative regulation of G2/M transition of mitotic cell cycle;NIK/NF-kappaB sign…	centrosome;cytoplasm;cytosol;extracellular exosome;nucleoplasm;nucleus;polysome;proteasome complex;proteasome core complex;proteasome core complex, alpha-subunit complex	ABC transporter disorders;ABC-family proteins mediated transport;Activation of APC/C and APC/C:Cdc20 mediated degradation of mitotic proteins;Activation of NF-kappaB in B cells;Adaptive Immune System;Antigen processing: Ubiquitination & Proteasome degradation;Antigen processing-Cross presentation;APC/C:Cdc20 mediated degradation of mitotic proteins;APC/C:Cdc20 mediated degradation of Securin;APC/…	2	2	2	10.5	10.5	10.5	26.505	0	13.881	32907000	12325000	11702000	8879700	0.113304	-0.0437154	0.036252	-0.0643738	0.00746523	-0.016866	F5GX11;P25786	F5GX11;P25786	Proteasome subunit alpha type-1	PSMA1
0.165807	0.0911243	-0.274878	-0.0124972	0.366206	-0.239294	-0.0421003	-0.290162	0.661798						PSMA3	endopeptidase activity;hydrolase activity;peptidase activity;protein binding;threonine-type endopeptidase activity;ubiquitin protein ligase binding	anaphase-promoting complex-dependent catabolic process;antigen processing and presentation of exogenous peptide antigen via MHC class I, TAP-dependent;Fc-epsilon receptor signaling pathway;interleukin-1-mediated signaling pathway;MAPK cascade;negative regulation of canonical Wnt signaling pathway;negative regulation of G2/M transition of mitotic cell cycle;NIK/NF-kappaB signaling;positive regulat…	cytoplasm;cytosol;extracellular exosome;nucleoplasm;nucleus;proteasome complex;proteasome core complex;proteasome core complex, alpha-subunit complex;synapse	ABC transporter disorders;ABC-family proteins mediated transport;Activation of APC/C and APC/C:Cdc20 mediated degradation of mitotic proteins;Activation of NF-kappaB in B cells;Adaptive Immune System;Antigen processing: Ubiquitination & Proteasome degradation;Antigen processing-Cross presentation;APC/C:Cdc20 mediated degradation of mitotic proteins;APC/C:Cdc20 mediated degradation of Securin;APC/…	5	5	5	18.8	18.8	18.8	28.433	0	32.696	133390000	50587000	44651000	38150000	0.0136996	-0.0059825	0.0710629	0.0381384	0.132441	0.109845	P25788;G3V4X5	P25788;G3V4X5	Proteasome subunit alpha type-3	PSMA3
0.334171	0.0639171	-0.608782	0.0556063	0.266923	-0.50945	-0.406044	-0.467833	0.579706						PSMA4	endopeptidase activity;hydrolase activity;peptidase activity;protein binding;threonine-type endopeptidase activity	anaphase-promoting complex-dependent catabolic process;antigen processing and presentation of exogenous peptide antigen via MHC class I, TAP-dependent;Fc-epsilon receptor signaling pathway;interleukin-1-mediated signaling pathway;MAPK cascade;negative regulation of canonical Wnt signaling pathway;negative regulation of G2/M transition of mitotic cell cycle;NIK/NF-kappaB signaling;positive regulat…	cytoplasm;cytosol;extracellular exosome;intracellular membrane-bounded organelle;nucleoplasm;nucleus;P-body;proteasome complex;proteasome core complex;proteasome core complex, alpha-subunit complex	ABC transporter disorders;ABC-family proteins mediated transport;Activation of APC/C and APC/C:Cdc20 mediated degradation of mitotic proteins;Activation of NF-kappaB in B cells;Adaptive Immune System;Antigen processing: Ubiquitination & Proteasome degradation;Antigen processing-Cross presentation;APC/C:Cdc20 mediated degradation of mitotic proteins;APC/C:Cdc20 mediated degradation of Securin;APC/…	4	4	4	13	13	13	29.483	0	26.971	185160000	64403000	68746000	52006000	0.0832434	-0.0702315	0.0897854	-0.0623069	0.0970108	-0.0980568	P25789;H0YMZ1;H0YN18;H0YL69;H0YLS6;H0YLC2;H0YMI6;H0YMA1;H0YKT8	P25789;H0YMZ1;H0YN18;H0YL69;H0YLS6;H0YLC2;H0YMI6;H0YMA1	Proteasome subunit alpha type-4;Proteasome subunit alpha type	PSMA4
NaN	-0.192381	-0.85371	NaN	0.174442	-0.386035	NaN	-0.363401	1.08091						PSMA5	endopeptidase activity;hydrolase activity;peptidase activity;protein binding;threonine-type endopeptidase activity	anaphase-promoting complex-dependent catabolic process;antigen processing and presentation of exogenous peptide antigen via MHC class I, TAP-dependent;Fc-epsilon receptor signaling pathway;interleukin-1-mediated signaling pathway;MAPK cascade;negative regulation of canonical Wnt signaling pathway;negative regulation of G2/M transition of mitotic cell cycle;neutrophil degranulation;NIK/NF-kappaB s…	cytoplasm;cytosol;extracellular exosome;extracellular region;ficolin-1-rich granule lumen;nucleoplasm;nucleus;proteasome complex;proteasome core complex;proteasome core complex, alpha-subunit complex;secretory granule lumen	ABC transporter disorders;ABC-family proteins mediated transport;Activation of APC/C and APC/C:Cdc20 mediated degradation of mitotic proteins;Activation of NF-kappaB in B cells;Adaptive Immune System;Antigen processing: Ubiquitination & Proteasome degradation;Antigen processing-Cross presentation;APC/C:Cdc20 mediated degradation of mitotic proteins;APC/C:Cdc20 mediated degradation of Securin;APC/…	2	2	2	11.2	11.2	11.2	26.411	0	13.928	33170000	12749000	12121000	8299900	0.445031	-0.523046	0.1134	-0.105796	0.150904	0.358755	P28066	P28066	Proteasome subunit alpha type-5	PSMA5
-0.00647754	0.235972	-0.251006	-0.161565	0.298052	-0.233057	-0.0899274	-0.403446	0.658948						PSMA6	endopeptidase activity;hydrolase activity;NF-kappaB binding;peptidase activity;protein binding;purine ribonucleoside triphosphate binding;RNA binding;threonine-type endopeptidase activity	anaphase-promoting complex-dependent catabolic process;antigen processing and presentation of exogenous peptide antigen via MHC class I, TAP-dependent;Fc-epsilon receptor signaling pathway;interleukin-1-mediated signaling pathway;MAPK cascade;negative regulation of canonical Wnt signaling pathway;negative regulation of G2/M transition of mitotic cell cycle;NIK/NF-kappaB signaling;positive regulat…	cytoplasm;cytosol;extracellular exosome;myofibril;nuclear matrix;nucleoplasm;nucleus;P-body;polysome;proteasome complex;proteasome core complex;proteasome core complex, alpha-subunit complex;sarcomere	ABC transporter disorders;ABC-family proteins mediated transport;Activation of APC/C and APC/C:Cdc20 mediated degradation of mitotic proteins;Activation of NF-kappaB in B cells;Adaptive Immune System;Antigen processing: Ubiquitination & Proteasome degradation;Antigen processing-Cross presentation;APC/C:Cdc20 mediated degradation of mitotic proteins;APC/C:Cdc20 mediated degradation of Securin;APC/…	4	4	4	20.7	20.7	20.7	22.842	0	31.899	104240000	37894000	38135000	28213000	0.015943	-0.00717063	0.0632469	-0.0321902	0.0569477	0.0551913	G3V295;G3V5Z7;P60900;G3V3U4;G3V3I1;G3V4S5;G3V2S7	G3V295;G3V5Z7;P60900;G3V3U4;G3V3I1	Proteasome subunit alpha type;Proteasome subunit alpha type-6	PSMA6
0.204565	0.14274	-0.337685	0.17467	0.38304	-0.419507	-0.164512	-0.4769	0.715557						PSMA7	endopeptidase activity;hydrolase activity;identical protein binding;peptidase activity;protein binding;threonine-type endopeptidase activity	anaphase-promoting complex-dependent catabolic process;antigen processing and presentation of exogenous peptide antigen via MHC class I, TAP-dependent;Fc-epsilon receptor signaling pathway;interleukin-1-mediated signaling pathway;MAPK cascade;negative regulation of canonical Wnt signaling pathway;negative regulation of G2/M transition of mitotic cell cycle;NIK/NF-kappaB signaling;positive regulat…	cytoplasm;cytosol;extracellular exosome;nucleoplasm;nucleus;postsynapse;proteasome complex;proteasome core complex;proteasome core complex, alpha-subunit complex;spermatoproteasome complex	ABC transporter disorders;ABC-family proteins mediated transport;Activation of APC/C and APC/C:Cdc20 mediated degradation of mitotic proteins;Activation of NF-kappaB in B cells;Adaptive Immune System;Antigen processing: Ubiquitination & Proteasome degradation;Antigen processing-Cross presentation;APC/C:Cdc20 mediated degradation of mitotic proteins;APC/C:Cdc20 mediated degradation of Securin;APC/…	6	6	6	25.8	25.8	25.8	27.887	0	56.141	215140000	79705000	75411000	60021000	0.00578419	0.00320684	0.0626111	0.0460677	0.0217712	0.0247149	O14818;H0Y586;A0A087WYS6;Q8TAA3	O14818;H0Y586	Proteasome subunit alpha type-7	PSMA7
0.0493823	-0.111711	-0.219774	-0.179129	0.348886	-0.273378	-0.0968383	-0.115363	0.71442						PSMB1	endopeptidase activity;hydrolase activity;peptidase activity;protein binding;threonine-type endopeptidase activity	anaphase-promoting complex-dependent catabolic process;antigen processing and presentation of exogenous peptide antigen via MHC class I, TAP-dependent;Fc-epsilon receptor signaling pathway;interleukin-1-mediated signaling pathway;MAPK cascade;negative regulation of canonical Wnt signaling pathway;negative regulation of G2/M transition of mitotic cell cycle;neutrophil degranulation;NIK/NF-kappaB s…	cytoplasm;cytosol;extracellular exosome;extracellular region;ficolin-1-rich granule lumen;nucleoplasm;nucleus;proteasome complex;proteasome core complex;proteasome core complex, beta-subunit complex;secretory granule lumen	ABC transporter disorders;ABC-family proteins mediated transport;Activation of APC/C and APC/C:Cdc20 mediated degradation of mitotic proteins;Activation of NF-kappaB in B cells;Adaptive Immune System;Antigen processing: Ubiquitination & Proteasome degradation;Antigen processing-Cross presentation;APC/C:Cdc20 mediated degradation of mitotic proteins;APC/C:Cdc20 mediated degradation of Securin;APC/…	2	2	2	9.5	9.5	9.5	26.489	0	14.523	42705000	16141000	14180000	12384000	0.45318	-0.0940341	0.058062	-0.0345402	0.219778	0.167406	P20618	P20618	Proteasome subunit beta type-1	PSMB1
0.218716	-0.0167747	-0.699888	0.218531	-0.0810669	-0.441478	-0.100422	-0.363902	0.614911						PSMB4	endopeptidase activity;hydrolase activity;lipopolysaccharide binding;peptidase activity;protein binding;threonine-type endopeptidase activity	anaphase-promoting complex-dependent catabolic process;antigen processing and presentation of exogenous peptide antigen via MHC class I, TAP-dependent;Fc-epsilon receptor signaling pathway;interleukin-1-mediated signaling pathway;MAPK cascade;negative regulation of canonical Wnt signaling pathway;negative regulation of G2/M transition of mitotic cell cycle;negative regulation of inflammatory resp…	cytoplasm;cytosol;extracellular exosome;nucleoplasm;nucleus;proteasome complex;proteasome core complex;proteasome core complex, beta-subunit complex	ABC transporter disorders;ABC-family proteins mediated transport;Activation of APC/C and APC/C:Cdc20 mediated degradation of mitotic proteins;Activation of NF-kappaB in B cells;Adaptive Immune System;Antigen processing: Ubiquitination & Proteasome degradation;Antigen processing-Cross presentation;APC/C:Cdc20 mediated degradation of mitotic proteins;APC/C:Cdc20 mediated degradation of Securin;APC/…	2	2	2	7.2	7.2	7.2	29.204	0	13.279	64254000	23475000	22367000	18413000	0.216071	-0.165982	0.188148	-0.101338	0.0557611	0.0501957	P28070	P28070	Proteasome subunit beta type-4	PSMB4
0.288681	0.110764	-0.124519	0.0529996	0.211949	-0.303686	-0.27296	-0.47917	0.546014						PSMB5	endopeptidase activity;hydrolase activity;peptidase activity;protein binding;threonine-type endopeptidase activity	anaphase-promoting complex-dependent catabolic process;antigen processing and presentation of exogenous peptide antigen via MHC class I, TAP-dependent;Fc-epsilon receptor signaling pathway;interleukin-1-mediated signaling pathway;MAPK cascade;negative regulation of canonical Wnt signaling pathway;negative regulation of G2/M transition of mitotic cell cycle;NIK/NF-kappaB signaling;positive regulat…	centrosome;cytoplasm;cytosol;extracellular exosome;nucleoplasm;nucleus;proteasome complex;proteasome core complex;proteasome core complex, beta-subunit complex	ABC transporter disorders;ABC-family proteins mediated transport;Activation of APC/C and APC/C:Cdc20 mediated degradation of mitotic proteins;Activation of NF-kappaB in B cells;Adaptive Immune System;Antigen processing: Ubiquitination & Proteasome degradation;Antigen processing-Cross presentation;APC/C:Cdc20 mediated degradation of mitotic proteins;APC/C:Cdc20 mediated degradation of Securin;APC/…	3	3	3	11.4	11.4	11.4	28.48	0	23.274	71505000	25771000	25176000	20558000	0.280825	0.0916423	0.0267712	-0.0129123	0.0722929	-0.0687054	P28074;H0YJM8	P28074	Proteasome subunit beta type-5	PSMB5
NaN	-0.0671376	-0.243028	NaN	0.391191	-0.748481	NaN	-0.660703	0.764371						PSMB6	cadherin binding;endopeptidase activity;hydrolase activity;peptidase activity;threonine-type endopeptidase activity	anaphase-promoting complex-dependent catabolic process;antigen processing and presentation of exogenous peptide antigen via MHC class I, TAP-dependent;Fc-epsilon receptor signaling pathway;interleukin-1-mediated signaling pathway;MAPK cascade;negative regulation of canonical Wnt signaling pathway;negative regulation of G2/M transition of mitotic cell cycle;NIK/NF-kappaB signaling;positive regulat…	cytoplasm;cytosol;extracellular exosome;nucleoplasm;nucleus;proteasome complex;proteasome core complex;proteasome core complex, beta-subunit complex	ABC transporter disorders;ABC-family proteins mediated transport;Activation of APC/C and APC/C:Cdc20 mediated degradation of mitotic proteins;Activation of NF-kappaB in B cells;Adaptive Immune System;Antigen processing: Ubiquitination & Proteasome degradation;Antigen processing-Cross presentation;APC/C:Cdc20 mediated degradation of mitotic proteins;APC/C:Cdc20 mediated degradation of Securin;APC/…	2	2	2	8.4	8.4	8.4	25.357	0	12.356	24819000	9864600	8205600	6749000	0.483583	-0.155083	0.0933439	-0.178645	0.0205563	0.051834	P28072;I3L3X7;A0A087X2I4	P28072;I3L3X7;A0A087X2I4	Proteasome subunit beta type-6;Proteasome subunit beta type	PSMB6
-0.999279	0.664483	-0.261881	-1.71778	0.372954	-0.268278	-0.677887	-0.920243	0.475194						PSMC2	ATP binding;ATPase activity;hydrolase activity;nucleotide binding;proteasome-activating ATPase activity;protein binding;TBP-class protein binding	anaphase-promoting complex-dependent catabolic process;antigen processing and presentation of exogenous peptide antigen via MHC class I, TAP-dependent;Fc-epsilon receptor signaling pathway;interleukin-1-mediated signaling pathway;MAPK cascade;negative regulation of canonical Wnt signaling pathway;negative regulation of G2/M transition of mitotic cell cycle;neutrophil degranulation;NIK/NF-kappaB s…	cytoplasm;cytoplasmic ribonucleoprotein granule;cytosol;cytosolic proteasome complex;extracellular region;ficolin-1-rich granule lumen;membrane;nuclear proteasome complex;nucleoplasm;nucleus;P-body;proteasome accessory complex;proteasome complex;proteasome regulatory particle, base subcomplex;secretory granule lumen	ABC transporter disorders;ABC-family proteins mediated transport;Activation of APC/C and APC/C:Cdc20 mediated degradation of mitotic proteins;Activation of NF-kappaB in B cells;Adaptive Immune System;Antigen processing: Ubiquitination & Proteasome degradation;Antigen processing-Cross presentation;APC/C:Cdc20 mediated degradation of mitotic proteins;APC/C:Cdc20 mediated degradation of Securin;APC/…	2	2	2	5.5	5.5	5.5	48.633	0	16.751	38242000	11385000	10301000	16556000	0.142949	-0.198892	0.322174	-0.537702	0.322181	-0.374312	P35998;C9JLS9;A0A1W2PQS1	P35998;C9JLS9;A0A1W2PQS1	26S protease regulatory subunit 7	PSMC2
NaN	0.811964	NaN	NaN	NaN	-0.368384	NaN	-0.914031	NaN						PSMC5;SPATA5	ATP binding;ATPase activity;hydrolase activity;nucleotide binding;proteasome-activating ATPase activity;protein binding;signaling receptor binding;TBP-class protein binding;thyrotropin-releasing hormone receptor binding;transcription factor binding	anaphase-promoting complex-dependent catabolic process;antigen processing and presentation of exogenous peptide antigen via MHC class I, TAP-dependent;brain development;cell differentiation;Fc-epsilon receptor signaling pathway;interleukin-1-mediated signaling pathway;MAPK cascade;modulation of chemical synaptic transmission;multicellular organism development;negative regulation of canonical Wnt …	blood microparticle;cytoplasm;cytoplasmic vesicle;cytosol;cytosolic proteasome complex;extracellular exosome;inclusion body;membrane;mitochondrion;nuclear proteasome complex;nucleoplasm;nucleus;postsynapse;proteasome accessory complex;proteasome complex;proteasome regulatory particle;proteasome regulatory particle, base subcomplex	ABC transporter disorders;ABC-family proteins mediated transport;Activation of APC/C and APC/C:Cdc20 mediated degradation of mitotic proteins;Activation of NF-kappaB in B cells;Adaptive Immune System;Antigen processing: Ubiquitination & Proteasome degradation;Antigen processing-Cross presentation;APC/C:Cdc20 mediated degradation of mitotic proteins;APC/C:Cdc20 mediated degradation of Securin;APC/…	2	2	2	18.2	18.2	18.2	15.82	0	11.751	8272800	2681300	3427100	2164300	0	0.811964	0	-0.368384	0	-0.914031	J3QRW1;J3QLH6;J3KRP2;J3QSA9;J3QQM1;P62195;J3QRR3;J3QSE0;Q8NB90	J3QRW1;J3QLH6;J3KRP2;J3QSA9;J3QQM1;P62195;J3QRR3;J3QSE0;Q8NB90	26S protease regulatory subunit 8;Spermatogenesis-associated protein 5	PSMC5;SPATA5
0.134746	NaN	-0.517957	-0.359634	0.34441	NaN	-0.365147	NaN	0.903198						PSMD2	endopeptidase activity;enzyme regulator activity;protein binding	anaphase-promoting complex-dependent catabolic process;antigen processing and presentation of exogenous peptide antigen via MHC class I, TAP-dependent;Fc-epsilon receptor signaling pathway;interleukin-1-mediated signaling pathway;MAPK cascade;negative regulation of canonical Wnt signaling pathway;negative regulation of G2/M transition of mitotic cell cycle;neutrophil degranulation;NIK/NF-kappaB s…	cytosol;extracellular exosome;extracellular region;ficolin-1-rich granule lumen;membrane;nucleoplasm;nucleus;proteasome accessory complex;proteasome complex;proteasome regulatory particle;proteasome regulatory particle, base subcomplex;proteasome storage granule;secretory granule lumen	ABC transporter disorders;ABC-family proteins mediated transport;Activation of APC/C and APC/C:Cdc20 mediated degradation of mitotic proteins;Activation of NF-kappaB in B cells;Adaptive Immune System;Antigen processing: Ubiquitination & Proteasome degradation;Antigen processing-Cross presentation;APC/C:Cdc20 mediated degradation of mitotic proteins;APC/C:Cdc20 mediated degradation of Securin;APC/…	3	3	3	4.8	4.8	4.8	100.2	0	20.75	30639000	11436000	11544000	7659100	0.179126	-0.191605	0.00601895	-0.0076118	0.128086	0.269026	Q13200;F8WBS8;C9JPC0	Q13200	26S proteasome non-ATPase regulatory subunit 2	PSMD2
-0.0102069	NaN	NaN	0.16175	NaN	NaN	-0.164383	NaN	NaN						PSMD3	enzyme regulator activity;protein binding	anaphase-promoting complex-dependent catabolic process;antigen processing and presentation of exogenous peptide antigen via MHC class I, TAP-dependent;Fc-epsilon receptor signaling pathway;interleukin-1-mediated signaling pathway;MAPK cascade;negative regulation of canonical Wnt signaling pathway;negative regulation of G2/M transition of mitotic cell cycle;neutrophil degranulation;NIK/NF-kappaB s…	cytosol;extracellular exosome;extracellular region;ficolin-1-rich granule lumen;membrane;nucleoplasm;nucleus;proteasome accessory complex;proteasome complex;proteasome regulatory particle;proteasome regulatory particle, lid subcomplex;secretory granule lumen	ABC transporter disorders;ABC-family proteins mediated transport;Activation of APC/C and APC/C:Cdc20 mediated degradation of mitotic proteins;Activation of NF-kappaB in B cells;Adaptive Immune System;Antigen processing: Ubiquitination & Proteasome degradation;Antigen processing-Cross presentation;APC/C:Cdc20 mediated degradation of mitotic proteins;APC/C:Cdc20 mediated degradation of Securin;APC/…	2	2	2	3.6	3.6	3.6	60.977	0	12.823	19965000	6762900	7169200	6032600	0	-0.0102069	0	0.16175	0	-0.164383	O43242;H0YGV8	O43242;H0YGV8	26S proteasome non-ATPase regulatory subunit 3	PSMD3
0.253223	0.783163	-0.104775	-0.546759	0.539519	-0.328	-0.829075	-1.47959	0.647942						PTBP1	nucleic acid binding;poly-pyrimidine tract binding;pre-mRNA binding;protein binding;RNA binding	fibroblast growth factor receptor signaling pathway;IRES-dependent viral translational initiation;mRNA processing;mRNA splicing, via spliceosome;negative regulation of mRNA splicing, via spliceosome;negative regulation of muscle cell differentiation;negative regulation of RNA splicing;regulation of alternative mRNA splicing, via spliceosome;RNA metabolic process;RNA splicing	extracellular exosome;membrane;nucleolus;nucleoplasm;nucleus	FGFR2 alternative splicing;Metabolism of RNA;mRNA Splicing;mRNA Splicing - Major Pathway;Processing of Capped Intron-Containing Pre-mRNA;Signal Transduction;Signaling by FGFR;Signaling by FGFR2;Signaling by Receptor Tyrosine Kinases	3	3	3	15.2	15.2	15.2	21.913	0	19.801	55763000	20139000	22213000	13412000	0.453761	0.310537	0.114488	-0.111746	0.326152	-0.553575	A0A0D9SF20;A0A0U1RRM4;P26599;A0A087WUW5;A6NLN1;K7ELW5;K7EKJ7;K7EK45	A0A0D9SF20;A0A0U1RRM4;P26599;A0A087WUW5;A6NLN1	Polypyrimidine tract-binding protein 1	PTBP1
0.609729	NaN	0.754203	0.362603	0.817257	NaN	-0.252123	NaN	0.278216						PUF60	cadherin binding;DNA binding;identical protein binding;nucleic acid binding;protein binding;RNA binding	apoptotic process;mRNA processing;mRNA splicing, via spliceosome;regulation of transcription, DNA-templated;RNA splicing;transcription, DNA-templated	cell junction;cyclin-dependent protein kinase activating kinase holoenzyme complex;nucleoplasm;nucleus	Metabolism of RNA;mRNA Splicing;mRNA Splicing - Major Pathway;Processing of Capped Intron-Containing Pre-mRNA	3	3	3	5.3	5.3	5.3	54.626	0	18.276	41474000	14332000	11669000	15473000	1.17274	0.681966	0.630497	0.58993	0.0138095	0.0130467	A0A0J9YYL3;A0A0J9YXJ8;A0A0J9YVP6;A0A0J9YXX5;Q9UHX1;A0A0J9YVR6;E9PQ56;A0A0J9YWM1;H0YEM1;E9PL19;E9PMU7;E9PN18;H0YCP8	A0A0J9YYL3;A0A0J9YXJ8;A0A0J9YVP6;A0A0J9YXX5;Q9UHX1;A0A0J9YVR6;E9PQ56;A0A0J9YWM1;H0YEM1	Poly(U)-binding-splicing factor PUF60	PUF60
1.76906	1.23051	0.795268	1.06873	1.19979	-0.397467	-0.58788	-1.86828	0.411963	+			+		RPSA	laminin binding;laminin receptor activity;protein binding;ribosome binding;RNA binding;structural constituent of ribosome;virus receptor activity	cell adhesion;endonucleolytic cleavage in ITS1 to separate SSU-rRNA from 5.8S rRNA and LSU-rRNA from tricistronic rRNA transcript (SSU-rRNA, 5.8S rRNA, LSU-rRNA);endonucleolytic cleavage to generate mature 3'-end of SSU-rRNA from (SSU-rRNA, 5.8S rRNA, LSU-rRNA);nuclear-transcribed mRNA catabolic process, nonsense-mediated decay;ribosomal small subunit assembly;rRNA export from nucleus;rRNA proces…	90S preribosome;cytoplasm;cytosol;cytosolic small ribosomal subunit;extracellular exosome;intracellular;membrane;nucleoplasm;nucleus;plasma membrane;ribosome;small ribosomal subunit	Activation of the mRNA upon binding of the cap-binding complex and eIFs, and subsequent binding to 43S;Axon guidance;Cap-dependent Translation Initiation;Developmental Biology;Disease;Eukaryotic Translation Elongation;Eukaryotic Translation Initiation;Eukaryotic Translation Termination;Formation of a pool of free 40S subunits;Formation of the ternary complex, and subsequently, the 43S complex;GTP…	5	5	5	22.1	22.1	22.1	29.404	0	33.813	64211000	23235000	26170000	14806000	1.33568	1.26495	0.459226	0.623681	0.38688	-0.681399	C9J9K3;A0A0C4DG17;P08865;F8WD59	C9J9K3;A0A0C4DG17;P08865;F8WD59	40S ribosomal protein SA	RPSA
NaN	NaN	-0.1741	NaN	0.813956	NaN	NaN	NaN	0.836707						RAB1B;RAB1A;RAB1C;RAB8B;RAB10;RAB13;RAB8A;RAB15	cadherin binding;cadherin binding involved in cell-cell adhesion;GDP binding;GTP binding;GTPase activity;myosin V binding;nucleotide binding;protein binding;protein kinase A catalytic subunit binding;Rab GTPase binding;signaling receptor binding	adherens junction organization;antigen processing and presentation;autophagosome assembly;autophagy;axonogenesis;bicellular tight junction assembly;cargo loading into COPII-coated vesicle;cell migration;cell projection organization;cell-cell adhesion;cellular response to insulin stimulus;ciliary basal body-plasma membrane docking;cilium assembly;COPII vesicle coating;cortical actin cytoskeleton o…	bicellular tight junction;cell junction;cell projection;cell tip;cell-cell adherens junction;cell-cell junction;centriole;centrosome;ciliary basal body;ciliary base;cilium;cytoplasm;cytoplasmic vesicle;cytoplasmic vesicle membrane;cytoskeleton;cytosol;dendrite;dendritic spine;early endosome;endocytic vesicle;endoplasmic reticulum;endoplasmic reticulum membrane;endoplasmic reticulum tubular networ…	Anchoring of the basal body to the plasma membrane;Asparagine N-linked glycosylation;Cargo trafficking to the periciliary membrane;Cell Cycle;Cell Cycle, Mitotic;Cilium Assembly;COPI-dependent Golgi-to-ER retrograde traffic;COPII-mediated vesicle transport;COPI-mediated anterograde transport;ER to Golgi Anterograde Transport;G2/M Transition;Golgi Cisternae Pericentriolar Stack Reorganization;Golg…	2	2	2	16	16	16	18.483	0	12.903	14715000	5750900	5730400	3233900	0	-0.1741	0	0.813956	0	0.836707	E9PLD0;E7END7;Q9H0U4;Q92928;P62820;H0YLJ8;H0YL94;H0YMN7;H0YNE9;P61026;P51153;Q92930;P61006;P59190	E9PLD0;E7END7;Q9H0U4;Q92928;P62820;H0YLJ8;H0YL94;H0YMN7;H0YNE9;P61026;P51153;Q92930;P61006;P59190	Ras-related protein Rab-1B;Putative Ras-related protein Rab-1C;Ras-related protein Rab-1A;Ras-related protein Rab-10;Ras-related protein Rab-13;Ras-related protein Rab-8B;Ras-related protein Rab-8A;Ras-related protein Rab-15	RAB1B;RAB1A;RAB1C;RAB8B;RAB10;RAB13;RAB8A;RAB15
NaN	1.94856	-0.940479	NaN	0.9108	-1.46646	NaN	-3.51194	1.85768						RAN	androgen receptor binding;cadherin binding;chromatin binding;GDP binding;GTP binding;GTPase activity;magnesium ion binding;metal ion binding;nucleocytoplasmic carrier activity;nucleotide binding;pre-miRNA binding;protein binding;protein heterodimerization activity;RNA binding;transcription coactivator activity	androgen receptor signaling pathway;cell cycle;cell division;DNA metabolic process;GTP metabolic process;intracellular transport of virus;miRNA metabolic process;mitotic cell cycle;mitotic sister chromatid segregation;mitotic spindle organization;nucleocytoplasmic transport;positive regulation of protein binding;positive regulation of transcription, DNA-templated;pre-miRNA export from nucleus;pro…	centriole;chromatin;cytoplasm;cytosol;extracellular exosome;Flemming body;host cell;intracellular;melanosome;membrane;midbody;nuclear envelope;nuclear pore;nucleolus;nucleoplasm;nucleus;protein-containing complex;recycling endosome;RNA nuclear export complex	Disease;Export of Viral Ribonucleoproteins from Nucleus;Gene expression (Transcription);Gene Silencing by RNA;HIV Infection;HIV Life Cycle;Host Interactions of HIV factors;Infectious disease;Influenza Infection;Influenza Life Cycle;Interactions of Rev with host cellular proteins;Late Phase of HIV Life Cycle;Metabolism;Metabolism of lipids;Metabolism of RNA;Metabolism of steroids;MicroRNA (miRNA) …	4	4	4	16.7	16.7	16.7	26.224	0	30.949	83830000	30433000	44055000	9342300	0.104428	0.504042	0.0686328	-0.277828	0.0916515	-0.82713	B5MDF5;P62826;F5H018;J3KQE5;B4DV51;A0A087X0W0;H0YFC6	B5MDF5;P62826;F5H018;J3KQE5;B4DV51	GTP-binding nuclear protein Ran	RAN
2.90077	NaN	3.87253	1.76063	3.09013	NaN	-1.31631	NaN	-0.782492						RBBP6	metal ion binding;nucleic acid binding;protein binding;protein kinase binding;RNA binding;transferase activity;ubiquitin protein ligase activity;ubiquitin-protein transferase activity;zinc ion binding	cellular response to DNA damage stimulus;DNA replication;embryonic organ development;in utero embryonic development;mRNA processing;multicellular organism growth;protein polyubiquitination;protein ubiquitination;regulation of DNA replication;somite development;ubiquitin-dependent protein catabolic process	centrosome;chromosome;cytoplasm;cytoskeleton;cytosol;microtubule organizing center;nuclear speck;nucleolus;nucleus;protein-containing complex	Adaptive Immune System;Antigen processing: Ubiquitination & Proteasome degradation;Class I MHC mediated antigen processing & presentation;Immune System	7	7	7	4.6	4.6	4.6	201.56	0	59.512	38115000	10902000	5185700	22026000	1.04231	3.38665	0.768777	2.42538	0.79981	-1.0494	Q7Z6E9;H3BSK8;I3L3Y2;H3BUN0	Q7Z6E9	E3 ubiquitin-protein ligase RBBP6	RBBP6
[truncated: 104 more rows]

## Sheet: Figure S6 Label-free samples
Gerbracht et al. 2020 - Supplementary Table S2
Samples
Sample	Replicate	Cell line	Construct
1	1	293 WT	FLAG-emGFP
2	2	293 WT	FLAG-emGFP
3	3	293 WT	FLAG-emGFP
4	4	293 WT	FLAG-emGFP
5	5	293 WT	FLAG-emGFP
6	1	293 WT	FLAG-emGFP-CASC3-N-terminus
7	2	293 WT	FLAG-emGFP-CASC3-N-terminus
8	3	293 WT	FLAG-emGFP-CASC3-N-terminus
9	4	293 WT	FLAG-emGFP-CASC3-N-terminus
10	5	293 WT	FLAG-emGFP-CASC3-N-terminus

## Sheet: Figure S6 Label-free results
LFQ intensity Casc3_01	LFQ intensity Casc3_02	LFQ intensity Casc3_03	LFQ intensity Casc3_04	LFQ intensity Casc3_05	LFQ intensity emGFP_01	LFQ intensity emGFP_02	LFQ intensity emGFP_03	LFQ intensity emGFP_04	LFQ intensity emGFP_05	C: GOMF name	C: GOBP name	C: GOCC name	C: Reactome	N: Peptides	N: Razor + unique peptides	N: Unique peptides	N: Sequence coverage [%]	N: Unique + razor sequence coverage [%]	N: Unique sequence coverage [%]	N: Mol. weight [kDa]	N: Q-value	N: Score	N: Intensity	N: MS/MS Count	C: Student's T-test Significant LFQ intensity Casc3_LFQ intensity emGFP	N: -Log Student's T-test p-value LFQ intensity Casc3_LFQ intensity emGFP	N: Student's T-test q-value LFQ intensity Casc3_LFQ intensity emGFP	N: Student's T-test Difference LFQ intensity Casc3_LFQ intensity emGFP	N: Student's T-test Test statistic LFQ intensity Casc3_LFQ intensity emGFP	T: Protein IDs	T: Majority protein IDs	T: Protein names	T: Gene names
[truncated: 639 more rows]
