# Supplementary material for: CASC3 promotes transcriptome-wide activation of nonsense-mediated decay by the exon junction complex
Source: Nucleic Acids Res. 2020 Jul 4;48(15):8626–44. doi: 10.1093/nar/gkaa564 (PMC7470949; doi:10.1093/nar/gkaa564)
Supplement: gkaa564_Supplemental_Files [file gkaa564_supplemental_files.zip › Supplementary Table S5 DS.xlsx]

## Sheet: Description
Gerbracht et al. 2020 - Supplementary Table S5
Alternative splicing analysis of CASC3 KO RNA-seq data using Leafcutter
RNA-seq conditions
Name	Cell line	siRNA
H	CASC3 KO clone H	Luc (control)
H-KD	CASC3 KO clone H	CASC3
T	CASC3 KO clone T	Luc (control)
T-KD	CASC3 KO clone T	CASC3
RNPS1-KD	Data from Boehm et al. 2018

## Sheet: H
contrast	intron	logef	WT	H	deltapsi	chr	start	end	strand	cluster	status	loglr	df	p	p.adjust	junction	gene_id	gene_name	gene_biotype	up	down	overlaps
H-vs-WT	chr1:964167:964349:clu:1747:+	0.754909	0.129215	0.401769	0.272554	1	964167	964349	+	chr1:clu_1747_+	Success	5.2876	1	0.00114614	0.0137346	1:964167-964349:+	ENSG00000187961	KLHL17	protein_coding	4	4	0
H-vs-WT	chr1:964180:964349:clu:1747:+	-0.754909	0.870785	0.598231	-0.272554	1	964180	964349	+	chr1:clu_1747_+	Success	5.2876	1	0.00114614	0.0137346	1:964180-964349:+	ENSG00000187961	KLHL17	protein_coding	4	4	0
H-vs-WT	chr1:27330804:27330985:clu:1832:+	0.586857	0.0710658	0.21542	0.144355	1	27330804	27330985	+	chr1:clu_1832_+	Success	13.483	2	1.39447e-06	7.12379e-05	1:27330804-27330985:+	ENSG00000186501	TMEM222	protein_coding	4	4	0
H-vs-WT	chr1:27330804:27332070:clu:1832:+	-0.871327	0.844605	0.59566	-0.248945	1	27330804	27332070	+	chr1:clu_1832_+	Success	13.483	2	1.39447e-06	7.12379e-05	1:27330804-27332070:+	ENSG00000186501	TMEM222	protein_coding	4	4	0
H-vs-WT	chr1:27331137:27332070:clu:1832:+	0.28447	0.0843289	0.18892	0.104591	1	27331137	27332070	+	chr1:clu_1832_+	Success	13.483	2	1.39447e-06	7.12379e-05	1:27331137-27332070:+	ENSG00000186501	TMEM222	protein_coding	4	4	0
H-vs-WT	chr1:35973511:35982621:clu:1867:+	0.760247	0.187063	0.512819	0.325756	1	35973511	35982621	+	chr1:clu_1867_+	Success	4.58516	1	0.00245971	0.0250788	1:35973511-35982621:+	ENSG00000126070	AGO3	protein_coding	4	4	0
H-vs-WT	chr1:35973511:36004341:clu:1867:+	-0.760247	0.812937	0.487181	-0.325756	1	35973511	36004341	+	chr1:clu_1867_+	Success	4.58516	1	0.00245971	0.0250788	1:35973511-36004341:+	ENSG00000126070	AGO3	protein_coding	4	4	0
H-vs-WT	chr1:42457350:42459603:clu:1900:+	-0.964448	0.868595	0.489925	-0.37867	1	42457350	42459603	+	chr1:clu_1900_+	Success	5.89652	1	0.000594525	0.00818282	1:42457350-42459603:+	ENSG00000127125	PPCS	protein_coding	4	4	0
H-vs-WT	chr1:42457567:42459603:clu:1900:+	0.964448	0.131405	0.510075	0.37867	1	42457567	42459603	+	chr1:clu_1900_+	Success	5.89652	1	0.000594525	0.00818282	1:42457567-42459603:+	ENSG00000127125	PPCS	protein_coding	4	4	0
H-vs-WT	chr1:42667440:42676584:clu:1903:+	-1.55949	0.915902	0.703462	-0.21244	1	42667440	42676584	+	chr1:clu_1903_+	Success	41.4975	6	8.58662e-16	7.15007e-13	1:42667440-42676584:+	ENSG00000171960	PPIH	protein_coding	2	4	-2
H-vs-WT	chr1:42767390:42773563:clu:1906:+	0.92546	0.0769768	0.250507	0.17353	1	42767390	42773563	+	chr1:clu_1906_+	Success	6.1356	2	0.00216443	0.0225855	1:42767390-42773563:+	ENSG00000164008	C1orf50	protein_coding	3	4	-1
H-vs-WT	chr1:42767390:42773563:clu:1906:+	0.92546	0.0769768	0.250507	0.17353	1	42767390	42773563	+	chr1:clu_1906_+	Success	6.1356	2	0.00216443	0.0225855	1:42767390-42773563:+	ENSG00000283580	AC098484.3	protein_coding	3	4	-1
H-vs-WT	chr1:42767624:42773563:clu:1906:+	-0.509853	0.472887	0.366328	-0.10656	1	42767624	42773563	+	chr1:clu_1906_+	Success	6.1356	2	0.00216443	0.0225855	1:42767624-42773563:+	ENSG00000164008	C1orf50	protein_coding	3	4	-1
H-vs-WT	chr1:42767624:42773563:clu:1906:+	-0.509853	0.472887	0.366328	-0.10656	1	42767624	42773563	+	chr1:clu_1906_+	Success	6.1356	2	0.00216443	0.0225855	1:42767624-42773563:+	ENSG00000283580	AC098484.3	protein_coding	3	4	-1
H-vs-WT	chr1:45342643:45342735:clu:1923:+	0.696155	0.20896	0.515272	0.306312	1	45342643	45342735	+	chr1:clu_1923_+	Success	9.0563	1	2.08218e-05	0.000604122	1:45342643-45342735:+	ENSG00000132773	TOE1	protein_coding	4	4	0
H-vs-WT	chr1:45342643:45342843:clu:1923:+	-0.696155	0.79104	0.484728	-0.306312	1	45342643	45342843	+	chr1:clu_1923_+	Success	9.0563	1	2.08218e-05	0.000604122	1:45342643-45342843:+	ENSG00000132773	TOE1	protein_coding	4	4	0
H-vs-WT	chr1:45568177:45568485:clu:1926:+	-0.524276	0.417345	0.317213	-0.100132	1	45568177	45568485	+	chr1:clu_1926_+	Success	16.8615	2	4.75507e-08	4.94943e-06	1:45568177-45568485:+	ENSG00000117448	AKR1A1	protein_coding	4	4	0
H-vs-WT	chr1:45568177:45568927:clu:1926:+	1.04863	0.08263	0.30276	0.22013	1	45568177	45568927	+	chr1:clu_1926_+	Success	16.8615	2	4.75507e-08	4.94943e-06	1:45568177-45568927:+	ENSG00000117448	AKR1A1	protein_coding	4	4	0
H-vs-WT	chr1:45568684:45568927:clu:1926:+	-0.524354	0.500025	0.380027	-0.119998	1	45568684	45568927	+	chr1:clu_1926_+	Success	16.8615	2	4.75507e-08	4.94943e-06	1:45568684-45568927:+	ENSG00000117448	AKR1A1	protein_coding	4	4	0
H-vs-WT	chr1:75790057:75791285:clu:1961:+	-0.838837	0.929343	0.802587	-0.126756	1	75790057	75791285	+	chr1:clu_1961_+	Success	9.94217	2	4.81029e-05	0.00121164	1:75790057-75791285:+	ENSG00000137955	RABGGTB	protein_coding	3	4	-1
H-vs-WT	chr1:81985355:81990391:clu:1968:+	-0.300122	0.525132	0.421345	-0.103787	1	81985355	81990391	+	chr1:clu_1968_+	Success	6.50621	3	0.00460981	0.0394547	1:81985355-81990391:+	ENSG00000117114	ADGRL2	protein_coding	0	1	-1
H-vs-WT	chr1:96804939:96806419:clu:1984:+	-0.72341	0.466868	0.294839	-0.172029	1	96804939	96806419	+	chr1:clu_1984_+	Success	14.3883	2	5.63924e-07	3.3069e-05	1:96804939-96806419:+	ENSG00000117569	PTBP2	protein_coding	4	4	0
H-vs-WT	chr1:96804939:96806866:clu:1984:+	1.44684	0.0751857	0.415961	0.340775	1	96804939	96806866	+	chr1:clu_1984_+	Success	14.3883	2	5.63924e-07	3.3069e-05	1:96804939-96806866:+	ENSG00000117569	PTBP2	protein_coding	4	4	0
H-vs-WT	chr1:96806452:96806866:clu:1984:+	-0.723428	0.457946	0.289199	-0.168746	1	96806452	96806866	+	chr1:clu_1984_+	Success	14.3883	2	5.63924e-07	3.3069e-05	1:96806452-96806866:+	ENSG00000117569	PTBP2	protein_coding	4	4	0
H-vs-WT	chr1:111161296:111173114:clu:1996:+	1.10137	0.0143423	0.222198	0.207855	1	111161296	111173114	+	chr1:clu_1996_+	Success	12.9815	2	2.30254e-06	0.000110828	1:111161296-111173114:+	ENSG00000134255	CEPT1	protein_coding	4	4	0
H-vs-WT	chr1:111161296:111174879:clu:1996:+	-2.04865	0.975872	0.647852	-0.32802	1	111161296	111174879	+	chr1:clu_1996_+	Success	12.9815	2	2.30254e-06	0.000110828	1:111161296-111174879:+	ENSG00000134255	CEPT1	protein_coding	4	4	0
H-vs-WT	chr1:111173258:111174879:clu:1996:+	0.947283	0.00978534	0.12995	0.120165	1	111173258	111174879	+	chr1:clu_1996_+	Success	12.9815	2	2.30254e-06	0.000110828	1:111173258-111174879:+	ENSG00000134255	CEPT1	protein_coding	4	4	0
H-vs-WT	chr1:117097433:117098833:clu:2007:+	-0.968318	0.923743	0.740026	-0.183718	1	117097433	117098833	+	chr1:clu_2007_+	Success	11.9838	2	6.24485e-06	0.000232147	1:117097433-117098833:+	ENSG00000116830	TTF2	protein_coding	4	4	0
H-vs-WT	chr1:117098238:117098833:clu:2007:+	0.728315	0.0328408	0.143532	0.110691	1	117098238	117098833	+	chr1:clu_2007_+	Success	11.9838	2	6.24485e-06	0.000232147	1:117098238-117098833:+	ENSG00000116830	TTF2	protein_coding	4	4	0
H-vs-WT	chr1:150926348:150927704:clu:2019:+	0.774356	0.0815651	0.188712	0.107147	1	150926348	150927704	+	chr1:clu_2019_+	Success	5.49828	2	0.0040938	0.03642	1:150926348-150927704:+	ENSG00000143379	SETDB1	protein_coding	4	3	1
H-vs-WT	chr1:151167414:151168144:clu:2025:+	-1.08329	0.926403	0.720433	-0.20597	1	151167414	151168144	+	chr1:clu_2025_+	Success	14.4099	2	5.51889e-07	3.25927e-05	1:151167414-151168144:+	ENSG00000163156	SCNM1	protein_coding	4	4	0
H-vs-WT	chr1:151167414:151168194:clu:2025:+	0.86076	0.0266573	0.144843	0.118186	1	151167414	151168194	+	chr1:clu_2025_+	Success	14.4099	2	5.51889e-07	3.25927e-05	1:151167414-151168194:+	ENSG00000163156	SCNM1	protein_coding	4	4	0
H-vs-WT	chr1:155060832:155062245:clu:2050:+	-0.99733	0.788404	0.531511	-0.256893	1	155060832	155062245	+	chr1:clu_2050_+	Success	37.985	6	2.42312e-14	1.12096e-11	1:155060832-155062245:+	ENSG00000143537	ADAM15	protein_coding	4	4	0
H-vs-WT	chr1:155062117:155062245:clu:2050:+	0.879044	0.0316734	0.13943	0.107757	1	155062117	155062245	+	chr1:clu_2050_+	Success	37.985	6	2.42312e-14	1.12096e-11	1:155062117-155062245:+	ENSG00000143537	ADAM15	protein_coding	4	4	0
H-vs-WT	chr1:186406268:186411811:clu:2111:+	0.296573	0.13924	0.297209	0.157969	1	186406268	186411811	+	chr1:clu_2111_+	Success	9.46653	2	7.73992e-05	0.00172327	1:186406268-186411811:+	ENSG00000157181	C1orf27	protein_coding	4	4	0
H-vs-WT	chr1:186406268:186417544:clu:2111:+	-1.11536	0.777888	0.404594	-0.373293	1	186406268	186417544	+	chr1:clu_2111_+	Success	9.46653	2	7.73992e-05	0.00172327	1:186406268-186417544:+	ENSG00000157181	C1orf27	protein_coding	4	4	0
H-vs-WT	chr1:186411893:186417544:clu:2111:+	0.818788	0.0828723	0.298197	0.215324	1	186411893	186417544	+	chr1:clu_2111_+	Success	9.46653	2	7.73992e-05	0.00172327	1:186411893-186417544:+	ENSG00000157181	C1orf27	protein_coding	4	4	0
H-vs-WT	chr1:203016140:203017756:clu:2120:+	1.19712	0.0120223	0.153351	0.141329	1	203016140	203017756	+	chr1:clu_2120_+	Success	36.7588	4	4.10077e-15	2.27647e-12	1:203016140-203017756:+	ENSG00000163444	TMEM183A	protein_coding	4	4	0
H-vs-WT	chr1:203016140:203018481:clu:2120:+	-1.81497	0.940905	0.590358	-0.350547	1	203016140	203018481	+	chr1:clu_2120_+	Success	36.7588	4	4.10077e-15	2.27647e-12	1:203016140-203018481:+	ENSG00000163444	TMEM183A	protein_coding	4	4	0
H-vs-WT	chr1:203017919:203018481:clu:2120:+	0.920873	0.0194552	0.188263	0.168808	1	203017919	203018481	+	chr1:clu_2120_+	Success	36.7588	4	4.10077e-15	2.27647e-12	1:203017919-203018481:+	ENSG00000163444	TMEM183A	protein_coding	4	4	0
H-vs-WT	chr1:210013797:210021039:clu:2131:+	0.59327	0.500343	0.766368	0.266024	1	210013797	210021039	+	chr1:clu_2131_+	Success	4.03408	1	0.00450496	0.0388331	1:210013797-210021039:+	ENSG00000143469	SYT14	protein_coding	1	1	0
H-vs-WT	chr1:210017099:210021039:clu:2131:+	-0.59327	0.499657	0.233632	-0.266024	1	210017099	210021039	+	chr1:clu_2131_+	Success	4.03408	1	0.00450496	0.0388331	1:210017099-210021039:+	ENSG00000143469	SYT14	protein_coding	1	1	0
H-vs-WT	chr1:211304140:211312355:clu:2135:+	1.0519	0.0705912	0.383705	0.313114	1	211304140	211312355	+	chr1:clu_2135_+	Success	6.18132	1	0.00043801	0.0064019	1:211304140-211312355:+	ENSG00000117625	RCOR3	protein_coding	4	4	0
H-vs-WT	chr1:211304140:211312720:clu:2135:+	-1.0519	0.929409	0.616295	-0.313114	1	211304140	211312720	+	chr1:clu_2135_+	Success	6.18132	1	0.00043801	0.0064019	1:211304140-211312720:+	ENSG00000117625	RCOR3	protein_coding	4	4	0
H-vs-WT	chr1:212863869:212864393:clu:2139:+	0.6223	0.0802062	0.203405	0.123199	1	212863869	212864393	+	chr1:clu_2139_+	Success	15.008	4	4.85782e-06	0.000190807	1:212863869-212864393:+	ENSG00000162769	FLVCR1	protein_coding	2	4	-2
H-vs-WT	chr1:212863869:212872678:clu:2139:+	-0.728319	0.698259	0.45878	-0.239479	1	212863869	212872678	+	chr1:clu_2139_+	Success	15.008	4	4.85782e-06	0.000190807	1:212863869-212872678:+	ENSG00000162769	FLVCR1	protein_coding	2	4	-2
H-vs-WT	chr1:222662332:222662888:clu:2150:+	0.928287	0.0310447	0.176482	0.145437	1	222662332	222662888	+	chr1:clu_2150_+	Success	12.6113	2	3.33429e-06	0.00014613	1:222662332-222662888:+	ENSG00000154305	MIA3	protein_coding	4	4	0
H-vs-WT	chr1:222662332:222663998:clu:2150:+	-1.09016	0.920353	0.695132	-0.225222	1	222662332	222663998	+	chr1:clu_2150_+	Success	12.6113	2	3.33429e-06	0.00014613	1:222662332-222663998:+	ENSG00000154305	MIA3	protein_coding	4	4	0
H-vs-WT	chr1:1716478:1719328:clu:3056:-	-0.680618	0.788263	0.488315	-0.299948	1	1716478	1719328	-	chr1:clu_3056_-	Success	3.91929	1	0.00511425	0.0427574	1:1716478-1719328:-	ENSG00000008128	CDK11A	protein_coding	4	4	0
H-vs-WT	chr1:1716478:1719328:clu:3056:-	-0.680618	0.788263	0.488315	-0.299948	1	1716478	1719328	-	chr1:clu_3056_-	Success	3.91929	1	0.00511425	0.0427574	1:1716478-1719328:-	ENSG00000268575	AL031282.2	processed_transcript	4	4	0
H-vs-WT	chr1:1716478:1719358:clu:3056:-	0.680618	0.211737	0.511685	0.299948	1	1716478	1719358	-	chr1:clu_3056_-	Success	3.91929	1	0.00511425	0.0427574	1:1716478-1719358:-	ENSG00000008128	CDK11A	protein_coding	4	4	0
H-vs-WT	chr1:1716478:1719358:clu:3056:-	0.680618	0.211737	0.511685	0.299948	1	1716478	1719358	-	chr1:clu_3056_-	Success	3.91929	1	0.00511425	0.0427574	1:1716478-1719358:-	ENSG00000268575	AL031282.2	processed_transcript	4	4	0
H-vs-WT	chr1:2510748:2511338:clu:3066:-	0.546115	0.0996566	0.248092	0.148435	1	2510748	2511338	-	chr1:clu_3066_-	Success	3.77488	1	0.00600181	0.0480087	1:2510748-2511338:-	ENSG00000157881	PANK4	protein_coding	4	4	0
H-vs-WT	chr1:2510782:2511338:clu:3066:-	-0.546115	0.900343	0.751908	-0.148435	1	2510782	2511338	-	chr1:clu_3066_-	Success	3.77488	1	0.00600181	0.0480087	1:2510782-2511338:-	ENSG00000157881	PANK4	protein_coding	4	4	0
H-vs-WT	chr1:16619103:16625775:clu:3097:-	-1.1657	0.320678	0.127269	-0.193409	1	16619103	16625775	-	chr1:clu_3097_-	Success	12.6148	4	4.52369e-05	0.00115668	1:16619103-16625775:-	ENSG00000215908	CROCCP2	transcribed_unprocessed_pseudogene	3	4	-1
H-vs-WT	chr1:25243633:25244454:clu:3128:-	1.58767	0.0375074	0.258539	0.221032	1	25243633	25244454	-	chr1:clu_3128_-	Success	11.1221	2	1.47815e-05	0.000461264	1:25243633-25244454:-	ENSG00000117616	RSRP1	protein_coding	4	4	0
H-vs-WT	chr1:25243633:25245150:clu:3128:-	-1.62983	0.563906	0.155694	-0.408212	1	25243633	25245150	-	chr1:clu_3128_-	Success	11.1221	2	1.47815e-05	0.000461264	1:25243633-25245150:-	ENSG00000117616	RSRP1	protein_coding	4	4	0
H-vs-WT	chr1:25244498:25245150:clu:3128:-	0.0421602	0.398587	0.585767	0.18718	1	25244498	25245150	-	chr1:clu_3128_-	Success	11.1221	2	1.47815e-05	0.000461264	1:25244498-25245150:-	ENSG00000117616	RSRP1	protein_coding	4	4	0
H-vs-WT	chr1:29203233:29206762:clu:3137:-	-0.604365	0.517504	0.36966	-0.147844	1	29203233	29206762	-	chr1:clu_3137_-	Success	6.12169	2	0.00219475	0.0228161	1:29203233-29206762:-	ENSG00000116353	MECR	protein_coding	3	4	-1
H-vs-WT	chr1:32634110:32634768:clu:3151:-	0.955791	0.0646783	0.189404	0.124725	1	32634110	32634768	-	chr1:clu_3151_-	Success	22.8778	7	9.75317e-08	8.50509e-06	1:32634110-32634768:-	ENSG00000176261	ZBTB8OS	protein_coding	2	2	0
H-vs-WT	chr1:35184593:35187001:clu:3161:-	-0.419328	0.930249	0.828573	-0.101675	1	35184593	35187001	-	chr1:clu_3161_-	Success	18.7745	3	3.52149e-08	3.9098e-06	1:35184593-35187001:-	ENSG00000116560	SFPQ	protein_coding	3	4	-1
H-vs-WT	chr1:61709437:61723713:clu:3245:-	-0.652269	0.833348	0.692499	-0.140848	1	61709437	61723713	-	chr1:clu_3245_-	Success	8.54319	3	0.000678414	0.00915584	1:61709437-61723713:-	ENSG00000162604	TM2D1	protein_coding	2	4	-2
H-vs-WT	chr1:63446856:63453918:clu:3249:-	-0.327856	0.51182	0.369866	-0.141955	1	63446856	63453918	-	chr1:clu_3249_-	Success	13.2223	3	7.69693e-06	0.000269295	1:63446856-63453918:-	ENSG00000142856	ITGB3BP	protein_coding	1	3	-2
H-vs-WT	chr1:68481612:68483950:clu:3257:-	0.364685	0.475381	0.610159	0.134779	1	68481612	68483950	-	chr1:clu_3257_-	Success	6.2087	2	0.00201184	0.0213246	1:68481612-68483950:-	ENSG00000024526	DEPDC1	protein_coding	1	0	1
H-vs-WT	chr1:70292549:70296130:clu:3260:-	-0.679106	0.921388	0.818859	-0.102529	1	70292549	70296130	-	chr1:clu_3260_-	Success	6.11333	2	0.00221317	0.0229286	1:70292549-70296130:-	ENSG00000118454	ANKRD13C	protein_coding	3	4	-1
H-vs-WT	chr1:77946576:77947453:clu:3271:-	0.513681	0.0117513	0.117418	0.105667	1	77946576	77947453	-	chr1:clu_3271_-	Success	31.3889	4	7.55727e-13	3.14647e-10	1:77946576-77947453:-	ENSG00000162613	FUBP1	protein_coding	4	4	0
H-vs-WT	chr1:77948774:77949155:clu:3271:-	-2.03246	0.968087	0.758203	-0.209884	1	77948774	77949155	-	chr1:clu_3271_-	Success	31.3889	4	7.55727e-13	3.14647e-10	1:77948774-77949155:-	ENSG00000162613	FUBP1	protein_coding	4	4	0
H-vs-WT	chr1:85258722:85259358:clu:3278:-	-0.503826	0.577553	0.391027	-0.186526	1	85258722	85259358	-	chr1:clu_3278_-	Success	8.7074	2	0.000165358	0.00310121	1:85258722-85259358:-	ENSG00000162642	C1orf52	protein_coding	3	4	-1
H-vs-WT	chr1:95027260:95041493:clu:3297:-	0.794762	0.0354904	0.152797	0.117306	1	95027260	95041493	-	chr1:clu_3297_-	Success	5.45683	1	0.000954576	0.0120618	1:95027260-95041493:-	ENSG00000172339	ALG14	protein_coding	4	4	0
H-vs-WT	chr1:95027260:95064866:clu:3297:-	-0.794762	0.96451	0.847203	-0.117306	1	95027260	95064866	-	chr1:clu_3297_-	Success	5.45683	1	0.000954576	0.0120618	1:95027260-95064866:-	ENSG00000172339	ALG14	protein_coding	4	4	0
H-vs-WT	chr1:111119959:111120516:clu:3310:-	-1.08711	0.906693	0.5249	-0.381793	1	111119959	111120516	-	chr1:clu_3310_-	Success	12.4818	1	5.84212e-07	3.37829e-05	1:111119959-111120516:-	ENSG00000156171	DRAM2	protein_coding	4	4	0
H-vs-WT	chr1:111119959:111120532:clu:3310:-	1.08711	0.0933069	0.4751	0.381793	1	111119959	111120532	-	chr1:clu_3310_-	Success	12.4818	1	5.84212e-07	3.37829e-05	1:111119959-111120532:-	ENSG00000156171	DRAM2	protein_coding	4	4	0
H-vs-WT	chr1:145750500:145751438:clu:3336:-	-1.13405	0.536072	0.435688	-0.100384	1	145750500	145751438	-	chr1:clu_3336_-	Success	11.7578	2	7.8284e-06	0.000272749	1:145750500-145751438:-	ENSG00000265491	RNF115	protein_coding	0	1	-1
H-vs-WT	chr1:155268359:155268708:clu:3380:-	-0.311535	0.534275	0.425779	-0.108496	1	155268359	155268708	-	chr1:clu_3380_-	Success	10.3724	3	0.000118936	0.00242146	1:155268359-155268708:-	ENSG00000176444	CLK2	protein_coding	4	4	0
H-vs-WT	chr1:155268359:155269488:clu:3380:-	0.777918	0.0831	0.196863	0.113763	1	155268359	155269488	-	chr1:clu_3380_-	Success	10.3724	3	0.000118936	0.00242146	1:155268359-155269488:-	ENSG00000176444	CLK2	protein_coding	4	4	0
H-vs-WT	chr1:155916709:155917499:clu:3385:-	0.804555	0.16904	0.504166	0.335126	1	155916709	155917499	-	chr1:clu_3385_-	Success	8.6375	1	3.23413e-05	0.00087437	1:155916709-155917499:-	ENSG00000132680	KIAA0907	protein_coding	4	4	0
H-vs-WT	chr1:155916737:155917499:clu:3385:-	-0.804555	0.83096	0.495834	-0.335126	1	155916737	155917499	-	chr1:clu_3385_-	Success	8.6375	1	3.23413e-05	0.00087437	1:155916737-155917499:-	ENSG00000132680	KIAA0907	protein_coding	4	4	0
H-vs-WT	chr1:213000383:213005033:clu:3458:-	0.661637	0.0893988	0.209399	0.12	1	213000383	213005033	-	chr1:clu_3458_-	Success	11.3421	2	1.18627e-05	0.000379925	1:213000383-213005033:-	ENSG00000174606	ANGEL2	protein_coding	4	3	1
H-vs-WT	chr1:225501070:225507951:clu:3473:-	0.290104	0.413928	0.521493	0.107565	1	225501070	225507951	-	chr1:clu_3473_-	Success	11.634	2	8.85954e-06	0.000299138	1:225501070-225507951:-	ENSG00000154380	ENAH	protein_coding	4	3	1
H-vs-WT	chr10:5888067:5889041:clu:4452:-	-0.711096	0.880431	0.639762	-0.24067	10	5888067	5889041	-	chr10:clu_4452_-	Success	4.07071	1	0.00432655	0.0379234	10:5888067-5889041:-	ENSG00000134461	ANKRD16	protein_coding	4	4	0
H-vs-WT	chr10:5888241:5889041:clu:4452:-	0.711096	0.119569	0.360238	0.24067	10	5888241	5889041	-	chr10:clu_4452_-	Success	4.07071	1	0.00432655	0.0379234	10:5888241-5889041:-	ENSG00000134461	ANKRD16	protein_coding	4	4	0
H-vs-WT	chr10:15135418:15141422:clu:4465:-	-0.406012	0.81603	0.705462	-0.110568	10	15135418	15141422	-	chr10:clu_4465_-	Success	5.53573	2	0.00394331	0.0355368	10:15135418-15141422:-	ENSG00000152465	NMT2	protein_coding	0	4	-4
H-vs-WT	chr10:42551814:42551990:clu:4499:-	-0.465312	0.774129	0.574724	-0.199405	10	42551814	42551990	-	chr10:clu_4499_-	Success	4.58483	1	0.0024606	0.0250788	10:42551814-42551990:-	ENSG00000234420	ZNF37BP	transcribed_processed_pseudogene	1	1	0
H-vs-WT	chr10:42551858:42551990:clu:4499:-	0.465312	0.225871	0.425276	0.199405	10	42551858	42551990	-	chr10:clu_4499_-	Success	4.58483	1	0.0024606	0.0250788	10:42551858-42551990:-	ENSG00000234420	ZNF37BP	transcribed_processed_pseudogene	1	1	0
H-vs-WT	chr10:48454161:48455002:clu:4513:-	-0.601048	0.904347	0.739697	-0.164651	10	48454161	48455002	-	chr10:clu_4513_-	Success	4.28137	1	0.00343112	0.0317808	10:48454161-48455002:-	ENSG00000128805	ARHGAP22	protein_coding	4	4	0
H-vs-WT	chr10:48454161:48455054:clu:4513:-	0.601048	0.0956527	0.260303	0.164651	10	48454161	48455054	-	chr10:clu_4513_-	Success	4.28137	1	0.00343112	0.0317808	10:48454161-48455054:-	ENSG00000128805	ARHGAP22	protein_coding	4	4	0
H-vs-WT	chr10:100190968:100193298:clu:4581:-	-1.36764	0.95517	0.736894	-0.218277	10	100190968	100193298	-	chr10:clu_4581_-	Success	11.6675	2	8.56777e-06	0.000293596	10:100190968-100193298:-	ENSG00000213341	CHUK	protein_coding	4	4	0
H-vs-WT	chr10:100192693:100193298:clu:4581:-	0.954145	0.0175953	0.138375	0.12078	10	100192693	100193298	-	chr10:clu_4581_-	Success	11.6675	2	8.56777e-06	0.000293596	10:100192693-100193298:-	ENSG00000213341	CHUK	protein_coding	4	4	0
H-vs-WT	chr10:100983817:100986687:clu:4589:-	0.678658	0.14324	0.358289	0.21505	10	100983817	100986687	-	chr10:clu_4589_-	Success	10.885	3	7.2825e-05	0.00165521	10:100983817-100986687:-	ENSG00000055950	MRPL43	protein_coding	4	4	0
H-vs-WT	chr10:100983817:100986687:clu:4589:-	0.678658	0.14324	0.358289	0.21505	10	100983817	100986687	-	chr10:clu_4589_-	Success	10.885	3	7.2825e-05	0.00165521	10:100983817-100986687:-	ENSG00000236662	AL133215.1	antisense_RNA	4	0	4
H-vs-WT	chr10:100986572:100986687:clu:4589:-	-0.664575	0.670304	0.437606	-0.232698	10	100986572	100986687	-	chr10:clu_4589_-	Success	10.885	3	7.2825e-05	0.00165521	10:100986572-100986687:-	ENSG00000055950	MRPL43	protein_coding	4	4	0
H-vs-WT	chr10:101667980:101672915:clu:4591:-	-0.752125	0.582791	0.479206	-0.103585	10	101667980	101672915	-	chr10:clu_4591_-	Success	9.28225	2	9.30612e-05	0.00202302	10:101667980-101672915:-	ENSG00000107829	FBXW4	protein_coding	3	3	0
H-vs-WT	chr10:103326632:103345024:clu:4602:-	1.58503	0.0117074	0.113224	0.101517	10	103326632	103345024	-	chr10:clu_4602_-	Success	13.0941	2	2.05724e-06	0.000100768	10:103326632-103345024:-	ENSG00000156374	PCGF6	protein_coding	2	1	1
H-vs-WT	chr10:112433281:112433541:clu:4608:-	1.08733	0.0144141	0.181761	0.167347	10	112433281	112433541	-	chr10:clu_4608_-	Success	14.3783	2	5.69638e-07	3.31705e-05	10:112433281-112433541:-	ENSG00000023041	ZDHHC6	protein_coding	4	4	0
H-vs-WT	chr10:112433281:112434297:clu:4608:-	-1.77594	0.971533	0.699307	-0.272226	10	112433281	112434297	-	chr10:clu_4608_-	Success	14.3783	2	5.69638e-07	3.31705e-05	10:112433281-112434297:-	ENSG00000023041	ZDHHC6	protein_coding	4	4	0
H-vs-WT	chr10:112433616:112434297:clu:4608:-	0.688604	0.0140524	0.118932	0.104879	10	112433616	112434297	-	chr10:clu_4608_-	Success	14.3783	2	5.69638e-07	3.31705e-05	10:112433616-112434297:-	ENSG00000023041	ZDHHC6	protein_coding	4	4	0
H-vs-WT	chr10:119141319:119146236:clu:4622:-	-1.52382	0.984289	0.87445	-0.109839	10	119141319	119146236	-	chr10:clu_4622_-	Success	11.6178	2	9.00474e-06	0.000302349	10:119141319-119146236:-	ENSG00000183605	SFXN4	protein_coding	1	4	-3
H-vs-WT	chr10:125789005:125789283:clu:4646:-	0.514803	0.159156	0.306037	0.146881	10	125789005	125789283	-	chr10:clu_4646_-	Success	23.3631	4	1.73889e-09	3.21772e-07	10:125789005-125789283:-	ENSG00000188690	UROS	protein_coding	4	4	0
H-vs-WT	chr10:125789005:125794880:clu:4646:-	-0.483158	0.60585	0.429444	-0.176406	10	125789005	125794880	-	chr10:clu_4646_-	Success	23.3631	4	1.73889e-09	3.21772e-07	10:125789005-125794880:-	ENSG00000188690	UROS	protein_coding	4	4	0
H-vs-WT	chr10:12149961:12155778:clu:790:+	-0.709002	0.521808	0.365854	-0.155954	10	12149961	12155778	+	chr10:clu_790_+	Success	14.4708	2	5.1928e-07	3.11082e-05	10:12149961-12155778:+	ENSG00000065665	SEC61A2	protein_coding	4	4	0
H-vs-WT	chr10:12149961:12156907:clu:790:+	1.418	0.0576847	0.339316	0.281631	10	12149961	12156907	+	chr10:clu_790_+	Success	14.4708	2	5.1928e-07	3.11082e-05	10:12149961-12156907:+	ENSG00000065665	SEC61A2	protein_coding	4	4	0
H-vs-WT	chr10:12155931:12156907:clu:790:+	-0.709002	0.420508	0.29483	-0.125678	10	12155931	12156907	+	chr10:clu_790_+	Success	14.4708	2	5.1928e-07	3.11082e-05	10:12155931-12156907:+	ENSG00000065665	SEC61A2	protein_coding	4	4	0
H-vs-WT	chr10:26724123:26735240:clu:808:+	-0.811411	0.959656	0.824379	-0.135277	10	26724123	26735240	+	chr10:clu_808_+	Success	7.03722	1	0.000175716	0.00325877	10:26724123-26735240:+	ENSG00000148459	PDSS1	protein_coding	4	4	0
H-vs-WT	chr10:26724127:26735240:clu:808:+	0.811411	0.0403443	0.175621	0.135277	10	26724127	26735240	+	chr10:clu_808_+	Success	7.03722	1	0.000175716	0.00325877	10:26724127-26735240:+	ENSG00000148459	PDSS1	protein_coding	4	4	0
H-vs-WT	chr10:50126179:50127160:clu:839:+	-0.420527	0.573105	0.421381	-0.151724	10	50126179	50127160	+	chr10:clu_839_+	Success	6.52469	2	0.00146677	0.0166855	10:50126179-50127160:+	ENSG00000099290	WASHC2A	protein_coding	3	3	0
H-vs-WT	chr10:50126179:50127583:clu:839:+	0.841139	0.142254	0.369351	0.227097	10	50126179	50127583	+	chr10:clu_839_+	Success	6.52469	2	0.00146677	0.0166855	10:50126179-50127583:+	ENSG00000099290	WASHC2A	protein_coding	3	3	0
H-vs-WT	chr10:69180562:69185987:clu:855:+	-0.459293	0.847641	0.736547	-0.111094	10	69180562	69185987	+	chr10:clu_855_+	Success	6.41333	2	0.00163956	0.0182116	10:69180562-69185987:+	ENSG00000156502	SUPV3L1	protein_coding	1	4	-3
H-vs-WT	chr10:78037304:78040615:clu:873:+	-0.391292	0.563657	0.417796	-0.145861	10	78037304	78040615	+	chr10:clu_873_+	Success	17.9167	2	1.65536e-08	2.12064e-06	10:78037304-78040615:+	ENSG00000138326	RPS24	protein_coding	0	1	-1
H-vs-WT	chr10:93894160:93898571:clu:889:+	-0.797098	0.303644	0.141263	-0.162382	10	93894160	93898571	+	chr10:clu_889_+	Success	10.0521	3	0.000161505	0.00305648	10:93894160-93898571:+	ENSG00000176273	SLC35G1	protein_coding	4	4	0
H-vs-WT	chr10:93894160:93906252:clu:889:+	0.591473	0.186568	0.347975	0.161407	10	93894160	93906252	+	chr10:clu_889_+	Success	10.0521	3	0.000161505	0.00305648	10:93894160-93906252:+	ENSG00000176273	SLC35G1	protein_coding	4	4	0
H-vs-WT	chr10:93894211:93898571:clu:889:+	-0.482467	0.378601	0.241261	-0.137341	10	93894211	93898571	+	chr10:clu_889_+	Success	10.0521	3	0.000161505	0.00305648	10:93894211-93898571:+	ENSG00000176273	SLC35G1	protein_coding	4	4	0
H-vs-WT	chr10:93894211:93906252:clu:889:+	0.688093	0.131186	0.269501	0.138315	10	93894211	93906252	+	chr10:clu_889_+	Success	10.0521	3	0.000161505	0.00305648	10:93894211-93906252:+	ENSG00000176273	SLC35G1	protein_coding	4	4	0
H-vs-WT	chr10:99747390:99750369:clu:908:+	-0.503393	0.507169	0.380458	-0.12671	10	99747390	99750369	+	chr10:clu_908_+	Success	16.6601	2	5.81603e-08	5.63141e-06	10:99747390-99750369:+	ENSG00000119929	CUTC	protein_coding	4	3	1
H-vs-WT	chr10:99747390:99754529:clu:908:+	1.00679	0.0944133	0.320664	0.226251	10	99747390	99754529	+	chr10:clu_908_+	Success	16.6601	2	5.81603e-08	5.63141e-06	10:99747390-99754529:+	ENSG00000119929	CUTC	protein_coding	4	3	1
H-vs-WT	chr10:101601336:101608835:clu:916:+	-0.909084	0.350335	0.245311	-0.105025	10	101601336	101608835	+	chr10:clu_916_+	Success	41.0025	6	1.37596e-15	9.54802e-13	10:101601336-101608835:+	ENSG00000166171	DPCD	protein_coding	3	4	-1
H-vs-WT	chr10:101601336:101608835:clu:916:+	-0.909084	0.350335	0.245311	-0.105025	10	101601336	101608835	+	chr10:clu_916_+	Success	41.0025	6	1.37596e-15	9.54802e-13	10:101601336-101608835:+	ENSG00000263436	MIR3158-1	miRNA	3	4	-1
H-vs-WT	chr10:122427031:122429624:clu:948:+	-0.416008	0.599836	0.445624	-0.154212	10	122427031	122429624	+	chr10:clu_948_+	Success	5.47455	2	0.00419212	0.0370965	10:122427031-122429624:+	ENSG00000107679	PLEKHA1	protein_coding	0	1	-1
H-vs-WT	chr10:122954568:122983272:clu:950:+	-0.485555	0.307968	0.201386	-0.106582	10	122954568	122983272	+	chr10:clu_950_+	Success	14.6053	3	2.02241e-06	9.96484e-05	10:122954568-122983272:+	ENSG00000179988	PSTK	protein_coding	4	4	0
H-vs-WT	chr10:122980695:122983272:clu:950:+	1.4358	0.0937005	0.418505	0.324805	10	122980695	122983272	+	chr10:clu_950_+	Success	14.6053	3	2.02241e-06	9.96484e-05	10:122980695-122983272:+	ENSG00000179988	PSTK	protein_coding	4	4	0
H-vs-WT	chr10:122983024:122983272:clu:950:+	-0.927803	0.390395	0.164045	-0.22635	10	122983024	122983272	+	chr10:clu_950_+	Success	14.6053	3	2.02241e-06	9.96484e-05	10:122983024-122983272:+	ENSG00000179988	PSTK	protein_coding	4	4	0
H-vs-WT	chr10:125730399:125731865:clu:955:+	0.773798	0.0419915	0.170825	0.128833	10	125730399	125731865	+	chr10:clu_955_+	Success	3.85513	1	0.0054908	0.0450906	10:125730399-125731865:+	ENSG00000107938	EDRF1	protein_coding	4	4	0
H-vs-WT	chr10:125730399:125733404:clu:955:+	-0.773798	0.958009	0.829175	-0.128833	10	125730399	125733404	+	chr10:clu_955_+	Success	3.85513	1	0.0054908	0.0450906	10:125730399-125733404:+	ENSG00000107938	EDRF1	protein_coding	4	4	0
H-vs-WT	chr11:7991851:7992084:clu:2869:+	-0.792407	0.96907	0.865274	-0.103796	11	7991851	7992084	+	chr11:clu_2869_+	Success	8.08938	1	5.76369e-05	0.00139518	11:7991851-7992084:+	ENSG00000175390	EIF3F	protein_coding	4	4	0
H-vs-WT	chr11:7991971:7992084:clu:2869:+	0.792407	0.0309299	0.134726	0.103796	11	7991971	7992084	+	chr11:clu_2869_+	Success	8.08938	1	5.76369e-05	0.00139518	11:7991971-7992084:+	ENSG00000175390	EIF3F	protein_coding	4	4	0
H-vs-WT	chr11:47565986:47571471:clu:2909:+	-0.411719	0.425128	0.285257	-0.139871	11	47565986	47571471	+	chr11:clu_2909_+	Success	11.8979	2	6.80488e-06	0.000247442	11:47565986-47571471:+	ENSG00000213619	NDUFS3	protein_coding	2	4	-2
H-vs-WT	chr11:47565986:47571471:clu:2909:+	-0.411719	0.425128	0.285257	-0.139871	11	47565986	47571471	+	chr11:clu_2909_+	Success	11.8979	2	6.80488e-06	0.000247442	11:47565986-47571471:+	ENSG00000110536	PTPMT1	protein_coding	2	4	-2
H-vs-WT	chr11:64241132:64242384:clu:2936:+	-0.469897	0.921411	0.820815	-0.100596	11	64241132	64242384	+	chr11:clu_2936_+	Success	4.36171	1	0.00314148	0.0296253	11:64241132-64242384:+	ENSG00000173486	FKBP2	protein_coding	4	4	0
H-vs-WT	chr11:64242213:64242384:clu:2936:+	0.469897	0.0785893	0.179185	0.100596	11	64242213	64242384	+	chr11:clu_2936_+	Success	4.36171	1	0.00314148	0.0296253	11:64242213-64242384:+	ENSG00000173486	FKBP2	protein_coding	4	4	0
H-vs-WT	chr11:66843861:66843956:clu:2958:+	-0.782791	0.933031	0.744336	-0.188695	11	66843861	66843956	+	chr11:clu_2958_+	Success	5.57128	1	0.000843694	0.0109091	11:66843861-66843956:+	ENSG00000173653	RCE1	protein_coding	4	4	0
H-vs-WT	chr11:66843861:66843960:clu:2958:+	0.782791	0.066969	0.255664	0.188695	11	66843861	66843960	+	chr11:clu_2958_+	Success	5.57128	1	0.000843694	0.0109091	11:66843861-66843960:+	ENSG00000173653	RCE1	protein_coding	4	4	0
H-vs-WT	chr11:67431515:67432600:clu:2962:+	-1.3413	0.961004	0.80444	-0.156564	11	67431515	67432600	+	chr11:clu_2962_+	Success	18.3856	3	5.14383e-08	5.18935e-06	11:67431515-67432600:+	ENSG00000175634	RPS6KB2	protein_coding	4	4	0
H-vs-WT	chr11:67433042:67433340:clu:2963:+	1.6775	0.018078	0.147041	0.128963	11	67433042	67433340	+	chr11:clu_2963_+	Success	8.14484	3	0.000988981	0.0124212	11:67433042-67433340:+	ENSG00000175634	RPS6KB2	protein_coding	4	4	0
H-vs-WT	chr11:124625903:124626904:clu:3024:+	0.679193	0.348073	0.570356	0.222283	11	124625903	124626904	+	chr11:clu_3024_+	Success	9.30572	3	0.000328928	0.0051679	11:124625903-124626904:+	ENSG00000154144	TBRG1	protein_coding	4	3	1
H-vs-WT	chr11:201741:205611:clu:4156:-	0.845532	0.214511	0.597033	0.382522	11	201741	205611	-	chr11:clu_4156_-	Success	6.96647	1	0.000189449	0.00347477	11:201741-205611:-	ENSG00000177951	BET1L	protein_coding	4	4	0
H-vs-WT	chr11:205469:205611:clu:4156:-	-0.845532	0.785489	0.402967	-0.382522	11	205469	205611	-	chr11:clu_4156_-	Success	6.96647	1	0.000189449	0.00347477	11:205469-205611:-	ENSG00000177951	BET1L	protein_coding	4	4	0
H-vs-WT	chr11:532755:533453:clu:4160:-	-0.686252	0.708614	0.448368	-0.260247	11	532755	533453	-	chr11:clu_4160_-	Success	22.7288	3	7.39595e-10	1.57913e-07	11:532755-533453:-	ENSG00000174775	HRAS	protein_coding	4	4	0
H-vs-WT	chr11:533358:533453:clu:4160:-	0.499923	0.174788	0.362146	0.187359	11	533358	533453	-	chr11:clu_4160_-	Success	22.7288	3	7.39595e-10	1.57913e-07	11:533358-533453:-	ENSG00000174775	HRAS	protein_coding	4	4	0
H-vs-WT	chr11:691598:694679:clu:4164:-	0.539725	0.125686	0.297297	0.171611	11	691598	694679	-	chr11:clu_4164_-	Success	8.28891	1	4.66939e-05	0.00118543	11:691598-694679:-	ENSG00000177030	DEAF1	protein_coding	4	4	0
H-vs-WT	chr11:691598:694759:clu:4164:-	-0.539725	0.874314	0.702703	-0.171611	11	691598	694759	-	chr11:clu_4164_-	Success	8.28891	1	4.66939e-05	0.00118543	11:691598-694759:-	ENSG00000177030	DEAF1	protein_coding	4	4	0
H-vs-WT	chr11:17995909:17999494:clu:4204:-	0.52268	0.0753095	0.187546	0.112237	11	17995909	17999494	-	chr11:clu_4204_-	Success	5.64654	2	0.00352971	0.0324744	11:17995909-17999494:-	ENSG00000129158	SERGEF	protein_coding	4	4	0
H-vs-WT	chr11:17995909:18000497:clu:4204:-	-0.587542	0.853543	0.700358	-0.153185	11	17995909	18000497	-	chr11:clu_4204_-	Success	5.64654	2	0.00352971	0.0324744	11:17995909-18000497:-	ENSG00000129158	SERGEF	protein_coding	4	4	0
H-vs-WT	chr11:47724778:47731374:clu:4225:-	-0.458107	0.759191	0.621887	-0.137304	11	47724778	47731374	-	chr11:clu_4225_-	Success	5.73441	2	0.0032328	0.0301788	11:47724778-47731374:-	ENSG00000109920	FNBP4	protein_coding	4	4	0
H-vs-WT	chr11:47724778:47731374:clu:4225:-	-0.458107	0.759191	0.621887	-0.137304	11	47724778	47731374	-	chr11:clu_4225_-	Success	5.73441	2	0.0032328	0.0301788	11:47724778-47731374:-	ENSG00000200090	Y_RNA	misc_RNA	4	4	0
H-vs-WT	chr11:47725836:47731374:clu:4225:-	0.782028	0.0805215	0.227959	0.147437	11	47725836	47731374	-	chr11:clu_4225_-	Success	5.73441	2	0.0032328	0.0301788	11:47725836-47731374:-	ENSG00000109920	FNBP4	protein_coding	4	4	0
H-vs-WT	chr11:47725836:47731374:clu:4225:-	0.782028	0.0805215	0.227959	0.147437	11	47725836	47731374	-	chr11:clu_4225_-	Success	5.73441	2	0.0032328	0.0301788	11:47725836-47731374:-	ENSG00000200090	Y_RNA	misc_RNA	4	4	0
H-vs-WT	chr11:47731561:47732117:clu:4226:-	0.599295	0.150582	0.353822	0.203239	11	47731561	47732117	-	chr11:clu_4226_-	Success	8.972	2	0.000126915	0.00254043	11:47731561-47732117:-	ENSG00000109920	FNBP4	protein_coding	4	4	0
H-vs-WT	chr11:47731561:47732537:clu:4226:-	-0.784447	0.698032	0.411088	-0.286944	11	47731561	47732537	-	chr11:clu_4226_-	Success	8.972	2	0.000126915	0.00254043	11:47731561-47732537:-	ENSG00000109920	FNBP4	protein_coding	4	4	0
H-vs-WT	chr11:59656600:59657080:clu:4230:-	0.786219	0.075546	0.282514	0.206968	11	59656600	59657080	-	chr11:clu_4230_-	Success	4.47072	1	0.00278772	0.0271501	11:59656600-59657080:-	ENSG00000166889	PATL1	protein_coding	4	4	0
H-vs-WT	chr11:59656600:59657530:clu:4230:-	-0.786219	0.924454	0.717486	-0.206968	11	59656600	59657530	-	chr11:clu_4230_-	Success	4.47072	1	0.00278772	0.0271501	11:59656600-59657530:-	ENSG00000166889	PATL1	protein_coding	4	4	0
H-vs-WT	chr11:73411536:73430690:clu:4285:-	-0.538627	0.21294	0.107972	-0.104968	11	73411536	73430690	-	chr11:clu_4285_-	Success	5.63933	2	0.00355526	0.0326042	11:73411536-73430690:-	ENSG00000054965	FAM168A	protein_coding	2	2	0
H-vs-WT	chr11:73419999:73430690:clu:4285:-	0.549215	0.333816	0.502347	0.168531	11	73419999	73430690	-	chr11:clu_4285_-	Success	5.63933	2	0.00355526	0.0326042	11:73419999-73430690:-	ENSG00000054965	FAM168A	protein_coding	2	2	0
H-vs-WT	chr11:78106912:78109442:clu:4298:-	1.49491	0.0139924	0.220058	0.206065	11	78106912	78109442	-	chr11:clu_4298_-	Success	12.0853	1	8.8172e-07	4.76759e-05	11:78106912-78109442:-	ENSG00000159063	ALG8	protein_coding	4	4	0
H-vs-WT	chr11:78106946:78109442:clu:4298:-	-1.49491	0.986008	0.779942	-0.206065	11	78106946	78109442	-	chr11:clu_4298_-	Success	12.0853	1	8.8172e-07	4.76759e-05	11:78106946-78109442:-	ENSG00000159063	ALG8	protein_coding	4	4	0
H-vs-WT	chr11:85983973:85996826:clu:4308:-	0.416706	0.215104	0.33925	0.124145	11	85983973	85996826	-	chr11:clu_4308_-	Success	5.76973	2	0.0031206	0.0294952	11:85983973-85996826:-	ENSG00000073921	PICALM	protein_coding	4	1	3
H-vs-WT	chr11:93168171:93170111:clu:4310:-	1.31688	0.0311095	0.358706	0.327596	11	93168171	93170111	-	chr11:clu_4310_-	Success	10.8782	2	1.88658e-05	0.000557077	11:93168171-93170111:-	ENSG00000180773	SLC36A4	protein_coding	4	4	0
H-vs-WT	chr11:93168171:93180797:clu:4310:-	-1.79375	0.936779	0.48145	-0.455329	11	93168171	93180797	-	chr11:clu_4310_-	Success	10.8782	2	1.88658e-05	0.000557077	11:93168171-93180797:-	ENSG00000180773	SLC36A4	protein_coding	4	4	0
H-vs-WT	chr11:93170221:93180797:clu:4310:-	0.476875	0.0321117	0.159845	0.127733	11	93170221	93180797	-	chr11:clu_4310_-	Success	10.8782	2	1.88658e-05	0.000557077	11:93170221-93180797:-	ENSG00000180773	SLC36A4	protein_coding	4	4	0
H-vs-WT	chr11:95778957:95779607:clu:4315:-	-0.687574	0.676149	0.437478	-0.238671	11	95778957	95779607	-	chr11:clu_4315_-	Success	9.86922	3	0.000192301	0.00351161	11:95778957-95779607:-	ENSG00000077458	FAM76B	protein_coding	4	4	0
H-vs-WT	chr11:95779135:95779607:clu:4315:-	0.810727	0.100513	0.290965	0.190452	11	95779135	95779607	-	chr11:clu_4315_-	Success	9.86922	3	0.000192301	0.00351161	11:95779135-95779607:-	ENSG00000077458	FAM76B	protein_coding	4	4	0
H-vs-WT	chr11:95788563:95789392:clu:4316:-	-0.555867	0.686866	0.419159	-0.267707	11	95788563	95789392	-	chr11:clu_4316_-	Success	4.93013	1	0.00168888	0.0185064	11:95788563-95789392:-	ENSG00000077458	FAM76B	protein_coding	4	4	0
H-vs-WT	chr11:95788563:95790156:clu:4316:-	0.555867	0.313134	0.580841	0.267707	11	95788563	95790156	-	chr11:clu_4316_-	Success	4.93013	1	0.00168888	0.0185064	11:95788563-95790156:-	ENSG00000077458	FAM76B	protein_coding	4	4	0
H-vs-WT	chr11:119026080:119026937:clu:4333:-	1.10517	0.0309685	0.14365	0.112681	11	119026080	119026937	-	chr11:clu_4333_-	Success	9.93019	2	4.86827e-05	0.00122103	11:119026080-119026937:-	ENSG00000137700	SLC37A4	protein_coding	4	1	3
H-vs-WT	chr12:7189750:7190362:clu:6671:+	-0.37723	0.508018	0.326868	-0.18115	12	7189750	7190362	+	chr12:clu_6671_+	Success	4.79718	1	0.00195176	0.020783	12:7189750-7190362:+	ENSG00000139197	PEX5	protein_coding	4	4	0
H-vs-WT	chr12:7190216:7190362:clu:6671:+	0.37723	0.491982	0.673132	0.18115	12	7190216	7190362	+	chr12:clu_6671_+	Success	4.79718	1	0.00195176	0.020783	12:7190216-7190362:+	ENSG00000139197	PEX5	protein_coding	4	4	0
H-vs-WT	chr12:9298867:9299260:clu:6676:+	-0.512903	0.868152	0.702434	-0.165719	12	9298867	9299260	+	chr12:clu_6676_+	Success	4.83713	1	0.00186868	0.0200227	12:9298867-9299260:+	ENSG00000111788	AC009533.1	unprocessed_pseudogene	4	4	0
H-vs-WT	chr12:9298867:9299265:clu:6676:+	0.512903	0.131848	0.297566	0.165719	12	9298867	9299265	+	chr12:clu_6676_+	Success	4.83713	1	0.00186868	0.0200227	12:9298867-9299265:+	ENSG00000111788	AC009533.1	unprocessed_pseudogene	4	4	0
H-vs-WT	chr12:21506976:21507944:clu:6681:+	0.327695	0.128262	0.243211	0.114949	12	21506976	21507944	+	chr12:clu_6681_+	Success	6.63103	2	0.0013188	0.0152736	12:21506976-21507944:+	ENSG00000111711	GOLT1B	protein_coding	1	2	-1
H-vs-WT	chr12:21506976:21508383:clu:6681:+	-0.631307	0.762126	0.553889	-0.208238	12	21506976	21508383	+	chr12:clu_6681_+	Success	6.63103	2	0.0013188	0.0152736	12:21506976-21508383:+	ENSG00000111711	GOLT1B	protein_coding	1	2	-1
H-vs-WT	chr12:27791901:27797247:clu:6691:+	0.712434	0.0627494	0.201889	0.139139	12	27791901	27797247	+	chr12:clu_6691_+	Success	7.43273	2	0.000591569	0.00815562	12:27791901-27797247:+	ENSG00000087448	KLHL42	protein_coding	4	4	0
H-vs-WT	chr12:27791901:27797715:clu:6691:+	-0.717526	0.843569	0.64953	-0.194039	12	27791901	27797715	+	chr12:clu_6691_+	Success	7.43273	2	0.000591569	0.00815562	12:27791901-27797715:+	ENSG00000087448	KLHL42	protein_coding	4	4	0
H-vs-WT	chr12:49324037:49325501:clu:6714:+	0.594265	0.129038	0.244718	0.11568	12	49324037	49325501	+	chr12:clu_6714_+	Success	9.06367	3	0.000414035	0.00615401	12:49324037-49325501:+	ENSG00000135451	TROAP	protein_coding	2	0	2
H-vs-WT	chr12:56155592:56157468:clu:6764:+	-2.43844	0.990515	0.839421	-0.151094	12	56155592	56157468	+	chr12:clu_6764_+	Success	23.6861	3	2.89624e-10	6.89057e-08	12:56155592-56157468:+	ENSG00000196465	MYL6B	protein_coding	2	4	-2
H-vs-WT	chr12:76816019:76821058:clu:6799:+	0.80236	0.0449247	0.155186	0.110262	12	76816019	76821058	+	chr12:clu_6799_+	Success	7.69183	2	0.000456543	0.00661154	12:76816019-76821058:+	ENSG00000186908	ZDHHC17	protein_coding	4	4	0
H-vs-WT	chr12:76816019:76822406:clu:6799:+	-0.656704	0.809621	0.650109	-0.159512	12	76816019	76822406	+	chr12:clu_6799_+	Success	7.69183	2	0.000456543	0.00661154	12:76816019-76822406:+	ENSG00000186908	ZDHHC17	protein_coding	4	4	0
H-vs-WT	chr12:101726404:101728901:clu:6819:+	-0.705614	0.917914	0.731669	-0.186245	12	101726404	101728901	+	chr12:clu_6819_+	Success	10.0592	1	7.27896e-06	0.000260137	12:101726404-101728901:+	ENSG00000111666	CHPT1	protein_coding	4	4	0
H-vs-WT	chr12:101726497:101728901:clu:6819:+	0.705614	0.0820862	0.268331	0.186245	12	101726497	101728901	+	chr12:clu_6819_+	Success	10.0592	1	7.27896e-06	0.000260137	12:101726497-101728901:+	ENSG00000111666	CHPT1	protein_coding	4	4	0
H-vs-WT	chr12:108562736:108564279:clu:6830:+	-0.401319	0.825557	0.723035	-0.102523	12	108562736	108564279	+	chr12:clu_6830_+	Success	7.25509	2	0.000706567	0.00948965	12:108562736-108564279:+	ENSG00000136003	ISCU	protein_coding	0	4	-4
H-vs-WT	chr12:121222166:121228533:clu:6861:+	0.87768	0.0491686	0.161687	0.112518	12	121222166	121228533	+	chr12:clu_6861_+	Success	5.85772	2	0.00285775	0.0277348	12:121222166-121228533:+	ENSG00000135124	P2RX4	protein_coding	4	3	1
H-vs-WT	chr12:123616603:123617476:clu:6875:+	-0.574906	0.192223	0.070081	-0.122142	12	123616603	123617476	+	chr12:clu_6875_+	Success	4.35892	1	0.00315112	0.0296491	12:123616603-123617476:+	ENSG00000111364	DDX55	protein_coding	4	4	0
H-vs-WT	chr12:123616603:123617476:clu:6875:+	-0.574906	0.192223	0.070081	-0.122142	12	123616603	123617476	+	chr12:clu_6875_+	Success	4.35892	1	0.00315112	0.0296491	12:123616603-123617476:+	ENSG00000206897	SNORA9B	snoRNA	1	2	-1
H-vs-WT	chr12:123616603:123617758:clu:6875:+	0.574906	0.807777	0.929919	0.122142	12	123616603	123617758	+	chr12:clu_6875_+	Success	4.35892	1	0.00315112	0.0296491	12:123616603-123617758:+	ENSG00000111364	DDX55	protein_coding	4	4	0
H-vs-WT	chr12:123616603:123617758:clu:6875:+	0.574906	0.807777	0.929919	0.122142	12	123616603	123617758	+	chr12:clu_6875_+	Success	4.35892	1	0.00315112	0.0296491	12:123616603-123617758:+	ENSG00000206897	SNORA9B	snoRNA	1	2	-1
H-vs-WT	chr12:123618837:123619432:clu:6876:+	-0.878625	0.933103	0.706431	-0.226672	12	123618837	123619432	+	chr12:clu_6876_+	Success	7.10788	1	0.000162999	0.00307776	12:123618837-123619432:+	ENSG00000111364	DDX55	protein_coding	4	4	0
H-vs-WT	chr12:123618837:123619448:clu:6876:+	0.878625	0.066897	0.293569	0.226672	12	123618837	123619448	+	chr12:clu_6876_+	Success	7.10788	1	0.000162999	0.00307776	12:123618837-123619448:+	ENSG00000111364	DDX55	protein_coding	4	4	0
H-vs-WT	chr12:123655824:123659430:clu:6877:+	1.13757	0.0376998	0.27597	0.23827	12	123655824	123659430	+	chr12:clu_6877_+	Success	8.3356	1	4.4451e-05	0.00114242	12:123655824-123659430:+	ENSG00000111358	GTF2H3	protein_coding	4	4	0
H-vs-WT	chr12:123655824:123659430:clu:6877:+	1.13757	0.0376998	0.27597	0.23827	12	123655824	123659430	+	chr12:clu_6877_+	Success	8.3356	1	4.4451e-05	0.00114242	12:123655824-123659430:+	ENSG00000278861	AC117503.3	TEC	4	4	0
H-vs-WT	chr12:123655824:123659516:clu:6877:+	-1.13757	0.9623	0.72403	-0.23827	12	123655824	123659516	+	chr12:clu_6877_+	Success	8.3356	1	4.4451e-05	0.00114242	12:123655824-123659516:+	ENSG00000111358	GTF2H3	protein_coding	4	4	0
H-vs-WT	chr12:123655824:123659516:clu:6877:+	-1.13757	0.9623	0.72403	-0.23827	12	123655824	123659516	+	chr12:clu_6877_+	Success	8.3356	1	4.4451e-05	0.00114242	12:123655824-123659516:+	ENSG00000278861	AC117503.3	TEC	4	4	0
H-vs-WT	chr12:123659475:123659795:clu:6878:+	0.806998	0.0306612	0.137096	0.106435	12	123659475	123659795	+	chr12:clu_6878_+	Success	9.152	1	1.88312e-05	0.000557077	12:123659475-123659795:+	ENSG00000111358	GTF2H3	protein_coding	4	4	0
H-vs-WT	chr12:123659584:123659795:clu:6878:+	-0.806998	0.969339	0.862904	-0.106435	12	123659584	123659795	+	chr12:clu_6878_+	Success	9.152	1	1.88312e-05	0.000557077	12:123659584-123659795:+	ENSG00000111358	GTF2H3	protein_coding	4	4	0
H-vs-WT	chr12:10607936:10609098:clu:7653:-	0.544281	0.0356345	0.208547	0.172912	12	10607936	10609098	-	chr12:clu_7653_-	Success	22.476	2	1.73304e-10	4.24443e-08	12:10607936-10609098:-	ENSG00000111196	MAGOHB	protein_coding	4	4	0
H-vs-WT	chr12:10607936:10609831:clu:7653:-	-1.62605	0.948614	0.633662	-0.314952	12	10607936	10609831	-	chr12:clu_7653_-	Success	22.476	2	1.73304e-10	4.24443e-08	12:10607936-10609831:-	ENSG00000111196	MAGOHB	protein_coding	4	4	0
H-vs-WT	chr12:10609383:10609831:clu:7653:-	1.08177	0.0157514	0.157791	0.14204	12	10609383	10609831	-	chr12:clu_7653_-	Success	22.476	2	1.73304e-10	4.24443e-08	12:10609383-10609831:-	ENSG00000111196	MAGOHB	protein_coding	4	4	0
H-vs-WT	chr12:10610680:10613439:clu:7654:-	-1.19813	0.962382	0.813206	-0.149176	12	10610680	10613439	-	chr12:clu_7654_-	Success	16.9443	2	4.3769e-08	4.67936e-06	12:10610680-10613439:-	ENSG00000111196	MAGOHB	protein_coding	4	4	0
H-vs-WT	chr12:42161765:42210355:clu:7680:-	0.825068	0.0287292	0.133478	0.104748	12	42161765	42210355	-	chr12:clu_7680_-	Success	5.17864	1	0.00128966	0.0150406	12:42161765-42210355:-	ENSG00000015153	YAF2	protein_coding	3	4	-1
H-vs-WT	chr12:42161765:42237599:clu:7680:-	-0.825068	0.971271	0.866522	-0.104748	12	42161765	42237599	-	chr12:clu_7680_-	Success	5.17864	1	0.00128966	0.0150406	12:42161765-42237599:-	ENSG00000015153	YAF2	protein_coding	3	4	-1
H-vs-WT	chr12:48088960:48096343:clu:7690:-	-1.07527	0.969953	0.789836	-0.180117	12	48088960	48096343	-	chr12:clu_7690_-	Success	5.5189	1	0.00089273	0.0114015	12:48088960-48096343:-	ENSG00000079387	SENP1	protein_coding	4	4	0
H-vs-WT	chr12:48089293:48096343:clu:7690:-	1.07527	0.0300471	0.210164	0.180117	12	48089293	48096343	-	chr12:clu_7690_-	Success	5.5189	1	0.00089273	0.0114015	12:48089293-48096343:-	ENSG00000079387	SENP1	protein_coding	4	4	0
H-vs-WT	chr12:48660619:48667693:clu:7694:-	-0.942682	0.776633	0.525526	-0.251107	12	48660619	48667693	-	chr12:clu_7694_-	Success	23.1399	4	2.15377e-09	3.81584e-07	12:48660619-48667693:-	ENSG00000139620	KANSL2	protein_coding	4	4	0
H-vs-WT	chr12:48660619:48667693:clu:7694:-	-0.942682	0.776633	0.525526	-0.251107	12	48660619	48667693	-	chr12:clu_7694_-	Success	23.1399	4	2.15377e-09	3.81584e-07	12:48660619-48667693:-	ENSG00000207313	SNORA2B	snoRNA	4	4	0
H-vs-WT	chr12:48662654:48667693:clu:7694:-	0.300392	0.0978245	0.229449	0.131624	12	48662654	48667693	-	chr12:clu_7694_-	Success	23.1399	4	2.15377e-09	3.81584e-07	12:48662654-48667693:-	ENSG00000139620	KANSL2	protein_coding	4	4	0
H-vs-WT	chr12:48662654:48667693:clu:7694:-	0.300392	0.0978245	0.229449	0.131624	12	48662654	48667693	-	chr12:clu_7694_-	Success	23.1399	4	2.15377e-09	3.81584e-07	12:48662654-48667693:-	ENSG00000207313	SNORA2B	snoRNA	4	4	0
H-vs-WT	chr12:88507137:88516334:clu:7769:-	-0.417607	0.290681	0.179181	-0.1115	12	88507137	88516334	-	chr12:clu_7769_-	Success	5.13872	2	0.00586522	0.0471881	12:88507137-88516334:-	ENSG00000049130	KITLG	protein_coding	0	1	-1
H-vs-WT	chr12:102013192:102017720:clu:7778:-	0.914114	0.0346623	0.162576	0.127913	12	102013192	102017720	-	chr12:clu_7778_-	Success	6.77438	2	0.00114268	0.0137346	12:102013192-102017720:-	ENSG00000120860	WASHC3	protein_coding	4	4	0
H-vs-WT	chr12:102013192:102025974:clu:7778:-	-0.855034	0.89795	0.717992	-0.179959	12	102013192	102025974	-	chr12:clu_7778_-	Success	6.77438	2	0.00114268	0.0137346	12:102013192-102025974:-	ENSG00000120860	WASHC3	protein_coding	4	4	0
H-vs-WT	chr12:102046119:102050189:clu:7780:-	0.483993	0.0649661	0.20952	0.144553	12	102046119	102050189	-	chr12:clu_7780_-	Success	12.6523	2	3.20004e-06	0.000142496	12:102046119-102050189:-	ENSG00000120860	WASHC3	protein_coding	4	4	0
H-vs-WT	chr12:102046119:102061248:clu:7780:-	-0.976802	0.898822	0.672661	-0.226161	12	102046119	102061248	-	chr12:clu_7780_-	Success	12.6523	2	3.20004e-06	0.000142496	12:102046119-102061248:-	ENSG00000120860	WASHC3	protein_coding	4	4	0
H-vs-WT	chr12:103951630:103953414:clu:7781:-	0.317369	0.18804	0.293776	0.105736	12	103951630	103953414	-	chr12:clu_7781_-	Success	9.15359	2	0.000105839	0.0022303	12:103951630-103953414:-	ENSG00000204954	C12orf73	protein_coding	4	4	0
H-vs-WT	chr12:103951630:103956631:clu:7781:-	-0.511808	0.593857	0.404895	-0.188962	12	103951630	103956631	-	chr12:clu_7781_-	Success	9.15359	2	0.000105839	0.0022303	12:103951630-103956631:-	ENSG00000204954	C12orf73	protein_coding	4	4	0
H-vs-WT	chr12:104135532:104137345:clu:7784:-	0.41828	0.164825	0.307058	0.142233	12	104135532	104137345	-	chr12:clu_7784_-	Success	9.58096	2	6.90305e-05	0.00159229	12:104135532-104137345:-	ENSG00000120837	NFYB	protein_coding	4	4	0
H-vs-WT	chr12:104135532:104137376:clu:7784:-	0.280792	0.181374	0.294484	0.11311	12	104135532	104137376	-	chr12:clu_7784_-	Success	9.58096	2	6.90305e-05	0.00159229	12:104135532-104137376:-	ENSG00000120837	NFYB	protein_coding	4	4	0
H-vs-WT	chr12:104135532:104138141:clu:7784:-	-0.699072	0.6538	0.398457	-0.255343	12	104135532	104138141	-	chr12:clu_7784_-	Success	9.58096	2	6.90305e-05	0.00159229	12:104135532-104138141:-	ENSG00000120837	NFYB	protein_coding	4	4	0
H-vs-WT	chr12:111840003:111840333:clu:7805:-	0.668376	0.196114	0.354434	0.15832	12	111840003	111840333	-	chr12:clu_7805_-	Success	8.66585	3	0.000603965	0.00828536	12:111840003-111840333:-	ENSG00000234608	MAPKAPK5-AS1	lincRNA	2	0	2
H-vs-WT	chr12:122519029:122521385:clu:7840:-	-0.401822	0.725659	0.593606	-0.132052	12	122519029	122521385	-	chr12:clu_7840_-	Success	6.82479	3	0.00342308	0.0317417	12:122519029-122521385:-	ENSG00000111011	RSRC2	protein_coding	3	4	-1
H-vs-WT	chr12:122520581:122521385:clu:7840:-	0.258119	0.171924	0.272089	0.100165	12	122520581	122521385	-	chr12:clu_7840_-	Success	6.82479	3	0.00342308	0.0317417	12:122520581-122521385:-	ENSG00000111011	RSRC2	protein_coding	3	4	-1
H-vs-WT	chr12:123202319:123202624:clu:7844:-	-0.793945	0.962146	0.838557	-0.123588	12	123202319	123202624	-	chr12:clu_7844_-	Success	5.93977	1	0.000567538	0.00792868	12:123202319-123202624:-	ENSG00000051825	MPHOSPH9	protein_coding	2	1	1
H-vs-WT	chr12:123202319:123202691:clu:7844:-	0.793945	0.0378542	0.161443	0.123588	12	123202319	123202691	-	chr12:clu_7844_-	Success	5.93977	1	0.000567538	0.00792868	12:123202319-123202691:-	ENSG00000051825	MPHOSPH9	protein_coding	2	1	1
H-vs-WT	chr12:123423157:123430508:clu:7852:-	-0.377878	0.503749	0.391286	-0.112464	12	123423157	123430508	-	chr12:clu_7852_-	Success	5.18767	2	0.00558499	0.0456153	12:123423157-123430508:-	ENSG00000150977	RILPL2	protein_coding	2	4	-2
H-vs-WT	chr12:128809473:128814775:clu:7868:-	0.653468	0.0906195	0.248662	0.158043	12	128809473	128814775	-	chr12:clu_7868_-	Success	14.0977	3	3.30469e-06	0.00014613	12:128809473-128814775:-	ENSG00000139370	SLC15A4	protein_coding	4	4	0
H-vs-WT	chr12:128809473:128814775:clu:7868:-	0.653468	0.0906195	0.248662	0.158043	12	128809473	128814775	-	chr12:clu_7868_-	Success	14.0977	3	3.30469e-06	0.00014613	12:128809473-128814775:-	ENSG00000279500	AC108704.2	TEC	4	4	0
H-vs-WT	chr12:128810111:128814775:clu:7868:-	-1.01045	0.39967	0.207711	-0.191959	12	128810111	128814775	-	chr12:clu_7868_-	Success	14.0977	3	3.30469e-06	0.00014613	12:128810111-128814775:-	ENSG00000139370	SLC15A4	protein_coding	4	4	0
H-vs-WT	chr12:128810111:128814775:clu:7868:-	-1.01045	0.39967	0.207711	-0.191959	12	128810111	128814775	-	chr12:clu_7868_-	Success	14.0977	3	3.30469e-06	0.00014613	12:128810111-128814775:-	ENSG00000279500	AC108704.2	TEC	4	4	0
H-vs-WT	chr12:132141020:132141103:clu:7870:-	0.825451	0.0586702	0.245185	0.186515	12	132141020	132141103	-	chr12:clu_7870_-	Success	6.95738	1	0.000191291	0.00350083	12:132141020-132141103:-	ENSG00000185163	DDX51	protein_coding	4	4	0
H-vs-WT	chr12:132141020:132141275:clu:7870:-	-0.825451	0.94133	0.754815	-0.186515	12	132141020	132141275	-	chr12:clu_7870_-	Success	6.95738	1	0.000191291	0.00350083	12:132141020-132141275:-	ENSG00000185163	DDX51	protein_coding	4	4	0
H-vs-WT	chr13:19677823:19730239:clu:4701:-	0.76679	0.108412	0.360434	0.252022	13	19677823	19730239	-	chr13:clu_4701_-	Success	6.54153	1	0.000297979	0.00489403	13:19677823-19730239:-	ENSG00000121390	PSPC1	protein_coding	4	4	0
H-vs-WT	chr13:19709599:19730239:clu:4701:-	-0.76679	0.891588	0.639566	-0.252022	13	19709599	19730239	-	chr13:clu_4701_-	Success	6.54153	1	0.000297979	0.00489403	13:19709599-19730239:-	ENSG00000121390	PSPC1	protein_coding	4	4	0
H-vs-WT	chr13:21381549:21381901:clu:4709:-	0.647272	0.0610162	0.173413	0.112397	13	21381549	21381901	-	chr13:clu_4709_-	Success	24.2203	4	7.63844e-10	1.59013e-07	13:21381549-21381901:-	ENSG00000180776	ZDHHC20	protein_coding	4	4	0
H-vs-WT	chr13:21381549:21382920:clu:4709:-	-1.08561	0.577633	0.290208	-0.287425	13	21381549	21382920	-	chr13:clu_4709_-	Success	24.2203	4	7.63844e-10	1.59013e-07	13:21381549-21382920:-	ENSG00000180776	ZDHHC20	protein_coding	4	4	0
H-vs-WT	chr13:21381945:21382920:clu:4709:-	0.539122	0.112842	0.287833	0.17499	13	21381945	21382920	-	chr13:clu_4709_-	Success	24.2203	4	7.63844e-10	1.59013e-07	13:21381945-21382920:-	ENSG00000180776	ZDHHC20	protein_coding	4	4	0
H-vs-WT	chr13:36965726:36971977:clu:4724:-	-1.36675	0.959832	0.75876	-0.201072	13	36965726	36971977	-	chr13:clu_4724_-	Success	14.2984	2	6.17019e-07	3.49518e-05	13:36965726-36971977:-	ENSG00000120697	ALG5	protein_coding	3	4	-1
H-vs-WT	chr13:36967807:36971977:clu:4724:-	0.589742	0.0257542	0.144029	0.118274	13	36967807	36971977	-	chr13:clu_4724_-	Success	14.2984	2	6.17019e-07	3.49518e-05	13:36967807-36971977:-	ENSG00000120697	ALG5	protein_coding	3	4	-1
H-vs-WT	chr13:37022080:37024035:clu:4727:-	-0.452972	0.768502	0.633289	-0.135213	13	37022080	37024035	-	chr13:clu_4727_-	Success	5.9108	2	0.00271001	0.0266426	13:37022080-37024035:-	ENSG00000102710	SUPT20H	protein_coding	4	4	0
H-vs-WT	chr13:37023044:37024035:clu:4727:-	0.739036	0.0811812	0.220341	0.13916	13	37023044	37024035	-	chr13:clu_4727_-	Success	5.9108	2	0.00271001	0.0266426	13:37023044-37024035:-	ENSG00000102710	SUPT20H	protein_coding	4	4	0
H-vs-WT	chr13:95630113:95630714:clu:4770:-	0.689405	0.033764	0.145681	0.111917	13	95630113	95630714	-	chr13:clu_4770_-	Success	15.4977	2	1.85958e-07	1.39502e-05	13:95630113-95630714:-	ENSG00000134874	DZIP1	protein_coding	4	4	0
H-vs-WT	chr13:95630113:95633234:clu:4770:-	-1.01272	0.923466	0.726353	-0.197113	13	95630113	95633234	-	chr13:clu_4770_-	Success	15.4977	2	1.85958e-07	1.39502e-05	13:95630113-95633234:-	ENSG00000134874	DZIP1	protein_coding	4	4	0
H-vs-WT	chr13:100668794:100670360:clu:4776:-	0.397705	0.552299	0.690891	0.138592	13	100668794	100670360	-	chr13:clu_4776_-	Success	5.92648	2	0.00266787	0.026384	13:100668794-100670360:-	ENSG00000125247	TMTC4	protein_coding	1	1	0
H-vs-WT	chr13:100670569:100674744:clu:4776:-	-0.195365	0.366983	0.253697	-0.113287	13	100670569	100674744	-	chr13:clu_4776_-	Success	5.92648	2	0.00266787	0.026384	13:100670569-100674744:-	ENSG00000125247	TMTC4	protein_coding	1	1	0
H-vs-WT	chr13:110642521:110644385:clu:4781:-	-0.840297	0.935749	0.818922	-0.116826	13	110642521	110644385	-	chr13:clu_4781_-	Success	9.37286	2	8.5e-05	0.00187744	13:110642521-110644385:-	ENSG00000134905	CARS2	protein_coding	1	4	-3
H-vs-WT	chr13:110893263:110900530:clu:4782:-	0.54106	0.0667295	0.177983	0.111253	13	110893263	110900530	-	chr13:clu_4782_-	Success	15.4879	5	9.47086e-06	0.000312952	13:110893263-110900530:-	ENSG00000088448	ANKRD10	protein_coding	2	4	-2
H-vs-WT	chr13:110893263:110900530:clu:4782:-	0.54106	0.0667295	0.177983	0.111253	13	110893263	110900530	-	chr13:clu_4782_-	Success	15.4879	5	9.47086e-06	0.000312952	13:110893263-110900530:-	ENSG00000229152	ANKRD10-IT1	sense_intronic	1	4	-3
H-vs-WT	chr13:110893263:110906033:clu:4782:-	-0.961634	0.671016	0.398274	-0.272743	13	110893263	110906033	-	chr13:clu_4782_-	Success	15.4879	5	9.47086e-06	0.000312952	13:110893263-110906033:-	ENSG00000088448	ANKRD10	protein_coding	2	4	-2
H-vs-WT	chr13:110893263:110906033:clu:4782:-	-0.961634	0.671016	0.398274	-0.272743	13	110893263	110906033	-	chr13:clu_4782_-	Success	15.4879	5	9.47086e-06	0.000312952	13:110893263-110906033:-	ENSG00000229152	ANKRD10-IT1	sense_intronic	1	4	-3
H-vs-WT	chr13:26676724:26680035:clu:5402:+	1.03344	0.0450373	0.227525	0.182487	13	26676724	26680035	+	chr13:clu_5402_+	Success	9.32381	2	8.92728e-05	0.00195111	13:26676724-26680035:+	ENSG00000132970	WASF3	protein_coding	4	4	0
H-vs-WT	chr13:26676724:26681054:clu:5402:+	-0.913645	0.858707	0.619001	-0.239706	13	26676724	26681054	+	chr13:clu_5402_+	Success	9.32381	2	8.92728e-05	0.00195111	13:26676724-26681054:+	ENSG00000132970	WASF3	protein_coding	4	4	0
H-vs-WT	chr13:37004561:37005920:clu:5417:+	-1.14913	0.984272	0.862735	-0.121537	13	37004561	37005920	+	chr13:clu_5417_+	Success	10.5819	1	4.21648e-06	0.000173815	13:37004561-37005920:+	ENSG00000120699	EXOSC8	protein_coding	4	4	0
H-vs-WT	chr13:37004561:37005957:clu:5417:+	1.14913	0.0157281	0.137265	0.121537	13	37004561	37005957	+	chr13:clu_5417_+	Success	10.5819	1	4.21648e-06	0.000173815	13:37004561-37005957:+	ENSG00000120699	EXOSC8	protein_coding	4	4	0
H-vs-WT	chr13:44379713:44397272:clu:5424:+	-0.989392	0.394232	0.130192	-0.264041	13	44379713	44397272	+	chr13:clu_5424_+	Success	11.3187	2	1.21438e-05	0.000387437	13:44379713-44397272:+	ENSG00000151778	SERP2	protein_coding	4	4	0
H-vs-WT	chr13:44390578:44397272:clu:5424:+	0.664851	0.251889	0.434979	0.18309	13	44390578	44397272	+	chr13:clu_5424_+	Success	11.3187	2	1.21438e-05	0.000387437	13:44390578-44397272:+	ENSG00000151778	SERP2	protein_coding	4	4	0
H-vs-WT	chr13:75594990:75601412:clu:5439:+	0.964209	0.0106008	0.155549	0.144948	13	75594990	75601412	+	chr13:clu_5439_+	Success	14.4577	2	5.26131e-07	3.12935e-05	13:75594990-75601412:+	ENSG00000118939	UCHL3	protein_coding	4	4	0
H-vs-WT	chr13:75594990:75601412:clu:5439:+	0.964209	0.0106008	0.155549	0.144948	13	75594990	75601412	+	chr13:clu_5439_+	Success	14.4577	2	5.26131e-07	3.12935e-05	13:75594990-75601412:+	ENSG00000261553	AL137782.1	processed_transcript	4	4	0
H-vs-WT	chr13:75594990:75604769:clu:5439:+	-1.99568	0.983234	0.747687	-0.235547	13	75594990	75604769	+	chr13:clu_5439_+	Success	14.4577	2	5.26131e-07	3.12935e-05	13:75594990-75604769:+	ENSG00000118939	UCHL3	protein_coding	4	4	0
H-vs-WT	chr13:75594990:75604769:clu:5439:+	-1.99568	0.983234	0.747687	-0.235547	13	75594990	75604769	+	chr13:clu_5439_+	Success	14.4577	2	5.26131e-07	3.12935e-05	13:75594990-75604769:+	ENSG00000261553	AL137782.1	processed_transcript	4	4	0
H-vs-WT	chr13:114321232:114322063:clu:5469:+	-0.708718	0.660788	0.320685	-0.340103	13	114321232	114322063	+	chr13:clu_5469_+	Success	3.99967	1	0.00467946	0.0398832	13:114321232-114322063:+	ENSG00000198824	CHAMP1	protein_coding	2	2	0
H-vs-WT	chr13:114321232:114323788:clu:5469:+	0.708718	0.339212	0.679315	0.340103	13	114321232	114323788	+	chr13:clu_5469_+	Success	3.99967	1	0.00467946	0.0398832	13:114321232-114323788:+	ENSG00000198824	CHAMP1	protein_coding	2	2	0
H-vs-WT	chr14:20345087:20345394:clu:1605:+	-0.254793	0.402475	0.288075	-0.114399	14	20345087	20345394	+	chr14:clu_1605_+	Success	4.12429	1	0.00407839	0.0363868	14:20345087-20345394:+	ENSG00000129484	PARP2	protein_coding	4	4	0
H-vs-WT	chr14:20345126:20345394:clu:1605:+	0.254793	0.597525	0.711925	0.114399	14	20345126	20345394	+	chr14:clu_1605_+	Success	4.12429	1	0.00407839	0.0363868	14:20345126-20345394:+	ENSG00000129484	PARP2	protein_coding	4	4	0
H-vs-WT	chr14:32077053:32090502:clu:1636:+	-0.541645	0.453991	0.219626	-0.234365	14	32077053	32090502	+	chr14:clu_1636_+	Success	3.9337	1	0.00503337	0.0422509	14:32077053-32090502:+	ENSG00000100852	ARHGAP5	protein_coding	2	2	0
H-vs-WT	chr14:32077435:32090502:clu:1636:+	0.541645	0.546009	0.780374	0.234365	14	32077435	32090502	+	chr14:clu_1636_+	Success	3.9337	1	0.00503337	0.0422509	14:32077435-32090502:+	ENSG00000100852	ARHGAP5	protein_coding	2	2	0
H-vs-WT	chr14:45012075:45022910:clu:1644:+	0.4969	0.103019	0.228356	0.125337	14	45012075	45022910	+	chr14:clu_1644_+	Success	6.11593	2	0.00220742	0.0229192	14:45012075-45022910:+	ENSG00000198718	TOGARAM1	protein_coding	3	3	0
H-vs-WT	chr14:45012075:45025783:clu:1644:+	-0.782858	0.711432	0.438568	-0.272864	14	45012075	45025783	+	chr14:clu_1644_+	Success	6.11593	2	0.00220742	0.0229192	14:45012075-45025783:+	ENSG00000198718	TOGARAM1	protein_coding	3	3	0
H-vs-WT	chr14:45022973:45025783:clu:1644:+	0.285958	0.185549	0.333076	0.147527	14	45022973	45025783	+	chr14:clu_1644_+	Success	6.11593	2	0.00220742	0.0229192	14:45022973-45025783:+	ENSG00000198718	TOGARAM1	protein_coding	3	3	0
H-vs-WT	chr14:45096228:45096887:clu:1645:+	-0.544802	0.876188	0.704166	-0.172022	14	45096228	45096887	+	chr14:clu_1645_+	Success	5.22788	1	0.00122267	0.0144619	14:45096228-45096887:+	ENSG00000185246	PRPF39	protein_coding	4	4	0
H-vs-WT	chr14:45096758:45096887:clu:1645:+	0.544802	0.123812	0.295834	0.172022	14	45096758	45096887	+	chr14:clu_1645_+	Success	5.22788	1	0.00122267	0.0144619	14:45096758-45096887:+	ENSG00000185246	PRPF39	protein_coding	4	4	0
H-vs-WT	chr14:20313801:20316227:clu:424:-	-1.80993	0.94337	0.701435	-0.241935	14	20313801	20316227	-	chr14:clu_424_-	Success	39.8157	5	1.00225e-15	7.587e-13	14:20313801-20316227:-	ENSG00000100814	CCNB1IP1	protein_coding	3	4	-1
H-vs-WT	chr14:24139614:24140889:clu:451:-	-1.15172	0.93313	0.582333	-0.350797	14	24139614	24140889	-	chr14:clu_451_-	Success	11.1634	1	2.29969e-06	0.000110828	14:24139614-24140889:-	ENSG00000100908	EMC9	protein_coding	4	4	0
H-vs-WT	chr14:24139789:24140889:clu:451:-	1.15172	0.06687	0.417667	0.350797	14	24139789	24140889	-	chr14:clu_451_-	Success	11.1634	1	2.29969e-06	0.000110828	14:24139789-24140889:-	ENSG00000100908	EMC9	protein_coding	4	4	0
H-vs-WT	chr14:24214151:24214262:clu:457:-	-0.564662	0.219773	0.0834543	-0.136319	14	24214151	24214262	-	chr14:clu_457_-	Success	4.11018	1	0.00414229	0.0367336	14:24214151-24214262:-	ENSG00000260669	AL096870.2	processed_transcript	3	3	0
H-vs-WT	chr14:24214151:24214262:clu:457:-	-0.564662	0.219773	0.0834543	-0.136319	14	24214151	24214262	-	chr14:clu_457_-	Success	4.11018	1	0.00414229	0.0367336	14:24214151-24214262:-	ENSG00000213920	MDP1	protein_coding	3	1	2
H-vs-WT	chr14:24214151:24214262:clu:457:-	-0.564662	0.219773	0.0834543	-0.136319	14	24214151	24214262	-	chr14:clu_457_-	Success	4.11018	1	0.00414229	0.0367336	14:24214151-24214262:-	ENSG00000255526	NEDD8-MDP1	protein_coding	3	1	2
H-vs-WT	chr14:24214151:24214310:clu:457:-	0.564662	0.780227	0.916546	0.136319	14	24214151	24214310	-	chr14:clu_457_-	Success	4.11018	1	0.00414229	0.0367336	14:24214151-24214310:-	ENSG00000260669	AL096870.2	processed_transcript	3	3	0
H-vs-WT	chr14:24214151:24214310:clu:457:-	0.564662	0.780227	0.916546	0.136319	14	24214151	24214310	-	chr14:clu_457_-	Success	4.11018	1	0.00414229	0.0367336	14:24214151-24214310:-	ENSG00000213920	MDP1	protein_coding	3	1	2
H-vs-WT	chr14:24214151:24214310:clu:457:-	0.564662	0.780227	0.916546	0.136319	14	24214151	24214310	-	chr14:clu_457_-	Success	4.11018	1	0.00414229	0.0367336	14:24214151-24214310:-	ENSG00000255526	NEDD8-MDP1	protein_coding	3	1	2
H-vs-WT	chr14:24291219:24291556:clu:461:-	-0.640043	0.41762	0.259407	-0.158214	14	24291219	24291556	-	chr14:clu_461_-	Success	8.66508	2	0.000172505	0.00320637	14:24291219-24291556:-	ENSG00000157379	DHRS1	protein_coding	2	2	0
H-vs-WT	chr14:24291219:24292184:clu:461:-	1.28043	0.104748	0.444012	0.339265	14	24291219	24292184	-	chr14:clu_461_-	Success	8.66508	2	0.000172505	0.00320637	14:24291219-24292184:-	ENSG00000157379	DHRS1	protein_coding	2	2	0
H-vs-WT	chr14:24291625:24292184:clu:461:-	-0.640389	0.477632	0.296581	-0.181051	14	24291625	24292184	-	chr14:clu_461_-	Success	8.66508	2	0.000172505	0.00320637	14:24291625-24292184:-	ENSG00000157379	DHRS1	protein_coding	2	2	0
H-vs-WT	chr14:50754867:50759857:clu:485:-	-0.487084	0.318658	0.188398	-0.130261	14	50754867	50759857	-	chr14:clu_485_-	Success	5.36977	2	0.00465519	0.039717	14:50754867-50759857:-	ENSG00000100503	NIN	protein_coding	0	1	-1
H-vs-WT	chr14:91465419:91470837:clu:526:-	-0.815694	0.912306	0.76432	-0.147986	14	91465419	91470837	-	chr14:clu_526_-	Success	5.41428	2	0.00445256	0.0385811	14:91465419-91470837:-	ENSG00000100796	PPP4R3A	protein_coding	3	4	-1
H-vs-WT	chr14:103711567:103712875:clu:545:-	0.387382	0.639937	0.750752	0.110815	14	103711567	103712875	-	chr14:clu_545_-	Success	14.3856	4	8.70017e-06	0.000295699	14:103711567-103712875:-	ENSG00000126215	XRCC3	protein_coding	4	1	3
H-vs-WT	chr15:83020762:83028616:clu:131:-	0.741495	0.0223996	0.185098	0.162698	15	83020762	83028616	-	chr15:clu_131_-	Success	23.9932	2	3.80084e-11	1.05499e-08	15:83020762-83028616:-	ENSG00000064726	BTBD1	protein_coding	4	4	0
H-vs-WT	chr15:83020762:83028616:clu:131:-	0.741495	0.0223996	0.185098	0.162698	15	83020762	83028616	-	chr15:clu_131_-	Success	23.9932	2	3.80084e-11	1.05499e-08	15:83020762-83028616:-	ENSG00000259767	AC022558.1	sense_intronic	4	4	0
H-vs-WT	chr15:83020762:83030136:clu:131:-	-1.75454	0.962921	0.655751	-0.30717	15	83020762	83030136	-	chr15:clu_131_-	Success	23.9932	2	3.80084e-11	1.05499e-08	15:83020762-83030136:-	ENSG00000064726	BTBD1	protein_coding	4	4	0
H-vs-WT	chr15:83020762:83030136:clu:131:-	-1.75454	0.962921	0.655751	-0.30717	15	83020762	83030136	-	chr15:clu_131_-	Success	23.9932	2	3.80084e-11	1.05499e-08	15:83020762-83030136:-	ENSG00000259767	AC022558.1	sense_intronic	4	4	0
H-vs-WT	chr15:83028728:83030136:clu:131:-	1.01304	0.0146797	0.159151	0.144471	15	83028728	83030136	-	chr15:clu_131_-	Success	23.9932	2	3.80084e-11	1.05499e-08	15:83028728-83030136:-	ENSG00000064726	BTBD1	protein_coding	4	4	0
H-vs-WT	chr15:89317536:89317939:clu:143:-	1.03388	0.0301824	0.254827	0.224645	15	89317536	89317939	-	chr15:clu_143_-	Success	16.9429	2	4.38322e-08	4.67936e-06	15:89317536-89317939:-	ENSG00000140521	POLG	protein_coding	4	4	0
H-vs-WT	chr15:89317536:89318541:clu:143:-	-1.56327	0.939548	0.59086	-0.348688	15	89317536	89318541	-	chr15:clu_143_-	Success	16.9429	2	4.38322e-08	4.67936e-06	15:89317536-89318541:-	ENSG00000140521	POLG	protein_coding	4	4	0
H-vs-WT	chr15:89318037:89318541:clu:143:-	0.529393	0.0302695	0.154313	0.124044	15	89318037	89318541	-	chr15:clu_143_-	Success	16.9429	2	4.38322e-08	4.67936e-06	15:89318037-89318541:-	ENSG00000140521	POLG	protein_coding	4	4	0
H-vs-WT	chr15:99139399:99156148:clu:155:-	0.622651	0.58309	0.829314	0.246224	15	99139399	99156148	-	chr15:clu_155_-	Success	4.13553	1	0.00402818	0.0360518	15:99139399-99156148:-	ENSG00000103852	TTC23	protein_coding	3	3	0
H-vs-WT	chr15:99139744:99156148:clu:155:-	-0.622651	0.41691	0.170686	-0.246224	15	99139744	99156148	-	chr15:clu_155_-	Success	4.13553	1	0.00402818	0.0360518	15:99139744-99156148:-	ENSG00000103852	TTC23	protein_coding	3	3	0
H-vs-WT	chr15:42559408:42560782:clu:4056:+	0.512162	0.289713	0.43162	0.141908	15	42559408	42560782	+	chr15:clu_4056_+	Success	11.066	2	1.56345e-05	0.000480401	15:42559408-42560782:+	ENSG00000137814	HAUS2	protein_coding	4	4	0
H-vs-WT	chr15:42559408:42561270:clu:4056:+	-1.02122	0.418102	0.134423	-0.283679	15	42559408	42561270	+	chr15:clu_4056_+	Success	11.066	2	1.56345e-05	0.000480401	15:42559408-42561270:+	ENSG00000137814	HAUS2	protein_coding	4	4	0
H-vs-WT	chr15:42560870:42561270:clu:4056:+	0.509062	0.292185	0.433956	0.141771	15	42560870	42561270	+	chr15:clu_4056_+	Success	11.066	2	1.56345e-05	0.000480401	15:42560870-42561270:+	ENSG00000137814	HAUS2	protein_coding	4	4	0
H-vs-WT	chr15:43398179:43399112:clu:4062:+	0.399903	0.0735732	0.238021	0.164448	15	43398179	43399112	+	chr15:clu_4062_+	Success	14.9585	2	3.18874e-07	2.15875e-05	15:43398179-43399112:+	ENSG00000137822	TUBGCP4	protein_coding	4	4	0
H-vs-WT	chr15:43398179:43400044:clu:4062:+	-1.26532	0.883469	0.540616	-0.342853	15	43398179	43400044	+	chr15:clu_4062_+	Success	14.9585	2	3.18874e-07	2.15875e-05	15:43398179-43400044:+	ENSG00000137822	TUBGCP4	protein_coding	4	4	0
H-vs-WT	chr15:43399174:43400044:clu:4062:+	0.865419	0.0429573	0.221363	0.178405	15	43399174	43400044	+	chr15:clu_4062_+	Success	14.9585	2	3.18874e-07	2.15875e-05	15:43399174-43400044:+	ENSG00000137822	TUBGCP4	protein_coding	4	4	0
H-vs-WT	chr15:45415779:45417269:clu:4068:+	-1.15326	0.897548	0.465993	-0.431555	15	45415779	45417269	+	chr15:clu_4068_+	Success	9.45338	1	1.37265e-05	0.000431324	15:45415779-45417269:+	ENSG00000171763	SPATA5L1	protein_coding	4	4	0
H-vs-WT	chr15:45415809:45417269:clu:4068:+	1.15326	0.102452	0.534007	0.431555	15	45415809	45417269	+	chr15:clu_4068_+	Success	9.45338	1	1.37265e-05	0.000431324	15:45415809-45417269:+	ENSG00000171763	SPATA5L1	protein_coding	4	4	0
H-vs-WT	chr15:49625431:49632159:clu:4073:+	-1.14745	0.951633	0.664733	-0.2869	15	49625431	49632159	+	chr15:clu_4073_+	Success	5.16169	1	0.00131355	0.0152339	15:49625431-49632159:+	ENSG00000104047	DTWD1	protein_coding	4	4	0
H-vs-WT	chr15:49631058:49632159:clu:4073:+	1.14745	0.0483671	0.335267	0.2869	15	49631058	49632159	+	chr15:clu_4073_+	Success	5.16169	1	0.00131355	0.0152339	15:49631058-49632159:+	ENSG00000104047	DTWD1	protein_coding	4	4	0
H-vs-WT	chr15:78589849:78593092:clu:4122:+	-1.13054	0.187994	0.0496277	-0.138367	15	78589849	78593092	+	chr15:clu_4122_+	Success	6.88904	3	0.00322332	0.0301579	15:78589849-78593092:+	ENSG00000169684	CHRNA5	protein_coding	0	1	-1
H-vs-WT	chr15:82819488:82823100:clu:4128:+	-1.09749	0.868807	0.42445	-0.444356	15	82819488	82823100	+	chr15:clu_4128_+	Success	7.2409	1	0.00014152	0.00276092	15:82819488-82823100:+	ENSG00000156232	WHAMM	protein_coding	4	4	0
H-vs-WT	chr15:82821839:82823100:clu:4128:+	1.09749	0.131193	0.57555	0.444356	15	82821839	82823100	+	chr15:clu_4128_+	Success	7.2409	1	0.00014152	0.00276092	15:82821839-82823100:+	ENSG00000156232	WHAMM	protein_coding	4	4	0
H-vs-WT	chr15:83565206:83568529:clu:4129:+	-0.583689	0.90445	0.74655	-0.1579	15	83565206	83568529	+	chr15:clu_4129_+	Success	5.17514	1	0.00129455	0.0150765	15:83565206-83568529:+	ENSG00000140600	SH3GL3	protein_coding	4	4	0
H-vs-WT	chr15:83565206:83568536:clu:4129:+	0.583689	0.0955503	0.25345	0.1579	15	83565206	83568536	+	chr15:clu_4129_+	Success	5.17514	1	0.00129455	0.0150765	15:83565206-83568536:+	ENSG00000140600	SH3GL3	protein_coding	4	4	0
H-vs-WT	chr15:83588771:83609270:clu:4131:+	0.864766	0.0305246	0.220892	0.190368	15	83588771	83609270	+	chr15:clu_4131_+	Success	13.8143	2	1.00116e-06	5.30999e-05	15:83588771-83609270:+	ENSG00000140600	SH3GL3	protein_coding	4	4	0
H-vs-WT	chr15:83588771:83618082:clu:4131:+	-1.53276	0.942784	0.620453	-0.32233	15	83588771	83618082	+	chr15:clu_4131_+	Success	13.8143	2	1.00116e-06	5.30999e-05	15:83588771-83618082:+	ENSG00000140600	SH3GL3	protein_coding	4	4	0
H-vs-WT	chr15:83609466:83618082:clu:4131:+	0.667997	0.0266918	0.158655	0.131963	15	83609466	83618082	+	chr15:clu_4131_+	Success	13.8143	2	1.00116e-06	5.30999e-05	15:83609466-83618082:+	ENSG00000140600	SH3GL3	protein_coding	4	4	0
H-vs-WT	chr16:642249:646472:clu:567:+	0.721111	0.106444	0.21022	0.103777	16	642249	646472	+	chr16:clu_567_+	Success	18.5592	4	1.70286e-07	1.31294e-05	16:642249-646472:+	ENSG00000172366	MCRIP2	protein_coding	2	2	0
H-vs-WT	chr16:642249:647417:clu:567:+	-0.435535	0.362305	0.225063	-0.137242	16	642249	647417	+	chr16:clu_567_+	Success	18.5592	4	1.70286e-07	1.31294e-05	16:642249-647417:+	ENSG00000172366	MCRIP2	protein_coding	2	2	0
H-vs-WT	chr16:721941:722084:clu:577:+	-0.31569	0.392515	0.291007	-0.101508	16	721941	722084	+	chr16:clu_577_+	Success	13.2851	3	7.24452e-06	0.000260022	16:721941-722084:+	ENSG00000103254	FAM173A	protein_coding	4	3	1
H-vs-WT	chr16:722083:722309:clu:577:+	0.699752	0.119752	0.245094	0.125341	16	722083	722309	+	chr16:clu_577_+	Success	13.2851	3	7.24452e-06	0.000260022	16:722083-722309:+	ENSG00000103254	FAM173A	protein_coding	4	3	1
H-vs-WT	chr16:2759661:2759747:clu:604:+	-1.94772	0.0762472	0.279635	0.203387	16	2759661	2759747	+	chr16:clu_604_+	Success	12.3213	2	4.45569e-06	0.000180109	16:2759661-2759747:+	ENSG00000167978	SRRM2	protein_coding	4	4	0
H-vs-WT	chr16:2759661:2760301:clu:604:+	-3.63379	0.923739	0.627577	-0.296163	16	2759661	2760301	+	chr16:clu_604_+	Success	12.3213	2	4.45569e-06	0.000180109	16:2759661-2760301:+	ENSG00000167978	SRRM2	protein_coding	4	4	0
H-vs-WT	chr16:11698325:11721577:clu:6175:-	0.7444	0.099117	0.25153	0.152413	16	11698325	11721577	-	chr16:clu_6175_-	Success	8.54748	2	0.000194033	0.00352775	16:11698325-11721577:-	ENSG00000153066	TXNDC11	protein_coding	4	3	1
H-vs-WT	chr16:19517185:19521704:clu:6187:-	0.501499	0.105087	0.242516	0.137428	16	19517185	19521704	-	chr16:clu_6187_-	Success	7.78094	1	7.98483e-05	0.00176834	16:19517185-19521704:-	ENSG00000006007	GDE1	protein_coding	4	4	0
H-vs-WT	chr16:19517189:19521704:clu:6187:-	-0.501499	0.894913	0.757484	-0.137428	16	19517189	19521704	-	chr16:clu_6187_-	Success	7.78094	1	7.98483e-05	0.00176834	16:19517189-19521704:-	ENSG00000006007	GDE1	protein_coding	4	4	0
H-vs-WT	chr16:23106487:23108046:clu:6196:-	-0.713547	0.785614	0.571018	-0.214596	16	23106487	23108046	-	chr16:clu_6196_-	Success	7.74565	2	0.000432619	0.00636941	16:23106487-23108046:-	ENSG00000103404	USP31	protein_coding	3	4	-1
H-vs-WT	chr16:23107414:23108046:clu:6196:-	0.637141	0.0711279	0.199561	0.128434	16	23107414	23108046	-	chr16:clu_6196_-	Success	7.74565	2	0.000432619	0.00636941	16:23107414-23108046:-	ENSG00000103404	USP31	protein_coding	3	4	-1
H-vs-WT	chr16:29446922:29454016:clu:6209:-	-1.04177	0.474632	0.214223	-0.26041	16	29446922	29454016	-	chr16:clu_6209_-	Success	15.2266	3	1.10796e-06	5.73043e-05	16:29446922-29454016:-	ENSG00000254634	SMG1P6	unprocessed_pseudogene	4	4	0
H-vs-WT	chr16:29446922:29454016:clu:6209:-	-1.04177	0.474632	0.214223	-0.26041	16	29446922	29454016	-	chr16:clu_6209_-	Success	15.2266	3	1.10796e-06	5.73043e-05	16:29446922-29454016:-	ENSG00000183336	BOLA2	protein_coding	4	4	0
H-vs-WT	chr16:29446922:29454016:clu:6209:-	-1.04177	0.474632	0.214223	-0.26041	16	29446922	29454016	-	chr16:clu_6209_-	Success	15.2266	3	1.10796e-06	5.73043e-05	16:29446922-29454016:-	ENSG00000261740	BOLA2-SMG1P6	protein_coding	4	4	0
H-vs-WT	chr16:29447026:29454016:clu:6209:-	0.132414	0.485342	0.708756	0.223414	16	29447026	29454016	-	chr16:clu_6209_-	Success	15.2266	3	1.10796e-06	5.73043e-05	16:29447026-29454016:-	ENSG00000254634	SMG1P6	unprocessed_pseudogene	4	4	0
H-vs-WT	chr16:29447026:29454016:clu:6209:-	0.132414	0.485342	0.708756	0.223414	16	29447026	29454016	-	chr16:clu_6209_-	Success	15.2266	3	1.10796e-06	5.73043e-05	16:29447026-29454016:-	ENSG00000183336	BOLA2	protein_coding	4	4	0
H-vs-WT	chr16:29447026:29454016:clu:6209:-	0.132414	0.485342	0.708756	0.223414	16	29447026	29454016	-	chr16:clu_6209_-	Success	15.2266	3	1.10796e-06	5.73043e-05	16:29447026-29454016:-	ENSG00000261740	BOLA2-SMG1P6	protein_coding	4	4	0
H-vs-WT	chr16:58114920:58115269:clu:6244:-	-0.987095	0.974868	0.84343	-0.131438	16	58114920	58115269	-	chr16:clu_6244_-	Success	10.1571	1	6.57132e-06	0.000242121	16:58114920-58115269:-	ENSG00000070761	CFAP20	protein_coding	4	4	0
H-vs-WT	chr16:58115055:58115269:clu:6244:-	0.987095	0.0251319	0.15657	0.131438	16	58115055	58115269	-	chr16:clu_6244_-	Success	10.1571	1	6.57132e-06	0.000242121	16:58115055-58115269:-	ENSG00000070761	CFAP20	protein_coding	4	4	0
H-vs-WT	chr16:70678409:70679110:clu:6263:-	1.01362	0.030564	0.133468	0.102904	16	70678409	70679110	-	chr16:clu_6263_-	Success	16.9939	4	7.49485e-07	4.16064e-05	16:70678409-70679110:-	ENSG00000132613	MTSS1L	protein_coding	4	3	1
H-vs-WT	chr16:75294042:75305024:clu:6270:-	-1.45464	0.982044	0.86525	-0.116794	16	75294042	75305024	-	chr16:clu_6270_-	Success	17.7438	2	1.96779e-08	2.48269e-06	16:75294042-75305024:-	ENSG00000153774	CFDP1	protein_coding	3	4	-1
H-vs-WT	chr16:75305182:75395090:clu:6271:-	-1.31708	0.961836	0.797282	-0.164554	16	75305182	75395090	-	chr16:clu_6271_-	Success	14.3032	2	6.14058e-07	3.49518e-05	16:75305182-75395090:-	ENSG00000153774	CFDP1	protein_coding	3	4	-1
H-vs-WT	chr16:75305182:75395090:clu:6271:-	-1.31708	0.961836	0.797282	-0.164554	16	75305182	75395090	-	chr16:clu_6271_-	Success	14.3032	2	6.14058e-07	3.49518e-05	16:75305182-75395090:-	ENSG00000259999	AC009054.1	sense_intronic	3	4	-1
H-vs-WT	chr16:75305182:75395090:clu:6271:-	-1.31708	0.961836	0.797282	-0.164554	16	75305182	75395090	-	chr16:clu_6271_-	Success	14.3032	2	6.14058e-07	3.49518e-05	16:75305182-75395090:-	ENSG00000261783	AC009054.2	sense_intronic	3	4	-1
H-vs-WT	chr16:19735450:19788838:clu:641:+	1.72446	0.026552	0.195628	0.169076	16	19735450	19788838	+	chr16:clu_641_+	Success	10.4399	4	0.000334519	0.00523994	16:19735450-19788838:+	ENSG00000174628	IQCK	protein_coding	4	3	1
H-vs-WT	chr16:21976243:21980547:clu:647:+	-1.93441	0.99208	0.891866	-0.100214	16	21976243	21980547	+	chr16:clu_647_+	Success	18.0642	2	1.42831e-08	1.87297e-06	16:21976243-21980547:+	ENSG00000140740	UQCRC2	protein_coding	0	4	-4
H-vs-WT	chr16:58516928:58518051:clu:712:+	-1.46819	0.408357	0.292973	-0.115384	16	58516928	58518051	+	chr16:clu_712_+	Success	21.2629	4	1.29789e-08	1.77173e-06	16:58516928-58518051:+	ENSG00000103037	SETD6	protein_coding	0	4	-4
H-vs-WT	chr16:67228631:67228797:clu:717:+	-0.808175	0.918853	0.692219	-0.226634	16	67228631	67228797	+	chr16:clu_717_+	Success	6.53252	1	0.000300858	0.00491224	16:67228631-67228797:+	ENSG00000168701	TMEM208	protein_coding	4	4	0
H-vs-WT	chr16:67228657:67228797:clu:717:+	0.808175	0.0811472	0.307781	0.226634	16	67228657	67228797	+	chr16:clu_717_+	Success	6.53252	1	0.000300858	0.00491224	16:67228657-67228797:+	ENSG00000168701	TMEM208	protein_coding	4	4	0
H-vs-WT	chr16:67846985:67865102:clu:720:+	-0.564858	0.894001	0.731561	-0.16244	16	67846985	67865102	+	chr16:clu_720_+	Success	10.448	1	4.84923e-06	0.000190807	16:67846985-67865102:+	ENSG00000102898	NUTF2	protein_coding	4	4	0
H-vs-WT	chr16:67847456:67865102:clu:720:+	0.564858	0.105999	0.268439	0.16244	16	67847456	67865102	+	chr16:clu_720_+	Success	10.448	1	4.84923e-06	0.000190807	16:67847456-67865102:+	ENSG00000102898	NUTF2	protein_coding	4	4	0
H-vs-WT	chr16:68352409:68353395:clu:729:+	1.34498	0.0129676	0.162154	0.149186	16	68352409	68353395	+	chr16:clu_729_+	Success	7.84771	1	7.44041e-05	0.0016745	16:68352409-68353395:+	ENSG00000132600	PRMT7	protein_coding	4	4	0
H-vs-WT	chr16:68352409:68353492:clu:729:+	-1.34498	0.987032	0.837846	-0.149186	16	68352409	68353492	+	chr16:clu_729_+	Success	7.84771	1	7.44041e-05	0.0016745	16:68352409-68353492:+	ENSG00000132600	PRMT7	protein_coding	4	4	0
H-vs-WT	chr17:3720402:3723288:clu:1327:-	0.591846	0.0497278	0.155824	0.106096	17	3720402	3723288	-	chr17:clu_1327_-	Success	14.9704	2	3.15077e-07	2.15875e-05	17:3720402-3723288:-	ENSG00000083457	ITGAE	protein_coding	4	4	0
H-vs-WT	chr17:3720402:3723688:clu:1327:-	-0.788125	0.878361	0.692458	-0.185903	17	3720402	3723688	-	chr17:clu_1327_-	Success	14.9704	2	3.15077e-07	2.15875e-05	17:3720402-3723688:-	ENSG00000083457	ITGAE	protein_coding	4	4	0
H-vs-WT	chr17:16348685:16349931:clu:1375:-	-0.466119	0.51142	0.397328	-0.114092	17	16348685	16349931	-	chr17:clu_1375_-	Success	15.8386	3	6.12058e-07	3.49518e-05	17:16348685-16349931:-	ENSG00000166582	CENPV	protein_coding	3	4	-1
H-vs-WT	chr17:35103544:35106386:clu:1414:-	-0.503523	0.674643	0.479621	-0.195022	17	35103544	35106386	-	chr17:clu_1414_-	Success	6.77118	2	0.00114634	0.0137346	17:35103544-35106386:-	ENSG00000267618	AC004223.3	protein_coding	1	1	0
H-vs-WT	chr17:35103544:35106386:clu:1414:-	-0.503523	0.674643	0.479621	-0.195022	17	35103544	35106386	-	chr17:clu_1414_-	Success	6.77118	2	0.00114634	0.0137346	17:35103544-35106386:-	ENSG00000185379	RAD51D	protein_coding	1	1	0
H-vs-WT	chr17:35106249:35106386:clu:1414:-	0.673103	0.150315	0.3466	0.196285	17	35106249	35106386	-	chr17:clu_1414_-	Success	6.77118	2	0.00114634	0.0137346	17:35106249-35106386:-	ENSG00000267618	AC004223.3	protein_coding	1	1	0
H-vs-WT	chr17:35106249:35106386:clu:1414:-	0.673103	0.150315	0.3466	0.196285	17	35106249	35106386	-	chr17:clu_1414_-	Success	6.77118	2	0.00114634	0.0137346	17:35106249-35106386:-	ENSG00000185379	RAD51D	protein_coding	1	1	0
H-vs-WT	chr17:41835957:41836079:clu:1442:-	0.344656	0.256939	0.407907	0.150968	17	41835957	41836079	-	chr17:clu_1442_-	Success	5.29857	1	0.00113263	0.0136687	17:41835957-41836079:-	ENSG00000141698	NT5C3B	protein_coding	4	4	0
H-vs-WT	chr17:41835957:41836182:clu:1442:-	-0.344656	0.743061	0.592093	-0.150968	17	41835957	41836182	-	chr17:clu_1442_-	Success	5.29857	1	0.00113263	0.0136687	17:41835957-41836182:-	ENSG00000141698	NT5C3B	protein_coding	4	4	0
H-vs-WT	chr17:42951894:42954876:clu:1460:-	1.06421	0.0435129	0.183337	0.139824	17	42951894	42954876	-	chr17:clu_1460_-	Success	14.4752	2	5.17e-07	3.11082e-05	17:42951894-42954876:-	ENSG00000108825	PTGES3L-AARSD1	protein_coding	4	3	1
H-vs-WT	chr17:42951894:42954876:clu:1460:-	1.06421	0.0435129	0.183337	0.139824	17	42951894	42954876	-	chr17:clu_1460_-	Success	14.4752	2	5.17e-07	3.11082e-05	17:42951894-42954876:-	ENSG00000266967	AARSD1	protein_coding	4	3	1
H-vs-WT	chr17:47483090:47490166:clu:1491:-	0.688918	0.276848	0.602929	0.326081	17	47483090	47490166	-	chr17:clu_1491_-	Success	4.54619	1	0.00256677	0.0257512	17:47483090-47490166:-	ENSG00000228782	MRPL45P2	transcribed_unprocessed_pseudogene	4	4	0
H-vs-WT	chr17:47488955:47490166:clu:1491:-	-0.688918	0.723152	0.397071	-0.326081	17	47488955	47490166	-	chr17:clu_1491_-	Success	4.54619	1	0.00256677	0.0257512	17:47488955-47490166:-	ENSG00000228782	MRPL45P2	transcribed_unprocessed_pseudogene	4	4	0
H-vs-WT	chr17:54961312:54963306:clu:1507:-	0.555869	0.0815477	0.293846	0.212298	17	54961312	54963306	-	chr17:clu_1507_-	Success	15.7251	2	1.48141e-07	1.17483e-05	17:54961312-54963306:-	ENSG00000166260	COX11	protein_coding	4	4	0
H-vs-WT	chr17:54962915:54963306:clu:1507:-	-1.09136	0.8942	0.620527	-0.273673	17	54962915	54963306	-	chr17:clu_1507_-	Success	15.7251	2	1.48141e-07	1.17483e-05	17:54962915-54963306:-	ENSG00000166260	COX11	protein_coding	4	4	0
H-vs-WT	chr17:59697978:59698871:clu:1520:-	0.611944	0.038199	0.171938	0.133739	17	59697978	59698871	-	chr17:clu_1520_-	Success	10.2891	2	3.40012e-05	0.000904563	17:59697978-59698871:-	ENSG00000141378	PTRH2	protein_coding	4	4	0
H-vs-WT	chr17:59697978:59707371:clu:1520:-	-1.14111	0.938596	0.73191	-0.206686	17	59697978	59707371	-	chr17:clu_1520_-	Success	10.2891	2	3.40012e-05	0.000904563	17:59697978-59707371:-	ENSG00000141378	PTRH2	protein_coding	4	4	0
H-vs-WT	chr17:76680879:76685072:clu:1561:-	-0.441617	0.487474	0.340473	-0.147001	17	76680879	76685072	-	chr17:clu_1561_-	Success	18.8932	3	3.13675e-08	3.57804e-06	17:76680879-76685072:-	ENSG00000182534	MXRA7	protein_coding	0	1	-1
H-vs-WT	chr17:76735158:76736154:clu:1562:-	-1.45627	0.971048	0.799503	-0.171545	17	76735158	76736154	-	chr17:clu_1562_-	Success	27.4861	2	1.15594e-12	4.58357e-10	17:76735158-76736154:-	ENSG00000161547	SRSF2	protein_coding	3	4	-1
H-vs-WT	chr17:82101866:82106270:clu:1597:-	-0.807367	0.566761	0.206511	-0.36025	17	82101866	82106270	-	chr17:clu_1597_-	Success	4.70309	1	0.00216255	0.0225855	17:82101866-82106270:-	ENSG00000176155	CCDC57	protein_coding	4	4	0
H-vs-WT	chr17:82101866:82127692:clu:1597:-	0.807367	0.433239	0.793489	0.36025	17	82101866	82127692	-	chr17:clu_1597_-	Success	4.70309	1	0.00216255	0.0225855	17:82101866-82127692:-	ENSG00000176155	CCDC57	protein_coding	4	4	0
H-vs-WT	chr17:82246039:82246198:clu:1598:-	0.399442	0.0499273	0.169524	0.119597	17	82246039	82246198	-	chr17:clu_1598_-	Success	10.7946	2	2.05102e-05	0.000597162	17:82246039-82246198:-	ENSG00000141551	CSNK1D	protein_coding	2	4	-2
H-vs-WT	chr17:82246039:82248875:clu:1598:-	-1.09166	0.922537	0.705178	-0.217359	17	82246039	82248875	-	chr17:clu_1598_-	Success	10.7946	2	2.05102e-05	0.000597162	17:82246039-82248875:-	ENSG00000141551	CSNK1D	protein_coding	2	4	-2
H-vs-WT	chr17:82664556:82698455:clu:1604:-	-0.529638	0.83139	0.70281	-0.128579	17	82664556	82698455	-	chr17:clu_1604_-	Success	6.27291	2	0.00188673	0.0201679	17:82664556-82698455:-	ENSG00000141542	RAB40B	protein_coding	2	4	-2
H-vs-WT	chr17:82664556:82698455:clu:1604:-	-0.529638	0.83139	0.70281	-0.128579	17	82664556	82698455	-	chr17:clu_1604_-	Success	6.27291	2	0.00188673	0.0201679	17:82664556-82698455:-	ENSG00000266107	MIR4525	miRNA	2	4	-2
H-vs-WT	chr17:2365341:2367271:clu:6907:+	-0.679041	0.311224	0.150358	-0.160866	17	2365341	2367271	+	chr17:clu_6907_+	Success	5.20245	2	0.00550304	0.0451022	17:2365341-2367271:+	ENSG00000141258	SGSM2	protein_coding	0	2	-2
H-vs-WT	chr17:4710744:4715973:clu:6912:+	0.477063	0.229523	0.378866	0.149343	17	4710744	4715973	+	chr17:clu_6912_+	Success	8.95104	2	0.000129603	0.00257566	17:4710744-4715973:+	ENSG00000141480	ARRB2	protein_coding	2	0	2
H-vs-WT	chr17:8460160:8466930:clu:6945:+	-0.362471	0.495302	0.362984	-0.132319	17	8460160	8466930	+	chr17:clu_6945_+	Success	5.45906	2	0.00425755	0.0375558	17:8460160-8466930:+	ENSG00000166579	NDEL1	protein_coding	0	1	-1
H-vs-WT	chr17:10705527:10706438:clu:6947:+	-0.857886	0.840464	0.486481	-0.353983	17	10705527	10706438	+	chr17:clu_6947_+	Success	7.07721	1	0.000168401	0.00314411	17:10705527-10706438:+	ENSG00000170222	ADPRM	protein_coding	4	4	0
H-vs-WT	chr17:10705615:10706438:clu:6947:+	0.857886	0.159536	0.513519	0.353983	17	10705615	10706438	+	chr17:clu_6947_+	Success	7.07721	1	0.000168401	0.00314411	17:10705615-10706438:+	ENSG00000170222	ADPRM	protein_coding	4	4	0
H-vs-WT	chr17:16439414:16440185:clu:6955:+	-0.965525	0.596368	0.308045	-0.288324	17	16439414	16440185	+	chr17:clu_6955_+	Success	62.3175	5	3.26988e-25	1.36141e-21	17:16439414-16440185:+	ENSG00000175061	LRRC75A-AS1	processed_transcript	4	4	0
H-vs-WT	chr17:16439414:16440185:clu:6955:+	-0.965525	0.596368	0.308045	-0.288324	17	16439414	16440185	+	chr17:clu_6955_+	Success	62.3175	5	3.26988e-25	1.36141e-21	17:16439414-16440185:+	ENSG00000277108	SNORD49B	snoRNA	1	4	-3
H-vs-WT	chr17:16439414:16440185:clu:6955:+	-0.965525	0.596368	0.308045	-0.288324	17	16439414	16440185	+	chr17:clu_6955_+	Success	62.3175	5	3.26988e-25	1.36141e-21	17:16439414-16440185:+	ENSG00000277370	SNORD49A	snoRNA	4	4	0
H-vs-WT	chr17:16439703:16440185:clu:6955:+	0.200753	0.171374	0.284153	0.112779	17	16439703	16440185	+	chr17:clu_6955_+	Success	62.3175	5	3.26988e-25	1.36141e-21	17:16439703-16440185:+	ENSG00000175061	LRRC75A-AS1	processed_transcript	4	4	0
H-vs-WT	chr17:16439703:16440185:clu:6955:+	0.200753	0.171374	0.284153	0.112779	17	16439703	16440185	+	chr17:clu_6955_+	Success	62.3175	5	3.26988e-25	1.36141e-21	17:16439703-16440185:+	ENSG00000277370	SNORD49A	snoRNA	4	4	0
H-vs-WT	chr17:30732123:30734897:clu:6986:+	1.3884	0.0730839	0.27818	0.205096	17	30732123	30734897	+	chr17:clu_6986_+	Success	18.3717	7	5.2459e-06	0.000202827	17:30732123-30734897:+	ENSG00000264538	SUZ12P1	transcribed_unprocessed_pseudogene	4	1	3
H-vs-WT	chr17:31230382:31232073:clu:6992:+	0.798932	0.0543471	0.158908	0.104561	17	31230382	31232073	+	chr17:clu_6992_+	Success	7.88653	2	0.000375771	0.00572037	17:31230382-31232073:+	ENSG00000196712	NF1	protein_coding	1	0	1
H-vs-WT	chr17:32208309:32224616:clu:6998:+	-0.7751	0.339159	0.178145	-0.161015	17	32208309	32224616	+	chr17:clu_6998_+	Success	10.2941	5	0.000968787	0.0122044	17:32208309-32224616:+	ENSG00000126858	RHOT1	protein_coding	3	4	-1
H-vs-WT	chr17:32365487:32367772:clu:7000:+	-0.318111	0.668839	0.556594	-0.112245	17	32365487	32367772	+	chr17:clu_7000_+	Success	12.0183	2	6.03276e-06	0.000226301	17:32365487-32367772:+	ENSG00000010244	ZNF207	protein_coding	0	4	-4
H-vs-WT	chr17:42536655:42537398:clu:7031:+	-0.773197	0.453558	0.336122	-0.117436	17	42536655	42537398	+	chr17:clu_7031_+	Success	12.8682	2	2.57887e-06	0.000119968	17:42536655-42537398:+	ENSG00000108784	NAGLU	protein_coding	4	4	0
H-vs-WT	chr17:42536655:42537398:clu:7031:+	-0.773197	0.453558	0.336122	-0.117436	17	42536655	42537398	+	chr17:clu_7031_+	Success	12.8682	2	2.57887e-06	0.000119968	17:42536655-42537398:+	ENSG00000266929	AC067852.1	processed_transcript	4	4	0
H-vs-WT	chr17:42536655:42538339:clu:7031:+	1.54639	0.0380945	0.287152	0.249058	17	42536655	42538339	+	chr17:clu_7031_+	Success	12.8682	2	2.57887e-06	0.000119968	17:42536655-42538339:+	ENSG00000108784	NAGLU	protein_coding	4	4	0
H-vs-WT	chr17:42536655:42538339:clu:7031:+	1.54639	0.0380945	0.287152	0.249058	17	42536655	42538339	+	chr17:clu_7031_+	Success	12.8682	2	2.57887e-06	0.000119968	17:42536655-42538339:+	ENSG00000266929	AC067852.1	processed_transcript	4	4	0
H-vs-WT	chr17:42537545:42538339:clu:7031:+	-0.773197	0.508347	0.376725	-0.131622	17	42537545	42538339	+	chr17:clu_7031_+	Success	12.8682	2	2.57887e-06	0.000119968	17:42537545-42538339:+	ENSG00000108784	NAGLU	protein_coding	4	4	0
H-vs-WT	chr17:42537545:42538339:clu:7031:+	-0.773197	0.508347	0.376725	-0.131622	17	42537545	42538339	+	chr17:clu_7031_+	Success	12.8682	2	2.57887e-06	0.000119968	17:42537545-42538339:+	ENSG00000266929	AC067852.1	processed_transcript	4	4	0
H-vs-WT	chr17:51285368:51288029:clu:7072:+	-1.25477	0.962403	0.814669	-0.147735	17	51285368	51288029	+	chr17:clu_7072_+	Success	23.2239	3	4.55494e-10	1.02511e-07	17:51285368-51288029:+	ENSG00000011260	UTP18	protein_coding	3	4	-1
H-vs-WT	chr17:59936541:59937578:clu:7085:+	-0.159848	0.0528009	0.165871	0.11307	17	59936541	59937578	+	chr17:clu_7085_+	Success	10.1034	2	4.09412e-05	0.00105875	17:59936541-59937578:+	ENSG00000108443	RPS6KB1	protein_coding	4	4	0
H-vs-WT	chr17:59936541:59940836:clu:7085:+	-1.55825	0.942182	0.731043	-0.211138	17	59936541	59940836	+	chr17:clu_7085_+	Success	10.1034	2	4.09412e-05	0.00105875	17:59936541-59940836:+	ENSG00000108443	RPS6KB1	protein_coding	4	4	0
H-vs-WT	chr17:73203793:73206154:clu:7112:+	1.8063	0.0168631	0.204863	0.188	17	73203793	73206154	+	chr17:clu_7112_+	Success	9.63163	2	6.56201e-05	0.00153063	17:73203793-73206154:+	ENSG00000166685	COG1	protein_coding	4	4	0
H-vs-WT	chr17:73205680:73206154:clu:7112:+	-0.903149	0.563985	0.456138	-0.107848	17	73205680	73206154	+	chr17:clu_7112_+	Success	9.63163	2	6.56201e-05	0.00153063	17:73205680-73206154:+	ENSG00000166685	COG1	protein_coding	4	4	0
H-vs-WT	chr17:76737918:76738282:clu:7129:+	0.567864	0.152669	0.275728	0.123059	17	76737918	76738282	+	chr17:clu_7129_+	Success	6.52824	3	0.00451605	0.0388885	17:76737918-76738282:+	ENSG00000267168	AC005837.2	protein_coding	1	1	0
H-vs-WT	chr17:76737918:76738282:clu:7129:+	0.567864	0.152669	0.275728	0.123059	17	76737918	76738282	+	chr17:clu_7129_+	Success	6.52824	3	0.00451605	0.0388885	17:76737918-76738282:+	ENSG00000092931	MFSD11	protein_coding	4	4	0
H-vs-WT	chr17:76738165:76738282:clu:7129:+	-0.758146	0.355913	0.170685	-0.185228	17	76738165	76738282	+	chr17:clu_7129_+	Success	6.52824	3	0.00451605	0.0388885	17:76738165-76738282:+	ENSG00000267168	AC005837.2	protein_coding	1	1	0
H-vs-WT	chr17:76738165:76738282:clu:7129:+	-0.758146	0.355913	0.170685	-0.185228	17	76738165	76738282	+	chr17:clu_7129_+	Success	6.52824	3	0.00451605	0.0388885	17:76738165-76738282:+	ENSG00000092931	MFSD11	protein_coding	4	4	0
H-vs-WT	chr17:78419675:78424061:clu:7139:+	-0.67338	0.800044	0.509951	-0.290093	17	78419675	78424061	+	chr17:clu_7139_+	Success	4.94943	1	0.00165381	0.0182885	17:78419675-78424061:+	ENSG00000087157	PGS1	protein_coding	4	4	0
H-vs-WT	chr17:78419725:78424061:clu:7139:+	0.67338	0.199956	0.490049	0.290093	17	78419725	78424061	+	chr17:clu_7139_+	Success	4.94943	1	0.00165381	0.0182885	17:78419725-78424061:+	ENSG00000087157	PGS1	protein_coding	4	4	0
H-vs-WT	chr18:30994372:30996791:clu:7595:-	0.459844	0.398836	0.568401	0.169565	18	30994372	30996791	-	chr18:clu_7595_-	Success	9.1236	2	0.000109062	0.00227039	18:30994372-30996791:-	ENSG00000134762	DSC3	protein_coding	2	0	2
H-vs-WT	chr18:36781922:36798449:clu:7601:-	0.90443	0.120142	0.346504	0.226362	18	36781922	36798449	-	chr18:clu_7601_-	Success	12.4465	2	3.93149e-06	0.00016618	18:36781922-36798449:-	ENSG00000134779	TPGS2	protein_coding	4	4	0
H-vs-WT	chr18:36797050:36798449:clu:7601:-	-0.452215	0.728557	0.54112	-0.187437	18	36797050	36798449	-	chr18:clu_7601_-	Success	12.4465	2	3.93149e-06	0.00016618	18:36797050-36798449:-	ENSG00000134779	TPGS2	protein_coding	4	4	0
H-vs-WT	chr19:13766129:13768359:clu:2426:+	0.9633	0.0391962	0.218814	0.179618	19	13766129	13768359	+	chr19:clu_2426_+	Success	9.84034	1	9.15217e-06	0.000306065	19:13766129-13768359:+	ENSG00000037757	MRI1	protein_coding	3	3	0
H-vs-WT	chr19:13766129:13768561:clu:2426:+	-0.9633	0.960804	0.781186	-0.179618	19	13766129	13768561	+	chr19:clu_2426_+	Success	9.84034	1	9.15217e-06	0.000306065	19:13766129-13768561:+	ENSG00000037757	MRI1	protein_coding	3	3	0
H-vs-WT	chr19:40205296:40205911:clu:2568:+	-0.659087	0.855938	0.688951	-0.166987	19	40205296	40205911	+	chr19:clu_2568_+	Success	7.471	2	0.00056936	0.00792868	19:40205296-40205911:+	ENSG00000130758	MAP3K10	protein_coding	1	4	-3
H-vs-WT	chr19:42358307:42359098:clu:2590:+	-0.527071	0.830207	0.686282	-0.143924	19	42358307	42359098	+	chr19:clu_2590_+	Success	7.98808	2	0.000339486	0.00526425	19:42358307-42359098:+	ENSG00000105429	MEGF8	protein_coding	1	3	-2
H-vs-WT	chr19:44212763:44213090:clu:2605:+	0.562634	0.155537	0.264026	0.10849	19	44212763	44213090	+	chr19:clu_2605_+	Success	8.197	4	0.00253359	0.0255105	19:44212763-44213090:+	ENSG00000131115	ZNF227	protein_coding	1	0	1
H-vs-WT	chr19:45068054:45068420:clu:2612:+	-1.16781	0.889597	0.438072	-0.451526	19	45068054	45068420	+	chr19:clu_2612_+	Success	7.36415	1	0.000124168	0.00250351	19:45068054-45068420:+	ENSG00000104859	CLASRP	protein_coding	4	4	0
H-vs-WT	chr19:45068058:45068420:clu:2612:+	1.16781	0.110403	0.561928	0.451526	19	45068058	45068420	+	chr19:clu_2612_+	Success	7.36415	1	0.000124168	0.00250351	19:45068058-45068420:+	ENSG00000104859	CLASRP	protein_coding	4	4	0
H-vs-WT	chr19:47032732:47035964:clu:2622:+	0.632928	0.652153	0.869253	0.2171	19	47032732	47035964	+	chr19:clu_2622_+	Success	5.21921	1	0.00123421	0.0145625	19:47032732-47035964:+	ENSG00000130751	NPAS1	protein_coding	3	3	0
H-vs-WT	chr19:47035358:47035964:clu:2622:+	-0.632928	0.347847	0.130747	-0.2171	19	47035358	47035964	+	chr19:clu_2622_+	Success	5.21921	1	0.00123421	0.0145625	19:47035358-47035964:+	ENSG00000130751	NPAS1	protein_coding	3	3	0
H-vs-WT	chr19:47376560:47376915:clu:2630:+	0.638908	0.0403028	0.172597	0.132294	19	47376560	47376915	+	chr19:clu_2630_+	Success	11.9907	2	6.20177e-06	0.000231579	19:47376560-47376915:+	ENSG00000134815	DHX34	protein_coding	4	4	0
H-vs-WT	chr19:47376560:47377100:clu:2630:+	-1.2595	0.900282	0.577575	-0.322707	19	47376560	47377100	+	chr19:clu_2630_+	Success	11.9907	2	6.20177e-06	0.000231579	19:47376560-47377100:+	ENSG00000134815	DHX34	protein_coding	4	4	0
H-vs-WT	chr19:47376989:47377100:clu:2630:+	0.620592	0.0594152	0.249828	0.190413	19	47376989	47377100	+	chr19:clu_2630_+	Success	11.9907	2	6.20177e-06	0.000231579	19:47376989-47377100:+	ENSG00000134815	DHX34	protein_coding	4	4	0
H-vs-WT	chr19:648975:649679:clu:3711:-	-0.762571	0.947467	0.796929	-0.150538	19	648975	649679	-	chr19:clu_3711_-	Success	8.73293	1	2.92512e-05	0.000798606	19:648975-649679:-	ENSG00000070423	RNF126	protein_coding	4	4	0
H-vs-WT	chr19:649052:649679:clu:3711:-	0.762571	0.0525328	0.203071	0.150538	19	649052	649679	-	chr19:clu_3711_-	Success	8.73293	1	2.92512e-05	0.000798606	19:649052-649679:-	ENSG00000070423	RNF126	protein_coding	4	4	0
H-vs-WT	chr19:902130:913087:clu:3715:-	-0.688836	0.805926	0.625925	-0.180001	19	902130	913087	-	chr19:clu_3715_-	Success	5.64762	2	0.00352591	0.0324744	19:902130-913087:-	ENSG00000198858	R3HDM4	protein_coding	4	4	0
H-vs-WT	chr19:902627:913087:clu:3715:-	0.723524	0.0496525	0.158325	0.108672	19	902627	913087	-	chr19:clu_3715_-	Success	5.64762	2	0.00352591	0.0324744	19:902627-913087:-	ENSG00000198858	R3HDM4	protein_coding	4	4	0
H-vs-WT	chr19:4446197:4446500:clu:3749:-	0.833028	0.0690965	0.205689	0.136592	19	4446197	4446500	-	chr19:clu_3749_-	Success	12.7268	2	2.97058e-06	0.000134435	19:4446197-4446500:-	ENSG00000167671	UBXN6	protein_coding	4	3	1
H-vs-WT	chr19:5785275:5785383:clu:3756:-	-0.979915	0.848819	0.714206	-0.134613	19	5785275	5785383	-	chr19:clu_3756_-	Success	16.2031	3	4.29682e-07	2.6902e-05	19:5785275-5785383:-	ENSG00000267157	AC011499.1	protein_coding	3	4	-1
H-vs-WT	chr19:5785275:5785383:clu:3756:-	-0.979915	0.848819	0.714206	-0.134613	19	5785275	5785383	-	chr19:clu_3756_-	Success	16.2031	3	4.29682e-07	2.6902e-05	19:5785275-5785383:-	ENSG00000141994	DUS3L	protein_coding	1	4	-3
H-vs-WT	chr19:8821306:8822003:clu:3773:-	-0.654382	0.495672	0.291764	-0.203908	19	8821306	8822003	-	chr19:clu_3773_-	Success	7.08697	2	0.000835923	0.0108423	19:8821306-8822003:-	ENSG00000167785	ZNF558	protein_coding	1	1	0
H-vs-WT	chr19:8821635:8822003:clu:3773:-	0.596424	0.120328	0.247413	0.127085	19	8821635	8822003	-	chr19:clu_3773_-	Success	7.08697	2	0.000835923	0.0108423	19:8821635-8822003:-	ENSG00000167785	ZNF558	protein_coding	1	1	0
H-vs-WT	chr19:12676142:12677291:clu:3803:-	0.842249	0.0647487	0.196719	0.13197	19	12676142	12677291	-	chr19:clu_3803_-	Success	11.0704	2	1.55659e-05	0.000480063	19:12676142-12677291:-	ENSG00000095059	DHPS	protein_coding	4	3	1
H-vs-WT	chr19:18991149:18993648:clu:3838:-	0.860207	0.0565343	0.158168	0.101634	19	18991149	18993648	-	chr19:clu_3838_-	Success	13.8182	3	4.32965e-06	0.000177601	19:18991149-18993648:-	ENSG00000064607	SUGP2	protein_coding	4	4	0
H-vs-WT	chr19:18991149:18994366:clu:3838:-	-1.19928	0.245565	0.0876096	-0.157955	19	18991149	18994366	-	chr19:clu_3838_-	Success	13.8182	3	4.32965e-06	0.000177601	19:18991149-18994366:-	ENSG00000064607	SUGP2	protein_coding	4	4	0
H-vs-WT	chr19:35744421:35745125:clu:3855:-	-0.695184	0.263283	0.137306	-0.125977	19	35744421	35745125	-	chr19:clu_3855_-	Success	6.25735	3	0.00581275	0.0470387	19:35744421-35745125:-	ENSG00000267120	AD000671.2	protein_coding	4	4	0
H-vs-WT	chr19:35744421:35745125:clu:3855:-	-0.695184	0.263283	0.137306	-0.125977	19	35744421	35745125	-	chr19:clu_3855_-	Success	6.25735	3	0.00581275	0.0470387	19:35744421-35745125:-	ENSG00000161265	U2AF1L4	protein_coding	4	4	0
H-vs-WT	chr19:35745187:35745348:clu:3856:-	0.489321	0.449666	0.684951	0.235286	19	35745187	35745348	-	chr19:clu_3856_-	Success	4.37585	1	0.00309313	0.0294344	19:35745187-35745348:-	ENSG00000267120	AD000671.2	protein_coding	4	4	0
H-vs-WT	chr19:35745187:35745348:clu:3856:-	0.489321	0.449666	0.684951	0.235286	19	35745187	35745348	-	chr19:clu_3856_-	Success	4.37585	1	0.00309313	0.0294344	19:35745187-35745348:-	ENSG00000161265	U2AF1L4	protein_coding	4	4	0
H-vs-WT	chr19:35745212:35745348:clu:3856:-	-0.489321	0.550334	0.315049	-0.235286	19	35745212	35745348	-	chr19:clu_3856_-	Success	4.37585	1	0.00309313	0.0294344	19:35745212-35745348:-	ENSG00000267120	AD000671.2	protein_coding	4	4	0
H-vs-WT	chr19:35745212:35745348:clu:3856:-	-0.489321	0.550334	0.315049	-0.235286	19	35745212	35745348	-	chr19:clu_3856_-	Success	4.37585	1	0.00309313	0.0294344	19:35745212-35745348:-	ENSG00000161265	U2AF1L4	protein_coding	4	4	0
H-vs-WT	chr19:36011045:36011404:clu:3858:-	-0.339705	0.846085	0.735908	-0.110177	19	36011045	36011404	-	chr19:clu_3858_-	Success	5.31603	1	0.00111144	0.0134912	19:36011045-36011404:-	ENSG00000248101	AC002116.1	processed_transcript	2	3	-1
H-vs-WT	chr19:36011045:36011404:clu:3858:-	-0.339705	0.846085	0.735908	-0.110177	19	36011045	36011404	-	chr19:clu_3858_-	Success	5.31603	1	0.00111144	0.0134912	19:36011045-36011404:-	ENSG00000239382	ALKBH6	protein_coding	2	3	-1
H-vs-WT	chr19:36011077:36011404:clu:3858:-	0.339705	0.153915	0.264092	0.110177	19	36011077	36011404	-	chr19:clu_3858_-	Success	5.31603	1	0.00111144	0.0134912	19:36011077-36011404:-	ENSG00000248101	AC002116.1	processed_transcript	2	3	-1
H-vs-WT	chr19:36011077:36011404:clu:3858:-	0.339705	0.153915	0.264092	0.110177	19	36011077	36011404	-	chr19:clu_3858_-	Success	5.31603	1	0.00111144	0.0134912	19:36011077-36011404:-	ENSG00000239382	ALKBH6	protein_coding	2	3	-1
H-vs-WT	chr19:38212361:38213644:clu:3890:-	-0.384802	0.844488	0.715532	-0.128956	19	38212361	38213644	-	chr19:clu_3890_-	Success	3.87695	1	0.00535968	0.0441868	19:38212361-38213644:-	ENSG00000011332	DPF1	protein_coding	4	4	0
H-vs-WT	chr19:38212391:38213644:clu:3890:-	0.384802	0.155512	0.284468	0.128956	19	38212391	38213644	-	chr19:clu_3890_-	Success	3.87695	1	0.00535968	0.0441868	19:38212391-38213644:-	ENSG00000011332	DPF1	protein_coding	4	4	0
H-vs-WT	chr19:38217591:38217798:clu:3892:-	-0.837856	0.960991	0.821782	-0.139209	19	38217591	38217798	-	chr19:clu_3892_-	Success	5.38139	1	0.00103562	0.0128495	19:38217591-38217798:-	ENSG00000011332	DPF1	protein_coding	4	4	0
H-vs-WT	chr19:38217591:38217812:clu:3892:-	0.837856	0.0390088	0.178218	0.139209	19	38217591	38217812	-	chr19:clu_3892_-	Success	5.38139	1	0.00103562	0.0128495	19:38217591-38217812:-	ENSG00000011332	DPF1	protein_coding	4	4	0
H-vs-WT	chr19:38840559:38841613:clu:3896:-	1.12078	0.0234431	0.276037	0.252594	19	38840559	38841613	-	chr19:clu_3896_-	Success	34.1112	2	1.53353e-15	9.82288e-13	19:38840559-38841613:-	ENSG00000104824	HNRNPL	protein_coding	4	4	0
H-vs-WT	chr19:38840559:38843842:clu:3896:-	-1.90637	0.955309	0.545033	-0.410277	19	38840559	38843842	-	chr19:clu_3896_-	Success	34.1112	2	1.53353e-15	9.82288e-13	19:38840559-38843842:-	ENSG00000104824	HNRNPL	protein_coding	4	4	0
H-vs-WT	chr19:38841682:38843842:clu:3896:-	0.785582	0.0212474	0.17893	0.157682	19	38841682	38843842	-	chr19:clu_3896_-	Success	34.1112	2	1.53353e-15	9.82288e-13	19:38841682-38843842:-	ENSG00000104824	HNRNPL	protein_coding	4	4	0
H-vs-WT	chr19:43740218:43747442:clu:3935:-	1.86715	0.0115607	0.161407	0.149846	19	43740218	43747442	-	chr19:clu_3935_-	Success	16.4083	2	7.48135e-08	6.84584e-06	19:43740218-43747442:-	ENSG00000105771	SMG9	protein_coding	4	3	1
H-vs-WT	chr19:48221855:48230438:clu:3962:-	-0.806771	0.900089	0.642142	-0.257947	19	48221855	48230438	-	chr19:clu_3962_-	Success	3.74531	1	0.00620209	0.0489524	19:48221855-48230438:-	ENSG00000105483	CARD8	protein_coding	3	3	0
H-vs-WT	chr19:48223868:48230438:clu:3962:-	0.806771	0.0999108	0.357858	0.257947	19	48223868	48230438	-	chr19:clu_3962_-	Success	3.74531	1	0.00620209	0.0489524	19:48223868-48230438:-	ENSG00000105483	CARD8	protein_coding	3	3	0
H-vs-WT	chr19:49450848:49451485:clu:3974:-	-0.583857	0.937968	0.824676	-0.113292	19	49450848	49451485	-	chr19:clu_3974_-	Success	5.39005	1	0.00102597	0.0127511	19:49450848-49451485:-	ENSG00000104872	PIH1D1	protein_coding	4	4	0
H-vs-WT	chr19:49450939:49451485:clu:3974:-	0.583857	0.0620319	0.175324	0.113292	19	49450939	49451485	-	chr19:clu_3974_-	Success	5.39005	1	0.00102597	0.0127511	19:49450939-49451485:-	ENSG00000104872	PIH1D1	protein_coding	4	4	0
H-vs-WT	chr2:27068744:27069048:clu:7344:+	0.63022	0.227937	0.427849	0.199912	2	27068744	27069048	+	chr2:clu_7344_+	Success	9.94649	2	4.78956e-05	0.00121164	2:27068744-27069048:+	ENSG00000084693	AGBL5	protein_coding	4	4	0
H-vs-WT	chr2:27068744:27069573:clu:7344:+	-0.839989	0.473766	0.204426	-0.269341	2	27068744	27069573	+	chr2:clu_7344_+	Success	9.94649	2	4.78956e-05	0.00121164	2:27068744-27069573:+	ENSG00000084693	AGBL5	protein_coding	4	4	0
H-vs-WT	chr2:85616463:85619220:clu:7408:+	-0.822201	0.948476	0.832013	-0.116463	2	85616463	85619220	+	chr2:clu_7408_+	Success	9.34053	2	8.77927e-05	0.00192889	2:85616463-85619220:+	ENSG00000168883	USP39	protein_coding	3	4	-1
H-vs-WT	chr2:85645083:85647930:clu:7410:+	-1.46163	0.980632	0.848017	-0.132614	2	85645083	85647930	+	chr2:clu_7410_+	Success	16.3035	2	8.30731e-08	7.43817e-06	2:85645083-85647930:+	ENSG00000168883	USP39	protein_coding	3	4	-1
H-vs-WT	chr2:112494375:112501206:clu:7437:+	-0.816597	0.938854	0.82233	-0.116524	2	112494375	112501206	+	chr2:clu_7437_+	Success	7.03315	2	0.000882151	0.0112837	2:112494375-112501206:+	ENSG00000114999	TTL	protein_coding	0	4	-4
H-vs-WT	chr2:119231034:119245489:clu:7440:+	0.521809	0.15491	0.272841	0.117931	2	119231034	119245489	+	chr2:clu_7440_+	Success	5.88784	2	0.00277297	0.0270677	2:119231034-119245489:+	ENSG00000115107	STEAP3	protein_coding	3	3	0
H-vs-WT	chr2:120100814:120104060:clu:7442:+	-0.54677	0.493279	0.245933	-0.247347	2	120100814	120104060	+	chr2:clu_7442_+	Success	5.34971	1	0.00107169	0.0131428	2:120100814-120104060:+	ENSG00000115109	EPB41L5	protein_coding	3	3	0
H-vs-WT	chr2:120100814:120127688:clu:7442:+	0.54677	0.506721	0.754067	0.247347	2	120100814	120127688	+	chr2:clu_7442_+	Success	5.34971	1	0.00107169	0.0131428	2:120100814-120127688:+	ENSG00000115109	EPB41L5	protein_coding	3	3	0
H-vs-WT	chr2:128091415:128097429:clu:7443:+	0.453183	0.252359	0.407107	0.154748	2	128091415	128097429	+	chr2:clu_7443_+	Success	5.68872	2	0.00338391	0.0314485	2:128091415-128097429:+	ENSG00000136731	UGGT1	protein_coding	4	4	0
H-vs-WT	chr2:128091596:128097429:clu:7443:+	-0.274115	0.61782	0.481605	-0.136216	2	128091596	128097429	+	chr2:clu_7443_+	Success	5.68872	2	0.00338391	0.0314485	2:128091596-128097429:+	ENSG00000136731	UGGT1	protein_coding	4	4	0
H-vs-WT	chr2:135605016:135616668:clu:7452:+	0.619354	0.11	0.299007	0.189007	2	135605016	135616668	+	chr2:clu_7452_+	Success	4.49697	1	0.00270877	0.0266426	2:135605016-135616668:+	ENSG00000048991	R3HDM1	protein_coding	1	1	0
H-vs-WT	chr2:135605016:135621494:clu:7452:+	-0.619354	0.89	0.700993	-0.189007	2	135605016	135621494	+	chr2:clu_7452_+	Success	4.49697	1	0.00270877	0.0266426	2:135605016-135621494:+	ENSG00000048991	R3HDM1	protein_coding	1	1	0
H-vs-WT	chr2:171458075:171458372:clu:7475:+	-0.779744	0.30143	0.161816	-0.139614	2	171458075	171458372	+	chr2:clu_7475_+	Success	10.4791	4	0.000322765	0.00512914	2:171458075-171458372:+	ENSG00000115827	DCAF17	protein_coding	3	4	-1
H-vs-WT	chr2:171458075:171468888:clu:7475:+	0.477991	0.132889	0.250929	0.11804	2	171458075	171468888	+	chr2:clu_7475_+	Success	10.4791	4	0.000322765	0.00512914	2:171458075-171468888:+	ENSG00000115827	DCAF17	protein_coding	3	4	-1
H-vs-WT	chr2:174404315:174422885:clu:7483:+	-0.862826	0.95482	0.79005	-0.16477	2	174404315	174422885	+	chr2:clu_7483_+	Success	6.28696	1	0.000391165	0.00586889	2:174404315-174422885:+	ENSG00000144306	SCRN3	protein_coding	4	4	0
H-vs-WT	chr2:174410503:174422885:clu:7483:+	0.862826	0.0451795	0.20995	0.16477	2	174410503	174422885	+	chr2:clu_7483_+	Success	6.28696	1	0.000391165	0.00586889	2:174410503-174422885:+	ENSG00000144306	SCRN3	protein_coding	4	4	0
H-vs-WT	chr2:199959880:199961781:clu:7507:+	-1.22754	0.97985	0.806758	-0.173091	2	199959880	199961781	+	chr2:clu_7507_+	Success	8.49879	1	3.74275e-05	0.000983152	2:199959880-199961781:+	ENSG00000162972	MAIP1	protein_coding	3	3	0
H-vs-WT	chr2:199959880:199961827:clu:7507:+	1.22754	0.0201505	0.193242	0.173091	2	199959880	199961827	+	chr2:clu_7507_+	Success	8.49879	1	3.74275e-05	0.000983152	2:199959880-199961827:+	ENSG00000162972	MAIP1	protein_coding	3	3	0
H-vs-WT	chr2:203266681:203278573:clu:7518:+	1.14746	0.0412323	0.193841	0.152608	2	203266681	203278573	+	chr2:clu_7518_+	Success	7.73278	2	0.000438223	0.0064019	2:203266681-203278573:+	ENSG00000119004	CYP20A1	protein_coding	4	3	1
H-vs-WT	chr2:237994809:238025342:clu:7560:+	0.581267	0.0997567	0.208996	0.10924	2	237994809	238025342	+	chr2:clu_7560_+	Success	7.69497	2	0.000455112	0.00661154	2:237994809-238025342:+	ENSG00000184182	UBE2F	protein_coding	4	0	4
H-vs-WT	chr2:237994809:238025342:clu:7560:+	0.581267	0.0997567	0.208996	0.10924	2	237994809	238025342	+	chr2:clu_7560_+	Success	7.69497	2	0.000455112	0.00661154	2:237994809-238025342:+	ENSG00000258984	UBE2F-SCLY	protein_coding	4	4	0
H-vs-WT	chr2:238069477:238081709:clu:7561:+	-0.710251	0.894372	0.746394	-0.147979	2	238069477	238081709	+	chr2:clu_7561_+	Success	7.41977	2	0.000599288	0.00823478	2:238069477-238081709:+	ENSG00000258984	UBE2F-SCLY	protein_coding	4	4	0
H-vs-WT	chr2:238069477:238081709:clu:7561:+	-0.710251	0.894372	0.746394	-0.147979	2	238069477	238081709	+	chr2:clu_7561_+	Success	7.41977	2	0.000599288	0.00823478	2:238069477-238081709:+	ENSG00000132330	SCLY	protein_coding	1	4	-3
H-vs-WT	chr2:675630:677289:clu:8330:-	-0.313974	0.774312	0.664026	-0.110286	2	675630	677289	-	chr2:clu_8330_-	Success	5.74282	2	0.0032057	0.0300607	2:675630-677289:-	ENSG00000151353	TMEM18	protein_coding	4	4	0
H-vs-WT	chr2:676238:677289:clu:8330:-	0.37089	0.144751	0.24622	0.101469	2	676238	677289	-	chr2:clu_8330_-	Success	5.74282	2	0.0032057	0.0300607	2:676238-677289:-	ENSG00000151353	TMEM18	protein_coding	4	4	0
H-vs-WT	chr2:3548720:3549058:clu:8332:-	0.988879	0.0415023	0.238329	0.196827	2	3548720	3549058	-	chr2:clu_8332_-	Success	8.66792	1	3.13224e-05	0.000852357	2:3548720-3549058:-	ENSG00000171865	RNASEH1	protein_coding	4	4	0
H-vs-WT	chr2:3548724:3549058:clu:8332:-	-0.988879	0.958498	0.761671	-0.196827	2	3548724	3549058	-	chr2:clu_8332_-	Success	8.66792	1	3.13224e-05	0.000852357	2:3548724-3549058:-	ENSG00000171865	RNASEH1	protein_coding	4	4	0
H-vs-WT	chr2:27312772:27322448:clu:8355:-	0.586998	0.131722	0.267634	0.135912	2	27312772	27322448	-	chr2:clu_8355_-	Success	8.30489	2	0.000247304	0.00422854	2:27312772-27322448:-	ENSG00000115204	MPV17	protein_coding	1	2	-1
H-vs-WT	chr2:27313109:27322448:clu:8355:-	-0.388235	0.448566	0.343694	-0.104872	2	27313109	27322448	-	chr2:clu_8355_-	Success	8.30489	2	0.000247304	0.00422854	2:27313109-27322448:-	ENSG00000115204	MPV17	protein_coding	1	2	-1
H-vs-WT	chr2:36988859:37000586:clu:8365:-	1.354	0.0242491	0.159248	0.134999	2	36988859	37000586	-	chr2:clu_8365_-	Success	9.76562	2	5.7391e-05	0.0013946	2:36988859-37000586:-	ENSG00000008869	HEATR5B	protein_coding	4	3	1
H-vs-WT	chr2:74527059:74527248:clu:8414:-	-0.9997	0.97642	0.848654	-0.127766	2	74527059	74527248	-	chr2:clu_8414_-	Success	11.0988	1	2.45984e-06	0.000117046	2:74527059-74527248:-	ENSG00000115307	AUP1	protein_coding	4	4	0
H-vs-WT	chr2:74527121:74527248:clu:8414:-	0.9997	0.0235803	0.151346	0.127766	2	74527121	74527248	-	chr2:clu_8414_-	Success	11.0988	1	2.45984e-06	0.000117046	2:74527121-74527248:-	ENSG00000115307	AUP1	protein_coding	4	4	0
H-vs-WT	chr2:99327653:99332984:clu:8429:-	1.07302	0.017451	0.131849	0.114398	2	99327653	99332984	-	chr2:clu_8429_-	Success	6.29612	1	0.000387351	0.00582215	2:99327653-99332984:-	ENSG00000115514	TXNDC9	protein_coding	4	4	0
H-vs-WT	chr2:99327653:99333022:clu:8429:-	-1.07302	0.982549	0.868151	-0.114398	2	99327653	99333022	-	chr2:clu_8429_-	Success	6.29612	1	0.000387351	0.00582215	2:99327653-99333022:-	ENSG00000115514	TXNDC9	protein_coding	4	4	0
H-vs-WT	chr2:168063570:168074982:clu:8465:-	-0.416115	0.416579	0.276685	-0.139895	2	168063570	168074982	-	chr2:clu_8465_-	Success	6.74018	2	0.00118243	0.0140658	2:168063570-168074982:-	ENSG00000198648	STK39	protein_coding	2	4	-2
H-vs-WT	chr2:175080765:175092543:clu:8473:-	1.00704	0.0276743	0.140957	0.113283	2	175080765	175092543	-	chr2:clu_8473_-	Success	9.49543	2	7.51949e-05	0.00168773	2:175080765-175092543:-	ENSG00000115966	ATF2	protein_coding	4	4	0
H-vs-WT	chr2:175080765:175092543:clu:8473:-	1.00704	0.0276743	0.140957	0.113283	2	175080765	175092543	-	chr2:clu_8473_-	Success	9.49543	2	7.51949e-05	0.00168773	2:175080765-175092543:-	ENSG00000277948	uc_338	misc_RNA	4	4	0
H-vs-WT	chr2:175080765:175093061:clu:8473:-	-0.873164	0.850619	0.660969	-0.18965	2	175080765	175093061	-	chr2:clu_8473_-	Success	9.49543	2	7.51949e-05	0.00168773	2:175080765-175093061:-	ENSG00000115966	ATF2	protein_coding	4	4	0
H-vs-WT	chr2:175080765:175093061:clu:8473:-	-0.873164	0.850619	0.660969	-0.18965	2	175080765	175093061	-	chr2:clu_8473_-	Success	9.49543	2	7.51949e-05	0.00168773	2:175080765-175093061:-	ENSG00000277948	uc_338	misc_RNA	4	4	0
H-vs-WT	chr2:178444500:178445426:clu:8476:-	1.19896	0.0229083	0.245605	0.222697	2	178444500	178445426	-	chr2:clu_8476_-	Success	27.2746	3	8.56783e-12	2.74401e-09	2:178444500-178445426:-	ENSG00000180228	PRKRA	protein_coding	4	4	0
H-vs-WT	chr2:178444500:178447505:clu:8476:-	-1.64549	0.922305	0.575164	-0.347141	2	178444500	178447505	-	chr2:clu_8476_-	Success	27.2746	3	8.56783e-12	2.74401e-09	2:178444500-178447505:-	ENSG00000180228	PRKRA	protein_coding	4	4	0
H-vs-WT	chr2:178445535:178447505:clu:8476:-	1.52239	0.00866621	0.128392	0.119726	2	178445535	178447505	-	chr2:clu_8476_-	Success	27.2746	3	8.56783e-12	2.74401e-09	2:178445535-178447505:-	ENSG00000180228	PRKRA	protein_coding	4	4	0
H-vs-WT	chr2:178469782:178473029:clu:8478:-	1.05604	0.0275622	0.288427	0.260864	2	178469782	178473029	-	chr2:clu_8478_-	Success	14.1754	2	6.9772e-07	3.92562e-05	2:178469782-178473029:-	ENSG00000079150	FKBP7	protein_coding	4	4	0
H-vs-WT	chr2:178469785:178473029:clu:8478:-	1.05434	0.0282441	0.295061	0.266817	2	178469785	178473029	-	chr2:clu_8478_-	Success	14.1754	2	6.9772e-07	3.92562e-05	2:178469785-178473029:-	ENSG00000079150	FKBP7	protein_coding	4	4	0
H-vs-WT	chr2:178469785:178477062:clu:8478:-	-2.11037	0.944194	0.416512	-0.527681	2	178469785	178477062	-	chr2:clu_8478_-	Success	14.1754	2	6.9772e-07	3.92562e-05	2:178469785-178477062:-	ENSG00000079150	FKBP7	protein_coding	4	4	0
H-vs-WT	chr20:2658522:2658638:clu:4355:-	0.88336	0.0372433	0.150639	0.113396	20	2658522	2658638	-	chr20:clu_4355_-	Success	29.6294	4	4.15204e-12	1.50322e-09	20:2658522-2658638:-	ENSG00000101365	IDH3B	protein_coding	4	4	0
H-vs-WT	chr20:2658837:2659525:clu:4355:-	-0.674599	0.856178	0.729192	-0.126986	20	2658837	2659525	-	chr20:clu_4355_-	Success	29.6294	4	4.15204e-12	1.50322e-09	20:2658837-2659525:-	ENSG00000101365	IDH3B	protein_coding	4	4	0
H-vs-WT	chr20:17957037:17961140:clu:4369:-	-0.687848	0.299805	0.160327	-0.139478	20	17957037	17961140	-	chr20:clu_4369_-	Success	11.296	4	0.000152743	0.00293536	20:17957037-17961140:-	ENSG00000089006	SNX5	protein_coding	0	1	-1
H-vs-WT	chr20:17957037:17961140:clu:4369:-	-0.687848	0.299805	0.160327	-0.139478	20	17957037	17961140	-	chr20:clu_4369_-	Success	11.296	4	0.000152743	0.00293536	20:17957037-17961140:-	ENSG00000125850	OVOL2	protein_coding	0	1	-1
H-vs-WT	chr20:34588607:34603130:clu:4378:-	1.23275	0.0257313	0.244191	0.218459	20	34588607	34603130	-	chr20:clu_4378_-	Success	14.8838	2	3.4358e-07	2.23096e-05	20:34588607-34603130:-	ENSG00000101464	PIGU	protein_coding	4	4	0
H-vs-WT	chr20:34588607:34616042:clu:4378:-	-2.13486	0.906933	0.296695	-0.610238	20	34588607	34616042	-	chr20:clu_4378_-	Success	14.8838	2	3.4358e-07	2.23096e-05	20:34588607-34616042:-	ENSG00000101464	PIGU	protein_coding	4	4	0
H-vs-WT	chr20:34603284:34616042:clu:4378:-	0.902114	0.0673357	0.459115	0.391779	20	34603284	34616042	-	chr20:clu_4378_-	Success	14.8838	2	3.4358e-07	2.23096e-05	20:34603284-34616042:-	ENSG00000101464	PIGU	protein_coding	4	4	0
H-vs-WT	chr20:44621147:44622588:clu:4399:-	-0.414473	0.48665	0.380255	-0.106395	20	44621147	44622588	-	chr20:clu_4399_-	Success	5.77687	2	0.00309839	0.0294344	20:44621147-44622588:-	ENSG00000196839	ADA	protein_coding	4	4	0
H-vs-WT	chr20:44621147:44622829:clu:4399:-	0.648792	0.105076	0.237756	0.13268	20	44621147	44622829	-	chr20:clu_4399_-	Success	5.77687	2	0.00309839	0.0294344	20:44621147-44622829:-	ENSG00000196839	ADA	protein_coding	4	4	0
H-vs-WT	chr20:44943579:44948730:clu:4402:-	-0.752944	0.44777	0.339623	-0.108147	20	44943579	44948730	-	chr20:clu_4402_-	Success	19.9952	2	2.07099e-09	3.74895e-07	20:44943579-44948730:-	ENSG00000025772	TOMM34	protein_coding	4	4	0
H-vs-WT	chr20:44943579:44951833:clu:4402:-	1.50589	0.0371484	0.2697	0.232552	20	44943579	44951833	-	chr20:clu_4402_-	Success	19.9952	2	2.07099e-09	3.74895e-07	20:44943579-44951833:-	ENSG00000025772	TOMM34	protein_coding	4	4	0
H-vs-WT	chr20:44948877:44951833:clu:4402:-	-0.752945	0.515082	0.390677	-0.124405	20	44948877	44951833	-	chr20:clu_4402_-	Success	19.9952	2	2.07099e-09	3.74895e-07	20:44948877-44951833:-	ENSG00000025772	TOMM34	protein_coding	4	4	0
H-vs-WT	chr20:45843721:45844263:clu:4403:-	-0.921994	0.93721	0.702479	-0.234732	20	45843721	45844263	-	chr20:clu_4403_-	Success	6.72531	1	0.000244926	0.00421385	20:45843721-45844263:-	ENSG00000101473	ACOT8	protein_coding	4	4	0
H-vs-WT	chr20:45843772:45844263:clu:4403:-	0.921994	0.0627896	0.297521	0.234732	20	45843772	45844263	-	chr20:clu_4403_-	Success	6.72531	1	0.000244926	0.00421385	20:45843772-45844263:-	ENSG00000101473	ACOT8	protein_coding	4	4	0
H-vs-WT	chr20:62860308:62860830:clu:4435:-	0.414441	0.352145	0.554596	0.202451	20	62860308	62860830	-	chr20:clu_4435_-	Success	5.27516	1	0.00116168	0.0138785	20:62860308-62860830:-	ENSG00000101190	TCFL5	protein_coding	4	4	0
H-vs-WT	chr20:62860308:62861024:clu:4435:-	-0.414441	0.647855	0.445404	-0.202451	20	62860308	62861024	-	chr20:clu_4435_-	Success	5.27516	1	0.00116168	0.0138785	20:62860308-62861024:-	ENSG00000101190	TCFL5	protein_coding	4	4	0
H-vs-WT	chr20:2656034:2656401:clu:6003:+	0.319914	0.341997	0.496355	0.154358	20	2656034	2656401	+	chr20:clu_6003_+	Success	5.38018	1	0.00103697	0.0128495	20:2656034-2656401:+	ENSG00000101361	NOP56	protein_coding	2	2	0
H-vs-WT	chr20:2656034:2656401:clu:6003:+	0.319914	0.341997	0.496355	0.154358	20	2656034	2656401	+	chr20:clu_6003_+	Success	5.38018	1	0.00103697	0.0128495	20:2656034-2656401:+	ENSG00000212498	SNORD86	snoRNA	1	1	0
H-vs-WT	chr20:2656214:2656401:clu:6003:+	-0.319914	0.658003	0.503645	-0.154358	20	2656214	2656401	+	chr20:clu_6003_+	Success	5.38018	1	0.00103697	0.0128495	20:2656214-2656401:+	ENSG00000101361	NOP56	protein_coding	2	2	0
H-vs-WT	chr20:6006552:6009775:clu:6016:+	-0.968309	0.925638	0.745468	-0.18017	20	6006552	6009775	+	chr20:clu_6016_+	Success	9.5591	2	7.05561e-05	0.00161851	20:6006552-6009775:+	ENSG00000088766	CRLS1	protein_coding	3	3	0
H-vs-WT	chr20:6006614:6009775:clu:6016:+	0.875356	0.0294906	0.150095	0.120604	20	6006614	6009775	+	chr20:clu_6016_+	Success	9.5591	2	7.05561e-05	0.00161851	20:6006614-6009775:+	ENSG00000088766	CRLS1	protein_coding	3	3	0
H-vs-WT	chr20:13808902:13814418:clu:6019:+	0.713579	0.167815	0.428183	0.260368	20	13808902	13814418	+	chr20:clu_6019_+	Success	15.103	2	2.75973e-07	1.96413e-05	20:13808902-13814418:+	ENSG00000101247	NDUFAF5	protein_coding	4	4	0
H-vs-WT	chr20:13808902:13816463:clu:6019:+	-1.24046	0.677842	0.245075	-0.432767	20	13808902	13816463	+	chr20:clu_6019_+	Success	15.103	2	2.75973e-07	1.96413e-05	20:13808902-13816463:+	ENSG00000101247	NDUFAF5	protein_coding	4	4	0
H-vs-WT	chr20:13814515:13816463:clu:6019:+	0.526883	0.154343	0.326742	0.172399	20	13814515	13816463	+	chr20:clu_6019_+	Success	15.103	2	2.75973e-07	1.96413e-05	20:13814515-13816463:+	ENSG00000101247	NDUFAF5	protein_coding	4	4	0
H-vs-WT	chr20:43458509:43459771:clu:6064:+	-0.693545	0.887916	0.730102	-0.157815	20	43458509	43459771	+	chr20:clu_6064_+	Success	15.2113	2	2.47638e-07	1.77765e-05	20:43458509-43459771:+	ENSG00000124193	SRSF6	protein_coding	4	4	0
H-vs-WT	chr20:43459420:43459771:clu:6064:+	0.437319	0.074996	0.191063	0.116067	20	43459420	43459771	+	chr20:clu_6064_+	Success	15.2113	2	2.47638e-07	1.77765e-05	20:43459420-43459771:+	ENSG00000124193	SRSF6	protein_coding	4	4	0
H-vs-WT	chr20:43613976:43618241:clu:6067:+	1.58703	0.00649257	0.132223	0.125731	20	43613976	43618241	+	chr20:clu_6067_+	Success	14.0047	2	8.27608e-07	4.50424e-05	20:43613976-43618241:+	ENSG00000101052	IFT52	protein_coding	4	4	0
H-vs-WT	chr20:43613976:43618940:clu:6067:+	-1.80606	0.951771	0.65136	-0.300411	20	43613976	43618940	+	chr20:clu_6067_+	Success	14.0047	2	8.27608e-07	4.50424e-05	20:43613976-43618940:+	ENSG00000101052	IFT52	protein_coding	4	4	0
H-vs-WT	chr20:43618353:43618940:clu:6067:+	0.219028	0.0417367	0.216417	0.174681	20	43618353	43618940	+	chr20:clu_6067_+	Success	14.0047	2	8.27608e-07	4.50424e-05	20:43618353-43618940:+	ENSG00000101052	IFT52	protein_coding	4	4	0
H-vs-WT	chr20:45420429:45420508:clu:6077:+	1.12005	0.0246441	0.191828	0.167184	20	45420429	45420508	+	chr20:clu_6077_+	Success	9.04064	1	2.11672e-05	0.000612011	20:45420429-45420508:+	ENSG00000124155	PIGT	protein_coding	4	4	0
H-vs-WT	chr20:45420429:45420528:clu:6077:+	-1.12005	0.975356	0.808172	-0.167184	20	45420429	45420528	+	chr20:clu_6077_+	Success	9.04064	1	2.11672e-05	0.000612011	20:45420429-45420528:+	ENSG00000124155	PIGT	protein_coding	4	4	0
H-vs-WT	chr20:58989988:58990910:clu:6102:+	-1.28294	0.982713	0.813734	-0.168978	20	58989988	58990910	+	chr20:clu_6102_+	Success	8.63298	1	3.24955e-05	0.000875696	20:58989988-58990910:+	ENSG00000101158	NELFCD	protein_coding	4	4	0
H-vs-WT	chr20:58990232:58990910:clu:6102:+	1.28294	0.0172873	0.186266	0.168978	20	58990232	58990910	+	chr20:clu_6102_+	Success	8.63298	1	3.24955e-05	0.000875696	20:58990232-58990910:+	ENSG00000101158	NELFCD	protein_coding	4	4	0
H-vs-WT	chr20:58993675:58994110:clu:6103:+	1.30722	0.021691	0.232459	0.210768	20	58993675	58994110	+	chr20:clu_6103_+	Success	11.9325	1	1.03336e-06	5.44609e-05	20:58993675-58994110:+	ENSG00000101158	NELFCD	protein_coding	4	4	0
H-vs-WT	chr20:58993764:58994110:clu:6103:+	-1.30722	0.978309	0.767541	-0.210768	20	58993764	58994110	+	chr20:clu_6103_+	Success	11.9325	1	1.03336e-06	5.44609e-05	20:58993764-58994110:+	ENSG00000101158	NELFCD	protein_coding	4	4	0
H-vs-WT	chr20:62669078:62671750:clu:6113:+	-0.687335	0.768466	0.589331	-0.179135	20	62669078	62671750	+	chr20:clu_6113_+	Success	6.81321	2	0.00109916	0.0133616	20:62669078-62671750:+	ENSG00000101187	SLCO4A1	protein_coding	4	4	0
H-vs-WT	chr20:62670120:62671750:clu:6113:+	0.797277	0.0467521	0.158232	0.11148	20	62670120	62671750	+	chr20:clu_6113_+	Success	6.81321	2	0.00109916	0.0133616	20:62670120-62671750:+	ENSG00000101187	SLCO4A1	protein_coding	4	4	0
H-vs-WT	chr21:36731151:36743387:clu:384:+	0.554943	0.169852	0.318464	0.148612	21	36731151	36743387	+	chr21:clu_384_+	Success	5.23335	2	0.00533561	0.0441208	21:36731151-36743387:+	ENSG00000159263	SIM2	protein_coding	4	4	0
H-vs-WT	chr21:36741864:36743387:clu:384:+	-0.497809	0.448288	0.293321	-0.154967	21	36741864	36743387	+	chr21:clu_384_+	Success	5.23335	2	0.00533561	0.0441208	21:36741864-36743387:+	ENSG00000159263	SIM2	protein_coding	4	4	0
H-vs-WT	chr21:41241939:41243376:clu:396:+	0.655026	0.0954728	0.2812	0.185727	21	41241939	41243376	+	chr21:clu_396_+	Success	9.74085	1	1.01568e-05	0.000332975	21:41241939-41243376:+	ENSG00000182240	BACE2	protein_coding	4	4	0
H-vs-WT	chr21:41241947:41243376:clu:396:+	-0.655026	0.904527	0.7188	-0.185727	21	41241947	41243376	+	chr21:clu_396_+	Success	9.74085	1	1.01568e-05	0.000332975	21:41241947-41243376:+	ENSG00000182240	BACE2	protein_coding	4	4	0
H-vs-WT	chr21:46324282:46326377:clu:416:+	-0.450835	0.908815	0.8018	-0.107015	21	46324282	46326377	+	chr21:clu_416_+	Success	6.06581	1	0.000495741	0.00702411	21:46324282-46326377:+	ENSG00000160299	PCNT	protein_coding	4	4	0
H-vs-WT	chr21:46325210:46326377:clu:416:+	0.450835	0.0911849	0.1982	0.107015	21	46325210	46326377	+	chr21:clu_416_+	Success	6.06581	1	0.000495741	0.00702411	21:46325210-46326377:+	ENSG00000160299	PCNT	protein_coding	4	4	0
H-vs-WT	chr21:32357656:32357741:clu:8301:-	0.651995	0.0477351	0.155883	0.108148	21	32357656	32357741	-	chr21:clu_8301_-	Success	4.37632	1	0.00309153	0.0294344	21:32357656-32357741:-	ENSG00000142207	URB1	protein_coding	3	3	0
H-vs-WT	chr21:32357656:32359796:clu:8301:-	-0.651995	0.952265	0.844117	-0.108148	21	32357656	32359796	-	chr21:clu_8301_-	Success	4.37632	1	0.00309153	0.0294344	21:32357656-32359796:-	ENSG00000142207	URB1	protein_coding	3	3	0
H-vs-WT	chr21:37069624:37072434:clu:8315:-	-0.415677	0.635429	0.48705	-0.148379	21	37069624	37072434	-	chr21:clu_8315_-	Success	7.80653	2	0.000407069	0.00606381	21:37069624-37072434:-	ENSG00000185808	PIGP	protein_coding	3	4	-1
H-vs-WT	chr21:39345274:39348292:clu:8319:-	-1.14563	0.87891	0.663207	-0.215703	21	39345274	39348292	-	chr21:clu_8319_-	Success	84.8029	10	3.34743e-31	2.78741e-27	21:39345274-39348292:-	ENSG00000205581	HMGN1	protein_coding	0	4	-4
H-vs-WT	chr21:44333262:44334061:clu:8323:-	0.96523	0.0554985	0.288262	0.232763	21	44333262	44334061	-	chr21:clu_8323_-	Success	7.03377	1	0.000176361	0.00326345	21:44333262-44334061:-	ENSG00000160226	C21orf2	protein_coding	4	4	0
H-vs-WT	chr21:44333262:44335758:clu:8323:-	-0.96523	0.944502	0.711738	-0.232763	21	44333262	44335758	-	chr21:clu_8323_-	Success	7.03377	1	0.000176361	0.00326345	21:44333262-44335758:-	ENSG00000160226	C21orf2	protein_coding	4	4	0
H-vs-WT	chr21:45532148:45537767:clu:8325:-	0.691126	0.043941	0.154763	0.110822	21	45532148	45537767	-	chr21:clu_8325_-	Success	8.21869	1	5.0284e-05	0.00125364	21:45532148-45537767:-	ENSG00000173638	SLC19A1	protein_coding	4	4	0
H-vs-WT	chr21:45532148:45537771:clu:8325:-	-0.691126	0.956059	0.845237	-0.110822	21	45532148	45537771	-	chr21:clu_8325_-	Success	8.21869	1	5.0284e-05	0.00125364	21:45532148-45537771:-	ENSG00000173638	SLC19A1	protein_coding	4	4	0
H-vs-WT	chr22:28744704:28745864:clu:2247:+	-1.14597	0.872058	0.407899	-0.464159	22	28744704	28745864	+	chr22:clu_2247_+	Success	8.87533	1	2.51831e-05	0.000712562	22:28744704-28745864:+	ENSG00000100209	HSCB	protein_coding	4	4	0
H-vs-WT	chr22:28744709:28745864:clu:2247:+	1.14597	0.127942	0.592101	0.464159	22	28744709	28745864	+	chr22:clu_2247_+	Success	8.87533	1	2.51831e-05	0.000712562	22:28744709-28745864:+	ENSG00000100209	HSCB	protein_coding	4	4	0
H-vs-WT	chr22:31212424:31258291:clu:2264:+	-0.976988	0.290122	0.105464	-0.184658	22	31212424	31258291	+	chr22:clu_2264_+	Success	10.3071	3	0.000126599	0.00254023	22:31212424-31258291:+	ENSG00000182541	LIMK2	protein_coding	3	4	-1
H-vs-WT	chr22:31225819:31258291:clu:2264:+	0.437846	0.238471	0.356791	0.11832	22	31225819	31258291	+	chr22:clu_2264_+	Success	10.3071	3	0.000126599	0.00254023	22:31225819-31258291:+	ENSG00000182541	LIMK2	protein_coding	3	4	-1
H-vs-WT	chr22:31420425:31423280:clu:2265:+	-2.28372	0.994652	0.856824	-0.137828	22	31420425	31423280	+	chr22:clu_2265_+	Success	15.958	2	1.1736e-07	9.87127e-06	22:31420425-31423280:+	ENSG00000185721	DRG1	protein_coding	3	4	-1
H-vs-WT	chr22:37608903:37614190:clu:2275:+	-0.642148	0.954912	0.854298	-0.100615	22	37608903	37614190	+	chr22:clu_2275_+	Success	5.0785	1	0.00143754	0.0164203	22:37608903-37614190:+	ENSG00000100083	GGA1	protein_coding	2	2	0
H-vs-WT	chr22:37613191:37614190:clu:2275:+	0.642148	0.0450877	0.145702	0.100615	22	37613191	37614190	+	chr22:clu_2275_+	Success	5.0785	1	0.00143754	0.0164203	22:37613191-37614190:+	ENSG00000100083	GGA1	protein_coding	2	2	0
H-vs-WT	chr22:42079905:42081925:clu:2307:+	0.541703	0.0721701	0.186879	0.114709	22	42079905	42081925	+	chr22:clu_2307_+	Success	5.3563	1	0.00106408	0.013088	22:42079905-42081925:+	ENSG00000183172	SMDT1	protein_coding	4	4	0
H-vs-WT	chr22:42079954:42081925:clu:2307:+	-0.541703	0.92783	0.813121	-0.114709	22	42079954	42081925	+	chr22:clu_2307_+	Success	5.3563	1	0.00106408	0.013088	22:42079954-42081925:+	ENSG00000183172	SMDT1	protein_coding	4	4	0
H-vs-WT	chr22:43151604:43161052:clu:2308:+	-0.862514	0.149162	0.0458331	-0.103329	22	43151604	43161052	+	chr22:clu_2308_+	Success	5.33941	2	0.00479871	0.0406499	22:43151604-43161052:+	ENSG00000100300	TSPO	protein_coding	0	1	-1
H-vs-WT	chr22:46289899:46292791:clu:2314:+	-0.818672	0.813734	0.555904	-0.257829	22	46289899	46292791	+	chr22:clu_2314_+	Success	10.0882	2	4.15691e-05	0.00107166	22:46289899-46292791:+	ENSG00000075234	TTC38	protein_coding	4	4	0
H-vs-WT	chr22:46292328:46292791:clu:2314:+	0.48978	0.114986	0.290681	0.175695	22	46292328	46292791	+	chr22:clu_2314_+	Success	10.0882	2	4.15691e-05	0.00107166	22:46292328-46292791:+	ENSG00000075234	TTC38	protein_coding	4	4	0
H-vs-WT	chr22:50201590:50206317:clu:2321:+	-0.497958	0.864034	0.701257	-0.162777	22	50201590	50206317	+	chr22:clu_2321_+	Success	4.57746	1	0.0024805	0.0251585	22:50201590-50206317:+	ENSG00000073169	SELENOO	protein_coding	4	4	0
H-vs-WT	chr22:50205024:50206317:clu:2321:+	0.497958	0.135966	0.298743	0.162777	22	50205024	50206317	+	chr22:clu_2321_+	Success	4.57746	1	0.0024805	0.0251585	22:50205024-50206317:+	ENSG00000073169	SELENOO	protein_coding	4	4	0
H-vs-WT	chr3:10278462:10278664:clu:189:+	0.519872	0.0532387	0.171679	0.118441	3	10278462	10278664	+	chr3:clu_189_+	Success	14.6269	2	4.4423e-07	2.75162e-05	3:10278462-10278664:+	ENSG00000157014	TATDN2	protein_coding	4	4	0
H-vs-WT	chr3:10278462:10278664:clu:189:+	0.519872	0.0532387	0.171679	0.118441	3	10278462	10278664	+	chr3:clu_189_+	Success	14.6269	2	4.4423e-07	2.75162e-05	3:10278462-10278664:+	ENSG00000272410	AC022384.1	protein_coding	4	4	0
H-vs-WT	chr3:10278462:10278885:clu:189:+	-0.994291	0.880709	0.624784	-0.255924	3	10278462	10278885	+	chr3:clu_189_+	Success	14.6269	2	4.4423e-07	2.75162e-05	3:10278462-10278885:+	ENSG00000157014	TATDN2	protein_coding	4	4	0
H-vs-WT	chr3:10278462:10278885:clu:189:+	-0.994291	0.880709	0.624784	-0.255924	3	10278462	10278885	+	chr3:clu_189_+	Success	14.6269	2	4.4423e-07	2.75162e-05	3:10278462-10278885:+	ENSG00000272410	AC022384.1	protein_coding	4	4	0
H-vs-WT	chr3:10278760:10278885:clu:189:+	0.47442	0.0660526	0.203536	0.137483	3	10278760	10278885	+	chr3:clu_189_+	Success	14.6269	2	4.4423e-07	2.75162e-05	3:10278760-10278885:+	ENSG00000157014	TATDN2	protein_coding	4	4	0
H-vs-WT	chr3:10278760:10278885:clu:189:+	0.47442	0.0660526	0.203536	0.137483	3	10278760	10278885	+	chr3:clu_189_+	Success	14.6269	2	4.4423e-07	2.75162e-05	3:10278760-10278885:+	ENSG00000272410	AC022384.1	protein_coding	4	4	0
H-vs-WT	chr3:12484517:12489784:clu:193:+	-0.562238	0.815227	0.589007	-0.22622	3	12484517	12489784	+	chr3:clu_193_+	Success	4.25786	1	0.00352091	0.0324744	3:12484517-12489784:+	ENSG00000154743	TSEN2	protein_coding	2	2	0
H-vs-WT	chr3:12484880:12489784:clu:193:+	0.562238	0.184773	0.410993	0.22622	3	12484880	12489784	+	chr3:clu_193_+	Success	4.25786	1	0.00352091	0.0324744	3:12484880-12489784:+	ENSG00000154743	TSEN2	protein_coding	2	2	0
H-vs-WT	chr3:15240853:15242178:clu:197:+	0.884758	0.0516088	0.170236	0.118627	3	15240853	15242178	+	chr3:clu_197_+	Success	10.5208	2	2.69707e-05	0.000750464	3:15240853-15242178:+	ENSG00000131375	CAPN7	protein_coding	4	3	1
H-vs-WT	chr3:101574279:101579790:clu:274:+	-0.259795	0.379378	0.271985	-0.107393	3	101574279	101579790	+	chr3:clu_274_+	Success	22.5184	4	3.9066e-09	6.37848e-07	3:101574279-101579790:+	ENSG00000081154	PCNP	protein_coding	3	3	0
H-vs-WT	chr3:101574279:101579842:clu:274:+	0.974299	0.0837071	0.206156	0.122448	3	101574279	101579842	+	chr3:clu_274_+	Success	22.5184	4	3.9066e-09	6.37848e-07	3:101574279-101579842:+	ENSG00000081154	PCNP	protein_coding	3	3	0
H-vs-WT	chr3:112993124:112996892:clu:280:+	1.22598	0.027427	0.150658	0.123231	3	112993124	112996892	+	chr3:clu_280_+	Success	8.50464	2	0.000202527	0.0036503	3:112993124-112996892:+	ENSG00000163607	GTPBP8	protein_coding	4	2	2
H-vs-WT	chr3:140963227:140970927:clu:302:+	-0.85503	0.467255	0.233673	-0.233582	3	140963227	140970927	+	chr3:clu_302_+	Success	12.7898	4	3.84605e-05	0.000999901	3:140963227-140970927:+	ENSG00000114120	SLC25A36	protein_coding	0	4	-4
H-vs-WT	chr3:149167240:149167889:clu:309:+	0.932458	0.0856001	0.37668	0.291079	3	149167240	149167889	+	chr3:clu_309_+	Success	7.0582	1	0.000171838	0.00320111	3:149167240-149167889:+	ENSG00000163755	HPS3	protein_coding	4	4	0
H-vs-WT	chr3:149167240:149167893:clu:309:+	-0.932458	0.9144	0.62332	-0.291079	3	149167240	149167893	+	chr3:clu_309_+	Success	7.0582	1	0.000171838	0.00320111	3:149167240-149167893:+	ENSG00000163755	HPS3	protein_coding	4	4	0
H-vs-WT	chr3:184886156:184894703:clu:343:+	-0.866699	0.90991	0.640869	-0.269041	3	184886156	184894703	+	chr3:clu_343_+	Success	3.87062	1	0.00539735	0.0443669	3:184886156-184894703:+	ENSG00000156931	VPS8	protein_coding	4	4	0
H-vs-WT	chr3:184893412:184894703:clu:343:+	0.866699	0.09009	0.359131	0.269041	3	184893412	184894703	+	chr3:clu_343_+	Success	3.87062	1	0.00539735	0.0443669	3:184893412-184894703:+	ENSG00000156931	VPS8	protein_coding	4	4	0
H-vs-WT	chr3:186787882:186788310:clu:348:+	0.351077	0.143589	0.342998	0.199409	3	186787882	186788310	+	chr3:clu_348_+	Success	34.7819	3	5.29234e-15	2.75433e-12	3:186787882-186788310:+	ENSG00000156976	EIF4A2	protein_coding	4	4	0
H-vs-WT	chr3:186787882:186789125:clu:348:+	-1.27064	0.74139	0.349874	-0.391516	3	186787882	186789125	+	chr3:clu_348_+	Success	34.7819	3	5.29234e-15	2.75433e-12	3:186787882-186789125:+	ENSG00000156976	EIF4A2	protein_coding	4	4	0
H-vs-WT	chr3:186788420:186789125:clu:348:+	0.467385	0.0775727	0.208157	0.130584	3	186788420	186789125	+	chr3:clu_348_+	Success	34.7819	3	5.29234e-15	2.75433e-12	3:186788420-186789125:+	ENSG00000156976	EIF4A2	protein_coding	4	4	0
H-vs-WT	chr3:28326950:28332369:clu:7913:-	-0.460129	0.660997	0.493055	-0.167942	3	28326950	28332369	-	chr3:clu_7913_-	Success	6.50412	2	0.00149726	0.0169398	3:28326950-28332369:-	ENSG00000163512	AZI2	protein_coding	2	4	-2
H-vs-WT	chr3:28331950:28332369:clu:7913:-	0.276671	0.184979	0.288274	0.103296	3	28331950	28332369	-	chr3:clu_7913_-	Success	6.50412	2	0.00149726	0.0169398	3:28331950-28332369:-	ENSG00000163512	AZI2	protein_coding	2	4	-2
H-vs-WT	chr3:33396280:33397045:clu:7917:-	-0.813291	0.958875	0.820914	-0.13796	3	33396280	33397045	-	chr3:clu_7917_-	Success	4.25466	1	0.0035333	0.0324744	3:33396280-33397045:-	ENSG00000153560	UBP1	protein_coding	4	4	0
H-vs-WT	chr3:33396878:33397045:clu:7917:-	0.813291	0.0411253	0.179086	0.13796	3	33396878	33397045	-	chr3:clu_7917_-	Success	4.25466	1	0.0035333	0.0324744	3:33396878-33397045:-	ENSG00000153560	UBP1	protein_coding	4	4	0
H-vs-WT	chr3:42563686:42568865:clu:7925:-	-0.538711	0.854485	0.723202	-0.131283	3	42563686	42568865	-	chr3:clu_7925_-	Success	5.48231	2	0.00415969	0.0368487	3:42563686-42568865:-	ENSG00000093183	SEC22C	protein_coding	1	4	-3
H-vs-WT	chr3:48298523:48301296:clu:7946:-	0.721939	0.253043	0.479173	0.22613	3	48298523	48301296	-	chr3:clu_7946_-	Success	6.83082	2	0.00107997	0.0131879	3:48298523-48301296:-	ENSG00000172113	NME6	protein_coding	3	3	0
H-vs-WT	chr3:48298523:48301353:clu:7946:-	-0.736457	0.357832	0.157617	-0.200215	3	48298523	48301353	-	chr3:clu_7946_-	Success	6.83082	2	0.00107997	0.0131879	3:48298523-48301353:-	ENSG00000172113	NME6	protein_coding	3	3	0
H-vs-WT	chr3:48693179:48695090:clu:7952:-	-0.489176	0.597118	0.402592	-0.194526	3	48693179	48695090	-	chr3:clu_7952_-	Success	14.0665	3	3.40576e-06	0.000146942	3:48693179-48695090:-	ENSG00000068745	IP6K2	protein_coding	2	4	-2
H-vs-WT	chr3:48694240:48694694:clu:7952:-	0.53547	0.113866	0.213894	0.100028	3	48694240	48694694	-	chr3:clu_7952_-	Success	14.0665	3	3.40576e-06	0.000146942	3:48694240-48694694:-	ENSG00000068745	IP6K2	protein_coding	2	4	-2
H-vs-WT	chr3:48694824:48695090:clu:7952:-	0.438342	0.182775	0.311558	0.128782	3	48694824	48695090	-	chr3:clu_7952_-	Success	14.0665	3	3.40576e-06	0.000146942	3:48694824-48695090:-	ENSG00000068745	IP6K2	protein_coding	2	4	-2
H-vs-WT	chr3:53125994:53130338:clu:7984:-	-0.599239	0.504839	0.401485	-0.103354	3	53125994	53130338	-	chr3:clu_7984_-	Success	6.67429	3	0.00394034	0.0355368	3:53125994-53130338:-	ENSG00000163933	RFT1	protein_coding	0	2	-2
H-vs-WT	chr3:57672438:57692782:clu:7990:-	-0.716247	0.683278	0.459133	-0.224145	3	57672438	57692782	-	chr3:clu_7990_-	Success	8.96646	2	0.000127619	0.0025484	3:57672438-57692782:-	ENSG00000174839	DENND6A	protein_coding	4	4	0
H-vs-WT	chr3:57679725:57692782:clu:7990:-	0.0857923	0.255658	0.383109	0.127451	3	57679725	57692782	-	chr3:clu_7990_-	Success	8.96646	2	0.000127619	0.0025484	3:57679725-57692782:-	ENSG00000174839	DENND6A	protein_coding	4	4	0
H-vs-WT	chr3:121460234:121467519:clu:8013:-	-0.502553	0.391266	0.288953	-0.102314	3	121460234	121467519	-	chr3:clu_8013_-	Success	5.99041	2	0.00250264	0.0253214	3:121460234-121467519:-	ENSG00000051341	POLQ	protein_coding	2	2	0
H-vs-WT	chr3:146076895:146079116:clu:8045:-	-0.356856	0.522028	0.388542	-0.133486	3	146076895	146079116	-	chr3:clu_8045_-	Success	7.04047	2	0.000875715	0.0112706	3:146076895-146079116:-	ENSG00000152952	PLOD2	protein_coding	1	1	0
H-vs-WT	chr3:146077924:146079116:clu:8045:-	0.36437	0.224947	0.344389	0.119442	3	146077924	146079116	-	chr3:clu_8045_-	Success	7.04047	2	0.000875715	0.0112706	3:146077924-146079116:-	ENSG00000152952	PLOD2	protein_coding	1	1	0
H-vs-WT	chr3:170868134:170868298:clu:8061:-	-0.925814	0.708742	0.276408	-0.432333	3	170868134	170868298	-	chr3:clu_8061_-	Success	10.9399	1	2.90271e-06	0.000132081	3:170868134-170868298:-	ENSG00000163584	RPL22L1	protein_coding	4	4	0
H-vs-WT	chr3:170868201:170868298:clu:8061:-	0.925814	0.291258	0.723592	0.432333	3	170868201	170868298	-	chr3:clu_8061_-	Success	10.9399	1	2.90271e-06	0.000132081	3:170868201-170868298:-	ENSG00000163584	RPL22L1	protein_coding	4	4	0
H-vs-WT	chr3:183844326:183862697:clu:8070:-	0.639186	0.0749733	0.225426	0.150453	3	183844326	183862697	-	chr3:clu_8070_-	Success	5.53402	1	0.000878285	0.0112797	3:183844326-183862697:-	ENSG00000283765	AC131160.1	protein_coding	4	4	0
H-vs-WT	chr3:183844326:183862697:clu:8070:-	0.639186	0.0749733	0.225426	0.150453	3	183844326	183862697	-	chr3:clu_8070_-	Success	5.53402	1	0.000878285	0.0112797	3:183844326-183862697:-	ENSG00000175193	PARL	protein_coding	4	4	0
H-vs-WT	chr3:183844326:183862753:clu:8070:-	-0.639186	0.925027	0.774574	-0.150453	3	183844326	183862753	-	chr3:clu_8070_-	Success	5.53402	1	0.000878285	0.0112797	3:183844326-183862753:-	ENSG00000283765	AC131160.1	protein_coding	4	4	0
H-vs-WT	chr3:183844326:183862753:clu:8070:-	-0.639186	0.925027	0.774574	-0.150453	3	183844326	183862753	-	chr3:clu_8070_-	Success	5.53402	1	0.000878285	0.0112797	3:183844326-183862753:-	ENSG00000175193	PARL	protein_coding	4	4	0
H-vs-WT	chr3:197075870:197081051:clu:8090:-	-0.438714	0.414919	0.26993	-0.144989	3	197075870	197081051	-	chr3:clu_8090_-	Success	5.27038	2	0.00514165	0.0429411	3:197075870-197081051:-	ENSG00000075711	DLG1	protein_coding	0	2	-2
H-vs-WT	chr4:426973:437446:clu:5059:-	-1.09214	0.259754	0.0672258	-0.192529	4	426973	437446	-	chr4:clu_5059_-	Success	9.74436	3	0.000216616	0.00385097	4:426973-437446:-	ENSG00000251595	ABCA11P	transcribed_processed_pseudogene	4	4	0
H-vs-WT	chr4:426973:437446:clu:5059:-	-1.09214	0.259754	0.0672258	-0.192529	4	426973	437446	-	chr4:clu_5059_-	Success	9.74436	3	0.000216616	0.00385097	4:426973-437446:-	ENSG00000182903	ZNF721	protein_coding	4	4	0
H-vs-WT	chr4:427119:435770:clu:5059:-	0.923794	0.126385	0.245571	0.119186	4	427119	435770	-	chr4:clu_5059_-	Success	9.74436	3	0.000216616	0.00385097	4:427119-435770:-	ENSG00000251595	ABCA11P	transcribed_processed_pseudogene	4	4	0
H-vs-WT	chr4:427119:435770:clu:5059:-	0.923794	0.126385	0.245571	0.119186	4	427119	435770	-	chr4:clu_5059_-	Success	9.74436	3	0.000216616	0.00385097	4:427119-435770:-	ENSG00000182903	ZNF721	protein_coding	4	4	0
H-vs-WT	chr4:427119:437446:clu:5059:-	-0.457934	0.207956	0.101479	-0.106477	4	427119	437446	-	chr4:clu_5059_-	Success	9.74436	3	0.000216616	0.00385097	4:427119-437446:-	ENSG00000251595	ABCA11P	transcribed_processed_pseudogene	4	4	0
H-vs-WT	chr4:427119:437446:clu:5059:-	-0.457934	0.207956	0.101479	-0.106477	4	427119	437446	-	chr4:clu_5059_-	Success	9.74436	3	0.000216616	0.00385097	4:427119-437446:-	ENSG00000182903	ZNF721	protein_coding	4	4	0
H-vs-WT	chr4:435879:437446:clu:5059:-	0.626276	0.405904	0.585724	0.17982	4	435879	437446	-	chr4:clu_5059_-	Success	9.74436	3	0.000216616	0.00385097	4:435879-437446:-	ENSG00000251595	ABCA11P	transcribed_processed_pseudogene	4	4	0
H-vs-WT	chr4:435879:437446:clu:5059:-	0.626276	0.405904	0.585724	0.17982	4	435879	437446	-	chr4:clu_5059_-	Success	9.74436	3	0.000216616	0.00385097	4:435879-437446:-	ENSG00000182903	ZNF721	protein_coding	4	4	0
H-vs-WT	chr4:2942326:2944073:clu:5071:-	1.187	0.0143728	0.135412	0.121039	4	2942326	2944073	-	chr4:clu_5071_-	Success	7.1608	1	0.000154087	0.00294961	4:2942326-2944073:-	ENSG00000087269	NOP14	protein_coding	4	4	0
H-vs-WT	chr4:2942351:2944073:clu:5071:-	-1.187	0.985627	0.864588	-0.121039	4	2942351	2944073	-	chr4:clu_5071_-	Success	7.1608	1	0.000154087	0.00294961	4:2942351-2944073:-	ENSG00000087269	NOP14	protein_coding	4	4	0
H-vs-WT	chr4:13381594:13474318:clu:5081:-	1.14039	0.0296	0.142126	0.112526	4	13381594	13474318	-	chr4:clu_5081_-	Success	7.93815	2	0.000356867	0.00551323	4:13381594-13474318:-	ENSG00000157869	RAB28	protein_coding	3	0	3
H-vs-WT	chr4:17490745:17501719:clu:5084:-	0.62328	0.0793086	0.179936	0.100627	4	17490745	17501719	-	chr4:clu_5084_-	Success	7.00271	2	0.000909412	0.011579	4:17490745-17501719:-	ENSG00000151552	QDPR	protein_coding	4	1	3
H-vs-WT	chr4:73068129:73069317:clu:5102:-	-0.512177	0.871455	0.708792	-0.162662	4	73068129	73069317	-	chr4:clu_5102_-	Success	4.98932	1	0.00158366	0.0177247	4:73068129-73069317:-	ENSG00000163626	COX18	protein_coding	4	4	0
H-vs-WT	chr4:73068133:73069317:clu:5102:-	0.512177	0.128545	0.291208	0.162662	4	73068133	73069317	-	chr4:clu_5102_-	Success	4.98932	1	0.00158366	0.0177247	4:73068133-73069317:-	ENSG00000163626	COX18	protein_coding	4	4	0
H-vs-WT	chr4:75914985:75918761:clu:5108:-	-0.578826	0.437383	0.336187	-0.101197	4	75914985	75918761	-	chr4:clu_5108_-	Success	12.4105	2	4.07538e-06	0.000169678	4:75914985-75918761:-	ENSG00000138744	NAAA	protein_coding	4	4	0
H-vs-WT	chr4:75914985:75919909:clu:5108:-	1.15767	0.0643567	0.280841	0.216484	4	75914985	75919909	-	chr4:clu_5108_-	Success	12.4105	2	4.07538e-06	0.000169678	4:75914985-75919909:-	ENSG00000138744	NAAA	protein_coding	4	4	0
H-vs-WT	chr4:75918789:75919909:clu:5108:-	-0.57884	0.49826	0.382973	-0.115287	4	75918789	75919909	-	chr4:clu_5108_-	Success	12.4105	2	4.07538e-06	0.000169678	4:75918789-75919909:-	ENSG00000138744	NAAA	protein_coding	4	4	0
H-vs-WT	chr4:82424883:82426037:clu:5116:-	-1.26317	0.968116	0.832961	-0.135155	4	82424883	82426037	-	chr4:clu_5116_-	Success	18.389	2	1.03215e-08	1.48185e-06	4:82424883-82426037:-	ENSG00000152795	HNRNPDL	protein_coding	3	4	-1
H-vs-WT	chr4:83264363:83267090:clu:5124:-	0.945581	0.0334991	0.186791	0.153291	4	83264363	83267090	-	chr4:clu_5124_-	Success	4.92851	1	0.00169185	0.0185064	4:83264363-83267090:-	ENSG00000173085	COQ2	protein_coding	4	4	0
H-vs-WT	chr4:83264363:83267586:clu:5124:-	-0.945581	0.966501	0.813209	-0.153291	4	83264363	83267586	-	chr4:clu_5124_-	Success	4.92851	1	0.00169185	0.0185064	4:83264363-83267586:-	ENSG00000173085	COQ2	protein_coding	4	4	0
H-vs-WT	chr4:121333056:121336807:clu:5155:-	-0.966342	0.892929	0.546943	-0.345986	4	121333056	121336807	-	chr4:clu_5155_-	Success	7.13998	1	0.000157534	0.00300562	4:121333056-121336807:-	ENSG00000186867	QRFPR	protein_coding	4	4	0
H-vs-WT	chr4:121334619:121336807:clu:5155:-	0.966342	0.107071	0.453057	0.345986	4	121334619	121336807	-	chr4:clu_5155_-	Success	7.13998	1	0.000157534	0.00300562	4:121334619-121336807:-	ENSG00000186867	QRFPR	protein_coding	4	4	0
H-vs-WT	chr4:139295960:139300602:clu:5162:-	-0.721117	0.636545	0.292798	-0.343747	4	139295960	139300602	-	chr4:clu_5162_-	Success	5.42143	1	0.000991773	0.0124375	4:139295960-139300602:-	ENSG00000109390	NDUFC1	protein_coding	4	4	0
H-vs-WT	chr4:139295960:139302416:clu:5162:-	0.721117	0.363455	0.707202	0.343747	4	139295960	139302416	-	chr4:clu_5162_-	Success	5.42143	1	0.000991773	0.0124375	4:139295960-139302416:-	ENSG00000109390	NDUFC1	protein_coding	4	4	0
H-vs-WT	chr4:184697803:184702089:clu:5188:-	0.929085	0.0442162	0.15712	0.112904	4	184697803	184702089	-	chr4:clu_5188_-	Success	18.1244	2	1.34481e-08	1.80616e-06	4:184697803-184702089:-	ENSG00000151725	CENPU	protein_coding	4	3	1
H-vs-WT	chr4:185191212:185203785:clu:5190:-	0.354091	0.329973	0.499968	0.169995	4	185191212	185203785	-	chr4:clu_5190_-	Success	3.8517	1	0.00551169	0.0451286	4:185191212-185203785:-	ENSG00000164323	CFAP97	protein_coding	1	1	0
H-vs-WT	chr4:185191212:185203898:clu:5190:-	-0.354091	0.670027	0.500032	-0.169995	4	185191212	185203898	-	chr4:clu_5190_-	Success	3.8517	1	0.00551169	0.0451286	4:185191212-185203898:-	ENSG00000164323	CFAP97	protein_coding	1	1	0
H-vs-WT	chr4:1803064:1803692:clu:5704:+	0.934796	0.068444	0.210604	0.14216	4	1803064	1803692	+	chr4:clu_5704_+	Success	22.9964	4	2.47139e-09	4.28735e-07	4:1803064-1803692:+	ENSG00000068078	FGFR3	protein_coding	4	4	0
H-vs-WT	chr4:1803064:1804330:clu:5704:+	-1.16869	0.430098	0.161498	-0.2686	4	1803064	1804330	+	chr4:clu_5704_+	Success	22.9964	4	2.47139e-09	4.28735e-07	4:1803064-1804330:+	ENSG00000068078	FGFR3	protein_coding	4	4	0
H-vs-WT	chr4:1803836:1804330:clu:5704:+	0.45746	0.130306	0.248767	0.11846	4	1803836	1804330	+	chr4:clu_5704_+	Success	22.9964	4	2.47139e-09	4.28735e-07	4:1803836-1804330:+	ENSG00000068078	FGFR3	protein_coding	4	4	0
H-vs-WT	chr4:70789592:70793765:clu:5755:+	1.12424	0.0780239	0.444968	0.366944	4	70789592	70793765	+	chr4:clu_5755_+	Success	6.31406	1	0.000379987	0.005753	4:70789592-70793765:+	ENSG00000018189	RUFY3	protein_coding	4	4	0
H-vs-WT	chr4:70789592:70793785:clu:5755:+	-1.12424	0.921976	0.555032	-0.366944	4	70789592	70793785	+	chr4:clu_5755_+	Success	6.31406	1	0.000379987	0.005753	4:70789592-70793785:+	ENSG00000018189	RUFY3	protein_coding	4	4	0
H-vs-WT	chr4:75793901:75799622:clu:5757:+	0.640366	0.725529	0.873531	0.148001	4	75793901	75799622	+	chr4:clu_5757_+	Success	8.1813	2	0.000279839	0.00466044	4:75793901-75799622:+	ENSG00000138768	USO1	protein_coding	4	3	1
H-vs-WT	chr4:77894250:77909266:clu:5758:+	-0.989736	0.958191	0.840972	-0.11722	4	77894250	77909266	+	chr4:clu_5758_+	Success	6.44876	2	0.00158248	0.0177247	4:77894250-77909266:+	ENSG00000169288	MRPL1	protein_coding	3	4	-1
H-vs-WT	chr4:82430884:82447920:clu:5759:+	0.318492	0.219398	0.347013	0.127615	4	82430884	82447920	+	chr4:clu_5759_+	Success	5.57581	1	0.000839581	0.0108728	4:82430884-82447920:+	ENSG00000145293	ENOPH1	protein_coding	4	4	0
H-vs-WT	chr4:82430913:82447920:clu:5759:+	-0.318492	0.780602	0.652987	-0.127615	4	82430913	82447920	+	chr4:clu_5759_+	Success	5.57581	1	0.000839581	0.0108728	4:82430913-82447920:+	ENSG00000145293	ENOPH1	protein_coding	4	4	0
H-vs-WT	chr4:118278792:118279389:clu:5793:+	-0.584877	0.76346	0.546876	-0.216584	4	118278792	118279389	+	chr4:clu_5793_+	Success	12.1184	2	5.4579e-06	0.000209437	4:118278792-118279389:+	ENSG00000269893	SNHG8	lincRNA	4	4	0
H-vs-WT	chr4:118278792:118279389:clu:5793:+	-0.584877	0.76346	0.546876	-0.216584	4	118278792	118279389	+	chr4:clu_5793_+	Success	12.1184	2	5.4579e-06	0.000209437	4:118278792-118279389:+	ENSG00000275994	SNORA24	snoRNA	4	4	0
H-vs-WT	chr4:118279137:118279389:clu:5793:+	0.423707	0.211351	0.415077	0.203726	4	118279137	118279389	+	chr4:clu_5793_+	Success	12.1184	2	5.4579e-06	0.000209437	4:118279137-118279389:+	ENSG00000269893	SNHG8	lincRNA	4	4	0
H-vs-WT	chr4:118279137:118279389:clu:5793:+	0.423707	0.211351	0.415077	0.203726	4	118279137	118279389	+	chr4:clu_5793_+	Success	12.1184	2	5.4579e-06	0.000209437	4:118279137-118279389:+	ENSG00000275994	SNORA24	snoRNA	4	4	0
H-vs-WT	chr5:7861652:7862823:clu:3539:-	-0.679002	0.872556	0.637782	-0.234775	5	7861652	7862823	-	chr5:clu_3539_-	Success	7.41222	1	0.000117997	0.00240823	5:7861652-7862823:-	ENSG00000124279	FASTKD3	protein_coding	4	4	0
H-vs-WT	chr5:7861773:7862823:clu:3539:-	0.679002	0.127444	0.362218	0.234775	5	7861773	7862823	-	chr5:clu_3539_-	Success	7.41222	1	0.000117997	0.00240823	5:7861773-7862823:-	ENSG00000124279	FASTKD3	protein_coding	4	4	0
H-vs-WT	chr5:74726126:74733022:clu:3581:-	1.75297	0.0109461	0.133044	0.122098	5	74726126	74733022	-	chr5:clu_3581_-	Success	15.7935	2	1.38345e-07	1.1244e-05	5:74726126-74733022:-	ENSG00000164347	GFM2	protein_coding	4	3	1
H-vs-WT	chr5:87392904:87395044:clu:3591:-	0.916359	0.067985	0.313169	0.245184	5	87392904	87395044	-	chr5:clu_3591_-	Success	7.85008	1	7.4218e-05	0.0016745	5:87392904-87395044:-	ENSG00000134480	CCNH	protein_coding	4	4	0
H-vs-WT	chr5:87394484:87395044:clu:3591:-	-0.916359	0.932015	0.686831	-0.245184	5	87394484	87395044	-	chr5:clu_3591_-	Success	7.85008	1	7.4218e-05	0.0016745	5:87394484-87395044:-	ENSG00000134480	CCNH	protein_coding	4	4	0
H-vs-WT	chr5:115837764:115841390:clu:3613:-	-0.793989	0.936315	0.822655	-0.11366	5	115837764	115841390	-	chr5:clu_3613_-	Success	6.12664	2	0.00218392	0.0227554	5:115837764-115841390:-	ENSG00000145782	ATG12	protein_coding	2	4	-2
H-vs-WT	chr5:176958154:176968555:clu:3687:-	-0.567651	0.367245	0.26071	-0.106535	5	176958154	176968555	-	chr5:clu_3687_-	Success	8.34199	2	0.000238298	0.0041347	5:176958154-176968555:-	ENSG00000087206	UIMC1	protein_coding	0	1	-1
H-vs-WT	chr5:180269409:180280440:clu:3703:-	-0.327386	0.655286	0.540629	-0.114657	5	180269409	180280440	-	chr5:clu_3703_-	Success	6.38298	2	0.00169008	0.0185064	5:180269409-180280440:-	ENSG00000050748	MAPK9	protein_coding	3	4	-1
H-vs-WT	chr5:5447897:5453116:clu:5478:+	1.06407	0.0196111	0.167986	0.148375	5	5447897	5453116	+	chr5:clu_5478_+	Success	9.18273	2	0.0001028	0.00217815	5:5447897-5453116:+	ENSG00000164151	ICE1	protein_coding	4	4	0
H-vs-WT	chr5:5447897:5454552:clu:5478:+	-1.36068	0.952796	0.722298	-0.230497	5	5447897	5454552	+	chr5:clu_5478_+	Success	9.18273	2	0.0001028	0.00217815	5:5447897-5454552:+	ENSG00000164151	ICE1	protein_coding	4	4	0
H-vs-WT	chr5:6652008:6653447:clu:5479:+	0.184614	0.14588	0.257826	0.111946	5	6652008	6653447	+	chr5:clu_5479_+	Success	6.88924	2	0.00101869	0.0126985	5:6652008-6653447:+	ENSG00000145545	SRD5A1	protein_coding	4	4	0
H-vs-WT	chr5:6652008:6656078:clu:5479:+	-0.721727	0.780625	0.557385	-0.22324	5	6652008	6656078	+	chr5:clu_5479_+	Success	6.88924	2	0.00101869	0.0126985	5:6652008-6656078:+	ENSG00000145545	SRD5A1	protein_coding	4	4	0
H-vs-WT	chr5:6653636:6656078:clu:5479:+	0.537114	0.0734947	0.184789	0.111294	5	6653636	6656078	+	chr5:clu_5479_+	Success	6.88924	2	0.00101869	0.0126985	5:6653636-6656078:+	ENSG00000145545	SRD5A1	protein_coding	4	4	0
H-vs-WT	chr5:53603530:53646233:clu:5513:+	-1.11463	0.958817	0.812638	-0.146179	5	53603530	53646233	+	chr5:clu_5513_+	Success	16.259	2	8.68534e-08	7.69392e-06	5:53603530-53646233:+	ENSG00000164258	NDUFS4	protein_coding	2	4	-2
H-vs-WT	chr5:56909743:56913011:clu:5517:+	0.705103	0.272278	0.486943	0.214666	5	56909743	56913011	+	chr5:clu_5517_+	Success	7.71969	3	0.00147719	0.0167582	5:56909743-56913011:+	ENSG00000155542	SETD9	protein_coding	4	3	1
H-vs-WT	chr5:56911536:56913011:clu:5517:+	-0.358506	0.264614	0.163365	-0.101249	5	56911536	56913011	+	chr5:clu_5517_+	Success	7.71969	3	0.00147719	0.0167582	5:56911536-56913011:+	ENSG00000155542	SETD9	protein_coding	4	3	1
H-vs-WT	chr5:146459337:146463551:clu:5635:+	-1.08921	0.930505	0.723513	-0.206992	5	146459337	146463551	+	chr5:clu_5635_+	Success	11.2063	2	1.35879e-05	0.000430215	5:146459337-146463551:+	ENSG00000113649	TCERG1	protein_coding	4	4	0
H-vs-WT	chr5:146462096:146463551:clu:5635:+	0.745698	0.0310433	0.151212	0.120169	5	146462096	146463551	+	chr5:clu_5635_+	Success	11.2063	2	1.35879e-05	0.000430215	5:146462096-146463551:+	ENSG00000113649	TCERG1	protein_coding	4	4	0
H-vs-WT	chr5:146509245:146510441:clu:5638:+	-1.02063	0.950666	0.794995	-0.155671	5	146509245	146510441	+	chr5:clu_5638_+	Success	14.8626	2	3.50974e-07	2.23096e-05	5:146509245-146510441:+	ENSG00000113649	TCERG1	protein_coding	4	4	0
H-vs-WT	chr5:146509245:146510441:clu:5638:+	-1.02063	0.950666	0.794995	-0.155671	5	146509245	146510441	+	chr5:clu_5638_+	Success	14.8626	2	3.50974e-07	2.23096e-05	5:146509245-146510441:+	ENSG00000277568	uc_338	misc_RNA	4	4	0
H-vs-WT	chr5:146510160:146510441:clu:5638:+	0.81748	0.0268358	0.141037	0.114201	5	146510160	146510441	+	chr5:clu_5638_+	Success	14.8626	2	3.50974e-07	2.23096e-05	5:146510160-146510441:+	ENSG00000113649	TCERG1	protein_coding	4	4	0
H-vs-WT	chr5:146510160:146510441:clu:5638:+	0.81748	0.0268358	0.141037	0.114201	5	146510160	146510441	+	chr5:clu_5638_+	Success	14.8626	2	3.50974e-07	2.23096e-05	5:146510160-146510441:+	ENSG00000277568	uc_338	misc_RNA	4	4	0
H-vs-WT	chr5:154451213:154453402:clu:5651:+	-0.632768	0.875341	0.744623	-0.130718	5	154451213	154453402	+	chr5:clu_5651_+	Success	10.8345	2	1.97083e-05	0.000575829	5:154451213-154453402:+	ENSG00000164576	SAP30L	protein_coding	1	4	-3
H-vs-WT	chr6:32974765:32975384:clu:1016:+	-0.683311	0.838671	0.654455	-0.184216	6	32974765	32975384	+	chr6:clu_1016_+	Success	15.0204	2	2.9973e-07	2.07988e-05	6:32974765-32975384:+	ENSG00000204256	BRD2	protein_coding	3	4	-1
H-vs-WT	chr6:43778918:43781956:clu:1061:+	-0.364839	0.381875	0.267702	-0.114172	6	43778918	43781956	+	chr6:clu_1061_+	Success	5.30679	2	0.00495782	0.0417852	6:43778918-43781956:+	ENSG00000112715	VEGFA	protein_coding	1	1	0
H-vs-WT	chr6:43778918:43784541:clu:1061:+	0.369603	0.243625	0.355973	0.112348	6	43778918	43784541	+	chr6:clu_1061_+	Success	5.30679	2	0.00495782	0.0417852	6:43778918-43784541:+	ENSG00000112715	VEGFA	protein_coding	1	1	0
H-vs-WT	chr6:116571655:116580295:clu:1104:+	-0.903449	0.606975	0.369324	-0.237651	6	116571655	116580295	+	chr6:clu_1104_+	Success	19.8064	4	5.20448e-08	5.18935e-06	6:116571655-116580295:+	ENSG00000111832	RWDD1	protein_coding	4	4	0
H-vs-WT	chr6:116574171:116580295:clu:1104:+	0.128339	0.142438	0.243199	0.100761	6	116574171	116580295	+	chr6:clu_1104_+	Success	19.8064	4	5.20448e-08	5.18935e-06	6:116574171-116580295:+	ENSG00000111832	RWDD1	protein_coding	4	4	0
H-vs-WT	chr6:136826469:136866627:clu:1122:+	2.20517	0.00806288	0.181736	0.173673	6	136826469	136866627	+	chr6:clu_1122_+	Success	9.10743	2	0.000110839	0.00229022	6:136826469-136866627:+	ENSG00000112357	PEX7	protein_coding	4	3	1
H-vs-WT	chr6:158608750:158623550:clu:1148:+	-0.560975	0.802537	0.64062	-0.161917	6	158608750	158623550	+	chr6:clu_1148_+	Success	6.30855	2	0.00182067	0.0196128	6:158608750-158623550:+	ENSG00000146433	TMEM181	protein_coding	3	4	-1
H-vs-WT	chr6:158608750:158623550:clu:1148:+	-0.560975	0.802537	0.64062	-0.161917	6	158608750	158623550	+	chr6:clu_1148_+	Success	6.30855	2	0.00182067	0.0196128	6:158608750-158623550:+	ENSG00000278571	MIR7161	miRNA	0	4	-4
H-vs-WT	chr6:158622154:158623550:clu:1148:+	0.505173	0.0802155	0.185958	0.105743	6	158622154	158623550	+	chr6:clu_1148_+	Success	6.30855	2	0.00182067	0.0196128	6:158622154-158623550:+	ENSG00000146433	TMEM181	protein_coding	3	4	-1
H-vs-WT	chr6:167010893:167022409:clu:1158:+	-0.344739	0.325034	0.224725	-0.100309	6	167010893	167022409	+	chr6:clu_1158_+	Success	5.82612	2	0.0029495	0.0283937	6:167010893-167022409:+	ENSG00000213066	FGFR1OP	protein_coding	0	1	-1
H-vs-WT	chr6:167010893:167022409:clu:1158:+	-0.344739	0.325034	0.224725	-0.100309	6	167010893	167022409	+	chr6:clu_1158_+	Success	5.82612	2	0.0029495	0.0283937	6:167010893-167022409:+	ENSG00000272980	Z94721.2	processed_transcript	0	1	-1
H-vs-WT	chr6:6002497:6006695:clu:6310:-	0.545606	0.684346	0.82628	0.141934	6	6002497	6006695	-	chr6:clu_6310_-	Success	5.94552	2	0.00261755	0.0260411	6:6002497-6006695:-	ENSG00000124785	NRN1	protein_coding	2	0	2
H-vs-WT	chr6:31970752:31970912:clu:6356:-	0.897703	0.125104	0.462681	0.337577	6	31970752	31970912	-	chr6:clu_6356_-	Success	6.70299	1	0.000250824	0.00427986	6:31970752-31970912:-	ENSG00000204348	DXO	protein_coding	4	4	0
H-vs-WT	chr6:31970825:31970912:clu:6356:-	-0.897703	0.874896	0.537319	-0.337577	6	31970825	31970912	-	chr6:clu_6356_-	Success	6.70299	1	0.000250824	0.00427986	6:31970825-31970912:-	ENSG00000204348	DXO	protein_coding	4	4	0
H-vs-WT	chr6:33701420:33711549:clu:6367:-	-0.881293	0.883213	0.714433	-0.168779	6	33701420	33711549	-	chr6:clu_6367_-	Success	27.8822	4	2.2467e-11	6.68153e-09	6:33701420-33711549:-	ENSG00000137288	UQCC2	protein_coding	3	4	-1
H-vs-WT	chr6:39105776:39114883:clu:6377:-	-0.364777	0.625747	0.490127	-0.13562	6	39105776	39114883	-	chr6:clu_6377_-	Success	5.29606	2	0.00501129	0.0421505	6:39105776-39114883:-	ENSG00000112167	SAYSD1	protein_coding	0	1	-1
H-vs-WT	chr6:56600221:56610427:clu:6400:-	-0.664474	0.831593	0.648441	-0.183152	6	56600221	56610427	-	chr6:clu_6400_-	Success	7.90711	2	0.000368115	0.00565553	6:56600221-56610427:-	ENSG00000151914	DST	protein_coding	4	4	0
H-vs-WT	chr6:56609344:56610427:clu:6400:-	0.28514	0.10741	0.21648	0.10907	6	56609344	56610427	-	chr6:clu_6400_-	Success	7.90711	2	0.000368115	0.00565553	6:56609344-56610427:-	ENSG00000151914	DST	protein_coding	4	4	0
H-vs-WT	chr6:87516880:87518046:clu:6426:-	1.28948	0.00957051	0.112996	0.103425	6	87516880	87518046	-	chr6:clu_6426_-	Success	7.90189	1	7.02624e-05	0.00161623	6:87516880-87518046:-	ENSG00000146282	RARS2	protein_coding	4	4	0
H-vs-WT	chr6:87516880:87518169:clu:6426:-	-1.28948	0.990429	0.887004	-0.103425	6	87516880	87518169	-	chr6:clu_6426_-	Success	7.90189	1	7.02624e-05	0.00161623	6:87516880-87518169:-	ENSG00000146282	RARS2	protein_coding	4	4	0
H-vs-WT	chr6:87569590:87589701:clu:6430:-	0.234857	0.58999	0.697124	0.107134	6	87569590	87589701	-	chr6:clu_6430_-	Success	4.67268	1	0.0022355	0.0230912	6:87569590-87589701:-	ENSG00000146282	RARS2	protein_coding	4	4	0
H-vs-WT	chr6:87569590:87589922:clu:6430:-	-0.234857	0.41001	0.302876	-0.107134	6	87569590	87589922	-	chr6:clu_6430_-	Success	4.67268	1	0.0022355	0.0230912	6:87569590-87589922:-	ENSG00000146282	RARS2	protein_coding	4	4	0
H-vs-WT	chr6:99376182:99377386:clu:6447:-	0.499899	0.523668	0.639777	0.116108	6	99376182	99377386	-	chr6:clu_6447_-	Success	5.6712	2	0.00344375	0.0318623	6:99376182-99377386:-	ENSG00000132423	COQ3	protein_coding	1	1	0
H-vs-WT	chr6:127314896:127327002:clu:6478:-	-0.48163	0.317197	0.184297	-0.1329	6	127314896	127327002	-	chr6:clu_6478_-	Success	8.4282	2	0.000218615	0.00386497	6:127314896-127327002:-	ENSG00000093144	ECHDC1	protein_coding	0	2	-2
H-vs-WT	chr6:127314896:127327002:clu:6478:-	-0.48163	0.317197	0.184297	-0.1329	6	127314896	127327002	-	chr6:clu_6478_-	Success	8.4282	2	0.000218615	0.00386497	6:127314896-127327002:-	ENSG00000251768	RNA5SP217	rRNA	0	2	-2
H-vs-WT	chr6:132772206:132772993:clu:6486:-	-2.10965	0.996969	0.828734	-0.168236	6	132772206	132772993	-	chr6:clu_6486_-	Success	6.83736	1	0.00021736	0.00385097	6:132772206-132772993:-	ENSG00000146409	SLC18B1	protein_coding	4	4	0
H-vs-WT	chr6:132772249:132772993:clu:6486:-	2.10965	0.00303052	0.171266	0.168236	6	132772249	132772993	-	chr6:clu_6486_-	Success	6.83736	1	0.00021736	0.00385097	6:132772249-132772993:-	ENSG00000146409	SLC18B1	protein_coding	4	4	0
H-vs-WT	chr6:152975621:152982857:clu:6507:-	-0.396202	0.782922	0.620194	-0.162728	6	152975621	152982857	-	chr6:clu_6507_-	Success	5.23772	1	0.00120972	0.0143495	6:152975621-152982857:-	ENSG00000112029	FBXO5	protein_coding	4	4	0
H-vs-WT	chr6:152975621:152983234:clu:6507:-	0.396202	0.217078	0.379806	0.162728	6	152975621	152983234	-	chr6:clu_6507_-	Success	5.23772	1	0.00120972	0.0143495	6:152975621-152983234:-	ENSG00000112029	FBXO5	protein_coding	4	4	0
H-vs-WT	chr6:18171479:18185772:clu:977:+	-0.233604	0.45251	0.318969	-0.13354	6	18171479	18185772	+	chr6:clu_977_+	Success	5.5044	2	0.00406884	0.0363532	6:18171479-18185772:+	ENSG00000165097	KDM1B	protein_coding	1	1	0
H-vs-WT	chr6:18191381:18197057:clu:977:+	0.466922	0.412513	0.585859	0.173346	6	18191381	18197057	+	chr6:clu_977_+	Success	5.5044	2	0.00406884	0.0363532	6:18191381-18197057:+	ENSG00000165097	KDM1B	protein_coding	1	1	0
H-vs-WT	chr7:64903419:64917030:clu:5258:+	0.346503	0.262238	0.392683	0.130445	7	64903419	64917030	+	chr7:clu_5258_+	Success	6.43113	2	0.00161064	0.0179542	7:64903419-64917030:+	ENSG00000198039	ZNF273	protein_coding	2	2	0
H-vs-WT	chr7:64903419:64917581:clu:5258:+	-0.504251	0.512066	0.327487	-0.184579	7	64903419	64917581	+	chr7:clu_5258_+	Success	6.43113	2	0.00161064	0.0179542	7:64903419-64917581:+	ENSG00000198039	ZNF273	protein_coding	2	2	0
H-vs-WT	chr7:72829783:72831602:clu:5265:+	-0.641107	0.717027	0.493975	-0.223052	7	72829783	72831602	+	chr7:clu_5265_+	Success	9.24813	2	9.62914e-05	0.00207188	7:72829783-72831602:+	ENSG00000225648	SBDSP1	transcribed_unprocessed_pseudogene	4	4	0
H-vs-WT	chr7:72830813:72831602:clu:5265:+	0.297706	0.191184	0.336776	0.145592	7	72830813	72831602	+	chr7:clu_5265_+	Success	9.24813	2	9.62914e-05	0.00207188	7:72830813-72831602:+	ENSG00000225648	SBDSP1	transcribed_unprocessed_pseudogene	4	4	0
H-vs-WT	chr7:75879260:75881365:clu:5277:+	0.446288	0.165177	0.353137	0.18796	7	75879260	75881365	+	chr7:clu_5277_+	Success	15.8163	2	1.35235e-07	1.11495e-05	7:75879260-75881365:+	ENSG00000005486	RHBDD2	protein_coding	4	4	0
H-vs-WT	chr7:75879260:75881829:clu:5277:+	-0.994012	0.714314	0.361717	-0.352597	7	75879260	75881829	+	chr7:clu_5277_+	Success	15.8163	2	1.35235e-07	1.11495e-05	7:75879260-75881829:+	ENSG00000005486	RHBDD2	protein_coding	4	4	0
H-vs-WT	chr7:75881486:75881829:clu:5277:+	0.547723	0.120509	0.285146	0.164637	7	75881486	75881829	+	chr7:clu_5277_+	Success	15.8163	2	1.35235e-07	1.11495e-05	7:75881486-75881829:+	ENSG00000005486	RHBDD2	protein_coding	4	4	0
H-vs-WT	chr7:92040898:92042046:clu:5291:+	0.370509	0.226004	0.336145	0.110141	7	92040898	92042046	+	chr7:clu_5291_+	Success	7.10962	2	0.000817208	0.010666	7:92040898-92042046:+	ENSG00000127914	AKAP9	protein_coding	4	4	0
H-vs-WT	chr7:92040898:92042668:clu:5291:+	-0.667685	0.4745	0.249899	-0.224601	7	92040898	92042668	+	chr7:clu_5291_+	Success	7.10962	2	0.000817208	0.010666	7:92040898-92042668:+	ENSG00000127914	AKAP9	protein_coding	4	4	0
H-vs-WT	chr7:92042186:92042668:clu:5291:+	0.297177	0.299496	0.413955	0.11446	7	92042186	92042668	+	chr7:clu_5291_+	Success	7.10962	2	0.000817208	0.010666	7:92042186-92042668:+	ENSG00000127914	AKAP9	protein_coding	4	4	0
H-vs-WT	chr7:107749047:107753411:clu:5344:+	-0.523065	0.805037	0.684318	-0.120719	7	107749047	107753411	+	chr7:clu_5344_+	Success	6.5161	3	0.00456747	0.0392096	7:107749047-107753411:+	ENSG00000105879	CBLL1	protein_coding	0	4	-4
H-vs-WT	chr7:117189393:117190834:clu:5352:+	-1.3226	0.940264	0.790561	-0.149703	7	117189393	117190834	+	chr7:clu_5352_+	Success	11.5877	2	9.27973e-06	0.000309089	7:117189393-117190834:+	ENSG00000004866	ST7	protein_coding	4	4	0
H-vs-WT	chr7:117189393:117190834:clu:5352:+	-1.3226	0.940264	0.790561	-0.149703	7	117189393	117190834	+	chr7:clu_5352_+	Success	11.5877	2	9.27973e-06	0.000309089	7:117189393-117190834:+	ENSG00000278526	ST7-OT3_2	misc_RNA	4	4	0
H-vs-WT	chr7:117190268:117190834:clu:5352:+	1.91098	0.00535156	0.114154	0.108803	7	117190268	117190834	+	chr7:clu_5352_+	Success	11.5877	2	9.27973e-06	0.000309089	7:117190268-117190834:+	ENSG00000004866	ST7	protein_coding	4	4	0
H-vs-WT	chr7:117190268:117190834:clu:5352:+	1.91098	0.00535156	0.114154	0.108803	7	117190268	117190834	+	chr7:clu_5352_+	Success	11.5877	2	9.27973e-06	0.000309089	7:117190268-117190834:+	ENSG00000278526	ST7-OT3_2	misc_RNA	4	4	0
H-vs-WT	chr7:149210704:149211671:clu:5375:+	0.762408	0.0187872	0.125391	0.106604	7	149210704	149211671	+	chr7:clu_5375_+	Success	27.9781	4	2.04795e-11	6.31604e-09	7:149210704-149211671:+	ENSG00000170265	ZNF282	protein_coding	4	4	0
H-vs-WT	chr7:149210704:149212358:clu:5375:+	-1.40773	0.884171	0.673692	-0.210479	7	149210704	149212358	+	chr7:clu_5375_+	Success	27.9781	4	2.04795e-11	6.31604e-09	7:149210704-149212358:+	ENSG00000170265	ZNF282	protein_coding	4	4	0
H-vs-WT	chr7:150368941:150369671:clu:5381:+	-0.518765	0.409705	0.299276	-0.110429	7	150368941	150369671	+	chr7:clu_5381_+	Success	12.958	8	0.00108561	0.0132162	7:150368941-150369671:+	ENSG00000214022	REPIN1	protein_coding	0	2	-2
H-vs-WT	chr7:150368941:150369671:clu:5381:+	-0.518765	0.409705	0.299276	-0.110429	7	150368941	150369671	+	chr7:clu_5381_+	Success	12.958	8	0.00108561	0.0132162	7:150368941-150369671:+	ENSG00000284041	AC073111.3	protein_coding	0	2	-2
H-vs-WT	chr7:26192338:26192495:clu:8121:-	-2.09427	0.977733	0.798	-0.179733	7	26192338	26192495	-	chr7:clu_8121_-	Success	50.0284	5	5.14157e-20	8.56277e-17	7:26192338-26192495:-	ENSG00000122566	HNRNPA2B1	protein_coding	3	4	-1
H-vs-WT	chr7:73304404:73304747:clu:8171:-	0.662739	0.0664877	0.211408	0.14492	7	73304404	73304747	-	chr7:clu_8171_-	Success	6.75088	1	0.00023834	0.0041347	7:73304404-73304747:-	ENSG00000130305	NSUN5	protein_coding	2	2	0
H-vs-WT	chr7:73304408:73304747:clu:8171:-	-0.662739	0.933512	0.788592	-0.14492	7	73304408	73304747	-	chr7:clu_8171_-	Success	6.75088	1	0.00023834	0.0041347	7:73304408-73304747:-	ENSG00000130305	NSUN5	protein_coding	2	2	0
H-vs-WT	chr7:75475188:75484198:clu:8177:-	-0.263933	0.382389	0.223468	-0.158921	7	75475188	75484198	-	chr7:clu_8177_-	Success	12.0983	3	2.27271e-05	0.00065258	7:75475188-75484198:-	ENSG00000272391	POM121C	protein_coding	0	4	-4
H-vs-WT	chr7:75475188:75484198:clu:8177:-	-0.263933	0.382389	0.223468	-0.158921	7	75475188	75484198	-	chr7:clu_8177_-	Success	12.0983	3	2.27271e-05	0.00065258	7:75475188-75484198:-	ENSG00000242073	AC211429.1	transcribed_unprocessed_pseudogene	0	4	-4
H-vs-WT	chr7:75475188:75515718:clu:8177:-	-1.87918	0.252759	0.0293713	-0.223388	7	75475188	75515718	-	chr7:clu_8177_-	Success	12.0983	3	2.27271e-05	0.00065258	7:75475188-75515718:-	ENSG00000272391	POM121C	protein_coding	0	4	-4
H-vs-WT	chr7:75475188:75515718:clu:8177:-	-1.87918	0.252759	0.0293713	-0.223388	7	75475188	75515718	-	chr7:clu_8177_-	Success	12.0983	3	2.27271e-05	0.00065258	7:75475188-75515718:-	ENSG00000242073	AC211429.1	transcribed_unprocessed_pseudogene	0	4	-4
H-vs-WT	chr7:75475188:75515718:clu:8177:-	-1.87918	0.252759	0.0293713	-0.223388	7	75475188	75515718	-	chr7:clu_8177_-	Success	12.0983	3	2.27271e-05	0.00065258	7:75475188-75515718:-	ENSG00000127957	PMS2P3	transcribed_unprocessed_pseudogene	4	2	2
H-vs-WT	chr7:75475188:75515718:clu:8177:-	-1.87918	0.252759	0.0293713	-0.223388	7	75475188	75515718	-	chr7:clu_8177_-	Success	12.0983	3	2.27271e-05	0.00065258	7:75475188-75515718:-	ENSG00000200874	Y_RNA	misc_RNA	0	2	-2
H-vs-WT	chr7:75514784:75515718:clu:8177:-	0.954121	0.314471	0.621276	0.306805	7	75514784	75515718	-	chr7:clu_8177_-	Success	12.0983	3	2.27271e-05	0.00065258	7:75514784-75515718:-	ENSG00000127957	PMS2P3	transcribed_unprocessed_pseudogene	4	2	2
H-vs-WT	chr7:76618300:76618497:clu:8185:-	1.55675	0.022017	0.18869	0.166673	7	76618300	76618497	-	chr7:clu_8185_-	Success	5.9466	2	0.00261471	0.0260411	7:76618300-76618497:-	ENSG00000146707	POMZP3	protein_coding	4	4	0
H-vs-WT	chr7:76618300:76625522:clu:8185:-	-0.778382	0.794875	0.659407	-0.135468	7	76618300	76625522	-	chr7:clu_8185_-	Success	5.9466	2	0.00261471	0.0260411	7:76618300-76625522:-	ENSG00000146707	POMZP3	protein_coding	4	4	0
H-vs-WT	chr7:92577676:92578150:clu:8192:-	0.983847	0.0329087	0.195783	0.162874	7	92577676	92578150	-	chr7:clu_8192_-	Success	7.89133	1	7.10508e-05	0.00162093	7:92577676-92578150:-	ENSG00000234545	FAM133B	protein_coding	4	4	0
H-vs-WT	chr7:92577717:92578150:clu:8192:-	-0.983847	0.967091	0.804217	-0.162874	7	92577717	92578150	-	chr7:clu_8192_-	Success	7.89133	1	7.10508e-05	0.00162093	7:92577717-92578150:-	ENSG00000234545	FAM133B	protein_coding	4	4	0
H-vs-WT	chr7:100435533:100435631:clu:8215:-	0.435511	0.49855	0.65643	0.15788	7	100435533	100435631	-	chr7:clu_8215_-	Success	10.3019	2	3.35697e-05	0.000895945	7:100435533-100435631:-	ENSG00000160813	PPP1R35	protein_coding	4	0	4
H-vs-WT	chr7:105468463:105470688:clu:8230:-	-0.917152	0.956241	0.777301	-0.17894	7	105468463	105470688	-	chr7:clu_8230_-	Success	8.48297	1	3.80565e-05	0.000996529	7:105468463-105470688:-	ENSG00000091127	PUS7	protein_coding	3	3	0
H-vs-WT	chr7:105468463:105470761:clu:8230:-	0.917152	0.0437591	0.222699	0.17894	7	105468463	105470761	-	chr7:clu_8230_-	Success	8.48297	1	3.80565e-05	0.000996529	7:105468463-105470761:-	ENSG00000091127	PUS7	protein_coding	3	3	0
H-vs-WT	chr7:151240522:151241164:clu:8280:-	1.36003	0.0184992	0.222475	0.203976	7	151240522	151241164	-	chr7:clu_8280_-	Success	7.23523	1	0.000142375	0.00276999	7:151240522-151241164:-	ENSG00000082014	SMARCD3	protein_coding	4	4	0
H-vs-WT	chr7:151240522:151241492:clu:8280:-	-1.36003	0.981501	0.777525	-0.203976	7	151240522	151241492	-	chr7:clu_8280_-	Success	7.23523	1	0.000142375	0.00276999	7:151240522-151241492:-	ENSG00000082014	SMARCD3	protein_coding	4	4	0
H-vs-WT	chr7:158749723:158759486:clu:8289:-	0.476384	0.44383	0.620589	0.176759	7	158749723	158759486	-	chr7:clu_8289_-	Success	10.1975	2	3.7265e-05	0.000981981	7:158749723-158759486:-	ENSG00000117868	ESYT2	protein_coding	2	1	1
H-vs-WT	chr7:158752843:158759486:clu:8289:-	-0.265229	0.313739	0.208967	-0.104772	7	158752843	158759486	-	chr7:clu_8289_-	Success	10.1975	2	3.7265e-05	0.000981981	7:158752843-158759486:-	ENSG00000117868	ESYT2	protein_coding	2	1	1
H-vs-WT	chr8:8786055:8797365:clu:1168:-	-0.537778	0.871262	0.750967	-0.120295	8	8786055	8797365	-	chr8:clu_1168_-	Success	7.07097	2	0.000849412	0.010966	8:8786055-8797365:-	ENSG00000147324	MFHAS1	protein_coding	2	4	-2
H-vs-WT	chr8:67211615:67216590:clu:1227:-	-0.549252	0.882675	0.714941	-0.167734	8	67211615	67216590	-	chr8:clu_1227_-	Success	3.90427	1	0.0052	0.0433004	8:67211615-67216590:-	ENSG00000066777	ARFGEF1	protein_coding	1	1	0
H-vs-WT	chr8:67211615:67216608:clu:1227:-	0.549252	0.117325	0.285059	0.167734	8	67211615	67216608	-	chr8:clu_1227_-	Success	3.90427	1	0.0052	0.0433004	8:67211615-67216608:-	ENSG00000066777	ARFGEF1	protein_coding	1	1	0
H-vs-WT	chr8:102342666:102345396:clu:1260:-	0.396832	0.218208	0.381667	0.163459	8	102342666	102345396	-	chr8:clu_1260_-	Success	4.36911	1	0.00311608	0.0294859	8:102342666-102345396:-	ENSG00000104517	UBR5	protein_coding	3	3	0
H-vs-WT	chr8:102342684:102345396:clu:1260:-	-0.396832	0.781792	0.618333	-0.163459	8	102342684	102345396	-	chr8:clu_1260_-	Success	4.36911	1	0.00311608	0.0294859	8:102342684-102345396:-	ENSG00000104517	UBR5	protein_coding	3	3	0
H-vs-WT	chr8:124495542:124504271:clu:1276:-	-0.844474	0.926254	0.698797	-0.227457	8	124495542	124504271	-	chr8:clu_1276_-	Success	5.23473	1	0.00121365	0.0143756	8:124495542-124504271:-	ENSG00000147687	TATDN1	protein_coding	4	4	0
H-vs-WT	chr8:124495542:124504275:clu:1276:-	0.844474	0.0737458	0.301203	0.227457	8	124495542	124504275	-	chr8:clu_1276_-	Success	5.23473	1	0.00121365	0.0143756	8:124495542-124504275:-	ENSG00000147687	TATDN1	protein_coding	4	4	0
H-vs-WT	chr8:144098994:144099277:clu:1301:-	0.691453	0.067523	0.169638	0.102115	8	144098994	144099277	-	chr8:clu_1301_-	Success	8.35178	2	0.000235977	0.00411084	8:144098994-144099277:-	ENSG00000179526	SHARPIN	protein_coding	3	0	3
H-vs-WT	chr8:39071403:39077228:clu:6571:+	-3.99788	0.985153	0.818577	-0.166575	8	39071403	39077228	+	chr8:clu_6571_+	Success	14.8734	2	3.47185e-07	2.23096e-05	8:39071403-39077228:+	ENSG00000168615	ADAM9	protein_coding	1	4	-3
H-vs-WT	chr8:58411469:58413299:clu:6593:+	0.358241	0.153956	0.279627	0.125671	8	58411469	58413299	+	chr8:clu_6593_+	Success	10.0026	2	4.52839e-05	0.00115668	8:58411469-58413299:+	ENSG00000215114	UBXN2B	protein_coding	4	4	0
H-vs-WT	chr8:58411469:58416850:clu:6593:+	-0.937146	0.676505	0.336414	-0.340091	8	58411469	58416850	+	chr8:clu_6593_+	Success	10.0026	2	4.52839e-05	0.00115668	8:58411469-58416850:+	ENSG00000215114	UBXN2B	protein_coding	4	4	0
H-vs-WT	chr8:58413371:58416850:clu:6593:+	0.578905	0.169539	0.383959	0.21442	8	58413371	58416850	+	chr8:clu_6593_+	Success	10.0026	2	4.52839e-05	0.00115668	8:58413371-58416850:+	ENSG00000215114	UBXN2B	protein_coding	4	4	0
H-vs-WT	chr8:58434504:58439633:clu:6594:+	-0.634472	0.813954	0.626788	-0.187166	8	58434504	58439633	+	chr8:clu_6594_+	Success	5.22772	2	0.00536572	0.0441868	8:58434504-58439633:+	ENSG00000215114	UBXN2B	protein_coding	4	4	0
H-vs-WT	chr8:58434948:58439633:clu:6594:+	0.361801	0.102965	0.214726	0.111761	8	58434948	58439633	+	chr8:clu_6594_+	Success	5.22772	2	0.00536572	0.0441868	8:58434948-58439633:+	ENSG00000215114	UBXN2B	protein_coding	4	4	0
H-vs-WT	chr8:73027052:73032042:clu:6601:+	-0.436751	0.65247	0.497577	-0.154893	8	73027052	73032042	+	chr8:clu_6601_+	Success	5.39612	2	0.00453413	0.0389636	8:73027052-73032042:+	ENSG00000147601	TERF1	protein_coding	3	4	-1
H-vs-WT	chr8:93705048:93709771:clu:6606:+	0.926303	0.0288247	0.159136	0.130312	8	93705048	93709771	+	chr8:clu_6606_+	Success	4.42862	1	0.00291929	0.0282333	8:93705048-93709771:+	ENSG00000188343	FAM92A	protein_coding	4	4	0
H-vs-WT	chr8:93708016:93709771:clu:6606:+	-0.926303	0.971175	0.840864	-0.130312	8	93708016	93709771	+	chr8:clu_6606_+	Success	4.42862	1	0.00291929	0.0282333	8:93708016-93709771:+	ENSG00000188343	FAM92A	protein_coding	4	4	0
H-vs-WT	chr8:144311836:144311963:clu:6636:+	-1.06992	0.972749	0.807709	-0.16504	8	144311836	144311963	+	chr8:clu_6636_+	Success	8.82772	1	2.64756e-05	0.000739807	8:144311836-144311963:+	ENSG00000185122	HSF1	protein_coding	4	4	0
H-vs-WT	chr8:144311877:144311963:clu:6636:+	1.06992	0.0272514	0.192291	0.16504	8	144311877	144311963	+	chr8:clu_6636_+	Success	8.82772	1	2.64756e-05	0.000739807	8:144311877-144311963:+	ENSG00000185122	HSF1	protein_coding	4	4	0
H-vs-WT	chr8:144510015:144510360:clu:6639:+	-0.502678	0.581004	0.468009	-0.112995	8	144510015	144510360	+	chr8:clu_6639_+	Success	15.2162	2	2.46432e-07	1.77765e-05	8:144510015-144510360:+	ENSG00000167700	MFSD3	protein_coding	4	4	0
H-vs-WT	chr8:144510015:144510598:clu:6639:+	1.00536	0.0686324	0.249767	0.181134	8	144510015	144510598	+	chr8:clu_6639_+	Success	15.2162	2	2.46432e-07	1.77765e-05	8:144510015-144510598:+	ENSG00000167700	MFSD3	protein_coding	4	4	0
H-vs-WT	chr9:34649564:34650369:clu:5850:+	-1.09949	0.972314	0.795722	-0.176592	9	34649564	34650369	+	chr9:clu_5850_+	Success	6.52065	1	0.000304697	0.00495011	9:34649564-34650369:+	ENSG00000213930	GALT	protein_coding	4	4	0
H-vs-WT	chr9:34649564:34650369:clu:5850:+	-1.09949	0.972314	0.795722	-0.176592	9	34649564	34650369	+	chr9:clu_5850_+	Success	6.52065	1	0.000304697	0.00495011	9:34649564-34650369:+	ENSG00000258728	AL162231.3	protein_coding	4	4	0
H-vs-WT	chr9:34650141:34650369:clu:5850:+	1.09949	0.0276863	0.204278	0.176592	9	34650141	34650369	+	chr9:clu_5850_+	Success	6.52065	1	0.000304697	0.00495011	9:34650141-34650369:+	ENSG00000213930	GALT	protein_coding	4	4	0
H-vs-WT	chr9:34650141:34650369:clu:5850:+	1.09949	0.0276863	0.204278	0.176592	9	34650141	34650369	+	chr9:clu_5850_+	Success	6.52065	1	0.000304697	0.00495011	9:34650141-34650369:+	ENSG00000258728	AL162231.3	protein_coding	4	4	0
H-vs-WT	chr9:70344269:70347066:clu:5869:+	-0.607545	0.206639	0.0930222	-0.113617	9	70344269	70347066	+	chr9:clu_5869_+	Success	6.09331	2	0.00225791	0.023229	9:70344269-70347066:+	ENSG00000198887	SMC5	protein_coding	4	2	2
H-vs-WT	chr9:70346649:70347066:clu:5869:+	0.446727	0.426093	0.550483	0.12439	9	70346649	70347066	+	chr9:clu_5869_+	Success	6.09331	2	0.00225791	0.023229	9:70346649-70347066:+	ENSG00000198887	SMC5	protein_coding	4	2	2
H-vs-WT	chr9:111631743:111642857:clu:5908:+	0.653598	0.18787	0.374896	0.187025	9	111631743	111642857	+	chr9:clu_5908_+	Success	7.36328	2	0.000634112	0.00861379	9:111631743-111642857:+	ENSG00000059769	DNAJC25	protein_coding	4	4	0
H-vs-WT	chr9:111631743:111642857:clu:5908:+	0.653598	0.18787	0.374896	0.187025	9	111631743	111642857	+	chr9:clu_5908_+	Success	7.36328	2	0.000634112	0.00861379	9:111631743-111642857:+	ENSG00000244115	DNAJC25-GNG10	protein_coding	4	4	0
H-vs-WT	chr9:111631743:111647107:clu:5908:+	-0.920126	0.504936	0.208847	-0.296089	9	111631743	111647107	+	chr9:clu_5908_+	Success	7.36328	2	0.000634112	0.00861379	9:111631743-111647107:+	ENSG00000059769	DNAJC25	protein_coding	4	4	0
H-vs-WT	chr9:111631743:111647107:clu:5908:+	-0.920126	0.504936	0.208847	-0.296089	9	111631743	111647107	+	chr9:clu_5908_+	Success	7.36328	2	0.000634112	0.00861379	9:111631743-111647107:+	ENSG00000244115	DNAJC25-GNG10	protein_coding	4	4	0
H-vs-WT	chr9:111643094:111647107:clu:5908:+	0.266528	0.307193	0.416257	0.109064	9	111643094	111647107	+	chr9:clu_5908_+	Success	7.36328	2	0.000634112	0.00861379	9:111643094-111647107:+	ENSG00000059769	DNAJC25	protein_coding	4	4	0
H-vs-WT	chr9:111643094:111647107:clu:5908:+	0.266528	0.307193	0.416257	0.109064	9	111643094	111647107	+	chr9:clu_5908_+	Success	7.36328	2	0.000634112	0.00861379	9:111643094-111647107:+	ENSG00000244115	DNAJC25-GNG10	protein_coding	4	4	0
H-vs-WT	chr9:128591625:128594175:clu:5934:+	0.437325	0.176213	0.292495	0.116282	9	128591625	128594175	+	chr9:clu_5934_+	Success	8.04429	2	0.000320929	0.00511949	9:128591625-128594175:+	ENSG00000197694	SPTAN1	protein_coding	4	0	4
H-vs-WT	chr9:131486182:131487167:clu:5963:+	-0.878295	0.904653	0.717434	-0.187219	9	131486182	131487167	+	chr9:clu_5963_+	Success	14.0825	2	7.65719e-07	4.22261e-05	9:131486182-131487167:+	ENSG00000130723	PRRC2B	protein_coding	4	4	0
H-vs-WT	chr9:131486541:131487167:clu:5963:+	0.563198	0.0450329	0.15096	0.105927	9	131486541	131487167	+	chr9:clu_5963_+	Success	14.0825	2	7.65719e-07	4.22261e-05	9:131486541-131487167:+	ENSG00000130723	PRRC2B	protein_coding	4	4	0
H-vs-WT	chr9:137205912:137206232:clu:5991:+	0.563674	0.805892	0.927633	0.121741	9	137205912	137206232	+	chr9:clu_5991_+	Success	4.15017	1	0.00396377	0.035644	9:137205912-137206232:+	ENSG00000188566	NDOR1	protein_coding	3	3	0
H-vs-WT	chr9:137205912:137206281:clu:5991:+	-0.563674	0.194108	0.0723672	-0.121741	9	137205912	137206281	+	chr9:clu_5991_+	Success	4.15017	1	0.00396377	0.035644	9:137205912-137206281:+	ENSG00000188566	NDOR1	protein_coding	3	3	0
H-vs-WT	chr9:146158:152034:clu:7162:-	-0.853342	0.850909	0.508766	-0.342144	9	146158	152034	-	chr9:clu_7162_-	Success	4.86779	1	0.00180735	0.019507	9:146158-152034:-	ENSG00000172785	CBWD1	protein_coding	4	4	0
H-vs-WT	chr9:151427:152034:clu:7162:-	0.853342	0.149091	0.491234	0.342144	9	151427	152034	-	chr9:clu_7162_-	Success	4.86779	1	0.00180735	0.019507	9:151427-152034:-	ENSG00000172785	CBWD1	protein_coding	4	4	0
H-vs-WT	chr9:175784:178816:clu:7164:-	-0.627164	0.681424	0.443915	-0.23751	9	175784	178816	-	chr9:clu_7164_-	Success	8.70291	2	0.000166102	0.00310816	9:175784-178816:-	ENSG00000172785	CBWD1	protein_coding	4	4	0
H-vs-WT	chr9:177820:178816:clu:7164:-	0.422369	0.217692	0.40507	0.187379	9	177820	178816	-	chr9:clu_7164_-	Success	8.70291	2	0.000166102	0.00310816	9:177820-178816:-	ENSG00000172785	CBWD1	protein_coding	4	4	0
H-vs-WT	chr9:4722625:4726083:clu:7165:-	0.466611	0.122092	0.231547	0.109456	9	4722625	4726083	-	chr9:clu_7165_-	Success	6.40733	2	0.00164942	0.0182885	9:4722625-4726083:-	ENSG00000147853	AK3	protein_coding	4	4	0
H-vs-WT	chr9:4722625:4740937:clu:7165:-	-0.456964	0.62533	0.470934	-0.154396	9	4722625	4740937	-	chr9:clu_7165_-	Success	6.40733	2	0.00164942	0.0182885	9:4722625-4740937:-	ENSG00000147853	AK3	protein_coding	4	4	0
H-vs-WT	chr9:20620834:20621773:clu:7180:-	0.653798	0.0573407	0.183607	0.126266	9	20620834	20621773	-	chr9:clu_7180_-	Success	6.06532	1	0.000495998	0.00702411	9:20620834-20621773:-	ENSG00000171843	MLLT3	protein_coding	4	4	0
H-vs-WT	chr9:20620834:20622245:clu:7180:-	-0.653798	0.942659	0.816393	-0.126266	9	20620834	20622245	-	chr9:clu_7180_-	Success	6.06532	1	0.000495998	0.00702411	9:20620834-20622245:-	ENSG00000171843	MLLT3	protein_coding	4	4	0
H-vs-WT	chr9:21971208:21974678:clu:7181:-	-0.286301	0.521054	0.380286	-0.140768	9	21971208	21974678	-	chr9:clu_7181_-	Success	8.87303	1	2.52439e-05	0.000712562	9:21971208-21974678:-	ENSG00000147889	CDKN2A	protein_coding	4	4	0
H-vs-WT	chr9:21971208:21994139:clu:7181:-	0.286301	0.478946	0.619714	0.140768	9	21971208	21994139	-	chr9:clu_7181_-	Success	8.87303	1	2.52439e-05	0.000712562	9:21971208-21994139:-	ENSG00000147889	CDKN2A	protein_coding	4	4	0
H-vs-WT	chr9:33261169:33262105:clu:7188:-	1.41489	0.0264041	0.184658	0.158254	9	33261169	33262105	-	chr9:clu_7188_-	Success	6.69695	2	0.00123467	0.0145625	9:33261169-33262105:-	ENSG00000107262	BAG1	protein_coding	4	4	0
H-vs-WT	chr9:33261169:33262702:clu:7188:-	-0.707486	0.94258	0.789366	-0.153214	9	33261169	33262702	-	chr9:clu_7188_-	Success	6.69695	2	0.00123467	0.0145625	9:33261169-33262702:-	ENSG00000107262	BAG1	protein_coding	4	4	0
H-vs-WT	chr9:33953474:33960826:clu:7189:-	0.700002	0.11361	0.268079	0.154469	9	33953474	33960826	-	chr9:clu_7189_-	Success	9.80047	2	5.54255e-05	0.00136144	9:33953474-33960826:-	ENSG00000137073	UBAP2	protein_coding	4	3	1
H-vs-WT	chr9:97675587:97682200:clu:7235:-	0.619149	0.0425243	0.16762	0.125096	9	97675587	97682200	-	chr9:clu_7235_-	Success	14.8677	2	3.49165e-07	2.23096e-05	9:97675587-97682200:-	ENSG00000136936	XPA	protein_coding	4	4	0
H-vs-WT	chr9:97675587:97684923:clu:7235:-	-1.2513	0.883362	0.536417	-0.346944	9	97675587	97684923	-	chr9:clu_7235_-	Success	14.8677	2	3.49165e-07	2.23096e-05	9:97675587-97684923:-	ENSG00000136936	XPA	protein_coding	4	4	0
H-vs-WT	chr9:97682430:97684923:clu:7235:-	0.632151	0.074114	0.295962	0.221848	9	97682430	97684923	-	chr9:clu_7235_-	Success	14.8677	2	3.49165e-07	2.23096e-05	9:97682430-97684923:-	ENSG00000136936	XPA	protein_coding	4	4	0
H-vs-WT	chr9:128266325:128267194:clu:7279:-	-0.262689	0.305562	0.188968	-0.116594	9	128266325	128267194	-	chr9:clu_7279_-	Success	5.80203	2	0.00302142	0.0289521	9:128266325-128267194:-	ENSG00000167110	GOLGA2	protein_coding	4	3	1
H-vs-WT	chr9:128266325:128267458:clu:7279:-	0.527362	0.512969	0.699029	0.18606	9	128266325	128267458	-	chr9:clu_7279_-	Success	5.80203	2	0.00302142	0.0289521	9:128266325-128267458:-	ENSG00000167110	GOLGA2	protein_coding	4	3	1
H-vs-WT	chr9:132311856:132326324:clu:7297:-	-0.719051	0.956692	0.83984	-0.116852	9	132311856	132326324	-	chr9:clu_7297_-	Success	6.41964	1	0.000339419	0.00526425	9:132311856-132326324:-	ENSG00000107290	SETX	protein_coding	4	4	0
H-vs-WT	chr9:132311856:132326953:clu:7297:-	0.719051	0.0433082	0.16016	0.116852	9	132311856	132326953	-	chr9:clu_7297_-	Success	6.41964	1	0.000339419	0.00526425	9:132311856-132326953:-	ENSG00000107290	SETX	protein_coding	4	4	0
H-vs-WT	chr9:132388228:132390597:clu:7299:-	-1.46209	0.978646	0.711104	-0.267541	9	132388228	132390597	-	chr9:clu_7299_-	Success	5.54521	1	0.000867746	0.0111853	9:132388228-132390597:-	ENSG00000125482	TTF1	protein_coding	4	4	0
H-vs-WT	chr9:132388228:132390604:clu:7299:-	1.46209	0.0213541	0.288896	0.267541	9	132388228	132390604	-	chr9:clu_7299_-	Success	5.54521	1	0.000867746	0.0111853	9:132388228-132390604:-	ENSG00000125482	TTF1	protein_coding	4	4	0
H-vs-WT	chrX:1599432:1600659:clu:2717:+	-1.11306	0.923255	0.700035	-0.22322	X	1599432	1600659	+	chrX:clu_2717_+	Success	9.6316	2	6.56219e-05	0.00153063	X:1599432-1600659:+	ENSG00000197976	AKAP17A	protein_coding	2	3	-1
H-vs-WT	chrX:1600207:1600659:clu:2717:+	0.98002	0.0277974	0.17093	0.143132	X	1600207	1600659	+	chrX:clu_2717_+	Success	9.6316	2	6.56219e-05	0.00153063	X:1600207-1600659:+	ENSG00000197976	AKAP17A	protein_coding	2	3	-1
H-vs-WT	chrX:12139012:12341541:clu:2723:+	0.709903	0.261969	0.496356	0.234388	X	12139012	12341541	+	chrX:clu_2723_+	Success	5.43773	2	0.00434933	0.038003	X:12139012-12341541:+	ENSG00000169933	FRMPD4	protein_coding	3	3	0
H-vs-WT	chrX:12139012:12341541:clu:2723:+	0.709903	0.261969	0.496356	0.234388	X	12139012	12341541	+	chrX:clu_2723_+	Success	5.43773	2	0.00434933	0.038003	X:12139012-12341541:+	ENSG00000206795	Y_RNA	misc_RNA	3	3	0
H-vs-WT	chrX:12139012:12498680:clu:2723:+	-0.588968	0.342249	0.176927	-0.165322	X	12139012	12498680	+	chrX:clu_2723_+	Success	5.43773	2	0.00434933	0.038003	X:12139012-12498680:+	ENSG00000169933	FRMPD4	protein_coding	3	3	0
H-vs-WT	chrX:12139012:12498680:clu:2723:+	-0.588968	0.342249	0.176927	-0.165322	X	12139012	12498680	+	chrX:clu_2723_+	Success	5.43773	2	0.00434933	0.038003	X:12139012-12498680:+	ENSG00000206795	Y_RNA	misc_RNA	3	3	0
H-vs-WT	chrX:23783883:23784294:clu:2735:+	1.08734	0.0361905	0.254012	0.217821	X	23783883	23784294	+	chrX:clu_2735_+	Success	35.2915	2	4.71105e-16	6.05962e-13	X:23783883-23784294:+	ENSG00000130066	SAT1	protein_coding	4	4	0
H-vs-WT	chrX:23783883:23785328:clu:2735:+	-2.18472	0.892083	0.23748	-0.654604	X	23783883	23785328	+	chrX:clu_2735_+	Success	35.2915	2	4.71105e-16	6.05962e-13	X:23783883-23785328:+	ENSG00000130066	SAT1	protein_coding	4	4	0
H-vs-WT	chrX:23784403:23785328:clu:2735:+	1.09738	0.071726	0.508509	0.436783	X	23784403	23785328	+	chrX:clu_2735_+	Success	35.2915	2	4.71105e-16	6.05962e-13	X:23784403-23785328:+	ENSG00000130066	SAT1	protein_coding	4	4	0
H-vs-WT	chrX:70150322:70165833:clu:2776:+	-1.22207	0.96389	0.807273	-0.156617	X	70150322	70165833	+	chrX:clu_2776_+	Success	13.1914	2	1.86657e-06	9.36321e-05	X:70150322-70165833:+	ENSG00000089289	IGBP1	protein_coding	1	4	-3
H-vs-WT	chrX:15827372:15845379:clu:4899:-	-0.623631	0.723217	0.500977	-0.222239	X	15827372	15845379	-	chrX:clu_4899_-	Success	28.6568	5	4.35769e-11	1.17053e-08	X:15827372-15845379:-	ENSG00000182287	AP1S2	protein_coding	4	4	0
H-vs-WT	chrX:15833524:15845379:clu:4899:-	0.597485	0.0982853	0.230867	0.132582	X	15833524	15845379	-	chrX:clu_4899_-	Success	28.6568	5	4.35769e-11	1.17053e-08	X:15833524-15845379:-	ENSG00000182287	AP1S2	protein_coding	4	4	0
H-vs-WT	chrX:16702941:16712335:clu:4900:-	-0.418065	0.635268	0.430148	-0.20512	X	16702941	16712335	-	chrX:clu_4900_-	Success	4.55426	1	0.00254423	0.0255867	X:16702941-16712335:-	ENSG00000047230	CTPS2	protein_coding	2	2	0
H-vs-WT	chrX:16702941:16712722:clu:4900:-	0.418065	0.364732	0.569852	0.20512	X	16702941	16712722	-	chrX:clu_4900_-	Success	4.55426	1	0.00254423	0.0255867	X:16702941-16712722:-	ENSG00000047230	CTPS2	protein_coding	2	2	0
H-vs-WT	chrX:23880952:23883359:clu:4914:-	1.68519	0.00636822	0.157139	0.15077	X	23880952	23883359	-	chrX:clu_4914_-	Success	5.7033	1	0.000731838	0.00975231	X:23880952-23883359:-	ENSG00000184831	APOO	protein_coding	4	4	0
H-vs-WT	chrX:23880952:23907694:clu:4914:-	-1.68519	0.993632	0.842861	-0.15077	X	23880952	23907694	-	chrX:clu_4914_-	Success	5.7033	1	0.000731838	0.00975231	X:23880952-23907694:-	ENSG00000184831	APOO	protein_coding	4	4	0
H-vs-WT	chrX:53992839:53993601:clu:4955:-	0.314897	0.39088	0.49664	0.10576	X	53992839	53993601	-	chrX:clu_4955_-	Success	5.34388	2	0.00477729	0.040551	X:53992839-53993601:-	ENSG00000172943	PHF8	protein_coding	1	1	0
H-vs-WT	chrX:53992839:53995693:clu:4955:-	-0.384778	0.281819	0.177871	-0.103948	X	53992839	53995693	-	chrX:clu_4955_-	Success	5.34388	2	0.00477729	0.040551	X:53992839-53995693:-	ENSG00000172943	PHF8	protein_coding	1	1	0
H-vs-WT	chrX:129492093:129496750:clu:5010:-	-0.388223	0.541173	0.396388	-0.144785	X	129492093	129496750	-	chrX:clu_5010_-	Success	5.38692	2	0.00457604	0.0392427	X:129492093-129496750:-	ENSG00000102038	SMARCA1	protein_coding	0	1	-1
H-vs-WT	chrX:153454508:153455542:clu:5030:-	0.314644	0.452811	0.572682	0.11987	X	153454508	153455542	-	chrX:clu_5030_-	Success	5.25721	2	0.00520985	0.043339	X:153454508-153455542:-	ENSG00000183479	TREX2	protein_coding	4	4	0
H-vs-WT	chrX:153454508:153455542:clu:5030:-	0.314644	0.452811	0.572682	0.11987	X	153454508	153455542	-	chrX:clu_5030_-	Success	5.25721	2	0.00520985	0.043339	X:153454508-153455542:-	ENSG00000213397	HAUS7	protein_coding	4	4	0
H-vs-WT	chrX:153455648:153456265:clu:5031:-	0.636348	0.0534095	0.167677	0.114267	X	153455648	153456265	-	chrX:clu_5031_-	Success	4.72176	1	0.00211897	0.0221945	X:153455648-153456265:-	ENSG00000183479	TREX2	protein_coding	4	4	0
H-vs-WT	chrX:153455648:153456265:clu:5031:-	0.636348	0.0534095	0.167677	0.114267	X	153455648	153456265	-	chrX:clu_5031_-	Success	4.72176	1	0.00211897	0.0221945	X:153455648-153456265:-	ENSG00000213397	HAUS7	protein_coding	4	4	0
H-vs-WT	chrX:153455766:153456265:clu:5031:-	-0.636348	0.946591	0.832323	-0.114267	X	153455766	153456265	-	chrX:clu_5031_-	Success	4.72176	1	0.00211897	0.0221945	X:153455766-153456265:-	ENSG00000183479	TREX2	protein_coding	4	4	0
H-vs-WT	chrX:153455766:153456265:clu:5031:-	-0.636348	0.946591	0.832323	-0.114267	X	153455766	153456265	-	chrX:clu_5031_-	Success	4.72176	1	0.00211897	0.0221945	X:153455766-153456265:-	ENSG00000213397	HAUS7	protein_coding	4	4	0

## Sheet: H-KD
contrast	intron	logef	WT	H-KD	deltapsi	chr	start	end	strand	cluster	status	loglr	df	p	p.adjust	junction	gene_id	gene_name	gene_biotype	up	down	overlaps
H-KD-vs-WT	chr1:964167:964349:clu:1855:+	0.815741	0.130332	0.433755	0.303423	1	964167	964349	+	chr1:clu_1855_+	Success	4.64396	1	0.00230671	0.0121463	1:964167-964349:+	ENSG00000187961	KLHL17	protein_coding	4	4	0
H-KD-vs-WT	chr1:964180:964349:clu:1855:+	-0.815741	0.869668	0.566245	-0.303423	1	964180	964349	+	chr1:clu_1855_+	Success	4.64396	1	0.00230671	0.0121463	1:964180-964349:+	ENSG00000187961	KLHL17	protein_coding	4	4	0
H-KD-vs-WT	chr1:6871840:6887654:clu:1874:+	-0.792289	0.941113	0.832296	-0.108818	1	6871840	6887654	+	chr1:clu_1874_+	Success	12.1649	3	2.13167e-05	0.000275931	1:6871840-6887654:+	ENSG00000171735	CAMTA1	protein_coding	2	3	-1
H-KD-vs-WT	chr1:9567361:9573346:clu:1879:+	0.887214	0.060709	0.196513	0.135804	1	9567361	9573346	+	chr1:clu_1879_+	Success	11.5319	2	9.81177e-06	0.000152453	1:9567361-9573346:+	ENSG00000171612	SLC25A33	protein_coding	3	0	3
H-KD-vs-WT	chr1:10430568:10433842:clu:1884:+	-0.389537	0.562068	0.37063	-0.191438	1	10430568	10433842	+	chr1:clu_1884_+	Success	4.66842	1	0.00224591	0.0118899	1:10430568-10433842:+	ENSG00000251503	CENPS-CORT	protein_coding	3	3	0
H-KD-vs-WT	chr1:10430568:10433842:clu:1884:+	-0.389537	0.562068	0.37063	-0.191438	1	10430568	10433842	+	chr1:clu_1884_+	Success	4.66842	1	0.00224591	0.0118899	1:10430568-10433842:+	ENSG00000175279	CENPS	protein_coding	3	3	0
H-KD-vs-WT	chr1:10431401:10433842:clu:1884:+	0.389537	0.437932	0.62937	0.191438	1	10431401	10433842	+	chr1:clu_1884_+	Success	4.66842	1	0.00224591	0.0118899	1:10431401-10433842:+	ENSG00000251503	CENPS-CORT	protein_coding	3	3	0
H-KD-vs-WT	chr1:10431401:10433842:clu:1884:+	0.389537	0.437932	0.62937	0.191438	1	10431401	10433842	+	chr1:clu_1884_+	Success	4.66842	1	0.00224591	0.0118899	1:10431401-10433842:+	ENSG00000175279	CENPS	protein_coding	3	3	0
H-KD-vs-WT	chr1:15731257:15731889:clu:1897:+	-1.41459	0.99096	0.866211	-0.12475	1	15731257	15731889	+	chr1:clu_1897_+	Success	5.96023	1	0.00055521	0.00375276	1:15731257-15731889:+	ENSG00000116786	PLEKHM2	protein_coding	3	3	0
H-KD-vs-WT	chr1:15731257:15731950:clu:1897:+	1.41459	0.00903972	0.133789	0.12475	1	15731257	15731950	+	chr1:clu_1897_+	Success	5.96023	1	0.00055521	0.00375276	1:15731257-15731950:+	ENSG00000116786	PLEKHM2	protein_coding	3	3	0
H-KD-vs-WT	chr1:17632466:17634548:clu:1901:+	-0.759655	0.408871	0.162126	-0.246745	1	17632466	17634548	+	chr1:clu_1901_+	Success	6.89955	2	0.00100824	0.00613042	1:17632466-17634548:+	ENSG00000074964	ARHGEF10L	protein_coding	3	3	0
H-KD-vs-WT	chr1:17632466:17634835:clu:1901:+	1.05532	0.257757	0.627638	0.369881	1	17632466	17634835	+	chr1:clu_1901_+	Success	6.89955	2	0.00100824	0.00613042	1:17632466-17634835:+	ENSG00000074964	ARHGEF10L	protein_coding	3	3	0
H-KD-vs-WT	chr1:17634562:17634835:clu:1901:+	-0.295662	0.333372	0.210236	-0.123137	1	17634562	17634835	+	chr1:clu_1901_+	Success	6.89955	2	0.00100824	0.00613042	1:17634562-17634835:+	ENSG00000074964	ARHGEF10L	protein_coding	3	3	0
H-KD-vs-WT	chr1:21445219:21465735:clu:1906:+	0.891938	0.143971	0.333082	0.189111	1	21445219	21465735	+	chr1:clu_1906_+	Success	7.74187	3	0.00144663	0.00828348	1:21445219-21465735:+	ENSG00000142794	NBPF3	protein_coding	3	3	0
H-KD-vs-WT	chr1:21472915:21473223:clu:1908:+	1.05194	0.0320752	0.21363	0.181555	1	21472915	21473223	+	chr1:clu_1908_+	Success	3.90256	1	0.00520982	0.0232275	1:21472915-21473223:+	ENSG00000142794	NBPF3	protein_coding	3	3	0
H-KD-vs-WT	chr1:21472915:21473380:clu:1908:+	-1.05194	0.967925	0.78637	-0.181555	1	21472915	21473380	+	chr1:clu_1908_+	Success	3.90256	1	0.00520982	0.0232275	1:21472915-21473380:+	ENSG00000142794	NBPF3	protein_coding	3	3	0
H-KD-vs-WT	chr1:24660799:24661310:clu:1923:+	-0.421983	0.863525	0.731239	-0.132286	1	24660799	24661310	+	chr1:clu_1923_+	Success	4.39568	1	0.00302661	0.0151519	1:24660799-24661310:+	ENSG00000133226	SRRM1	protein_coding	1	1	0
H-KD-vs-WT	chr1:24660799:24661313:clu:1923:+	0.421983	0.136475	0.268761	0.132286	1	24660799	24661313	+	chr1:clu_1923_+	Success	4.39568	1	0.00302661	0.0151519	1:24660799-24661313:+	ENSG00000133226	SRRM1	protein_coding	1	1	0
H-KD-vs-WT	chr1:27330804:27330985:clu:1938:+	0.765927	0.0702113	0.273585	0.203374	1	27330804	27330985	+	chr1:clu_1938_+	Success	12.0546	2	5.81793e-06	9.96115e-05	1:27330804-27330985:+	ENSG00000186501	TMEM222	protein_coding	4	4	0
H-KD-vs-WT	chr1:27330804:27332070:clu:1938:+	-1.09483	0.844572	0.511921	-0.332651	1	27330804	27332070	+	chr1:clu_1938_+	Success	12.0546	2	5.81793e-06	9.96115e-05	1:27330804-27332070:+	ENSG00000186501	TMEM222	protein_coding	4	4	0
H-KD-vs-WT	chr1:27331137:27332070:clu:1938:+	0.328908	0.0852167	0.214494	0.129277	1	27331137	27332070	+	chr1:clu_1938_+	Success	12.0546	2	5.81793e-06	9.96115e-05	1:27331137-27332070:+	ENSG00000186501	TMEM222	protein_coding	4	4	0
H-KD-vs-WT	chr1:27334281:27335379:clu:1939:+	-0.699876	0.880532	0.722629	-0.157903	1	27334281	27335379	+	chr1:clu_1939_+	Success	10.5739	2	2.5575e-05	0.000315794	1:27334281-27335379:+	ENSG00000186501	TMEM222	protein_coding	4	4	0
H-KD-vs-WT	chr1:28560732:28561346:clu:1946:+	-1.16538	0.937769	0.737764	-0.200005	1	28560732	28561346	+	chr1:clu_1946_+	Success	7.8422	2	0.000392804	0.00281106	1:28560732-28561346:+	ENSG00000180098	TRNAU1AP	protein_coding	3	3	0
H-KD-vs-WT	chr1:28561260:28561346:clu:1946:+	0.417611	0.0463293	0.177485	0.131156	1	28561260	28561346	+	chr1:clu_1946_+	Success	7.8422	2	0.000392804	0.00281106	1:28561260-28561346:+	ENSG00000180098	TRNAU1AP	protein_coding	3	3	0
H-KD-vs-WT	chr1:32094971:32100442:clu:1961:+	-0.544938	0.900429	0.752526	-0.147904	1	32094971	32100442	+	chr1:clu_1961_+	Success	3.47643	1	0.00836858	0.033615	1:32094971-32100442:+	ENSG00000121775	TMEM39B	protein_coding	3	3	0
H-KD-vs-WT	chr1:32095762:32100442:clu:1961:+	0.544938	0.0995705	0.247474	0.147904	1	32095762	32100442	+	chr1:clu_1961_+	Success	3.47643	1	0.00836858	0.033615	1:32095762-32100442:+	ENSG00000121775	TMEM39B	protein_coding	3	3	0
H-KD-vs-WT	chr1:35973511:35982621:clu:1974:+	1.08445	0.186551	0.667374	0.480823	1	35973511	35982621	+	chr1:clu_1974_+	Success	7.99795	1	6.348e-05	0.000643609	1:35973511-35982621:+	ENSG00000126070	AGO3	protein_coding	4	4	0
H-KD-vs-WT	chr1:35973511:36004341:clu:1974:+	-1.08445	0.813449	0.332626	-0.480823	1	35973511	36004341	+	chr1:clu_1974_+	Success	7.99795	1	6.348e-05	0.000643609	1:35973511-36004341:+	ENSG00000126070	AGO3	protein_coding	4	4	0
H-KD-vs-WT	chr1:39463686:39465095:clu:1993:+	-0.497829	0.378967	0.192186	-0.186781	1	39463686	39465095	+	chr1:clu_1993_+	Success	10.7175	2	2.21547e-05	0.000283049	1:39463686-39465095:+	ENSG00000127603	MACF1	protein_coding	3	3	0
H-KD-vs-WT	chr1:39463686:39468615:clu:1993:+	0.995982	0.281406	0.635635	0.354229	1	39463686	39468615	+	chr1:clu_1993_+	Success	10.7175	2	2.21547e-05	0.000283049	1:39463686-39468615:+	ENSG00000127603	MACF1	protein_coding	3	3	0
H-KD-vs-WT	chr1:39465112:39468615:clu:1993:+	-0.498153	0.339627	0.172179	-0.167447	1	39465112	39468615	+	chr1:clu_1993_+	Success	10.7175	2	2.21547e-05	0.000283049	1:39465112-39468615:+	ENSG00000127603	MACF1	protein_coding	3	3	0
H-KD-vs-WT	chr1:39738923:39740165:clu:1995:+	0.321629	0.180695	0.29559	0.114895	1	39738923	39740165	+	chr1:clu_1995_+	Success	3.53202	1	0.00786468	0.0320507	1:39738923-39740165:+	ENSG00000084072	PPIE	protein_coding	3	3	0
H-KD-vs-WT	chr1:39738931:39740165:clu:1995:+	-0.321629	0.819305	0.70441	-0.114895	1	39738931	39740165	+	chr1:clu_1995_+	Success	3.53202	1	0.00786468	0.0320507	1:39738931-39740165:+	ENSG00000084072	PPIE	protein_coding	3	3	0
H-KD-vs-WT	chr1:40272035:40281343:clu:2000:+	-2.05614	0.992244	0.863418	-0.128825	1	40272035	40281343	+	chr1:clu_2000_+	Success	16.8608	2	4.75831e-08	2.02031e-06	1:40272035-40281343:+	ENSG00000084073	ZMPSTE24	protein_coding	1	2	-1
H-KD-vs-WT	chr1:42457350:42459603:clu:2008:+	-1.13867	0.867188	0.401066	-0.466121	1	42457350	42459603	+	chr1:clu_2008_+	Success	7.92342	1	6.86815e-05	0.000685342	1:42457350-42459603:+	ENSG00000127125	PPCS	protein_coding	4	4	0
H-KD-vs-WT	chr1:42457567:42459603:clu:2008:+	1.13867	0.132812	0.598934	0.466121	1	42457567	42459603	+	chr1:clu_2008_+	Success	7.92342	1	6.86815e-05	0.000685342	1:42457567-42459603:+	ENSG00000127125	PPCS	protein_coding	4	4	0
H-KD-vs-WT	chr1:42667440:42676584:clu:2011:+	-1.69523	0.91194	0.643033	-0.268907	1	42667440	42676584	+	chr1:clu_2011_+	Success	47.2048	7	1.53362e-17	8.47419e-15	1:42667440-42676584:+	ENSG00000171960	PPIH	protein_coding	2	4	-2
H-KD-vs-WT	chr1:42675448:42676584:clu:2011:+	0.482819	0.0206133	0.12833	0.107717	1	42675448	42676584	+	chr1:clu_2011_+	Success	47.2048	7	1.53362e-17	8.47419e-15	1:42675448-42676584:+	ENSG00000171960	PPIH	protein_coding	2	4	-2
H-KD-vs-WT	chr1:42767390:42767509:clu:2014:+	-1.39056	0.448246	0.300995	-0.147251	1	42767390	42767509	+	chr1:clu_2014_+	Success	17.7632	3	9.43005e-08	3.53267e-06	1:42767390-42767509:+	ENSG00000164008	C1orf50	protein_coding	3	4	-1
H-KD-vs-WT	chr1:42767390:42767509:clu:2014:+	-1.39056	0.448246	0.300995	-0.147251	1	42767390	42767509	+	chr1:clu_2014_+	Success	17.7632	3	9.43005e-08	3.53267e-06	1:42767390-42767509:+	ENSG00000283580	AC098484.3	protein_coding	3	4	-1
H-KD-vs-WT	chr1:42767390:42773563:clu:2014:+	-0.0255313	0.0756225	0.198846	0.123224	1	42767390	42773563	+	chr1:clu_2014_+	Success	17.7632	3	9.43005e-08	3.53267e-06	1:42767390-42773563:+	ENSG00000164008	C1orf50	protein_coding	3	4	-1
H-KD-vs-WT	chr1:42767390:42773563:clu:2014:+	-0.0255313	0.0756225	0.198846	0.123224	1	42767390	42773563	+	chr1:clu_2014_+	Success	17.7632	3	9.43005e-08	3.53267e-06	1:42767390-42773563:+	ENSG00000283580	AC098484.3	protein_coding	3	4	-1
H-KD-vs-WT	chr1:42767624:42773563:clu:2014:+	-1.33397	0.472231	0.335563	-0.136668	1	42767624	42773563	+	chr1:clu_2014_+	Success	17.7632	3	9.43005e-08	3.53267e-06	1:42767624-42773563:+	ENSG00000164008	C1orf50	protein_coding	3	4	-1
H-KD-vs-WT	chr1:42767624:42773563:clu:2014:+	-1.33397	0.472231	0.335563	-0.136668	1	42767624	42773563	+	chr1:clu_2014_+	Success	17.7632	3	9.43005e-08	3.53267e-06	1:42767624-42773563:+	ENSG00000283580	AC098484.3	protein_coding	3	4	-1
H-KD-vs-WT	chr1:42769106:42773563:clu:2014:+	2.75006	0.00390059	0.164596	0.160695	1	42769106	42773563	+	chr1:clu_2014_+	Success	17.7632	3	9.43005e-08	3.53267e-06	1:42769106-42773563:+	ENSG00000164008	C1orf50	protein_coding	3	4	-1
H-KD-vs-WT	chr1:42769106:42773563:clu:2014:+	2.75006	0.00390059	0.164596	0.160695	1	42769106	42773563	+	chr1:clu_2014_+	Success	17.7632	3	9.43005e-08	3.53267e-06	1:42769106-42773563:+	ENSG00000283580	AC098484.3	protein_coding	3	4	-1
H-KD-vs-WT	chr1:45342643:45342735:clu:2031:+	1.09219	0.208975	0.701252	0.492277	1	45342643	45342735	+	chr1:clu_2031_+	Success	11.05	1	2.58797e-06	5.16484e-05	1:45342643-45342735:+	ENSG00000132773	TOE1	protein_coding	4	4	0
H-KD-vs-WT	chr1:45342643:45342843:clu:2031:+	-1.09219	0.791025	0.298748	-0.492277	1	45342643	45342843	+	chr1:clu_2031_+	Success	11.05	1	2.58797e-06	5.16484e-05	1:45342643-45342843:+	ENSG00000132773	TOE1	protein_coding	4	4	0
H-KD-vs-WT	chr1:45568177:45568485:clu:2033:+	-0.577968	0.411306	0.296979	-0.114327	1	45568177	45568485	+	chr1:clu_2033_+	Success	23.644	2	5.38951e-11	5.6343e-09	1:45568177-45568485:+	ENSG00000117448	AKR1A1	protein_coding	4	4	0
H-KD-vs-WT	chr1:45568177:45568927:clu:2033:+	1.15594	0.0825626	0.337575	0.255012	1	45568177	45568927	+	chr1:clu_2033_+	Success	23.644	2	5.38951e-11	5.6343e-09	1:45568177-45568927:+	ENSG00000117448	AKR1A1	protein_coding	4	4	0
H-KD-vs-WT	chr1:45568684:45568927:clu:2033:+	-0.57797	0.506131	0.365446	-0.140685	1	45568684	45568927	+	chr1:clu_2033_+	Success	23.644	2	5.38951e-11	5.6343e-09	1:45568684-45568927:+	ENSG00000117448	AKR1A1	protein_coding	4	4	0
H-KD-vs-WT	chr1:45606591:45613169:clu:2035:+	0.28111	0.508765	0.610576	0.101811	1	45606591	45613169	+	chr1:clu_2035_+	Success	9.87111	2	5.16454e-05	0.000542277	1:45606591-45613169:+	ENSG00000132780	NASP	protein_coding	2	1	1
H-KD-vs-WT	chr1:45997799:46000959:clu:2038:+	-0.421823	0.24817	0.100652	-0.147518	1	45997799	46000959	+	chr1:clu_2038_+	Success	8.41321	2	0.000221916	0.00176753	1:45997799-46000959:+	ENSG00000086015	MAST2	protein_coding	2	2	0
H-KD-vs-WT	chr1:45997799:46002805:clu:2038:+	0.843671	0.575921	0.828005	0.252084	1	45997799	46002805	+	chr1:clu_2038_+	Success	8.41321	2	0.000221916	0.00176753	1:45997799-46002805:+	ENSG00000086015	MAST2	protein_coding	2	2	0
H-KD-vs-WT	chr1:46000979:46002805:clu:2038:+	-0.421847	0.17591	0.0713433	-0.104567	1	46000979	46002805	+	chr1:clu_2038_+	Success	8.41321	2	0.000221916	0.00176753	1:46000979-46002805:+	ENSG00000086015	MAST2	protein_coding	2	2	0
H-KD-vs-WT	chr1:51652041:51714003:clu:2044:+	0.906032	0.0568884	0.190149	0.13326	1	51652041	51714003	+	chr1:clu_2044_+	Success	10.3741	2	3.12311e-05	0.000366911	1:51652041-51714003:+	ENSG00000117859	OSBPL9	protein_coding	3	1	2
H-KD-vs-WT	chr1:51652041:51714003:clu:2044:+	0.906032	0.0568884	0.190149	0.13326	1	51652041	51714003	+	chr1:clu_2044_+	Success	10.3741	2	3.12311e-05	0.000366911	1:51652041-51714003:+	ENSG00000232846	SLC25A6P3	processed_pseudogene	3	0	3
H-KD-vs-WT	chr1:75790057:75791285:clu:2073:+	-1.23219	0.929623	0.692858	-0.236764	1	75790057	75791285	+	chr1:clu_2073_+	Success	18.6146	2	8.23736e-09	4.72899e-07	1:75790057-75791285:+	ENSG00000137955	RABGGTB	protein_coding	3	4	-1
H-KD-vs-WT	chr1:75790517:75791285:clu:2073:+	0.38948	0.0511226	0.192856	0.141733	1	75790517	75791285	+	chr1:clu_2073_+	Success	18.6146	2	8.23736e-09	4.72899e-07	1:75790517-75791285:+	ENSG00000137955	RABGGTB	protein_coding	3	4	-1
H-KD-vs-WT	chr1:75791571:75792181:clu:2074:+	-1.4946	0.989179	0.821453	-0.167726	1	75791571	75792181	+	chr1:clu_2074_+	Success	9.97527	1	7.94715e-06	0.000128213	1:75791571-75792181:+	ENSG00000137955	RABGGTB	protein_coding	3	4	-1
H-KD-vs-WT	chr1:75791571:75792197:clu:2074:+	1.4946	0.0108205	0.178547	0.167726	1	75791571	75792197	+	chr1:clu_2074_+	Success	9.97527	1	7.94715e-06	0.000128213	1:75791571-75792197:+	ENSG00000137955	RABGGTB	protein_coding	3	4	-1
H-KD-vs-WT	chr1:95244698:95246542:clu:2094:+	-0.853953	0.877862	0.565726	-0.312136	1	95244698	95246542	+	chr1:clu_2094_+	Success	4.87813	1	0.00178712	0.00983195	1:95244698-95246542:+	ENSG00000271092	TMEM56-RWDD3	protein_coding	2	3	-1
H-KD-vs-WT	chr1:95244698:95246542:clu:2094:+	-0.853953	0.877862	0.565726	-0.312136	1	95244698	95246542	+	chr1:clu_2094_+	Success	4.87813	1	0.00178712	0.00983195	1:95244698-95246542:+	ENSG00000122481	RWDD3	protein_coding	2	3	-1
H-KD-vs-WT	chr1:95244715:95246542:clu:2094:+	0.853953	0.122138	0.434274	0.312136	1	95244715	95246542	+	chr1:clu_2094_+	Success	4.87813	1	0.00178712	0.00983195	1:95244715-95246542:+	ENSG00000271092	TMEM56-RWDD3	protein_coding	2	3	-1
H-KD-vs-WT	chr1:95244715:95246542:clu:2094:+	0.853953	0.122138	0.434274	0.312136	1	95244715	95246542	+	chr1:clu_2094_+	Success	4.87813	1	0.00178712	0.00983195	1:95244715-95246542:+	ENSG00000122481	RWDD3	protein_coding	2	3	-1
H-KD-vs-WT	chr1:96804939:96806419:clu:2096:+	-1.23426	0.441761	0.111527	-0.330234	1	96804939	96806419	+	chr1:clu_2096_+	Success	19.2514	2	4.35746e-09	2.81199e-07	1:96804939-96806419:+	ENSG00000117569	PTBP2	protein_coding	4	4	0
H-KD-vs-WT	chr1:96804939:96806866:clu:2096:+	2.46853	0.0748487	0.766437	0.691588	1	96804939	96806866	+	chr1:clu_2096_+	Success	19.2514	2	4.35746e-09	2.81199e-07	1:96804939-96806866:+	ENSG00000117569	PTBP2	protein_coding	4	4	0
H-KD-vs-WT	chr1:96806452:96806866:clu:2096:+	-1.23426	0.483391	0.122036	-0.361354	1	96806452	96806866	+	chr1:clu_2096_+	Success	19.2514	2	4.35746e-09	2.81199e-07	1:96806452-96806866:+	ENSG00000117569	PTBP2	protein_coding	4	4	0
H-KD-vs-WT	chr1:98661911:98684885:clu:2098:+	-0.491446	0.794895	0.655255	-0.139641	1	98661911	98684885	+	chr1:clu_2098_+	Success	5.38549	2	0.00458259	0.0210904	1:98661911-98684885:+	ENSG00000162627	SNX7	protein_coding	0	3	-3
H-KD-vs-WT	chr1:100144143:100147894:clu:2103:+	-1.29419	0.962379	0.657793	-0.304587	1	100144143	100147894	+	chr1:clu_2103_+	Success	6.28904	1	0.000390296	0.00280309	1:100144143-100147894:+	ENSG00000122435	TRMT13	protein_coding	3	3	0
H-KD-vs-WT	chr1:100144143:100148093:clu:2103:+	1.29419	0.0376208	0.342207	0.304587	1	100144143	100148093	+	chr1:clu_2103_+	Success	6.28904	1	0.000390296	0.00280309	1:100144143-100148093:+	ENSG00000122435	TRMT13	protein_coding	3	3	0
H-KD-vs-WT	chr1:108696337:108698604:clu:2106:+	-1.24299	0.985839	0.852838	-0.133001	1	108696337	108698604	+	chr1:clu_2106_+	Success	6.03764	1	0.000510948	0.00349907	1:108696337-108698604:+	ENSG00000134186	PRPF38B	protein_coding	2	3	-1
H-KD-vs-WT	chr1:108698017:108698604:clu:2106:+	1.24299	0.0141608	0.147162	0.133001	1	108698017	108698604	+	chr1:clu_2106_+	Success	6.03764	1	0.000510948	0.00349907	1:108698017-108698604:+	ENSG00000134186	PRPF38B	protein_coding	2	3	-1
H-KD-vs-WT	chr1:110342268:110345539:clu:2109:+	0.336971	0.294622	0.395377	0.100755	1	110342268	110345539	+	chr1:clu_2109_+	Success	4.74984	2	0.00865306	0.0343828	1:110342268-110345539:+	ENSG00000162775	RBM15	protein_coding	1	1	0
H-KD-vs-WT	chr1:110342268:110346308:clu:2109:+	-0.590424	0.378252	0.2008	-0.177451	1	110342268	110346308	+	chr1:clu_2109_+	Success	4.74984	2	0.00865306	0.0343828	1:110342268-110346308:+	ENSG00000162775	RBM15	protein_coding	1	1	0
H-KD-vs-WT	chr1:111161296:111173114:clu:2111:+	1.33161	0.0140933	0.309065	0.294972	1	111161296	111173114	+	chr1:clu_2111_+	Success	25.0617	3	7.51996e-11	7.55499e-09	1:111161296-111173114:+	ENSG00000134255	CEPT1	protein_coding	4	4	0
H-KD-vs-WT	chr1:111161296:111174879:clu:2111:+	-2.54328	0.964737	0.439138	-0.525599	1	111161296	111174879	+	chr1:clu_2111_+	Success	25.0617	3	7.51996e-11	7.55499e-09	1:111161296-111174879:+	ENSG00000134255	CEPT1	protein_coding	4	4	0
H-KD-vs-WT	chr1:111173258:111174879:clu:2111:+	1.18491	0.00969104	0.183525	0.173834	1	111173258	111174879	+	chr1:clu_2111_+	Success	25.0617	3	7.51996e-11	7.55499e-09	1:111173258-111174879:+	ENSG00000134255	CEPT1	protein_coding	4	4	0
H-KD-vs-WT	chr1:111704486:111709149:clu:2113:+	-1.30748	0.987994	0.857574	-0.13042	1	111704486	111709149	+	chr1:clu_2113_+	Success	7.83002	1	7.58088e-05	0.000747186	1:111704486-111709149:+	ENSG00000116473	RAP1A	protein_coding	3	3	0
H-KD-vs-WT	chr1:111706777:111709149:clu:2113:+	1.30748	0.0120063	0.142426	0.13042	1	111706777	111709149	+	chr1:clu_2113_+	Success	7.83002	1	7.58088e-05	0.000747186	1:111706777-111709149:+	ENSG00000116473	RAP1A	protein_coding	3	3	0
H-KD-vs-WT	chr1:117097433:117098833:clu:2125:+	-1.18553	0.923682	0.671627	-0.252056	1	117097433	117098833	+	chr1:clu_2125_+	Success	14.4895	2	5.09649e-07	1.37792e-05	1:117097433-117098833:+	ENSG00000116830	TTF2	protein_coding	4	4	0
H-KD-vs-WT	chr1:117098238:117098833:clu:2125:+	0.865629	0.032931	0.186217	0.153286	1	117098238	117098833	+	chr1:clu_2125_+	Success	14.4895	2	5.09649e-07	1.37792e-05	1:117098238-117098833:+	ENSG00000116830	TTF2	protein_coding	4	4	0
H-KD-vs-WT	chr1:150926348:150927704:clu:2140:+	0.830814	0.081705	0.23629	0.154585	1	150926348	150927704	+	chr1:clu_2140_+	Success	6.47495	2	0.00154157	0.00869753	1:150926348-150927704:+	ENSG00000143379	SETDB1	protein_coding	4	3	1
H-KD-vs-WT	chr1:150926517:150927704:clu:2140:+	-0.415487	0.769572	0.640006	-0.129566	1	150926517	150927704	+	chr1:clu_2140_+	Success	6.47495	2	0.00154157	0.00869753	1:150926517-150927704:+	ENSG00000143379	SETDB1	protein_coding	4	3	1
H-KD-vs-WT	chr1:151167414:151168144:clu:2145:+	-1.1564	0.926375	0.697771	-0.228604	1	151167414	151168144	+	chr1:clu_2145_+	Success	16.7118	2	5.52305e-08	2.23988e-06	1:151167414-151168144:+	ENSG00000163156	SCNM1	protein_coding	4	4	0
H-KD-vs-WT	chr1:151167414:151168149:clu:2145:+	0.310453	0.0469105	0.153194	0.106284	1	151167414	151168149	+	chr1:clu_2145_+	Success	16.7118	2	5.52305e-08	2.23988e-06	1:151167414-151168149:+	ENSG00000163156	SCNM1	protein_coding	4	4	0
H-KD-vs-WT	chr1:151167414:151168194:clu:2145:+	0.845947	0.0267149	0.149035	0.12232	1	151167414	151168194	+	chr1:clu_2145_+	Success	16.7118	2	5.52305e-08	2.23988e-06	1:151167414-151168194:+	ENSG00000163156	SCNM1	protein_coding	4	4	0
H-KD-vs-WT	chr1:154268954:154269362:clu:2165:+	-0.481763	0.290524	0.173285	-0.117238	1	154268954	154269362	+	chr1:clu_2165_+	Success	5.98732	2	0.00251039	0.013002	1:154268954-154269362:+	ENSG00000143569	UBAP2L	protein_coding	3	1	2
H-KD-vs-WT	chr1:154268954:154270200:clu:2165:+	0.647342	0.239814	0.442403	0.202589	1	154268954	154270200	+	chr1:clu_2165_+	Success	5.98732	2	0.00251039	0.013002	1:154268954-154270200:+	ENSG00000143569	UBAP2L	protein_coding	3	1	2
H-KD-vs-WT	chr1:154988849:154990159:clu:2169:+	0.352311	0.0795757	0.236347	0.156771	1	154988849	154990159	+	chr1:clu_2169_+	Success	19.4381	3	1.84372e-08	9.10635e-07	1:154988849-154990159:+	ENSG00000160688	FLAD1	protein_coding	3	3	0
H-KD-vs-WT	chr1:154989707:154990159:clu:2169:+	-0.996265	0.486503	0.375124	-0.111379	1	154989707	154990159	+	chr1:clu_2169_+	Success	19.4381	3	1.84372e-08	9.10635e-07	1:154989707-154990159:+	ENSG00000160688	FLAD1	protein_coding	3	3	0
H-KD-vs-WT	chr1:154990528:154992565:clu:2170:+	0.704598	0.0419335	0.151918	0.109985	1	154990528	154992565	+	chr1:clu_2170_+	Success	7.01251	1	0.000180395	0.00149472	1:154990528-154992565:+	ENSG00000160688	FLAD1	protein_coding	3	3	0
H-KD-vs-WT	chr1:154990528:154992713:clu:2170:+	-0.704598	0.958067	0.848082	-0.109985	1	154990528	154992713	+	chr1:clu_2170_+	Success	7.01251	1	0.000180395	0.00149472	1:154990528-154992713:+	ENSG00000160688	FLAD1	protein_coding	3	3	0
H-KD-vs-WT	chr1:155060832:155062245:clu:2174:+	-1.65336	0.783854	0.316767	-0.467088	1	155060832	155062245	+	chr1:clu_2174_+	Success	51.6391	6	5.18978e-20	5.73535e-17	1:155060832-155062245:+	ENSG00000143537	ADAM15	protein_coding	4	4	0
H-KD-vs-WT	chr1:155061489:155061904:clu:2174:+	0.519739	0.0434932	0.154416	0.110923	1	155061489	155061904	+	chr1:clu_2174_+	Success	51.6391	6	5.18978e-20	5.73535e-17	1:155061489-155061904:+	ENSG00000143537	ADAM15	protein_coding	4	4	0
H-KD-vs-WT	chr1:155062117:155062245:clu:2174:+	1.24914	0.0317677	0.233902	0.202134	1	155062117	155062245	+	chr1:clu_2174_+	Success	51.6391	6	5.18978e-20	5.73535e-17	1:155062117-155062245:+	ENSG00000143537	ADAM15	protein_coding	4	4	0
H-KD-vs-WT	chr1:156055425:156057978:clu:2184:+	-0.852991	0.413741	0.311437	-0.102303	1	156055425	156057978	+	chr1:clu_2184_+	Success	24.0703	4	8.82171e-10	7.09025e-08	1:156055425-156057978:+	ENSG00000116586	LAMTOR2	protein_coding	0	1	-1
H-KD-vs-WT	chr1:156734459:156735725:clu:2190:+	1.48022	0.0386434	0.154637	0.115994	1	156734459	156735725	+	chr1:clu_2190_+	Success	17.1439	4	6.5049e-07	1.67667e-05	1:156734459-156735725:+	ENSG00000143303	RRNAD1	protein_coding	1	0	1
H-KD-vs-WT	chr1:161163922:161164164:clu:2196:+	1.20908	0.0366713	0.299382	0.262711	1	161163922	161164164	+	chr1:clu_2196_+	Success	6.94192	1	0.000194463	0.0015786	1:161163922-161164164:+	ENSG00000143258	USP21	protein_coding	3	3	0
H-KD-vs-WT	chr1:161163981:161164164:clu:2196:+	-1.20908	0.963329	0.700618	-0.262711	1	161163981	161164164	+	chr1:clu_2196_+	Success	6.94192	1	0.000194463	0.0015786	1:161163981-161164164:+	ENSG00000143258	USP21	protein_coding	3	3	0
H-KD-vs-WT	chr1:161169720:161170409:clu:2198:+	1.75832	0.0152966	0.178399	0.163102	1	161169720	161170409	+	chr1:clu_2198_+	Success	12.213	2	4.96537e-06	8.7274e-05	1:161169720-161170409:+	ENSG00000143224	PPOX	protein_coding	1	0	1
H-KD-vs-WT	chr1:161750145:161751655:clu:2202:+	0.776237	0.259169	0.622971	0.363803	1	161750145	161751655	+	chr1:clu_2202_+	Success	8.4523	1	3.93062e-05	0.000438573	1:161750145-161751655:+	ENSG00000081721	DUSP12	protein_coding	3	3	0
H-KD-vs-WT	chr1:161750145:161751668:clu:2202:+	-0.776237	0.740831	0.377029	-0.363803	1	161750145	161751668	+	chr1:clu_2202_+	Success	8.4523	1	3.93062e-05	0.000438573	1:161750145-161751668:+	ENSG00000081721	DUSP12	protein_coding	3	3	0
H-KD-vs-WT	chr1:162590511:162597792:clu:2205:+	0.766268	0.112149	0.259746	0.147598	1	162590511	162597792	+	chr1:clu_2205_+	Success	14.8318	3	1.62428e-06	3.55451e-05	1:162590511-162597792:+	ENSG00000117143	UAP1	protein_coding	3	0	3
H-KD-vs-WT	chr1:162590511:162597792:clu:2205:+	0.766268	0.112149	0.259746	0.147598	1	162590511	162597792	+	chr1:clu_2205_+	Success	14.8318	3	1.62428e-06	3.55451e-05	1:162590511-162597792:+	ENSG00000272574	AL596325.2	sense_intronic	3	0	3
H-KD-vs-WT	chr1:170539567:170542491:clu:2214:+	-1.12115	0.919903	0.549521	-0.370382	1	170539567	170542491	+	chr1:clu_2214_+	Success	6.4001	1	0.000346582	0.00254496	1:170539567-170542491:+	ENSG00000120370	GORAB	protein_coding	2	2	0
H-KD-vs-WT	chr1:170539571:170542491:clu:2214:+	1.12115	0.0800969	0.450479	0.370382	1	170539571	170542491	+	chr1:clu_2214_+	Success	6.4001	1	0.000346582	0.00254496	1:170539571-170542491:+	ENSG00000120370	GORAB	protein_coding	2	2	0
H-KD-vs-WT	chr1:171588505:171591587:clu:2218:+	-0.513765	0.424305	0.254307	-0.169999	1	171588505	171591587	+	chr1:clu_2218_+	Success	8.79728	2	0.000151143	0.00130549	1:171588505-171591587:+	ENSG00000117523	PRRC2C	protein_coding	0	3	-3
H-KD-vs-WT	chr1:178454648:178456700:clu:2225:+	-0.480656	0.550154	0.318642	-0.231512	1	178454648	178456700	+	chr1:clu_2225_+	Success	3.46008	1	0.00852297	0.0340034	1:178454648-178456700:+	ENSG00000075391	RASAL2	protein_coding	1	1	0
H-KD-vs-WT	chr1:178454648:178456721:clu:2225:+	0.480656	0.449846	0.681358	0.231512	1	178454648	178456721	+	chr1:clu_2225_+	Success	3.46008	1	0.00852297	0.0340034	1:178454648-178456721:+	ENSG00000075391	RASAL2	protein_coding	1	1	0
H-KD-vs-WT	chr1:184054863:184070616:clu:2234:+	2.1713	0.00711312	0.119015	0.111902	1	184054863	184070616	+	chr1:clu_2234_+	Success	40.439	5	5.49698e-16	2.11299e-13	1:184054863-184070616:+	ENSG00000198860	TSEN15	protein_coding	3	3	0
H-KD-vs-WT	chr1:184054863:184072827:clu:2234:+	-1.90695	0.191332	0.054221	-0.137111	1	184054863	184072827	+	chr1:clu_2234_+	Success	40.439	5	5.49698e-16	2.11299e-13	1:184054863-184072827:+	ENSG00000198860	TSEN15	protein_coding	3	3	0
H-KD-vs-WT	chr1:184054863:184095690:clu:2234:+	-1.79731	0.265107	0.0838336	-0.181273	1	184054863	184095690	+	chr1:clu_2234_+	Success	40.439	5	5.49698e-16	2.11299e-13	1:184054863-184095690:+	ENSG00000198860	TSEN15	protein_coding	3	3	0
H-KD-vs-WT	chr1:184072298:184072827:clu:2234:+	-0.196558	0.210251	0.329559	0.119308	1	184072298	184072827	+	chr1:clu_2234_+	Success	40.439	5	5.49698e-16	2.11299e-13	1:184072298-184072827:+	ENSG00000198860	TSEN15	protein_coding	3	3	0
H-KD-vs-WT	chr1:186406268:186411811:clu:2235:+	0.454793	0.139694	0.353124	0.21343	1	186406268	186411811	+	chr1:clu_2235_+	Success	14.9733	2	3.14172e-07	9.21869e-06	1:186406268-186411811:+	ENSG00000157181	C1orf27	protein_coding	4	4	0
H-KD-vs-WT	chr1:186406268:186417544:clu:2235:+	-1.42823	0.778465	0.299367	-0.479098	1	186406268	186417544	+	chr1:clu_2235_+	Success	14.9733	2	3.14172e-07	9.21869e-06	1:186406268-186417544:+	ENSG00000157181	C1orf27	protein_coding	4	4	0
H-KD-vs-WT	chr1:186411893:186417544:clu:2235:+	0.973435	0.0818412	0.347509	0.265668	1	186411893	186417544	+	chr1:clu_2235_+	Success	14.9733	2	3.14172e-07	9.21869e-06	1:186411893-186417544:+	ENSG00000157181	C1orf27	protein_coding	4	4	0
H-KD-vs-WT	chr1:203016140:203017756:clu:2244:+	1.20489	0.011879	0.229582	0.217703	1	203016140	203017756	+	chr1:clu_2244_+	Success	58.4822	5	1.37882e-23	2.43803e-20	1:203016140-203017756:+	ENSG00000163444	TMEM183A	protein_coding	4	4	0
H-KD-vs-WT	chr1:203016140:203018481:clu:2244:+	-2.642	0.939502	0.387589	-0.551913	1	203016140	203018481	+	chr1:clu_2244_+	Success	58.4822	5	1.37882e-23	2.43803e-20	1:203016140-203018481:+	ENSG00000163444	TMEM183A	protein_coding	4	4	0
H-KD-vs-WT	chr1:203017919:203018481:clu:2244:+	0.869828	0.0193479	0.267471	0.248123	1	203017919	203018481	+	chr1:clu_2244_+	Success	58.4822	5	1.37882e-23	2.43803e-20	1:203017919-203018481:+	ENSG00000163444	TMEM183A	protein_coding	4	4	0
H-KD-vs-WT	chr1:204532246:204537430:clu:2250:+	-0.480576	0.188521	0.0673472	-0.121174	1	204532246	204537430	+	chr1:clu_2250_+	Success	11.1629	2	1.41917e-05	0.000202696	1:204532246-204537430:+	ENSG00000198625	MDM4	protein_coding	3	3	0
H-KD-vs-WT	chr1:204532246:204538209:clu:2250:+	0.961153	0.557388	0.841882	0.284494	1	204532246	204538209	+	chr1:clu_2250_+	Success	11.1629	2	1.41917e-05	0.000202696	1:204532246-204538209:+	ENSG00000198625	MDM4	protein_coding	3	3	0
H-KD-vs-WT	chr1:204537497:204538209:clu:2250:+	-0.480576	0.254091	0.090771	-0.16332	1	204537497	204538209	+	chr1:clu_2250_+	Success	11.1629	2	1.41917e-05	0.000202696	1:204537497-204538209:+	ENSG00000198625	MDM4	protein_coding	3	3	0
H-KD-vs-WT	chr1:211304140:211312355:clu:2258:+	1.01772	0.0658573	0.387037	0.32118	1	211304140	211312355	+	chr1:clu_2258_+	Success	15.8588	2	1.29596e-07	4.52484e-06	1:211304140-211312355:+	ENSG00000117625	RCOR3	protein_coding	4	4	0
H-KD-vs-WT	chr1:211304140:211312720:clu:2258:+	-1.74832	0.867915	0.320886	-0.547029	1	211304140	211312720	+	chr1:clu_2258_+	Success	15.8588	2	1.29596e-07	4.52484e-06	1:211304140-211312720:+	ENSG00000117625	RCOR3	protein_coding	4	4	0
H-KD-vs-WT	chr1:211312487:211312720:clu:2258:+	0.730604	0.0662276	0.292076	0.225849	1	211312487	211312720	+	chr1:clu_2258_+	Success	15.8588	2	1.29596e-07	4.52484e-06	1:211312487-211312720:+	ENSG00000117625	RCOR3	protein_coding	4	4	0
H-KD-vs-WT	chr1:212863869:212864393:clu:2263:+	0.5517	0.0802758	0.203466	0.12319	1	212863869	212864393	+	chr1:clu_2263_+	Success	16.664	4	1.02327e-06	2.44507e-05	1:212863869-212864393:+	ENSG00000162769	FLVCR1	protein_coding	2	4	-2
H-KD-vs-WT	chr1:212863869:212872678:clu:2263:+	-0.833201	0.698451	0.443188	-0.255263	1	212863869	212872678	+	chr1:clu_2263_+	Success	16.664	4	1.02327e-06	2.44507e-05	1:212863869-212872678:+	ENSG00000162769	FLVCR1	protein_coding	2	4	-2
H-KD-vs-WT	chr1:219179246:219210532:clu:2268:+	1.84289	0.013598	0.142815	0.129217	1	219179246	219210532	+	chr1:clu_2268_+	Success	18.1667	3	6.3664e-08	2.50562e-06	1:219179246-219210532:+	ENSG00000143353	LYPLAL1	protein_coding	3	2	1
H-KD-vs-WT	chr1:219193251:219210532:clu:2268:+	-0.757198	0.578703	0.451392	-0.127311	1	219193251	219210532	+	chr1:clu_2268_+	Success	18.1667	3	6.3664e-08	2.50562e-06	1:219193251-219210532:+	ENSG00000143353	LYPLAL1	protein_coding	3	2	1
H-KD-vs-WT	chr1:222662332:222662888:clu:2274:+	1.09888	0.0310558	0.267611	0.236555	1	222662332	222662888	+	chr1:clu_2274_+	Success	17.6679	2	2.12282e-08	1.01448e-06	1:222662332-222662888:+	ENSG00000154305	MIA3	protein_coding	4	4	0
H-KD-vs-WT	chr1:222662332:222663998:clu:2274:+	-1.72312	0.920327	0.471763	-0.448564	1	222662332	222663998	+	chr1:clu_2274_+	Success	17.6679	2	2.12282e-08	1.01448e-06	1:222662332-222663998:+	ENSG00000154305	MIA3	protein_coding	4	4	0
H-KD-vs-WT	chr1:222663031:222663998:clu:2274:+	0.624244	0.048617	0.260626	0.212009	1	222663031	222663998	+	chr1:clu_2274_+	Success	17.6679	2	2.12282e-08	1.01448e-06	1:222663031-222663998:+	ENSG00000154305	MIA3	protein_coding	4	4	0
H-KD-vs-WT	chr1:225082739:225085544:clu:2292:+	0.531747	0.180288	0.389146	0.208858	1	225082739	225085544	+	chr1:clu_2292_+	Success	4.44897	1	0.00285494	0.0144493	1:225082739-225085544:+	ENSG00000185842	DNAH14	protein_coding	2	2	0
H-KD-vs-WT	chr1:225082739:225085710:clu:2292:+	-0.531747	0.819712	0.610854	-0.208858	1	225082739	225085710	+	chr1:clu_2292_+	Success	4.44897	1	0.00285494	0.0144493	1:225082739-225085710:+	ENSG00000185842	DNAH14	protein_coding	2	2	0
H-KD-vs-WT	chr1:229295910:229297482:clu:2307:+	-0.594546	0.946815	0.844254	-0.10256	1	229295910	229297482	+	chr1:clu_2307_+	Success	5.91585	1	0.000582308	0.00388835	1:229295910-229297482:+	ENSG00000168118	RAB4A	protein_coding	3	3	0
H-KD-vs-WT	chr1:229295910:229297520:clu:2307:+	0.594546	0.0531853	0.155746	0.10256	1	229295910	229297520	+	chr1:clu_2307_+	Success	5.91585	1	0.000582308	0.00388835	1:229295910-229297520:+	ENSG00000168118	RAB4A	protein_coding	3	3	0
H-KD-vs-WT	chr1:230997267:231000138:clu:2311:+	-1.54066	0.967948	0.819675	-0.148272	1	230997267	231000138	+	chr1:clu_2311_+	Success	15.4014	2	2.04772e-07	6.39712e-06	1:230997267-231000138:+	ENSG00000173409	ARV1	protein_coding	0	3	-3
H-KD-vs-WT	chr1:231542611:231561128:clu:2315:+	-4.6093	0.995302	0.861364	-0.133938	1	231542611	231561128	+	chr1:clu_2315_+	Success	17.9727	2	1.5651e-08	7.99829e-07	1:231542611-231561128:+	ENSG00000116918	TSNAX	protein_coding	0	3	-3
H-KD-vs-WT	chr1:231542611:231561128:clu:2315:+	-4.6093	0.995302	0.861364	-0.133938	1	231542611	231561128	+	chr1:clu_2315_+	Success	17.9727	2	1.5651e-08	7.99829e-07	1:231542611-231561128:+	ENSG00000270106	TSNAX-DISC1	protein_coding	0	3	-3
H-KD-vs-WT	chr1:235430804:235432946:clu:2324:+	-1.01618	0.0113996	0.154263	0.142864	1	235430804	235432946	+	chr1:clu_2324_+	Success	15.8651	2	1.28791e-07	4.51842e-06	1:235430804-235432946:+	ENSG00000116957	TBCE	protein_coding	3	3	0
H-KD-vs-WT	chr1:235430804:235434204:clu:2324:+	-3.86706	0.988586	0.773156	-0.21543	1	235430804	235434204	+	chr1:clu_2324_+	Success	15.8651	2	1.28791e-07	4.51842e-06	1:235430804-235434204:+	ENSG00000116957	TBCE	protein_coding	3	3	0
H-KD-vs-WT	chr1:235430804:235434204:clu:2324:+	-3.86706	0.988586	0.773156	-0.21543	1	235430804	235434204	+	chr1:clu_2324_+	Success	15.8651	2	1.28791e-07	4.51842e-06	1:235430804-235434204:+	ENSG00000229795	RPS21P1	processed_pseudogene	0	3	-3
H-KD-vs-WT	chr1:241849027:241850409:clu:2333:+	-0.524806	0.652185	0.461107	-0.191078	1	241849027	241850409	+	chr1:clu_2333_+	Success	7.81318	2	0.000404372	0.00287153	1:241849027-241850409:+	ENSG00000174371	EXO1	protein_coding	1	3	-2
H-KD-vs-WT	chr1:1257310:1263346:clu:3218:-	-0.583419	0.88289	0.758589	-0.124301	1	1257310	1263346	-	chr1:clu_3218_-	Success	12.7112	2	3.0172e-06	5.81155e-05	1:1257310-1263346:-	ENSG00000160087	UBE2J2	protein_coding	0	3	-3
H-KD-vs-WT	chr1:1300692:1301988:clu:3221:-	-0.565304	0.931279	0.813951	-0.117328	1	1300692	1301988	-	chr1:clu_3221_-	Success	3.88333	1	0.00532194	0.0236201	1:1300692-1301988:-	ENSG00000131584	ACAP3	protein_coding	3	3	0
H-KD-vs-WT	chr1:1300930:1301988:clu:3221:-	0.565304	0.0687214	0.186049	0.117328	1	1300930	1301988	-	chr1:clu_3221_-	Success	3.88333	1	0.00532194	0.0236201	1:1300930-1301988:-	ENSG00000131584	ACAP3	protein_coding	3	3	0
H-KD-vs-WT	chr1:1402256:1405809:clu:3227:-	-0.80353	0.943236	0.829441	-0.113795	1	1402256	1405809	-	chr1:clu_3227_-	Success	30.1674	4	2.46686e-12	3.63492e-10	1:1402256-1405809:-	ENSG00000242485	MRPL20	protein_coding	0	2	-2
H-KD-vs-WT	chr1:1402256:1405809:clu:3227:-	-0.80353	0.943236	0.829441	-0.113795	1	1402256	1405809	-	chr1:clu_3227_-	Success	30.1674	4	2.46686e-12	3.63492e-10	1:1402256-1405809:-	ENSG00000264293	RN7SL657P	misc_RNA	0	2	-2
H-KD-vs-WT	chr1:1716478:1719328:clu:3230:-	-0.651716	0.786353	0.499912	-0.286441	1	1716478	1719328	-	chr1:clu_3230_-	Success	5.04988	1	0.00148288	0.00844728	1:1716478-1719328:-	ENSG00000008128	CDK11A	protein_coding	4	4	0
H-KD-vs-WT	chr1:1716478:1719328:clu:3230:-	-0.651716	0.786353	0.499912	-0.286441	1	1716478	1719328	-	chr1:clu_3230_-	Success	5.04988	1	0.00148288	0.00844728	1:1716478-1719328:-	ENSG00000268575	AL031282.2	processed_transcript	4	4	0
H-KD-vs-WT	chr1:1716478:1719358:clu:3230:-	0.651716	0.213647	0.500088	0.286441	1	1716478	1719358	-	chr1:clu_3230_-	Success	5.04988	1	0.00148288	0.00844728	1:1716478-1719358:-	ENSG00000008128	CDK11A	protein_coding	4	4	0
H-KD-vs-WT	chr1:1716478:1719358:clu:3230:-	0.651716	0.213647	0.500088	0.286441	1	1716478	1719358	-	chr1:clu_3230_-	Success	5.04988	1	0.00148288	0.00844728	1:1716478-1719358:-	ENSG00000268575	AL031282.2	processed_transcript	4	4	0
H-KD-vs-WT	chr1:1756608:1756779:clu:3235:-	1.37175	0.0107618	0.11474	0.103979	1	1756608	1756779	-	chr1:clu_3235_-	Success	15.5227	2	1.81371e-07	5.83092e-06	1:1756608-1756779:-	ENSG00000008130	NADK	protein_coding	1	3	-2
H-KD-vs-WT	chr1:1756608:1757181:clu:3235:-	-1.22166	0.926047	0.738177	-0.187871	1	1756608	1757181	-	chr1:clu_3235_-	Success	15.5227	2	1.81371e-07	5.83092e-06	1:1756608-1757181:-	ENSG00000008130	NADK	protein_coding	1	3	-2
H-KD-vs-WT	chr1:2406895:2408456:clu:3242:-	1.10655	0.02949	0.137773	0.108283	1	2406895	2408456	-	chr1:clu_3242_-	Success	4.76088	2	0.00855807	0.0341127	1:2406895-2408456:-	ENSG00000157911	PEX10	protein_coding	3	2	1
H-KD-vs-WT	chr1:2510748:2511338:clu:3243:-	0.777798	0.100118	0.345174	0.245056	1	2510748	2511338	-	chr1:clu_3243_-	Success	4.52126	1	0.00263771	0.0136084	1:2510748-2511338:-	ENSG00000157881	PANK4	protein_coding	4	4	0
H-KD-vs-WT	chr1:2510782:2511338:clu:3243:-	-0.777798	0.899882	0.654826	-0.245056	1	2510782	2511338	-	chr1:clu_3243_-	Success	4.52126	1	0.00263771	0.0136084	1:2510782-2511338:-	ENSG00000157881	PANK4	protein_coding	4	4	0
H-KD-vs-WT	chr1:9736042:9741094:clu:3257:-	0.61359	0.169147	0.337533	0.168386	1	9736042	9741094	-	chr1:clu_3257_-	Success	12.74	2	2.93147e-06	5.69607e-05	1:9736042-9741094:-	ENSG00000171603	CLSTN1	protein_coding	2	2	0
H-KD-vs-WT	chr1:16619103:16625775:clu:3274:-	-1.28616	0.320791	0.109033	-0.211759	1	16619103	16625775	-	chr1:clu_3274_-	Success	18.0147	4	2.85362e-07	8.46607e-06	1:16619103-16625775:-	ENSG00000215908	CROCCP2	transcribed_unprocessed_pseudogene	3	4	-1
H-KD-vs-WT	chr1:16620038:16625775:clu:3274:-	1.95965	0.0184633	0.161168	0.142705	1	16620038	16625775	-	chr1:clu_3274_-	Success	18.0147	4	2.85362e-07	8.46607e-06	1:16620038-16625775:-	ENSG00000215908	CROCCP2	transcribed_unprocessed_pseudogene	3	4	-1
H-KD-vs-WT	chr1:19307101:19308158:clu:3289:-	2.62657	0.00607969	0.140217	0.134138	1	19307101	19308158	-	chr1:clu_3289_-	Success	19.6299	4	6.15633e-08	2.44072e-06	1:19307101-19308158:-	ENSG00000053371	AKR7A2	protein_coding	3	0	3
H-KD-vs-WT	chr1:23814338:23816675:clu:3308:-	0.468112	0.497858	0.622905	0.125048	1	23814338	23816675	-	chr1:clu_3308_-	Success	5.13	2	0.00591657	0.0257804	1:23814338-23816675:-	ENSG00000117305	HMGCL	protein_coding	1	0	1
H-KD-vs-WT	chr1:25243633:25244454:clu:3310:-	1.86711	0.0369802	0.34543	0.30845	1	25243633	25244454	-	chr1:clu_3310_-	Success	14.4526	2	5.28803e-07	1.41671e-05	1:25243633-25244454:-	ENSG00000117616	RSRP1	protein_coding	4	4	0
H-KD-vs-WT	chr1:25243633:25245150:clu:3310:-	-1.75112	0.563814	0.141303	-0.422511	1	25243633	25245150	-	chr1:clu_3310_-	Success	14.4526	2	5.28803e-07	1.41671e-05	1:25243633-25245150:-	ENSG00000117616	RSRP1	protein_coding	4	4	0
H-KD-vs-WT	chr1:25244498:25245150:clu:3310:-	-0.115983	0.399206	0.513267	0.114062	1	25244498	25245150	-	chr1:clu_3310_-	Success	14.4526	2	5.28803e-07	1.41671e-05	1:25244498-25245150:-	ENSG00000117616	RSRP1	protein_coding	4	4	0
H-KD-vs-WT	chr1:29202045:29206762:clu:3319:-	0.872551	0.0495296	0.162067	0.112538	1	29202045	29206762	-	chr1:clu_3319_-	Success	6.56406	2	0.00141015	0.00811661	1:29202045-29206762:-	ENSG00000116353	MECR	protein_coding	3	4	-1
H-KD-vs-WT	chr1:29203233:29206762:clu:3319:-	-0.576769	0.517434	0.397424	-0.12001	1	29203233	29206762	-	chr1:clu_3319_-	Success	6.56406	2	0.00141015	0.00811661	1:29203233-29206762:-	ENSG00000116353	MECR	protein_coding	3	4	-1
H-KD-vs-WT	chr1:31736390:31737429:clu:3329:-	1.98921	0.0406095	0.453466	0.412857	1	31736390	31737429	-	chr1:clu_3329_-	Success	12.2264	2	4.89944e-06	8.6632e-05	1:31736390-31737429:-	ENSG00000121753	ADGRB2	protein_coding	3	3	0
H-KD-vs-WT	chr1:31736723:31737429:clu:3329:-	-1.34134	0.550873	0.220053	-0.33082	1	31736723	31737429	-	chr1:clu_3329_-	Success	12.2264	2	4.89944e-06	8.6632e-05	1:31736723-31737429:-	ENSG00000121753	ADGRB2	protein_coding	3	3	0
H-KD-vs-WT	chr1:32634072:32634768:clu:3333:-	-0.700559	0.239434	0.137556	-0.101878	1	32634072	32634768	-	chr1:clu_3333_-	Success	42.8561	12	3.32007e-13	6.52283e-11	1:32634072-32634768:-	ENSG00000176261	ZBTB8OS	protein_coding	2	2	0
H-KD-vs-WT	chr1:35178036:35187001:clu:3343:-	1.1334	0.0502712	0.216946	0.166675	1	35178036	35187001	-	chr1:clu_3343_-	Success	30.2436	3	4.62541e-13	8.88984e-11	1:35178036-35187001:-	ENSG00000116560	SFPQ	protein_coding	3	4	-1
H-KD-vs-WT	chr1:35184593:35187001:clu:3343:-	-0.52607	0.92598	0.760214	-0.165766	1	35184593	35187001	-	chr1:clu_3343_-	Success	30.2436	3	4.62541e-13	8.88984e-11	1:35184593-35187001:-	ENSG00000116560	SFPQ	protein_coding	3	4	-1
H-KD-vs-WT	chr1:37495918:37501804:clu:3351:-	-0.339811	0.612872	0.480807	-0.132065	1	37495918	37501804	-	chr1:clu_3351_-	Success	7.58769	3	0.00167275	0.00929528	1:37495918-37501804:-	ENSG00000163875	MEAF6	protein_coding	1	3	-2
H-KD-vs-WT	chr1:37495918:37501804:clu:3351:-	-0.339811	0.612872	0.480807	-0.132065	1	37495918	37501804	-	chr1:clu_3351_-	Success	7.58769	3	0.00167275	0.00929528	1:37495918-37501804:-	ENSG00000263675	MIR5581	miRNA	0	3	-3
H-KD-vs-WT	chr1:39847660:39847986:clu:3367:-	-0.842728	0.490636	0.35172	-0.138916	1	39847660	39847986	-	chr1:clu_3367_-	Success	13.5727	3	5.48801e-06	9.5823e-05	1:39847660-39847986:-	ENSG00000043514	TRIT1	protein_coding	2	3	-1
H-KD-vs-WT	chr1:39848097:39850119:clu:3368:-	-0.805744	0.899031	0.639919	-0.259112	1	39848097	39850119	-	chr1:clu_3368_-	Success	7.96559	1	6.5688e-05	0.000661443	1:39848097-39850119:-	ENSG00000043514	TRIT1	protein_coding	2	3	-1
H-KD-vs-WT	chr1:39848097:39850123:clu:3368:-	0.805744	0.100969	0.360081	0.259112	1	39848097	39850123	-	chr1:clu_3368_-	Success	7.96559	1	6.5688e-05	0.000661443	1:39848097-39850123:-	ENSG00000043514	TRIT1	protein_coding	2	3	-1
H-KD-vs-WT	chr1:41037541:41041311:clu:3372:-	1.52538	0.00409063	0.110808	0.106717	1	41037541	41041311	-	chr1:clu_3372_-	Success	14.1312	2	7.29261e-07	1.84211e-05	1:41037541-41041311:-	ENSG00000010803	SCMH1	protein_coding	3	3	0
H-KD-vs-WT	chr1:41037541:41046407:clu:3372:-	-2.07798	0.979646	0.722655	-0.256991	1	41037541	41046407	-	chr1:clu_3372_-	Success	14.1312	2	7.29261e-07	1.84211e-05	1:41037541-41046407:-	ENSG00000010803	SCMH1	protein_coding	3	3	0
H-KD-vs-WT	chr1:41037541:41046418:clu:3372:-	0.552596	0.0162632	0.166537	0.150274	1	41037541	41046418	-	chr1:clu_3372_-	Success	14.1312	2	7.29261e-07	1.84211e-05	1:41037541-41046418:-	ENSG00000010803	SCMH1	protein_coding	3	3	0
H-KD-vs-WT	chr1:43365623:43367915:clu:3378:-	-1.86911	0.997258	0.896435	-0.100823	1	43365623	43367915	-	chr1:clu_3378_-	Success	7.10311	1	0.000163828	0.00139136	1:43365623-43367915:-	ENSG00000066322	ELOVL1	protein_coding	3	3	0
H-KD-vs-WT	chr1:43365623:43385046:clu:3378:-	1.86911	0.00274165	0.103565	0.100823	1	43365623	43385046	-	chr1:clu_3378_-	Success	7.10311	1	0.000163828	0.00139136	1:43365623-43385046:-	ENSG00000066322	ELOVL1	protein_coding	3	3	0
H-KD-vs-WT	chr1:43365623:43385046:clu:3378:-	1.86911	0.00274165	0.103565	0.100823	1	43365623	43385046	-	chr1:clu_3378_-	Success	7.10311	1	0.000163828	0.00139136	1:43365623-43385046:-	ENSG00000159479	MED8	protein_coding	3	0	3
H-KD-vs-WT	chr1:46665364:46668057:clu:3395:-	-2.04632	0.997494	0.869188	-0.128306	1	46665364	46668057	-	chr1:clu_3395_-	Success	9.97199	1	7.97444e-06	0.000128419	1:46665364-46668057:-	ENSG00000123472	ATPAF1	protein_coding	2	3	-1
H-KD-vs-WT	chr1:46665364:46668057:clu:3395:-	-2.04632	0.997494	0.869188	-0.128306	1	46665364	46668057	-	chr1:clu_3395_-	Success	9.97199	1	7.97444e-06	0.000128419	1:46665364-46668057:-	ENSG00000233647	NENFP1	processed_pseudogene	2	3	-1
H-KD-vs-WT	chr1:46665364:46678469:clu:3395:-	2.04632	0.00250631	0.130812	0.128306	1	46665364	46678469	-	chr1:clu_3395_-	Success	9.97199	1	7.97444e-06	0.000128419	1:46665364-46678469:-	ENSG00000123472	ATPAF1	protein_coding	2	3	-1
H-KD-vs-WT	chr1:46665364:46678469:clu:3395:-	2.04632	0.00250631	0.130812	0.128306	1	46665364	46678469	-	chr1:clu_3395_-	Success	9.97199	1	7.97444e-06	0.000128419	1:46665364-46678469:-	ENSG00000233647	NENFP1	processed_pseudogene	2	3	-1
H-KD-vs-WT	chr1:46665364:46678469:clu:3395:-	2.04632	0.00250631	0.130812	0.128306	1	46665364	46678469	-	chr1:clu_3395_-	Success	9.97199	1	7.97444e-06	0.000128419	1:46665364-46678469:-	ENSG00000159658	EFCAB14	protein_coding	2	0	2
H-KD-vs-WT	chr1:53852270:53855001:clu:3414:-	0.317606	0.33598	0.465478	0.129498	1	53852270	53855001	-	chr1:clu_3414_-	Success	7.54033	2	0.000531224	0.00361552	1:53852270-53855001:-	ENSG00000058799	YIPF1	protein_coding	1	3	-2
H-KD-vs-WT	chr1:53852270:53860056:clu:3414:-	-0.674782	0.455456	0.233907	-0.221549	1	53852270	53860056	-	chr1:clu_3414_-	Success	7.54033	2	0.000531224	0.00361552	1:53852270-53860056:-	ENSG00000058799	YIPF1	protein_coding	1	3	-2
H-KD-vs-WT	chr1:55104020:55105400:clu:3425:-	0.960061	0.0196544	0.149426	0.129772	1	55104020	55105400	-	chr1:clu_3425_-	Success	8.99202	2	0.000124399	0.0011177	1:55104020-55105400:-	ENSG00000162402	USP24	protein_coding	3	3	0
H-KD-vs-WT	chr1:55104020:55106146:clu:3425:-	-1.32563	0.953302	0.737112	-0.21619	1	55104020	55106146	-	chr1:clu_3425_-	Success	8.99202	2	0.000124399	0.0011177	1:55104020-55106146:-	ENSG00000162402	USP24	protein_coding	3	3	0
H-KD-vs-WT	chr1:55148570:55151912:clu:3426:-	0.3487	0.0278852	0.150673	0.122788	1	55148570	55151912	-	chr1:clu_3426_-	Success	12.7926	2	2.78134e-06	5.4523e-05	1:55148570-55151912:-	ENSG00000162402	USP24	protein_coding	3	3	0
H-KD-vs-WT	chr1:55148570:55153870:clu:3426:-	-1.63068	0.962599	0.718576	-0.244022	1	55148570	55153870	-	chr1:clu_3426_-	Success	12.7926	2	2.78134e-06	5.4523e-05	1:55148570-55153870:-	ENSG00000162402	USP24	protein_coding	3	3	0
H-KD-vs-WT	chr1:55151975:55153870:clu:3426:-	1.28198	0.00951624	0.130751	0.121235	1	55151975	55153870	-	chr1:clu_3426_-	Success	12.7926	2	2.78134e-06	5.4523e-05	1:55151975-55153870:-	ENSG00000162402	USP24	protein_coding	3	3	0
H-KD-vs-WT	chr1:61683546:61686792:clu:3431:-	0.288501	0.104728	0.214818	0.11009	1	61683546	61686792	-	chr1:clu_3431_-	Success	10.4152	2	2.99732e-05	0.000355695	1:61683546-61686792:-	ENSG00000162604	TM2D1	protein_coding	2	4	-2
H-KD-vs-WT	chr1:61683546:61694697:clu:3431:-	-0.661268	0.843249	0.669091	-0.174158	1	61683546	61694697	-	chr1:clu_3431_-	Success	10.4152	2	2.99732e-05	0.000355695	1:61683546-61694697:-	ENSG00000162604	TM2D1	protein_coding	2	4	-2
H-KD-vs-WT	chr1:61709437:61723713:clu:3432:-	-0.920024	0.818761	0.596671	-0.22209	1	61709437	61723713	-	chr1:clu_3432_-	Success	18.5584	4	1.70416e-07	5.58019e-06	1:61709437-61723713:-	ENSG00000162604	TM2D1	protein_coding	2	4	-2
H-KD-vs-WT	chr1:61709437:61724902:clu:3432:-	0.838895	0.0311002	0.131592	0.100492	1	61709437	61724902	-	chr1:clu_3432_-	Success	18.5584	4	1.70416e-07	5.58019e-06	1:61709437-61724902:-	ENSG00000162604	TM2D1	protein_coding	2	4	-2
H-KD-vs-WT	chr1:63446856:63447565:clu:3437:-	0.490771	0.22997	0.351194	0.121225	1	63446856	63447565	-	chr1:clu_3437_-	Success	19.6219	3	1.54103e-08	7.96738e-07	1:63446856-63447565:-	ENSG00000142856	ITGB3BP	protein_coding	1	3	-2
H-KD-vs-WT	chr1:63446856:63453918:clu:3437:-	-0.403777	0.511801	0.319507	-0.192294	1	63446856	63453918	-	chr1:clu_3437_-	Success	19.6219	3	1.54103e-08	7.96738e-07	1:63446856-63453918:-	ENSG00000142856	ITGB3BP	protein_coding	1	3	-2
H-KD-vs-WT	chr1:63447614:63453918:clu:3437:-	0.5641	0.175988	0.289206	0.113218	1	63447614	63453918	-	chr1:clu_3437_-	Success	19.6219	3	1.54103e-08	7.96738e-07	1:63447614-63453918:-	ENSG00000142856	ITGB3BP	protein_coding	1	3	-2
H-KD-vs-WT	chr1:70292549:70293504:clu:3447:-	0.277095	0.0541344	0.161712	0.107577	1	70292549	70293504	-	chr1:clu_3447_-	Success	11.4352	2	1.08079e-05	0.000162977	1:70292549-70293504:-	ENSG00000118454	ANKRD13C	protein_coding	3	4	-1
H-KD-vs-WT	chr1:70292549:70296130:clu:3447:-	-1.06943	0.92142	0.716044	-0.205376	1	70292549	70296130	-	chr1:clu_3447_-	Success	11.4352	2	1.08079e-05	0.000162977	1:70292549-70296130:-	ENSG00000118454	ANKRD13C	protein_coding	3	4	-1
H-KD-vs-WT	chr1:77947552:77949155:clu:3459:-	0.55625	0.00585648	0.115035	0.109178	1	77947552	77949155	-	chr1:clu_3459_-	Success	18.4677	2	9.54054e-09	5.33848e-07	1:77947552-77949155:-	ENSG00000162613	FUBP1	protein_coding	4	4	0
H-KD-vs-WT	chr1:77948774:77949155:clu:3459:-	-2.63041	0.993262	0.805949	-0.187312	1	77948774	77949155	-	chr1:clu_3459_-	Success	18.4677	2	9.54054e-09	5.33848e-07	1:77948774-77949155:-	ENSG00000162613	FUBP1	protein_coding	4	4	0
H-KD-vs-WT	chr1:85258722:85258935:clu:3467:-	0.382823	0.208626	0.344439	0.135813	1	85258722	85258935	-	chr1:clu_3467_-	Success	12.9736	2	2.32073e-06	4.71668e-05	1:85258722-85258935:-	ENSG00000162642	C1orf52	protein_coding	3	4	-1
H-KD-vs-WT	chr1:85258722:85259358:clu:3467:-	-0.608408	0.577511	0.353849	-0.223662	1	85258722	85259358	-	chr1:clu_3467_-	Success	12.9736	2	2.32073e-06	4.71668e-05	1:85258722-85259358:-	ENSG00000162642	C1orf52	protein_coding	3	4	-1
H-KD-vs-WT	chr1:86354859:86356444:clu:3468:-	0.940212	0.214448	0.427192	0.212744	1	86354859	86356444	-	chr1:clu_3468_-	Success	8.78094	2	0.000153633	0.00131974	1:86354859-86356444:-	ENSG00000122417	ODF2L	protein_coding	3	3	0
H-KD-vs-WT	chr1:86354859:86358787:clu:3468:-	-1.3713	0.36777	0.0726103	-0.295159	1	86354859	86358787	-	chr1:clu_3468_-	Success	8.78094	2	0.000153633	0.00131974	1:86354859-86358787:-	ENSG00000122417	ODF2L	protein_coding	3	3	0
H-KD-vs-WT	chr1:86354859:86358787:clu:3468:-	-1.3713	0.36777	0.0726103	-0.295159	1	86354859	86358787	-	chr1:clu_3468_-	Success	8.78094	2	0.000153633	0.00131974	1:86354859-86358787:-	ENSG00000278281	MIR7856	miRNA	2	3	-1
H-KD-vs-WT	chr1:92264638:92266419:clu:3478:-	-1.10995	0.984174	0.871047	-0.113127	1	92264638	92266419	-	chr1:clu_3478_-	Success	7.98165	1	6.45823e-05	0.00065254	1:92264638-92266419:-	ENSG00000174842	GLMN	protein_coding	1	1	0
H-KD-vs-WT	chr1:92264638:92266540:clu:3478:-	1.10995	0.0158261	0.128953	0.113127	1	92264638	92266540	-	chr1:clu_3478_-	Success	7.98165	1	6.45823e-05	0.00065254	1:92264638-92266540:-	ENSG00000174842	GLMN	protein_coding	1	1	0
H-KD-vs-WT	chr1:95027260:95041493:clu:3487:-	0.960612	0.0354954	0.200851	0.165355	1	95027260	95041493	-	chr1:clu_3487_-	Success	7.55519	1	0.000101404	0.000942731	1:95027260-95041493:-	ENSG00000172339	ALG14	protein_coding	4	4	0
H-KD-vs-WT	chr1:95027260:95064866:clu:3487:-	-0.960612	0.964505	0.799149	-0.165355	1	95027260	95064866	-	chr1:clu_3487_-	Success	7.55519	1	0.000101404	0.000942731	1:95027260-95064866:-	ENSG00000172339	ALG14	protein_coding	4	4	0
H-KD-vs-WT	chr1:111119959:111120516:clu:3499:-	-1.34727	0.9067	0.396387	-0.510313	1	111119959	111120516	-	chr1:clu_3499_-	Success	11.8584	1	1.11608e-06	2.61731e-05	1:111119959-111120516:-	ENSG00000156171	DRAM2	protein_coding	4	4	0
H-KD-vs-WT	chr1:111119959:111120532:clu:3499:-	1.34727	0.0933	0.603613	0.510313	1	111119959	111120532	-	chr1:clu_3499_-	Success	11.8584	1	1.11608e-06	2.61731e-05	1:111119959-111120532:-	ENSG00000156171	DRAM2	protein_coding	4	4	0
H-KD-vs-WT	chr1:111443394:111443867:clu:3505:-	-2.2881	0.995157	0.872166	-0.122991	1	111443394	111443867	-	chr1:clu_3505_-	Success	15.478	2	1.89661e-07	6.03164e-06	1:111443394-111443867:-	ENSG00000116455	WDR77	protein_coding	1	2	-1
H-KD-vs-WT	chr1:112582472:112591525:clu:3508:-	0.709344	0.084347	0.211027	0.12668	1	112582472	112591525	-	chr1:clu_3508_-	Success	4.34082	2	0.0130258	0.0479693	1:112582472-112591525:-	ENSG00000007341	ST7L	protein_coding	3	3	0
H-KD-vs-WT	chr1:112584126:112591525:clu:3508:-	-0.485265	0.494451	0.374611	-0.11984	1	112584126	112591525	-	chr1:clu_3508_-	Success	4.34082	2	0.0130258	0.0479693	1:112584126-112591525:-	ENSG00000007341	ST7L	protein_coding	3	3	0
H-KD-vs-WT	chr1:144955601:144995008:clu:3525:-	-0.529378	0.346081	0.193036	-0.153045	1	144955601	144995008	-	chr1:clu_3525_-	Success	4.76721	2	0.00850407	0.0339671	1:144955601-144995008:-	ENSG00000196369	SRGAP2B	protein_coding	2	2	0
H-KD-vs-WT	chr1:144960398:144995008:clu:3525:-	0.333008	0.315911	0.417402	0.101491	1	144960398	144995008	-	chr1:clu_3525_-	Success	4.76721	2	0.00850407	0.0339671	1:144960398-144995008:-	ENSG00000196369	SRGAP2B	protein_coding	2	2	0
H-KD-vs-WT	chr1:147650238:147652449:clu:3531:-	-1.37939	0.972516	0.691574	-0.280941	1	147650238	147652449	-	chr1:clu_3531_-	Success	5.66314	1	0.000764178	0.00490249	1:147650238-147652449:-	ENSG00000162836	ACP6	protein_coding	3	3	0
H-KD-vs-WT	chr1:147650238:147652592:clu:3531:-	1.37939	0.0274844	0.308426	0.280941	1	147650238	147652592	-	chr1:clu_3531_-	Success	5.66314	1	0.000764178	0.00490249	1:147650238-147652592:-	ENSG00000162836	ACP6	protein_coding	3	3	0
H-KD-vs-WT	chr1:147652549:147654194:clu:3532:-	-1.39141	0.973408	0.693682	-0.279726	1	147652549	147654194	-	chr1:clu_3532_-	Success	7.70847	1	8.62117e-05	0.000829435	1:147652549-147654194:-	ENSG00000162836	ACP6	protein_coding	3	3	0
H-KD-vs-WT	chr1:147652647:147654194:clu:3532:-	1.39141	0.0265915	0.306318	0.279726	1	147652647	147654194	-	chr1:clu_3532_-	Success	7.70847	1	8.62117e-05	0.000829435	1:147652647-147654194:-	ENSG00000162836	ACP6	protein_coding	3	3	0
H-KD-vs-WT	chr1:149082430:149090205:clu:3533:-	1.00012	0.111706	0.356104	0.244398	1	149082430	149090205	-	chr1:clu_3533_-	Success	10.1325	2	3.97654e-05	0.000442222	1:149082430-149090205:-	ENSG00000269713	NBPF9	protein_coding	2	2	0
H-KD-vs-WT	chr1:149082430:149090753:clu:3533:-	-0.992144	0.534592	0.232432	-0.30216	1	149082430	149090753	-	chr1:clu_3533_-	Success	10.1325	2	3.97654e-05	0.000442222	1:149082430-149090753:-	ENSG00000269713	NBPF9	protein_coding	2	2	0
H-KD-vs-WT	chr1:151307801:151315573:clu:3547:-	-0.787297	0.940208	0.826406	-0.113803	1	151307801	151315573	-	chr1:clu_3547_-	Success	6.14522	2	0.0021437	0.0114172	1:151307801-151315573:-	ENSG00000143393	PI4KB	protein_coding	0	1	-1
H-KD-vs-WT	chr1:151344536:151344728:clu:3549:-	-1.05485	0.979051	0.850024	-0.129027	1	151344536	151344728	-	chr1:clu_3549_-	Success	7.73011	1	8.426e-05	0.00081237	1:151344536-151344728:-	ENSG00000143390	RFX5	protein_coding	1	1	0
H-KD-vs-WT	chr1:151344604:151344728:clu:3549:-	1.05485	0.0209491	0.149976	0.129027	1	151344604	151344728	-	chr1:clu_3549_-	Success	7.73011	1	8.426e-05	0.00081237	1:151344604-151344728:-	ENSG00000143390	RFX5	protein_coding	1	1	0
H-KD-vs-WT	chr1:151368319:151369004:clu:3553:-	-0.519044	0.434743	0.27948	-0.155264	1	151368319	151369004	-	chr1:clu_3553_-	Success	5.27784	2	0.00510347	0.02295	1:151368319-151369004:-	ENSG00000143416	SELENBP1	protein_coding	1	3	-2
H-KD-vs-WT	chr1:151369554:151369713:clu:3553:-	0.120567	0.484212	0.590109	0.105897	1	151369554	151369713	-	chr1:clu_3553_-	Success	5.27784	2	0.00510347	0.02295	1:151369554-151369713:-	ENSG00000143416	SELENBP1	protein_coding	1	3	-2
H-KD-vs-WT	chr1:151783049:151790380:clu:3557:-	0.656493	0.296934	0.530667	0.233732	1	151783049	151790380	-	chr1:clu_3557_-	Success	4.72102	2	0.00890607	0.035214	1:151783049-151790380:-	ENSG00000182134	TDRKH	protein_coding	2	2	0
H-KD-vs-WT	chr1:151783049:151790399:clu:3557:-	-0.328104	0.303063	0.202343	-0.10072	1	151783049	151790399	-	chr1:clu_3557_-	Success	4.72102	2	0.00890607	0.035214	1:151783049-151790399:-	ENSG00000182134	TDRKH	protein_coding	2	2	0
H-KD-vs-WT	chr1:151783049:151790405:clu:3557:-	-0.328389	0.400002	0.26699	-0.133013	1	151783049	151790405	-	chr1:clu_3557_-	Success	4.72102	2	0.00890607	0.035214	1:151783049-151790405:-	ENSG00000182134	TDRKH	protein_coding	2	2	0
H-KD-vs-WT	chr1:151889373:151889983:clu:3558:-	0.366946	0.210241	0.356488	0.146247	1	151889373	151889983	-	chr1:clu_3558_-	Success	8.88449	2	0.000138521	0.00122563	1:151889373-151889983:-	ENSG00000159445	THEM4	protein_coding	3	3	0
H-KD-vs-WT	chr1:151889373:151895008:clu:3558:-	-0.632026	0.623968	0.38962	-0.234348	1	151889373	151895008	-	chr1:clu_3558_-	Success	8.88449	2	0.000138521	0.00122563	1:151889373-151895008:-	ENSG00000159445	THEM4	protein_coding	3	3	0
H-KD-vs-WT	chr1:153949384:153952018:clu:3560:-	1.60141	0.0219902	0.19896	0.17697	1	153949384	153952018	-	chr1:clu_3560_-	Success	9.86873	2	5.17687e-05	0.000542926	1:153949384-153952018:-	ENSG00000160741	CRTC2	protein_coding	2	0	2
H-KD-vs-WT	chr1:155263400:155263950:clu:3576:-	-0.610793	0.875456	0.674476	-0.20098	1	155263400	155263950	-	chr1:clu_3576_-	Success	4.16007	1	0.00392077	0.0186664	1:155263400-155263950:-	ENSG00000176444	CLK2	protein_coding	4	4	0
H-KD-vs-WT	chr1:155263708:155263950:clu:3576:-	0.610793	0.124544	0.325524	0.20098	1	155263708	155263950	-	chr1:clu_3576_-	Success	4.16007	1	0.00392077	0.0186664	1:155263708-155263950:-	ENSG00000176444	CLK2	protein_coding	4	4	0
H-KD-vs-WT	chr1:155268359:155269488:clu:3577:-	0.861071	0.0834102	0.22291	0.1395	1	155268359	155269488	-	chr1:clu_3577_-	Success	8.2329	3	0.000909989	0.0056339	1:155268359-155269488:-	ENSG00000176444	CLK2	protein_coding	4	4	0
H-KD-vs-WT	chr1:155916709:155917499:clu:3582:-	0.837388	0.169018	0.520532	0.351514	1	155916709	155917499	-	chr1:clu_3582_-	Success	8.92091	1	2.40048e-05	0.000300604	1:155916709-155917499:-	ENSG00000132680	KIAA0907	protein_coding	4	4	0
H-KD-vs-WT	chr1:155916737:155917499:clu:3582:-	-0.837388	0.830982	0.479468	-0.351514	1	155916737	155917499	-	chr1:clu_3582_-	Success	8.92091	1	2.40048e-05	0.000300604	1:155916737-155917499:-	ENSG00000132680	KIAA0907	protein_coding	4	4	0
H-KD-vs-WT	chr1:156042236:156042774:clu:3589:-	-0.956542	0.966108	0.807993	-0.158115	1	156042236	156042774	-	chr1:clu_3589_-	Success	5.60122	1	0.000816896	0.00516824	1:156042236-156042774:-	ENSG00000160803	UBQLN4	protein_coding	3	3	0
H-KD-vs-WT	chr1:156042377:156042774:clu:3589:-	0.956542	0.0338916	0.192007	0.158115	1	156042377	156042774	-	chr1:clu_3589_-	Success	5.60122	1	0.000816896	0.00516824	1:156042377-156042774:-	ENSG00000160803	UBQLN4	protein_coding	3	3	0
H-KD-vs-WT	chr1:156273450:156274597:clu:3593:-	-1.56425	0.982026	0.848166	-0.133859	1	156273450	156274597	-	chr1:clu_3593_-	Success	11.0104	2	1.65282e-05	0.000225809	1:156273450-156274597:-	ENSG00000198952	SMG5	protein_coding	0	1	-1
H-KD-vs-WT	chr1:161176074:161176434:clu:3612:-	0.202058	0.470593	0.571103	0.10051	1	161176074	161176434	-	chr1:clu_3612_-	Success	3.682	1	0.00665428	0.0281405	1:161176074-161176434:-	ENSG00000158850	B4GALT3	protein_coding	1	1	0
H-KD-vs-WT	chr1:161176095:161176434:clu:3612:-	-0.202058	0.529407	0.428897	-0.10051	1	161176095	161176434	-	chr1:clu_3612_-	Success	3.682	1	0.00665428	0.0281405	1:161176095-161176434:-	ENSG00000158850	B4GALT3	protein_coding	1	1	0
H-KD-vs-WT	chr1:179131481:179133312:clu:3626:-	0.365243	0.277865	0.410384	0.132519	1	179131481	179133312	-	chr1:clu_3626_-	Success	6.93381	2	0.000974282	0.00596511	1:179131481-179133312:-	ENSG00000143322	ABL2	protein_coding	1	1	0
H-KD-vs-WT	chr1:179131481:179229241:clu:3626:-	-0.724312	0.484379	0.240632	-0.243747	1	179131481	179229241	-	chr1:clu_3626_-	Success	6.93381	2	0.000974282	0.00596511	1:179131481-179229241:-	ENSG00000143322	ABL2	protein_coding	1	1	0
H-KD-vs-WT	chr1:179133374:179229241:clu:3626:-	0.359069	0.237756	0.348984	0.111228	1	179133374	179229241	-	chr1:clu_3626_-	Success	6.93381	2	0.000974282	0.00596511	1:179133374-179229241:-	ENSG00000143322	ABL2	protein_coding	1	1	0
H-KD-vs-WT	chr1:202945169:202946439:clu:3643:-	-1.28136	0.986731	0.85148	-0.135251	1	202945169	202946439	-	chr1:clu_3643_-	Success	10.4815	1	4.6824e-06	8.33133e-05	1:202945169-202946439:-	ENSG00000159346	ADIPOR1	protein_coding	3	3	0
H-KD-vs-WT	chr1:202945195:202946439:clu:3643:-	1.28136	0.0132688	0.14852	0.135251	1	202945195	202946439	-	chr1:clu_3643_-	Success	10.4815	1	4.6824e-06	8.33133e-05	1:202945195-202946439:-	ENSG00000159346	ADIPOR1	protein_coding	3	3	0
H-KD-vs-WT	chr1:213000383:213000786:clu:3656:-	-0.501167	0.470156	0.358134	-0.112022	1	213000383	213000786	-	chr1:clu_3656_-	Success	15.6101	2	1.66201e-07	5.46241e-06	1:213000383-213000786:-	ENSG00000174606	ANGEL2	protein_coding	4	3	1
H-KD-vs-WT	chr1:213000383:213005033:clu:3656:-	1.00233	0.0894357	0.306391	0.216956	1	213000383	213005033	-	chr1:clu_3656_-	Success	15.6101	2	1.66201e-07	5.46241e-06	1:213000383-213005033:-	ENSG00000174606	ANGEL2	protein_coding	4	3	1
H-KD-vs-WT	chr1:213000912:213005033:clu:3656:-	-0.501166	0.440408	0.335474	-0.104934	1	213000912	213005033	-	chr1:clu_3656_-	Success	15.6101	2	1.66201e-07	5.46241e-06	1:213000912-213005033:-	ENSG00000174606	ANGEL2	protein_coding	4	3	1
H-KD-vs-WT	chr1:217514889:217610321:clu:3658:-	-0.318724	0.385142	0.248762	-0.13638	1	217514889	217610321	-	chr1:clu_3658_-	Success	3.60536	1	0.00724698	0.030066	1:217514889-217610321:-	ENSG00000092978	GPATCH2	protein_coding	2	2	0
H-KD-vs-WT	chr1:217610192:217610321:clu:3658:-	0.318724	0.614858	0.751238	0.13638	1	217610192	217610321	-	chr1:clu_3658_-	Success	3.60536	1	0.00724698	0.030066	1:217610192-217610321:-	ENSG00000092978	GPATCH2	protein_coding	2	2	0
H-KD-vs-WT	chr1:225501070:225504991:clu:3673:-	-0.567306	0.326938	0.114447	-0.212491	1	225501070	225504991	-	chr1:clu_3673_-	Success	23.6272	2	5.48071e-11	5.6343e-09	1:225501070-225504991:-	ENSG00000154380	ENAH	protein_coding	4	3	1
H-KD-vs-WT	chr1:225501070:225507951:clu:3673:-	1.13461	0.414025	0.794875	0.38085	1	225501070	225507951	-	chr1:clu_3673_-	Success	23.6272	2	5.48071e-11	5.6343e-09	1:225501070-225507951:-	ENSG00000154380	ENAH	protein_coding	4	3	1
H-KD-vs-WT	chr1:225505053:225507951:clu:3673:-	-0.567306	0.259037	0.0906778	-0.168359	1	225505053	225507951	-	chr1:clu_3673_-	Success	23.6272	2	5.48071e-11	5.6343e-09	1:225505053-225507951:-	ENSG00000154380	ENAH	protein_coding	4	3	1
H-KD-vs-WT	chr1:227048010:227069777:clu:3680:-	-0.486461	0.806382	0.665453	-0.140929	1	227048010	227069777	-	chr1:clu_3680_-	Success	4.87929	2	0.00760242	0.031291	1:227048010-227069777:-	ENSG00000143776	CDC42BPA	protein_coding	0	1	-1
H-KD-vs-WT	chr1:234393837:234398382:clu:3706:-	-2.07519	0.614751	0.471474	-0.143277	1	234393837	234398382	-	chr1:clu_3706_-	Success	35.4772	4	1.42719e-14	4.35095e-12	1:234393837-234398382:-	ENSG00000059588	TARBP1	protein_coding	2	3	-1
H-KD-vs-WT	chr1:234398553:234401181:clu:3706:-	-2.2222	0.371616	0.246039	-0.125577	1	234398553	234401181	-	chr1:clu_3706_-	Success	35.4772	4	1.42719e-14	4.35095e-12	1:234398553-234401181:-	ENSG00000059588	TARBP1	protein_coding	2	3	-1
H-KD-vs-WT	chr1:234400948:234401181:clu:3706:-	1.11878	0.00610029	0.114086	0.107985	1	234400948	234401181	-	chr1:clu_3706_-	Success	35.4772	4	1.42719e-14	4.35095e-12	1:234400948-234401181:-	ENSG00000059588	TARBP1	protein_coding	2	3	-1
H-KD-vs-WT	chr1:247157217:247159006:clu:3732:-	-0.483416	0.676563	0.56426	-0.112303	1	247157217	247159006	-	chr1:clu_3732_-	Success	6.15447	2	0.00212398	0.0113326	1:247157217-247159006:-	ENSG00000196418	ZNF124	protein_coding	0	1	-1
H-KD-vs-WT	chr10:119104197:119104764:clu:1003:+	-0.331931	0.455238	0.340044	-0.115194	10	119104197	119104764	+	chr10:clu_1003_+	Success	4.97515	2	0.00690749	0.0290391	10:119104197-119104764:+	ENSG00000119979	FAM45A	protein_coding	3	2	1
H-KD-vs-WT	chr10:119104197:119107948:clu:1003:+	0.353442	0.226377	0.335569	0.109192	10	119104197	119107948	+	chr10:clu_1003_+	Success	4.97515	2	0.00690749	0.0290391	10:119104197-119107948:+	ENSG00000119979	FAM45A	protein_coding	3	2	1
H-KD-vs-WT	chr10:122954568:122983272:clu:1011:+	-0.777096	0.294828	0.135929	-0.158899	10	122954568	122983272	+	chr10:clu_1011_+	Success	20.7731	3	5.00774e-09	3.11785e-07	10:122954568-122983272:+	ENSG00000179988	PSTK	protein_coding	4	4	0
H-KD-vs-WT	chr10:122980695:122983272:clu:1011:+	1.64814	0.0936243	0.487976	0.394352	10	122980695	122983272	+	chr10:clu_1011_+	Success	20.7731	3	5.00774e-09	3.11785e-07	10:122980695-122983272:+	ENSG00000179988	PSTK	protein_coding	4	4	0
H-KD-vs-WT	chr10:122983024:122983272:clu:1011:+	-0.777572	0.403209	0.185809	-0.2174	10	122983024	122983272	+	chr10:clu_1011_+	Success	20.7731	3	5.00774e-09	3.11785e-07	10:122983024-122983272:+	ENSG00000179988	PSTK	protein_coding	4	4	0
H-KD-vs-WT	chr10:122986962:122990174:clu:1012:+	0.466353	0.585892	0.731997	0.146105	10	122986962	122990174	+	chr10:clu_1012_+	Success	4.30412	2	0.0135128	0.0494278	10:122986962-122990174:+	ENSG00000179988	PSTK	protein_coding	4	4	0
H-KD-vs-WT	chr10:125730399:125731865:clu:1017:+	0.774637	0.0414734	0.169233	0.12776	10	125730399	125731865	+	chr10:clu_1017_+	Success	5.33868	1	0.00108454	0.00652718	10:125730399-125731865:+	ENSG00000107938	EDRF1	protein_coding	4	4	0
H-KD-vs-WT	chr10:125730399:125733404:clu:1017:+	-0.774637	0.958527	0.830767	-0.12776	10	125730399	125733404	+	chr10:clu_1017_+	Success	5.33868	1	0.00108454	0.00652718	10:125730399-125733404:+	ENSG00000107938	EDRF1	protein_coding	4	4	0
H-KD-vs-WT	chr10:5888067:5889041:clu:4718:-	-0.8136	0.880173	0.590703	-0.28947	10	5888067	5889041	-	chr10:clu_4718_-	Success	5.07384	1	0.00144483	0.00827848	10:5888067-5889041:-	ENSG00000134461	ANKRD16	protein_coding	4	4	0
H-KD-vs-WT	chr10:5888241:5889041:clu:4718:-	0.8136	0.119827	0.409297	0.28947	10	5888241	5889041	-	chr10:clu_4718_-	Success	5.07384	1	0.00144483	0.00827848	10:5888241-5889041:-	ENSG00000134461	ANKRD16	protein_coding	4	4	0
H-KD-vs-WT	chr10:15135418:15141422:clu:4730:-	-0.456533	0.815486	0.687642	-0.127844	10	15135418	15141422	-	chr10:clu_4730_-	Success	4.82127	2	0.00805653	0.0326407	10:15135418-15141422:-	ENSG00000152465	NMT2	protein_coding	0	4	-4
H-KD-vs-WT	chr10:15837318:15841426:clu:4732:-	0.766348	0.101275	0.262383	0.161108	10	15837318	15841426	-	chr10:clu_4732_-	Success	12.4062	2	4.09325e-06	7.50798e-05	10:15837318-15841426:-	ENSG00000148481	MINDY3	protein_coding	3	1	2
H-KD-vs-WT	chr10:17594383:17599172:clu:4735:-	1.98355	0.0313323	0.63084	0.599508	10	17594383	17599172	-	chr10:clu_4735_-	Success	7.6445	1	9.22521e-05	0.000876048	10:17594383-17599172:-	ENSG00000165996	HACD1	protein_coding	3	3	0
H-KD-vs-WT	chr10:17594383:17599290:clu:4735:-	-1.98355	0.968668	0.36916	-0.599508	10	17594383	17599290	-	chr10:clu_4735_-	Success	7.6445	1	9.22521e-05	0.000876048	10:17594383-17599290:-	ENSG00000165996	HACD1	protein_coding	3	3	0
H-KD-vs-WT	chr10:17599411:17603560:clu:4736:-	-0.452918	0.566089	0.443551	-0.122538	10	17599411	17603560	-	chr10:clu_4736_-	Success	6.46276	2	0.00156048	0.00877586	10:17599411-17603560:-	ENSG00000165996	HACD1	protein_coding	3	3	0
H-KD-vs-WT	chr10:28089841:28119651:clu:4749:-	0.454966	0.706551	0.856758	0.150208	10	28089841	28119651	-	chr10:clu_4749_-	Success	3.92989	1	0.00505467	0.0227769	10:28089841-28119651:-	ENSG00000150054	MPP7	protein_coding	2	2	0
H-KD-vs-WT	chr10:28119061:28119651:clu:4749:-	-0.454966	0.293449	0.143242	-0.150208	10	28119061	28119651	-	chr10:clu_4749_-	Success	3.92989	1	0.00505467	0.0227769	10:28119061-28119651:-	ENSG00000150054	MPP7	protein_coding	2	2	0
H-KD-vs-WT	chr10:30337027:30340226:clu:4750:-	-0.529045	0.923195	0.806664	-0.116531	10	30337027	30340226	-	chr10:clu_4750_-	Success	3.39189	1	0.009199	0.0361676	10:30337027-30340226:-	ENSG00000107951	MTPAP	protein_coding	3	3	0
H-KD-vs-WT	chr10:30337031:30340226:clu:4750:-	0.529045	0.076805	0.193336	0.116531	10	30337031	30340226	-	chr10:clu_4750_-	Success	3.39189	1	0.009199	0.0361676	10:30337031-30340226:-	ENSG00000107951	MTPAP	protein_coding	3	3	0
H-KD-vs-WT	chr10:31831800:31839637:clu:4751:-	-0.435013	0.278895	0.167592	-0.111302	10	31831800	31839637	-	chr10:clu_4751_-	Success	4.3409	2	0.0130248	0.0479693	10:31831800-31839637:-	ENSG00000165322	ARHGAP12	protein_coding	0	2	-2
H-KD-vs-WT	chr10:45916171:45939361:clu:4776:-	0.683971	0.25775	0.485613	0.227863	10	45916171	45939361	-	chr10:clu_4776_-	Success	5.84273	2	0.00290092	0.0146387	10:45916171-45939361:-	ENSG00000239883	PARGP1	transcribed_unprocessed_pseudogene	3	3	0
H-KD-vs-WT	chr10:45916171:45946837:clu:4776:-	-0.53455	0.356639	0.198666	-0.157973	10	45916171	45946837	-	chr10:clu_4776_-	Success	5.84273	2	0.00290092	0.0146387	10:45916171-45946837:-	ENSG00000239883	PARGP1	transcribed_unprocessed_pseudogene	3	3	0
H-KD-vs-WT	chr10:48454161:48455002:clu:4779:-	-0.595109	0.904026	0.741266	-0.16276	10	48454161	48455002	-	chr10:clu_4779_-	Success	3.77092	1	0.00602824	0.026087	10:48454161-48455002:-	ENSG00000128805	ARHGAP22	protein_coding	4	4	0
H-KD-vs-WT	chr10:48454161:48455054:clu:4779:-	0.595109	0.0959743	0.258734	0.16276	10	48454161	48455054	-	chr10:clu_4779_-	Success	3.77092	1	0.00602824	0.026087	10:48454161-48455054:-	ENSG00000128805	ARHGAP22	protein_coding	4	4	0
H-KD-vs-WT	chr10:49934163:49935076:clu:4781:-	-0.337311	0.476839	0.374051	-0.102788	10	49934163	49935076	-	chr10:clu_4781_-	Success	4.69259	2	0.00916292	0.0360913	10:49934163-49935076:-	ENSG00000227345	PARG	protein_coding	0	1	-1
H-KD-vs-WT	chr10:71822007:71825837:clu:4792:-	0.424674	0.508806	0.662255	0.153449	10	71822007	71825837	-	chr10:clu_4792_-	Success	15.4141	2	2.0219e-07	6.36144e-06	10:71822007-71825837:-	ENSG00000197746	PSAP	protein_coding	2	0	2
H-KD-vs-WT	chr10:93687449:93692646:clu:4824:-	1.66253	0.0162086	0.166301	0.150092	10	93687449	93692646	-	chr10:clu_4824_-	Success	13.84	2	9.75834e-07	2.35078e-05	10:93687449-93692646:-	ENSG00000148690	FRA10AC1	protein_coding	3	0	3
H-KD-vs-WT	chr10:98435772:98443124:clu:4845:-	0.470096	0.613172	0.80232	0.189148	10	98435772	98443124	-	chr10:clu_4845_-	Success	4.88316	1	0.00177737	0.0097905	10:98435772-98443124:-	ENSG00000107521	HPS1	protein_coding	3	3	0
H-KD-vs-WT	chr10:98442957:98443124:clu:4845:-	-0.470096	0.386828	0.19768	-0.189148	10	98442957	98443124	-	chr10:clu_4845_-	Success	4.88316	1	0.00177737	0.0097905	10:98442957-98443124:-	ENSG00000107521	HPS1	protein_coding	3	3	0
H-KD-vs-WT	chr10:100190968:100192459:clu:4848:-	0.873646	0.0264459	0.221497	0.195051	10	100190968	100192459	-	chr10:clu_4848_-	Success	22.5611	3	8.71563e-10	7.09025e-08	10:100190968-100192459:-	ENSG00000213341	CHUK	protein_coding	4	4	0
H-KD-vs-WT	chr10:100190968:100193298:clu:4848:-	-1.88736	0.929593	0.49228	-0.437313	10	100190968	100193298	-	chr10:clu_4848_-	Success	22.5611	3	8.71563e-10	7.09025e-08	10:100190968-100193298:-	ENSG00000213341	CHUK	protein_coding	4	4	0
H-KD-vs-WT	chr10:100192693:100193298:clu:4848:-	1.28368	0.0169711	0.214189	0.197218	10	100192693	100193298	-	chr10:clu_4848_-	Success	22.5611	3	8.71563e-10	7.09025e-08	10:100192693-100193298:-	ENSG00000213341	CHUK	protein_coding	4	4	0
H-KD-vs-WT	chr10:100983817:100983948:clu:4856:-	0.995236	0.0444234	0.174833	0.130409	10	100983817	100983948	-	chr10:clu_4856_-	Success	13.1524	4	2.74667e-05	0.000332648	10:100983817-100983948:-	ENSG00000055950	MRPL43	protein_coding	4	4	0
H-KD-vs-WT	chr10:100983817:100983948:clu:4856:-	0.995236	0.0444234	0.174833	0.130409	10	100983817	100983948	-	chr10:clu_4856_-	Success	13.1524	4	2.74667e-05	0.000332648	10:100983817-100983948:-	ENSG00000236662	AL133215.1	antisense_RNA	4	0	4
H-KD-vs-WT	chr10:100983817:100986687:clu:4856:-	0.338917	0.13989	0.285603	0.145713	10	100983817	100986687	-	chr10:clu_4856_-	Success	13.1524	4	2.74667e-05	0.000332648	10:100983817-100986687:-	ENSG00000055950	MRPL43	protein_coding	4	4	0
H-KD-vs-WT	chr10:100983817:100986687:clu:4856:-	0.338917	0.13989	0.285603	0.145713	10	100983817	100986687	-	chr10:clu_4856_-	Success	13.1524	4	2.74667e-05	0.000332648	10:100983817-100986687:-	ENSG00000236662	AL133215.1	antisense_RNA	4	0	4
H-KD-vs-WT	chr10:100986572:100986687:clu:4856:-	-0.94835	0.625227	0.352339	-0.272888	10	100986572	100986687	-	chr10:clu_4856_-	Success	13.1524	4	2.74667e-05	0.000332648	10:100986572-100986687:-	ENSG00000055950	MRPL43	protein_coding	4	4	0
H-KD-vs-WT	chr10:101624810:101672915:clu:4858:-	1.33301	0.0178572	0.119561	0.101704	10	101624810	101672915	-	chr10:clu_4858_-	Success	13.5535	2	1.29956e-06	2.97654e-05	10:101624810-101672915:-	ENSG00000107829	FBXW4	protein_coding	3	3	0
H-KD-vs-WT	chr10:101782597:101783273:clu:4860:-	0.945678	0.0608564	0.211162	0.150306	10	101782597	101783273	-	chr10:clu_4860_-	Success	18.8986	2	6.20092e-09	3.79906e-07	10:101782597-101783273:-	ENSG00000107833	NPM3	protein_coding	3	2	1
H-KD-vs-WT	chr10:101792943:101797980:clu:4861:-	1.27305	0.0274873	0.160222	0.132735	10	101792943	101797980	-	chr10:clu_4861_-	Success	17.9025	2	1.67901e-08	8.43415e-07	10:101792943-101797980:-	ENSG00000198408	MGEA5	protein_coding	3	0	3
H-KD-vs-WT	chr10:112433281:112433541:clu:4876:-	1.14345	0.0144133	0.2324	0.217987	10	112433281	112433541	-	chr10:clu_4876_-	Success	16.7133	2	5.51464e-08	2.23988e-06	10:112433281-112433541:-	ENSG00000023041	ZDHHC6	protein_coding	4	4	0
H-KD-vs-WT	chr10:112433281:112434297:clu:4876:-	-2.17851	0.971601	0.565258	-0.406343	10	112433281	112434297	-	chr10:clu_4876_-	Success	16.7133	2	5.51464e-08	2.23988e-06	10:112433281-112434297:-	ENSG00000023041	ZDHHC6	protein_coding	4	4	0
H-KD-vs-WT	chr10:112433616:112434297:clu:4876:-	1.03506	0.0139858	0.202342	0.188356	10	112433616	112434297	-	chr10:clu_4876_-	Success	16.7133	2	5.51464e-08	2.23988e-06	10:112433616-112434297:-	ENSG00000023041	ZDHHC6	protein_coding	4	4	0
H-KD-vs-WT	chr10:117285471:117285694:clu:4882:-	1.1418	0.0194464	0.122472	0.103026	10	117285471	117285694	-	chr10:clu_4882_-	Success	16.6598	3	2.75761e-07	8.23651e-06	10:117285471-117285694:-	ENSG00000165650	PDZD8	protein_coding	3	2	1
H-KD-vs-WT	chr10:117285471:117290186:clu:4882:-	-0.933801	0.871543	0.688758	-0.182785	10	117285471	117290186	-	chr10:clu_4882_-	Success	16.6598	3	2.75761e-07	8.23651e-06	10:117285471-117290186:-	ENSG00000165650	PDZD8	protein_coding	3	2	1
H-KD-vs-WT	chr10:118015110:118033982:clu:4884:-	0.471398	0.106586	0.239762	0.133175	10	118015110	118033982	-	chr10:clu_4884_-	Success	9.55132	2	7.11075e-05	0.000703989	10:118015110-118033982:-	ENSG00000107560	RAB11FIP2	protein_coding	1	2	-1
H-KD-vs-WT	chr10:118015110:118038972:clu:4884:-	-0.703246	0.763798	0.530782	-0.233016	10	118015110	118038972	-	chr10:clu_4884_-	Success	9.55132	2	7.11075e-05	0.000703989	10:118015110-118038972:-	ENSG00000107560	RAB11FIP2	protein_coding	1	2	-1
H-KD-vs-WT	chr10:118311313:118322305:clu:4885:-	1.28129	0.0096762	0.123338	0.113661	10	118311313	118322305	-	chr10:clu_4885_-	Success	15.6813	2	1.54769e-07	5.14404e-06	10:118311313-118322305:-	ENSG00000165669	FAM204A	protein_coding	3	3	0
H-KD-vs-WT	chr10:118311313:118326154:clu:4885:-	-1.46091	0.971764	0.798047	-0.173717	10	118311313	118326154	-	chr10:clu_4885_-	Success	15.6813	2	1.54769e-07	5.14404e-06	10:118311313-118326154:-	ENSG00000165669	FAM204A	protein_coding	3	3	0
H-KD-vs-WT	chr10:119141319:119146236:clu:4887:-	-1.85499	0.984308	0.811173	-0.173135	10	119141319	119146236	-	chr10:clu_4887_-	Success	14.5216	2	4.93563e-07	1.34264e-05	10:119141319-119146236:-	ENSG00000183605	SFXN4	protein_coding	1	4	-3
H-KD-vs-WT	chr10:121515319:121517319:clu:4895:-	0.976971	0.661253	0.894196	0.232943	10	121515319	121517319	-	chr10:clu_4895_-	Success	7.30193	2	0.000674238	0.00439273	10:121515319-121517319:-	ENSG00000066468	FGFR2	protein_coding	3	3	0
H-KD-vs-WT	chr10:121515319:121517370:clu:4895:-	-0.488486	0.18243	0.0569798	-0.12545	10	121515319	121517370	-	chr10:clu_4895_-	Success	7.30193	2	0.000674238	0.00439273	10:121515319-121517370:-	ENSG00000066468	FGFR2	protein_coding	3	3	0
H-KD-vs-WT	chr10:121515319:121518682:clu:4895:-	-0.488486	0.156317	0.0488238	-0.107493	10	121515319	121518682	-	chr10:clu_4895_-	Success	7.30193	2	0.000674238	0.00439273	10:121515319-121518682:-	ENSG00000066468	FGFR2	protein_coding	3	3	0
H-KD-vs-WT	chr10:121517463:121519979:clu:4896:-	0.645488	0.811204	0.939847	0.128643	10	121517463	121519979	-	chr10:clu_4896_-	Success	3.39175	1	0.00920042	0.0361676	10:121517463-121519979:-	ENSG00000066468	FGFR2	protein_coding	3	3	0
H-KD-vs-WT	chr10:121518829:121519979:clu:4896:-	-0.645488	0.188796	0.060153	-0.128643	10	121518829	121519979	-	chr10:clu_4896_-	Success	3.39175	1	0.00920042	0.0361676	10:121518829-121519979:-	ENSG00000066468	FGFR2	protein_coding	3	3	0
H-KD-vs-WT	chr10:125789005:125789283:clu:4911:-	0.509139	0.159435	0.329708	0.170273	10	125789005	125789283	-	chr10:clu_4911_-	Success	25.2128	4	2.9426e-10	2.60155e-08	10:125789005-125789283:-	ENSG00000188690	UROS	protein_coding	4	4	0
H-KD-vs-WT	chr10:125789005:125794880:clu:4911:-	-0.798705	0.60505	0.338336	-0.266714	10	125789005	125794880	-	chr10:clu_4911_-	Success	25.2128	4	2.9426e-10	2.60155e-08	10:125789005-125794880:-	ENSG00000188690	UROS	protein_coding	4	4	0
H-KD-vs-WT	chr10:125789528:125794880:clu:4911:-	1.05016	0.0542734	0.192794	0.138521	10	125789528	125794880	-	chr10:clu_4911_-	Success	25.2128	4	2.9426e-10	2.60155e-08	10:125789528-125794880:-	ENSG00000188690	UROS	protein_coding	4	4	0
H-KD-vs-WT	chr10:210048:221195:clu:828:+	0.478508	0.419596	0.528157	0.10856	10	210048	221195	+	chr10:clu_828_+	Success	8.15107	2	0.000288425	0.00218319	10:210048-221195:+	ENSG00000015171	ZMYND11	protein_coding	1	0	1
H-KD-vs-WT	chr10:12120267:12120787:clu:843:+	-1.42073	0.750724	0.367911	-0.382814	10	12120267	12120787	+	chr10:clu_843_+	Success	16.1577	2	9.61127e-08	3.58537e-06	10:12120267-12120787:+	ENSG00000181192	DHTKD1	protein_coding	0	3	-3
H-KD-vs-WT	chr10:12129794:12133241:clu:843:+	0.121822	0.237461	0.544223	0.306763	10	12129794	12133241	+	chr10:clu_843_+	Success	16.1577	2	9.61127e-08	3.58537e-06	10:12129794-12133241:+	ENSG00000065665	SEC61A2	protein_coding	4	4	0
H-KD-vs-WT	chr10:12149961:12155778:clu:844:+	-0.769525	0.494317	0.324483	-0.169834	10	12149961	12155778	+	chr10:clu_844_+	Success	14.2479	2	6.48967e-07	1.67667e-05	10:12149961-12155778:+	ENSG00000065665	SEC61A2	protein_coding	4	4	0
H-KD-vs-WT	chr10:12149961:12156907:clu:844:+	1.53905	0.0577698	0.381495	0.323725	10	12149961	12156907	+	chr10:clu_844_+	Success	14.2479	2	6.48967e-07	1.67667e-05	10:12149961-12156907:+	ENSG00000065665	SEC61A2	protein_coding	4	4	0
H-KD-vs-WT	chr10:12155931:12156907:clu:844:+	-0.769525	0.447913	0.294022	-0.153891	10	12155931	12156907	+	chr10:clu_844_+	Success	14.2479	2	6.48967e-07	1.67667e-05	10:12155931-12156907:+	ENSG00000065665	SEC61A2	protein_coding	4	4	0
H-KD-vs-WT	chr10:26724123:26735240:clu:861:+	-1.0827	0.959376	0.730378	-0.228998	10	26724123	26735240	+	chr10:clu_861_+	Success	8.2537	1	4.84608e-05	0.000517442	10:26724123-26735240:+	ENSG00000148459	PDSS1	protein_coding	4	4	0
H-KD-vs-WT	chr10:26724127:26735240:clu:861:+	1.0827	0.0406235	0.269622	0.228998	10	26724127	26735240	+	chr10:clu_861_+	Success	8.2537	1	4.84608e-05	0.000517442	10:26724127-26735240:+	ENSG00000148459	PDSS1	protein_coding	4	4	0
H-KD-vs-WT	chr10:38115290:38117390:clu:882:+	-0.385832	0.772161	0.610375	-0.161786	10	38115290	38117390	+	chr10:clu_882_+	Success	4.00581	1	0.00464784	0.0213462	10:38115290-38117390:+	ENSG00000075407	ZNF37A	protein_coding	3	3	0
H-KD-vs-WT	chr10:38115290:38117390:clu:882:+	-0.385832	0.772161	0.610375	-0.161786	10	38115290	38117390	+	chr10:clu_882_+	Success	4.00581	1	0.00464784	0.0213462	10:38115290-38117390:+	ENSG00000283930	AL117339.5	protein_coding	3	3	0
H-KD-vs-WT	chr10:38115340:38117390:clu:882:+	0.385832	0.227839	0.389625	0.161786	10	38115340	38117390	+	chr10:clu_882_+	Success	4.00581	1	0.00464784	0.0213462	10:38115340-38117390:+	ENSG00000075407	ZNF37A	protein_coding	3	3	0
H-KD-vs-WT	chr10:38115340:38117390:clu:882:+	0.385832	0.227839	0.389625	0.161786	10	38115340	38117390	+	chr10:clu_882_+	Success	4.00581	1	0.00464784	0.0213462	10:38115340-38117390:+	ENSG00000283930	AL117339.5	protein_coding	3	3	0
H-KD-vs-WT	chr10:50991644:51153164:clu:894:+	0.755454	0.546616	0.845262	0.298646	10	50991644	51153164	+	chr10:clu_894_+	Success	4.92878	1	0.00169134	0.0093868	10:50991644-51153164:+	ENSG00000185532	PRKG1	protein_coding	2	2	0
H-KD-vs-WT	chr10:51074901:51153164:clu:894:+	-0.755454	0.453384	0.154738	-0.298646	10	51074901	51153164	+	chr10:clu_894_+	Success	4.92878	1	0.00169134	0.0093868	10:51074901-51153164:+	ENSG00000185532	PRKG1	protein_coding	2	2	0
H-KD-vs-WT	chr10:68901471:68906711:clu:910:+	-0.628241	0.696288	0.52838	-0.167908	10	68901471	68906711	+	chr10:clu_910_+	Success	18.2314	6	2.24063e-06	4.58552e-05	10:68901471-68906711:+	ENSG00000107625	DDX50	protein_coding	0	3	-3
H-KD-vs-WT	chr10:69180562:69185987:clu:912:+	-0.671067	0.847694	0.670147	-0.177548	10	69180562	69185987	+	chr10:clu_912_+	Success	9.62099	2	6.6322e-05	0.000665553	10:69180562-69185987:+	ENSG00000156502	SUPV3L1	protein_coding	1	4	-3
H-KD-vs-WT	chr10:73210438:73216515:clu:917:+	0.128503	0.147387	0.335889	0.188502	10	73210438	73216515	+	chr10:clu_917_+	Success	14.2802	2	6.2835e-07	1.6339e-05	10:73210438-73216515:+	ENSG00000138286	FAM149B1	protein_coding	3	3	0
H-KD-vs-WT	chr10:73210438:73228060:clu:917:+	-1.37378	0.816741	0.41437	-0.402372	10	73210438	73228060	+	chr10:clu_917_+	Success	14.2802	2	6.2835e-07	1.6339e-05	10:73210438-73228060:+	ENSG00000138286	FAM149B1	protein_coding	3	3	0
H-KD-vs-WT	chr10:73216578:73228060:clu:917:+	1.24527	0.0358714	0.249741	0.21387	10	73216578	73228060	+	chr10:clu_917_+	Success	14.2802	2	6.2835e-07	1.6339e-05	10:73216578-73228060:+	ENSG00000138286	FAM149B1	protein_coding	3	3	0
H-KD-vs-WT	chr10:73773041:73773190:clu:922:+	-0.571655	0.90257	0.747024	-0.155546	10	73773041	73773190	+	chr10:clu_922_+	Success	4.54294	1	0.00257591	0.0133179	10:73773041-73773190:+	ENSG00000196968	FUT11	protein_coding	2	2	0
H-KD-vs-WT	chr10:73773041:73773194:clu:922:+	0.571655	0.09743	0.252976	0.155546	10	73773041	73773194	+	chr10:clu_922_+	Success	4.54294	1	0.00257591	0.0133179	10:73773041-73773194:+	ENSG00000196968	FUT11	protein_coding	2	2	0
H-KD-vs-WT	chr10:93894160:93898571:clu:949:+	-0.829884	0.303779	0.116213	-0.187566	10	93894160	93898571	+	chr10:clu_949_+	Success	16.4739	3	3.30332e-07	9.5753e-06	10:93894160-93898571:+	ENSG00000176273	SLC35G1	protein_coding	4	4	0
H-KD-vs-WT	chr10:93894160:93906252:clu:949:+	0.758622	0.18691	0.350113	0.163203	10	93894160	93906252	+	chr10:clu_949_+	Success	16.4739	3	3.30332e-07	9.5753e-06	10:93894160-93906252:+	ENSG00000176273	SLC35G1	protein_coding	4	4	0
H-KD-vs-WT	chr10:93894211:93898571:clu:949:+	-1.27586	0.378626	0.0927307	-0.285896	10	93894211	93898571	+	chr10:clu_949_+	Success	16.4739	3	3.30332e-07	9.5753e-06	10:93894211-93898571:+	ENSG00000176273	SLC35G1	protein_coding	4	4	0
H-KD-vs-WT	chr10:93894211:93906252:clu:949:+	1.34712	0.130685	0.440944	0.310259	10	93894211	93906252	+	chr10:clu_949_+	Success	16.4739	3	3.30332e-07	9.5753e-06	10:93894211-93906252:+	ENSG00000176273	SLC35G1	protein_coding	4	4	0
H-KD-vs-WT	chr10:93906385:93907099:clu:950:+	-0.479307	0.754543	0.541002	-0.213541	10	93906385	93907099	+	chr10:clu_950_+	Success	3.46182	1	0.00850636	0.0339671	10:93906385-93907099:+	ENSG00000176273	SLC35G1	protein_coding	4	4	0
H-KD-vs-WT	chr10:93906385:93912667:clu:950:+	0.479307	0.245457	0.458998	0.213541	10	93906385	93912667	+	chr10:clu_950_+	Success	3.46182	1	0.00850636	0.0339671	10:93906385-93912667:+	ENSG00000176273	SLC35G1	protein_coding	4	4	0
H-KD-vs-WT	chr10:99747390:99750369:clu:968:+	-0.480615	0.510894	0.391651	-0.119243	10	99747390	99750369	+	chr10:clu_968_+	Success	17.7293	2	1.99644e-08	9.64508e-07	10:99747390-99750369:+	ENSG00000119929	CUTC	protein_coding	4	3	1
H-KD-vs-WT	chr10:99747390:99754529:clu:968:+	0.96123	0.0943053	0.305696	0.21139	10	99747390	99754529	+	chr10:clu_968_+	Success	17.7293	2	1.99644e-08	9.64508e-07	10:99747390-99754529:+	ENSG00000119929	CUTC	protein_coding	4	3	1
H-KD-vs-WT	chr10:100374012:100380983:clu:969:+	0.601322	0.114218	0.300331	0.186114	10	100374012	100380983	+	chr10:clu_969_+	Success	3.82409	1	0.00568297	0.0250339	10:100374012-100380983:+	ENSG00000235823	OLMALINC	lincRNA	1	1	0
H-KD-vs-WT	chr10:100374012:100381216:clu:969:+	-0.601322	0.885782	0.699669	-0.186114	10	100374012	100381216	+	chr10:clu_969_+	Success	3.82409	1	0.00568297	0.0250339	10:100374012-100381216:+	ENSG00000235823	OLMALINC	lincRNA	1	1	0
H-KD-vs-WT	chr10:101601336:101605140:clu:977:+	1.25968	0.0254938	0.173881	0.148387	10	101601336	101605140	+	chr10:clu_977_+	Success	53.2824	6	1.06703e-20	1.34766e-17	10:101601336-101605140:+	ENSG00000166171	DPCD	protein_coding	3	4	-1
H-KD-vs-WT	chr10:101601336:101605140:clu:977:+	1.25968	0.0254938	0.173881	0.148387	10	101601336	101605140	+	chr10:clu_977_+	Success	53.2824	6	1.06703e-20	1.34766e-17	10:101601336-101605140:+	ENSG00000263436	MIR3158-1	miRNA	3	4	-1
H-KD-vs-WT	chr10:101601336:101608835:clu:977:+	-1.43613	0.350324	0.161254	-0.18907	10	101601336	101608835	+	chr10:clu_977_+	Success	53.2824	6	1.06703e-20	1.34766e-17	10:101601336-101608835:+	ENSG00000166171	DPCD	protein_coding	3	4	-1
H-KD-vs-WT	chr10:101601336:101608835:clu:977:+	-1.43613	0.350324	0.161254	-0.18907	10	101601336	101608835	+	chr10:clu_977_+	Success	53.2824	6	1.06703e-20	1.34766e-17	10:101601336-101608835:+	ENSG00000263436	MIR3158-1	miRNA	3	4	-1
H-KD-vs-WT	chr10:101605212:101608835:clu:977:+	2.03053	0.011003	0.162221	0.151218	10	101605212	101608835	+	chr10:clu_977_+	Success	53.2824	6	1.06703e-20	1.34766e-17	10:101605212-101608835:+	ENSG00000166171	DPCD	protein_coding	3	4	-1
H-KD-vs-WT	chr10:101608937:101609367:clu:977:+	-0.90331	0.570218	0.44718	-0.123038	10	101608937	101609367	+	chr10:clu_977_+	Success	53.2824	6	1.06703e-20	1.34766e-17	10:101608937-101609367:+	ENSG00000166171	DPCD	protein_coding	3	4	-1
H-KD-vs-WT	chr10:110130486:110133326:clu:994:+	-0.480373	0.277077	0.158147	-0.118929	10	110130486	110133326	+	chr10:clu_994_+	Success	7.06891	2	0.000851157	0.00531808	10:110130486-110133326:+	ENSG00000148700	ADD3	protein_coding	0	2	-2
H-KD-vs-WT	chr11:994245:1003722:clu:3021:+	1.70478	0.0167565	0.180215	0.163458	11	994245	1003722	+	chr11:clu_3021_+	Success	9.29867	2	9.15459e-05	0.000872152	11:994245-1003722:+	ENSG00000183020	AP2A2	protein_coding	3	0	3
H-KD-vs-WT	chr11:1445907:1449776:clu:3022:+	0.460467	0.263402	0.416626	0.153224	11	1445907	1449776	+	chr11:clu_3022_+	Success	4.91918	2	0.00730509	0.0302503	11:1445907-1449776:+	ENSG00000174672	BRSK2	protein_coding	2	0	2
H-KD-vs-WT	chr11:6603822:6604180:clu:3026:+	-0.2426	0.440718	0.326634	-0.114084	11	6603822	6604180	+	chr11:clu_3026_+	Success	3.54284	1	0.00777022	0.0318295	11:6603822-6604180:+	ENSG00000166333	ILK	protein_coding	2	2	0
H-KD-vs-WT	chr11:6603822:6604226:clu:3026:+	0.2426	0.559282	0.673366	0.114084	11	6603822	6604226	+	chr11:clu_3026_+	Success	3.54284	1	0.00777022	0.0318295	11:6603822-6604226:+	ENSG00000166333	ILK	protein_coding	2	2	0
H-KD-vs-WT	chr11:7991851:7992084:clu:3028:+	-0.958403	0.969105	0.821854	-0.147251	11	7991851	7992084	+	chr11:clu_3028_+	Success	11.3211	1	1.95159e-06	4.11791e-05	11:7991851-7992084:+	ENSG00000175390	EIF3F	protein_coding	4	4	0
H-KD-vs-WT	chr11:7991971:7992084:clu:3028:+	0.958403	0.0308955	0.178146	0.147251	11	7991971	7992084	+	chr11:clu_3028_+	Success	11.3211	1	1.95159e-06	4.11791e-05	11:7991971-7992084:+	ENSG00000175390	EIF3F	protein_coding	4	4	0
H-KD-vs-WT	chr11:12862314:12864686:clu:3037:+	-0.869395	0.537388	0.16953	-0.367858	11	12862314	12864686	+	chr11:clu_3037_+	Success	5.89571	1	0.000595044	0.00395845	11:12862314-12864686:+	ENSG00000187079	TEAD1	protein_coding	3	3	0
H-KD-vs-WT	chr11:12862314:12864838:clu:3037:+	0.869395	0.462612	0.83047	0.367858	11	12862314	12864838	+	chr11:clu_3037_+	Success	5.89571	1	0.000595044	0.00395845	11:12862314-12864838:+	ENSG00000187079	TEAD1	protein_coding	3	3	0
H-KD-vs-WT	chr11:33348013:33348522:clu:3049:+	0.431382	0.414081	0.573536	0.159455	11	33348013	33348522	+	chr11:clu_3049_+	Success	5.01495	2	0.00663795	0.0280929	11:33348013-33348522:+	ENSG00000110422	HIPK3	protein_coding	2	0	2
H-KD-vs-WT	chr11:36610239:36633284:clu:3051:+	0.401043	0.438957	0.546205	0.107248	11	36610239	36633284	+	chr11:clu_3051_+	Success	5.25979	2	0.00519638	0.0232143	11:36610239-36633284:+	ENSG00000166352	C11orf74	protein_coding	1	1	0
H-KD-vs-WT	chr11:36610239:36648016:clu:3051:+	-0.572088	0.194599	0.0915057	-0.103093	11	36610239	36648016	+	chr11:clu_3051_+	Success	5.25979	2	0.00519638	0.0232143	11:36610239-36648016:+	ENSG00000166352	C11orf74	protein_coding	1	1	0
H-KD-vs-WT	chr11:47234672:47235270:clu:3064:+	1.14084	0.0525851	0.235437	0.182852	11	47234672	47235270	+	chr11:clu_3064_+	Success	8.2371	2	0.000264652	0.00203992	11:47234672-47235270:+	ENSG00000134574	DDB2	protein_coding	3	2	1
H-KD-vs-WT	chr11:47234934:47235270:clu:3064:+	-0.637954	0.504957	0.38172	-0.123237	11	47234934	47235270	+	chr11:clu_3064_+	Success	8.2371	2	0.000264652	0.00203992	11:47234934-47235270:+	ENSG00000134574	DDB2	protein_coding	3	2	1
H-KD-vs-WT	chr11:47565986:47569700:clu:3068:+	0.344652	0.27613	0.390104	0.113974	11	47565986	47569700	+	chr11:clu_3068_+	Success	10.6837	2	2.29152e-05	0.000290665	11:47565986-47569700:+	ENSG00000213619	NDUFS3	protein_coding	2	4	-2
H-KD-vs-WT	chr11:47565986:47569700:clu:3068:+	0.344652	0.27613	0.390104	0.113974	11	47565986	47569700	+	chr11:clu_3068_+	Success	10.6837	2	2.29152e-05	0.000290665	11:47565986-47569700:+	ENSG00000110536	PTPMT1	protein_coding	2	4	-2
H-KD-vs-WT	chr11:47565986:47571471:clu:3068:+	-0.526228	0.425207	0.251449	-0.173759	11	47565986	47571471	+	chr11:clu_3068_+	Success	10.6837	2	2.29152e-05	0.000290665	11:47565986-47571471:+	ENSG00000213619	NDUFS3	protein_coding	2	4	-2
H-KD-vs-WT	chr11:47565986:47571471:clu:3068:+	-0.526228	0.425207	0.251449	-0.173759	11	47565986	47571471	+	chr11:clu_3068_+	Success	10.6837	2	2.29152e-05	0.000290665	11:47565986-47571471:+	ENSG00000110536	PTPMT1	protein_coding	2	4	-2
H-KD-vs-WT	chr11:62141044:62144982:clu:3081:+	0.317651	0.417999	0.536235	0.118236	11	62141044	62144982	+	chr11:clu_3081_+	Success	5.49361	2	0.00411295	0.0193934	11:62141044-62144982:+	ENSG00000149503	INCENP	protein_coding	1	0	1
H-KD-vs-WT	chr11:64241132:64242384:clu:3096:+	-0.792059	0.921013	0.705177	-0.215836	11	64241132	64242384	+	chr11:clu_3096_+	Success	5.73381	1	0.000708191	0.00457684	11:64241132-64242384:+	ENSG00000173486	FKBP2	protein_coding	4	4	0
H-KD-vs-WT	chr11:64242213:64242384:clu:3096:+	0.792059	0.078987	0.294823	0.215836	11	64242213	64242384	+	chr11:clu_3096_+	Success	5.73381	1	0.000708191	0.00457684	11:64242213-64242384:+	ENSG00000173486	FKBP2	protein_coding	4	4	0
H-KD-vs-WT	chr11:65716982:65718590:clu:3112:+	-1.99768	0.997	0.859462	-0.137538	11	65716982	65718590	+	chr11:clu_3112_+	Success	8.1964	1	5.14803e-05	0.000541186	11:65716982-65718590:+	ENSG00000172977	KAT5	protein_coding	3	3	0
H-KD-vs-WT	chr11:65716986:65718590:clu:3112:+	1.99768	0.00299988	0.140538	0.137538	11	65716986	65718590	+	chr11:clu_3112_+	Success	8.1964	1	5.14803e-05	0.000541186	11:65716986-65718590:+	ENSG00000172977	KAT5	protein_coding	3	3	0
H-KD-vs-WT	chr11:65864815:65865017:clu:3113:+	-1.37807	0.985737	0.814508	-0.171229	11	65864815	65865017	+	chr11:clu_3113_+	Success	6.57363	1	0.000287939	0.00218138	11:65864815-65865017:+	ENSG00000172732	MUS81	protein_coding	3	3	0
H-KD-vs-WT	chr11:65864815:65865115:clu:3113:+	1.37807	0.014263	0.185492	0.171229	11	65864815	65865115	+	chr11:clu_3113_+	Success	6.57363	1	0.000287939	0.00218138	11:65864815-65865115:+	ENSG00000172732	MUS81	protein_coding	3	3	0
H-KD-vs-WT	chr11:66843861:66843956:clu:3124:+	-0.845411	0.932845	0.719182	-0.213663	11	66843861	66843956	+	chr11:clu_3124_+	Success	5.54851	1	0.000864661	0.00538722	11:66843861-66843956:+	ENSG00000173653	RCE1	protein_coding	4	4	0
H-KD-vs-WT	chr11:66843861:66843960:clu:3124:+	0.845411	0.0671554	0.280818	0.213663	11	66843861	66843960	+	chr11:clu_3124_+	Success	5.54851	1	0.000864661	0.00538722	11:66843861-66843960:+	ENSG00000173653	RCE1	protein_coding	4	4	0
H-KD-vs-WT	chr11:66845237:66845860:clu:3125:+	0.707107	0.0845233	0.210527	0.126004	11	66845237	66845860	+	chr11:clu_3125_+	Success	7.01729	2	0.000896248	0.00556833	11:66845237-66845860:+	ENSG00000173653	RCE1	protein_coding	4	4	0
H-KD-vs-WT	chr11:67431515:67432600:clu:3130:+	-2.05142	0.961022	0.604104	-0.356918	11	67431515	67432600	+	chr11:clu_3130_+	Success	29.7663	3	7.39764e-13	1.33475e-10	11:67431515-67432600:+	ENSG00000175634	RPS6KB2	protein_coding	4	4	0
H-KD-vs-WT	chr11:67432492:67432600:clu:3130:+	1.30172	0.0109196	0.196261	0.185341	11	67432492	67432600	+	chr11:clu_3130_+	Success	29.7663	3	7.39764e-13	1.33475e-10	11:67432492-67432600:+	ENSG00000175634	RPS6KB2	protein_coding	4	4	0
H-KD-vs-WT	chr11:67433042:67433340:clu:3132:+	1.0876	0.0125161	0.196662	0.184146	11	67433042	67433340	+	chr11:clu_3132_+	Success	44.6987	4	1.76806e-18	1.42104e-15	11:67433042-67433340:+	ENSG00000175634	RPS6KB2	protein_coding	4	4	0
H-KD-vs-WT	chr11:67433194:67433340:clu:3132:+	1.37921	0.00567895	0.119443	0.113764	11	67433194	67433340	+	chr11:clu_3132_+	Success	44.6987	4	1.76806e-18	1.42104e-15	11:67433194-67433340:+	ENSG00000175634	RPS6KB2	protein_coding	4	4	0
H-KD-vs-WT	chr11:67433216:67433340:clu:3132:+	-2.26899	0.500714	0.274214	-0.226499	11	67433216	67433340	+	chr11:clu_3132_+	Success	44.6987	4	1.76806e-18	1.42104e-15	11:67433216-67433340:+	ENSG00000175634	RPS6KB2	protein_coding	4	4	0
H-KD-vs-WT	chr11:85654234:85655594:clu:3159:+	1.0488	0.0225994	0.158508	0.135909	11	85654234	85655594	+	chr11:clu_3159_+	Success	5.12853	1	0.00136162	0.0078732	11:85654234-85655594:+	ENSG00000171202	TMEM126A	protein_coding	3	3	0
H-KD-vs-WT	chr11:85654256:85655594:clu:3159:+	-1.0488	0.977401	0.841492	-0.135909	11	85654256	85655594	+	chr11:clu_3159_+	Success	5.12853	1	0.00136162	0.0078732	11:85654256-85655594:+	ENSG00000171202	TMEM126A	protein_coding	3	3	0
H-KD-vs-WT	chr11:86306482:86337379:clu:3162:+	-2.61924	0.972214	0.614363	-0.357851	11	86306482	86337379	+	chr11:clu_3162_+	Success	34.2603	4	4.65845e-14	1.17672e-11	11:86306482-86337379:+	ENSG00000149196	HIKESHI	protein_coding	2	3	-1
H-KD-vs-WT	chr11:86326676:86337379:clu:3162:+	0.843014	0.00659838	0.132965	0.126367	11	86326676	86337379	+	chr11:clu_3162_+	Success	34.2603	4	4.65845e-14	1.17672e-11	11:86326676-86337379:+	ENSG00000149196	HIKESHI	protein_coding	2	3	-1
H-KD-vs-WT	chr11:86344721:86345584:clu:3164:+	-2.06714	0.986929	0.82588	-0.161049	11	86344721	86345584	+	chr11:clu_3164_+	Success	11.3278	2	1.20342e-05	0.000176441	11:86344721-86345584:+	ENSG00000149196	HIKESHI	protein_coding	2	3	-1
H-KD-vs-WT	chr11:95790743:95799232:clu:3170:+	-0.495627	0.793841	0.646091	-0.147751	11	95790743	95799232	+	chr11:clu_3170_+	Success	4.40229	2	0.0122492	0.0456558	11:95790743-95799232:+	ENSG00000166037	CEP57	protein_coding	0	1	-1
H-KD-vs-WT	chr11:119019317:119021760:clu:3196:+	1.40545	0.022126	0.128449	0.106322	11	119019317	119021760	+	chr11:clu_3196_+	Success	7.85359	3	0.00130199	0.00758796	11:119019317-119021760:+	ENSG00000196655	TRAPPC4	protein_coding	3	1	2
H-KD-vs-WT	chr11:124625903:124626904:clu:3201:+	0.922309	0.347352	0.624387	0.277035	11	124625903	124626904	+	chr11:clu_3201_+	Success	12.0987	3	2.27189e-05	0.000289004	11:124625903-124626904:+	ENSG00000154144	TBRG1	protein_coding	4	3	1
H-KD-vs-WT	chr11:124626609:124626904:clu:3201:+	-0.940016	0.253366	0.0707351	-0.182631	11	124626609	124626904	+	chr11:clu_3201_+	Success	12.0987	3	2.27189e-05	0.000289004	11:124626609-124626904:+	ENSG00000154144	TBRG1	protein_coding	4	3	1
H-KD-vs-WT	chr11:201741:205611:clu:4397:-	0.821196	0.21453	0.585297	0.370767	11	201741	205611	-	chr11:clu_4397_-	Success	6.43684	1	0.000333236	0.00246127	11:201741-205611:-	ENSG00000177951	BET1L	protein_coding	4	4	0
H-KD-vs-WT	chr11:205469:205611:clu:4397:-	-0.821196	0.78547	0.414703	-0.370767	11	205469	205611	-	chr11:clu_4397_-	Success	6.43684	1	0.000333236	0.00246127	11:205469-205611:-	ENSG00000177951	BET1L	protein_coding	4	4	0
H-KD-vs-WT	chr11:532755:533277:clu:4400:-	0.644663	0.0876366	0.207254	0.119618	11	532755	533277	-	chr11:clu_4400_-	Success	27.5668	3	6.42977e-12	8.2385e-10	11:532755-533277:-	ENSG00000174775	HRAS	protein_coding	4	4	0
H-KD-vs-WT	chr11:532755:533453:clu:4400:-	-0.89004	0.708602	0.361166	-0.347435	11	532755	533453	-	chr11:clu_4400_-	Success	27.5668	3	6.42977e-12	8.2385e-10	11:532755-533453:-	ENSG00000174775	HRAS	protein_coding	4	4	0
H-KD-vs-WT	chr11:533358:533453:clu:4400:-	0.629348	0.174791	0.407087	0.232295	11	533358	533453	-	chr11:clu_4400_-	Success	27.5668	3	6.42977e-12	8.2385e-10	11:533358-533453:-	ENSG00000174775	HRAS	protein_coding	4	4	0
H-KD-vs-WT	chr11:644654:653962:clu:4402:-	-0.596685	0.880775	0.741006	-0.139768	11	644654	653962	-	chr11:clu_4402_-	Success	10.027	3	0.000165426	0.00140089	11:644654-653962:-	ENSG00000177030	DEAF1	protein_coding	4	4	0
H-KD-vs-WT	chr11:646555:653962:clu:4402:-	0.574555	0.0609011	0.16529	0.104389	11	646555	653962	-	chr11:clu_4402_-	Success	10.027	3	0.000165426	0.00140089	11:646555-653962:-	ENSG00000177030	DEAF1	protein_coding	4	4	0
H-KD-vs-WT	chr11:691598:694679:clu:4404:-	0.52439	0.12172	0.292311	0.170591	11	691598	694679	-	chr11:clu_4404_-	Success	11.0583	2	1.57566e-05	0.000218345	11:691598-694679:-	ENSG00000177030	DEAF1	protein_coding	4	4	0
H-KD-vs-WT	chr11:691598:694759:clu:4404:-	-0.601698	0.846999	0.659649	-0.18735	11	691598	694759	-	chr11:clu_4404_-	Success	11.0583	2	1.57566e-05	0.000218345	11:691598-694759:-	ENSG00000177030	DEAF1	protein_coding	4	4	0
H-KD-vs-WT	chr11:767373:770314:clu:4405:-	1.33199	0.0423805	0.207218	0.164838	11	767373	770314	-	chr11:clu_4405_-	Success	14.3686	3	2.54314e-06	5.10997e-05	11:767373-770314:-	ENSG00000177225	GATD1	protein_coding	2	3	-1
H-KD-vs-WT	chr11:771104:771333:clu:4405:-	-0.443997	0.694366	0.574843	-0.119523	11	771104	771333	-	chr11:clu_4405_-	Success	14.3686	3	2.54314e-06	5.10997e-05	11:771104-771333:-	ENSG00000177225	GATD1	protein_coding	2	3	-1
H-KD-vs-WT	chr11:870499:883148:clu:4409:-	-1.50484	0.990943	0.843622	-0.147321	11	870499	883148	-	chr11:clu_4409_-	Success	6.85084	1	0.000214263	0.00172052	11:870499-883148:-	ENSG00000177830	CHID1	protein_coding	3	3	0
H-KD-vs-WT	chr11:870499:883200:clu:4409:-	1.50484	0.00905703	0.156378	0.147321	11	870499	883200	-	chr11:clu_4409_-	Success	6.85084	1	0.000214263	0.00172052	11:870499-883200:-	ENSG00000177830	CHID1	protein_coding	3	3	0
H-KD-vs-WT	chr11:6478198:6478579:clu:4427:-	1.46131	0.00706436	0.116812	0.109747	11	6478198	6478579	-	chr11:clu_4427_-	Success	4.45437	1	0.00283809	0.0143873	11:6478198-6478579:-	ENSG00000132254	ARFIP2	protein_coding	3	3	0
H-KD-vs-WT	chr11:6478198:6478738:clu:4427:-	-1.46131	0.992936	0.883188	-0.109747	11	6478198	6478738	-	chr11:clu_4427_-	Success	4.45437	1	0.00283809	0.0143873	11:6478198-6478738:-	ENSG00000132254	ARFIP2	protein_coding	3	3	0
H-KD-vs-WT	chr11:17995909:17999494:clu:4445:-	0.613434	0.0757742	0.245665	0.169891	11	17995909	17999494	-	chr11:clu_4445_-	Success	11.1467	2	1.44229e-05	0.000205335	11:17995909-17999494:-	ENSG00000129158	SERGEF	protein_coding	4	4	0
H-KD-vs-WT	chr11:17995909:18000497:clu:4445:-	-0.946709	0.853682	0.581509	-0.272173	11	17995909	18000497	-	chr11:clu_4445_-	Success	11.1467	2	1.44229e-05	0.000205335	11:17995909-18000497:-	ENSG00000129158	SERGEF	protein_coding	4	4	0
H-KD-vs-WT	chr11:17999572:18000497:clu:4445:-	0.333275	0.0705439	0.172826	0.102282	11	17999572	18000497	-	chr11:clu_4445_-	Success	11.1467	2	1.44229e-05	0.000205335	11:17999572-18000497:-	ENSG00000129158	SERGEF	protein_coding	4	4	0
H-KD-vs-WT	chr11:31433570:31509519:clu:4449:-	-0.758486	0.516468	0.285559	-0.230909	11	31433570	31509519	-	chr11:clu_4449_-	Success	11.5104	3	3.99811e-05	0.000443504	11:31433570-31509519:-	ENSG00000148950	IMMP1L	protein_coding	2	3	-1
H-KD-vs-WT	chr11:31463305:31469740:clu:4449:-	0.950457	0.085703	0.261718	0.176014	11	31463305	31469740	-	chr11:clu_4449_-	Success	11.5104	3	3.99811e-05	0.000443504	11:31463305-31469740:-	ENSG00000148950	IMMP1L	protein_coding	2	3	-1
H-KD-vs-WT	chr11:47243321:47245305:clu:4460:-	2.09551	0.00770039	0.152453	0.144753	11	47243321	47245305	-	chr11:clu_4460_-	Success	10.7511	2	2.1421e-05	0.000276077	11:47243321-47245305:-	ENSG00000134575	ACP2	protein_coding	3	0	3
H-KD-vs-WT	chr11:47724778:47731374:clu:4469:-	-0.770679	0.759119	0.506969	-0.252151	11	47724778	47731374	-	chr11:clu_4469_-	Success	10.4849	2	2.79554e-05	0.000337182	11:47724778-47731374:-	ENSG00000109920	FNBP4	protein_coding	4	4	0
H-KD-vs-WT	chr11:47724778:47731374:clu:4469:-	-0.770679	0.759119	0.506969	-0.252151	11	47724778	47731374	-	chr11:clu_4469_-	Success	10.4849	2	2.79554e-05	0.000337182	11:47724778-47731374:-	ENSG00000200090	Y_RNA	misc_RNA	4	4	0
H-KD-vs-WT	chr11:47725836:47731374:clu:4469:-	0.943883	0.080403	0.298242	0.217839	11	47725836	47731374	-	chr11:clu_4469_-	Success	10.4849	2	2.79554e-05	0.000337182	11:47725836-47731374:-	ENSG00000109920	FNBP4	protein_coding	4	4	0
H-KD-vs-WT	chr11:47725836:47731374:clu:4469:-	0.943883	0.080403	0.298242	0.217839	11	47725836	47731374	-	chr11:clu_4469_-	Success	10.4849	2	2.79554e-05	0.000337182	11:47725836-47731374:-	ENSG00000200090	Y_RNA	misc_RNA	4	4	0
H-KD-vs-WT	chr11:47731561:47732117:clu:4470:-	0.544184	0.150938	0.344251	0.193312	11	47731561	47732117	-	chr11:clu_4470_-	Success	13.1778	2	1.89209e-06	4.03364e-05	11:47731561-47732117:-	ENSG00000109920	FNBP4	protein_coding	4	4	0
H-KD-vs-WT	chr11:47731561:47732537:clu:4470:-	-0.999017	0.697705	0.340051	-0.357654	11	47731561	47732537	-	chr11:clu_4470_-	Success	13.1778	2	1.89209e-06	4.03364e-05	11:47731561-47732537:-	ENSG00000109920	FNBP4	protein_coding	4	4	0
H-KD-vs-WT	chr11:47732219:47732537:clu:4470:-	0.454833	0.151356	0.315698	0.164342	11	47732219	47732537	-	chr11:clu_4470_-	Success	13.1778	2	1.89209e-06	4.03364e-05	11:47732219-47732537:-	ENSG00000109920	FNBP4	protein_coding	4	4	0
H-KD-vs-WT	chr11:59656600:59657080:clu:4474:-	0.511579	0.0731978	0.318298	0.2451	11	59656600	59657080	-	chr11:clu_4474_-	Success	13.4444	2	1.4494e-06	3.21963e-05	11:59656600-59657080:-	ENSG00000166889	PATL1	protein_coding	4	4	0
H-KD-vs-WT	chr11:59656600:59657530:clu:4474:-	-1.8302	0.895265	0.374339	-0.520926	11	59656600	59657530	-	chr11:clu_4474_-	Success	13.4444	2	1.4494e-06	3.21963e-05	11:59656600-59657530:-	ENSG00000166889	PATL1	protein_coding	4	4	0
H-KD-vs-WT	chr11:59657153:59657530:clu:4474:-	1.31862	0.0315371	0.307363	0.275826	11	59657153	59657530	-	chr11:clu_4474_-	Success	13.4444	2	1.4494e-06	3.21963e-05	11:59657153-59657530:-	ENSG00000166889	PATL1	protein_coding	4	4	0
H-KD-vs-WT	chr11:62705617:62706203:clu:4486:-	-0.514441	0.734743	0.497485	-0.237258	11	62705617	62706203	-	chr11:clu_4486_-	Success	5.00235	1	0.00156141	0.00877586	11:62705617-62706203:-	ENSG00000168000	BSCL2	protein_coding	3	3	0
H-KD-vs-WT	chr11:62705617:62706203:clu:4486:-	-0.514441	0.734743	0.497485	-0.237258	11	62705617	62706203	-	chr11:clu_4486_-	Success	5.00235	1	0.00156141	0.00877586	11:62705617-62706203:-	ENSG00000234857	HNRNPUL2-BSCL2	protein_coding	3	3	0
H-KD-vs-WT	chr11:62705617:62707109:clu:4486:-	0.514441	0.265257	0.502515	0.237258	11	62705617	62707109	-	chr11:clu_4486_-	Success	5.00235	1	0.00156141	0.00877586	11:62705617-62707109:-	ENSG00000168000	BSCL2	protein_coding	3	3	0
H-KD-vs-WT	chr11:62705617:62707109:clu:4486:-	0.514441	0.265257	0.502515	0.237258	11	62705617	62707109	-	chr11:clu_4486_-	Success	5.00235	1	0.00156141	0.00877586	11:62705617-62707109:-	ENSG00000234857	HNRNPUL2-BSCL2	protein_coding	3	3	0
H-KD-vs-WT	chr11:62715607:62716989:clu:4488:-	1.06259	0.0380665	0.163047	0.124981	11	62715607	62716989	-	chr11:clu_4488_-	Success	16.0181	2	1.10514e-07	3.97175e-06	11:62715607-62716989:-	ENSG00000234857	HNRNPUL2-BSCL2	protein_coding	3	3	0
H-KD-vs-WT	chr11:62715607:62716989:clu:4488:-	1.06259	0.0380665	0.163047	0.124981	11	62715607	62716989	-	chr11:clu_4488_-	Success	16.0181	2	1.10514e-07	3.97175e-06	11:62715607-62716989:-	ENSG00000214753	HNRNPUL2	protein_coding	3	0	3
H-KD-vs-WT	chr11:64902386:64902510:clu:4504:-	0.502249	0.300613	0.539944	0.239331	11	64902386	64902510	-	chr11:clu_4504_-	Success	3.39657	1	0.00915086	0.0360851	11:64902386-64902510:-	ENSG00000110046	ATG2A	protein_coding	2	1	1
H-KD-vs-WT	chr11:64902386:64902510:clu:4504:-	0.502249	0.300613	0.539944	0.239331	11	64902386	64902510	-	chr11:clu_4504_-	Success	3.39657	1	0.00915086	0.0360851	11:64902386-64902510:-	ENSG00000274314	MIR6749	miRNA	1	1	0
H-KD-vs-WT	chr11:64902386:64902516:clu:4504:-	-0.502249	0.699387	0.460056	-0.239331	11	64902386	64902516	-	chr11:clu_4504_-	Success	3.39657	1	0.00915086	0.0360851	11:64902386-64902516:-	ENSG00000110046	ATG2A	protein_coding	2	1	1
H-KD-vs-WT	chr11:64902386:64902516:clu:4504:-	-0.502249	0.699387	0.460056	-0.239331	11	64902386	64902516	-	chr11:clu_4504_-	Success	3.39657	1	0.00915086	0.0360851	11:64902386-64902516:-	ENSG00000274314	MIR6749	miRNA	1	1	0
H-KD-vs-WT	chr11:65885663:65887600:clu:4509:-	1.52178	0.0148088	0.12789	0.113082	11	65885663	65887600	-	chr11:clu_4509_-	Success	20.4238	2	1.34914e-09	1.01083e-07	11:65885663-65887600:-	ENSG00000172500	FIBP	protein_coding	3	0	3
H-KD-vs-WT	chr11:66366191:66366431:clu:4513:-	0.694536	0.105104	0.217586	0.112482	11	66366191	66366431	-	chr11:clu_4513_-	Success	6.3993	3	0.005093	0.0229146	11:66366191-66366431:-	ENSG00000174669	SLC29A2	protein_coding	3	3	0
H-KD-vs-WT	chr11:66366564:66367464:clu:4513:-	-0.313204	0.466208	0.352319	-0.113889	11	66366564	66367464	-	chr11:clu_4513_-	Success	6.3993	3	0.005093	0.0229146	11:66366564-66367464:-	ENSG00000174669	SLC29A2	protein_coding	3	3	0
H-KD-vs-WT	chr11:66665578:66668615:clu:4518:-	-0.965871	0.918594	0.620496	-0.298098	11	66665578	66668615	-	chr11:clu_4518_-	Success	3.81845	1	0.00571859	0.0251283	11:66665578-66668615:-	ENSG00000173914	RBM4B	protein_coding	3	3	0
H-KD-vs-WT	chr11:66666493:66668615:clu:4518:-	0.965871	0.0814059	0.379504	0.298098	11	66666493	66668615	-	chr11:clu_4518_-	Success	3.81845	1	0.00571859	0.0251283	11:66666493-66668615:-	ENSG00000173914	RBM4B	protein_coding	3	3	0
H-KD-vs-WT	chr11:68892993:68893322:clu:4524:-	1.25006	0.0165163	0.169859	0.153342	11	68892993	68893322	-	chr11:clu_4524_-	Success	12.1934	1	7.88082e-07	1.94621e-05	11:68892993-68893322:-	ENSG00000197345	MRPL21	protein_coding	3	3	0
H-KD-vs-WT	chr11:68892993:68893403:clu:4524:-	-1.25006	0.983484	0.830141	-0.153342	11	68892993	68893403	-	chr11:clu_4524_-	Success	12.1934	1	7.88082e-07	1.94621e-05	11:68892993-68893403:-	ENSG00000197345	MRPL21	protein_coding	3	3	0
H-KD-vs-WT	chr11:73411536:73430690:clu:4533:-	-0.534678	0.212894	0.109296	-0.103598	11	73411536	73430690	-	chr11:clu_4533_-	Success	4.44915	2	0.0116885	0.0439638	11:73411536-73430690:-	ENSG00000054965	FAM168A	protein_coding	2	2	0
H-KD-vs-WT	chr11:73419999:73430690:clu:4533:-	0.4107	0.333754	0.441	0.107246	11	73419999	73430690	-	chr11:clu_4533_-	Success	4.44915	2	0.0116885	0.0439638	11:73419999-73430690:-	ENSG00000054965	FAM168A	protein_coding	2	2	0
H-KD-vs-WT	chr11:77355842:77356507:clu:4539:-	13.2181	5.27273e-13	0.137654	0.137654	11	77355842	77356507	-	chr11:clu_4539_-	Success	8.75448	1	2.85955e-05	0.000342565	11:77355842-77356507:-	ENSG00000149269	PAK1	protein_coding	2	2	0
H-KD-vs-WT	chr11:77355842:77358898:clu:4539:-	-13.2181	1	0.862346	-0.137654	11	77355842	77358898	-	chr11:clu_4539_-	Success	8.75448	1	2.85955e-05	0.000342565	11:77355842-77358898:-	ENSG00000149269	PAK1	protein_coding	2	2	0
H-KD-vs-WT	chr11:78106912:78109442:clu:4546:-	1.8354	0.0140897	0.359548	0.345458	11	78106912	78109442	-	chr11:clu_4546_-	Success	11.6127	1	1.44078e-06	3.20856e-05	11:78106912-78109442:-	ENSG00000159063	ALG8	protein_coding	4	4	0
H-KD-vs-WT	chr11:78106946:78109442:clu:4546:-	-1.8354	0.98591	0.640452	-0.345458	11	78106946	78109442	-	chr11:clu_4546_-	Success	11.6127	1	1.44078e-06	3.20856e-05	11:78106946-78109442:-	ENSG00000159063	ALG8	protein_coding	4	4	0
H-KD-vs-WT	chr11:83280260:83285553:clu:4553:-	0.407654	0.251755	0.374308	0.122553	11	83280260	83285553	-	chr11:clu_4553_-	Success	5.7673	3	0.00916002	0.0360913	11:83280260-83285553:-	ENSG00000137500	CCDC90B	protein_coding	3	3	0
H-KD-vs-WT	chr11:83280260:83285873:clu:4553:-	-0.216859	0.497478	0.396097	-0.101381	11	83280260	83285873	-	chr11:clu_4553_-	Success	5.7673	3	0.00916002	0.0360913	11:83280260-83285873:-	ENSG00000137500	CCDC90B	protein_coding	3	3	0
H-KD-vs-WT	chr11:85983973:85990250:clu:4558:-	-0.317859	0.465324	0.355017	-0.110307	11	85983973	85990250	-	chr11:clu_4558_-	Success	8.56361	2	0.000190929	0.00156008	11:85983973-85990250:-	ENSG00000073921	PICALM	protein_coding	4	1	3
H-KD-vs-WT	chr11:85983973:85996826:clu:4558:-	0.404035	0.214777	0.337285	0.122508	11	85983973	85996826	-	chr11:clu_4558_-	Success	8.56361	2	0.000190929	0.00156008	11:85983973-85996826:-	ENSG00000073921	PICALM	protein_coding	4	1	3
H-KD-vs-WT	chr11:93168171:93170111:clu:4560:-	1.33863	0.0314271	0.395786	0.364358	11	93168171	93170111	-	chr11:clu_4560_-	Success	18.6271	2	8.13478e-09	4.71878e-07	11:93168171-93170111:-	ENSG00000180773	SLC36A4	protein_coding	4	4	0
H-KD-vs-WT	chr11:93168171:93180797:clu:4560:-	-2.08938	0.93694	0.382914	-0.554026	11	93168171	93180797	-	chr11:clu_4560_-	Success	18.6271	2	8.13478e-09	4.71878e-07	11:93168171-93180797:-	ENSG00000180773	SLC36A4	protein_coding	4	4	0
H-KD-vs-WT	chr11:93170221:93180797:clu:4560:-	0.750748	0.0316331	0.2213	0.189667	11	93170221	93180797	-	chr11:clu_4560_-	Success	18.6271	2	8.13478e-09	4.71878e-07	11:93170221-93180797:-	ENSG00000180773	SLC36A4	protein_coding	4	4	0
H-KD-vs-WT	chr11:93181786:93182806:clu:4561:-	-0.732121	0.953608	0.826193	-0.127415	11	93181786	93182806	-	chr11:clu_4561_-	Success	4.16203	1	0.00391232	0.0186463	11:93181786-93182806:-	ENSG00000180773	SLC36A4	protein_coding	4	4	0
H-KD-vs-WT	chr11:93181786:93182835:clu:4561:-	0.732121	0.0463921	0.173807	0.127415	11	93181786	93182835	-	chr11:clu_4561_-	Success	4.16203	1	0.00391232	0.0186463	11:93181786-93182835:-	ENSG00000180773	SLC36A4	protein_coding	4	4	0
H-KD-vs-WT	chr11:95778957:95779078:clu:4568:-	0.569668	0.100545	0.227431	0.126886	11	95778957	95779078	-	chr11:clu_4568_-	Success	11.9773	3	2.55317e-05	0.0003157	11:95778957-95779078:-	ENSG00000077458	FAM76B	protein_coding	4	4	0
H-KD-vs-WT	chr11:95778957:95779607:clu:4568:-	-0.737639	0.676095	0.413751	-0.262344	11	95778957	95779607	-	chr11:clu_4568_-	Success	11.9773	3	2.55317e-05	0.0003157	11:95778957-95779607:-	ENSG00000077458	FAM76B	protein_coding	4	4	0
H-KD-vs-WT	chr11:95779135:95779607:clu:4568:-	0.743498	0.100455	0.270366	0.169911	11	95779135	95779607	-	chr11:clu_4568_-	Success	11.9773	3	2.55317e-05	0.0003157	11:95779135-95779607:-	ENSG00000077458	FAM76B	protein_coding	4	4	0
H-KD-vs-WT	chr11:95788563:95789392:clu:4569:-	-0.343395	0.687085	0.524913	-0.162172	11	95788563	95789392	-	chr11:clu_4569_-	Success	3.23368	1	0.0109874	0.0417392	11:95788563-95789392:-	ENSG00000077458	FAM76B	protein_coding	4	4	0
H-KD-vs-WT	chr11:95788563:95790156:clu:4569:-	0.343395	0.312915	0.475087	0.162172	11	95788563	95790156	-	chr11:clu_4569_-	Success	3.23368	1	0.0109874	0.0417392	11:95788563-95790156:-	ENSG00000077458	FAM76B	protein_coding	4	4	0
H-KD-vs-WT	chr11:115178775:115209574:clu:4581:-	-0.197806	0.662448	0.547031	-0.115417	11	115178775	115209574	-	chr11:clu_4581_-	Success	12.6013	4	4.58046e-05	0.000494455	11:115178775-115209574:-	ENSG00000182985	CADM1	protein_coding	0	2	-2
H-KD-vs-WT	chr11:119026080:119026937:clu:4589:-	1.32196	0.0299433	0.183156	0.153213	11	119026080	119026937	-	chr11:clu_4589_-	Success	10.8816	2	1.88014e-05	0.000249881	11:119026080-119026937:-	ENSG00000137700	SLC37A4	protein_coding	4	1	3
H-KD-vs-WT	chr11:119029564:119030849:clu:4590:-	-0.433441	0.810096	0.70076	-0.109336	11	119029564	119030849	-	chr11:clu_4590_-	Success	4.94632	2	0.00710953	0.0296628	11:119029564-119030849:-	ENSG00000137700	SLC37A4	protein_coding	4	1	3
H-KD-vs-WT	chr11:119097297:119097445:clu:4593:-	8.04204	2.36918e-08	0.186325	0.186325	11	119097297	119097445	-	chr11:clu_4593_-	Success	7.49704	1	0.000107849	0.00099013	11:119097297-119097445:-	ENSG00000172269	DPAGT1	protein_coding	2	2	0
H-KD-vs-WT	chr11:119097297:119097464:clu:4593:-	-8.04204	1	0.813675	-0.186325	11	119097297	119097464	-	chr11:clu_4593_-	Success	7.49704	1	0.000107849	0.00099013	11:119097297-119097464:-	ENSG00000172269	DPAGT1	protein_coding	2	2	0
H-KD-vs-WT	chr12:7189750:7190362:clu:7066:+	-0.397859	0.507975	0.317819	-0.190156	12	7189750	7190362	+	chr12:clu_7066_+	Success	5.89196	1	0.000597448	0.00397146	12:7189750-7190362:+	ENSG00000139197	PEX5	protein_coding	4	4	0
H-KD-vs-WT	chr12:7190216:7190362:clu:7066:+	0.397859	0.492025	0.682181	0.190156	12	7190216	7190362	+	chr12:clu_7066_+	Success	5.89196	1	0.000597448	0.00397146	12:7190216-7190362:+	ENSG00000139197	PEX5	protein_coding	4	4	0
H-KD-vs-WT	chr12:9298867:9299260:clu:7073:+	-0.643676	0.868058	0.644864	-0.223193	12	9298867	9299260	+	chr12:clu_7073_+	Success	4.52017	1	0.00264087	0.0136139	12:9298867-9299260:+	ENSG00000111788	AC009533.1	unprocessed_pseudogene	4	4	0
H-KD-vs-WT	chr12:9298867:9299265:clu:7073:+	0.643676	0.131942	0.355136	0.223193	12	9298867	9299265	+	chr12:clu_7073_+	Success	4.52017	1	0.00264087	0.0136139	12:9298867-9299265:+	ENSG00000111788	AC009533.1	unprocessed_pseudogene	4	4	0
H-KD-vs-WT	chr12:10364033:10374035:clu:7074:+	-0.524049	0.893201	0.745691	-0.14751	12	10364033	10374035	+	chr12:clu_7074_+	Success	4.61786	1	0.00237338	0.0124201	12:10364033-10374035:+	ENSG00000245648	AC022075.1	antisense_RNA	3	3	0
H-KD-vs-WT	chr12:10373137:10374035:clu:7074:+	0.524049	0.106799	0.254309	0.14751	12	10373137	10374035	+	chr12:clu_7074_+	Success	4.61786	1	0.00237338	0.0124201	12:10373137-10374035:+	ENSG00000245648	AC022075.1	antisense_RNA	3	3	0
H-KD-vs-WT	chr12:21506976:21508383:clu:7079:+	-0.529005	0.762157	0.592265	-0.169892	12	21506976	21508383	+	chr12:clu_7079_+	Success	4.97192	2	0.00692985	0.0291054	12:21506976-21508383:+	ENSG00000111711	GOLT1B	protein_coding	1	2	-1
H-KD-vs-WT	chr12:25959148:26055279:clu:7082:+	-0.707617	0.254426	0.119651	-0.134775	12	25959148	26055279	+	chr12:clu_7082_+	Success	7.14428	3	0.00253757	0.013135	12:25959148-26055279:+	ENSG00000123094	RASSF8	protein_coding	1	1	0
H-KD-vs-WT	chr12:25995130:26055236:clu:7082:+	0.607692	0.207147	0.362965	0.155818	12	25995130	26055236	+	chr12:clu_7082_+	Success	7.14428	3	0.00253757	0.013135	12:25995130-26055236:+	ENSG00000123094	RASSF8	protein_coding	1	1	0
H-KD-vs-WT	chr12:27791901:27797247:clu:7092:+	0.90247	0.0627215	0.290674	0.227952	12	27791901	27797247	+	chr12:clu_7092_+	Success	12.8538	2	2.61609e-06	5.20921e-05	12:27791901-27797247:+	ENSG00000087448	KLHL42	protein_coding	4	4	0
H-KD-vs-WT	chr12:27791901:27797715:clu:7092:+	-1.22278	0.843617	0.466823	-0.376794	12	27791901	27797715	+	chr12:clu_7092_+	Success	12.8538	2	2.61609e-06	5.20921e-05	12:27791901-27797715:+	ENSG00000087448	KLHL42	protein_coding	4	4	0
H-KD-vs-WT	chr12:27797349:27797715:clu:7092:+	0.320305	0.0936614	0.242504	0.148842	12	27797349	27797715	+	chr12:clu_7092_+	Success	12.8538	2	2.61609e-06	5.20921e-05	12:27797349-27797715:+	ENSG00000087448	KLHL42	protein_coding	4	4	0
H-KD-vs-WT	chr12:42442741:42445973:clu:7103:+	0.417245	0.308213	0.506501	0.198288	12	42442741	42445973	+	chr12:clu_7103_+	Success	3.77266	1	0.00601662	0.026075	12:42442741-42445973:+	ENSG00000134283	PPHLN1	protein_coding	3	3	0
H-KD-vs-WT	chr12:42442741:42445991:clu:7103:+	-0.417245	0.691787	0.493499	-0.198288	12	42442741	42445991	+	chr12:clu_7103_+	Success	3.77266	1	0.00601662	0.026075	12:42442741-42445991:+	ENSG00000134283	PPHLN1	protein_coding	3	3	0
H-KD-vs-WT	chr12:49324037:49325501:clu:7112:+	0.618828	0.129398	0.254346	0.124948	12	49324037	49325501	+	chr12:clu_7112_+	Success	10.3455	3	0.000122038	0.00109983	12:49324037-49325501:+	ENSG00000135451	TROAP	protein_coding	2	0	2
H-KD-vs-WT	chr12:53284167:53285924:clu:7135:+	-0.710655	0.369307	0.263538	-0.105769	12	53284167	53285924	+	chr12:clu_7135_+	Success	7.16118	2	0.000776139	0.00494066	12:53284167-53285924:+	ENSG00000135476	ESPL1	protein_coding	0	1	-1
H-KD-vs-WT	chr12:54047917:54053160:clu:7147:+	0.667608	0.169668	0.311807	0.142139	12	54047917	54053160	+	chr12:clu_7147_+	Success	5.4193	3	0.0126315	0.0468042	12:54047917-54053160:+	ENSG00000198353	HOXC4	protein_coding	3	1	2
H-KD-vs-WT	chr12:56155592:56157468:clu:7160:+	-2.73115	0.99059	0.778568	-0.212022	12	56155592	56157468	+	chr12:clu_7160_+	Success	29.1244	3	1.39095e-12	2.32026e-10	12:56155592-56157468:+	ENSG00000196465	MYL6B	protein_coding	2	4	-2
H-KD-vs-WT	chr12:56156029:56157468:clu:7160:+	1.47073	0.00220646	0.115865	0.113659	12	56156029	56157468	+	chr12:clu_7160_+	Success	29.1244	3	1.39095e-12	2.32026e-10	12:56156029-56157468:+	ENSG00000196465	MYL6B	protein_coding	2	4	-2
H-KD-vs-WT	chr12:56160320:56161387:clu:7162:+	0.311844	0.375853	0.490328	0.114474	12	56160320	56161387	+	chr12:clu_7162_+	Success	18.8588	2	6.45264e-09	3.89579e-07	12:56160320-56161387:+	ENSG00000092841	MYL6	protein_coding	3	0	3
H-KD-vs-WT	chr12:64495775:64495982:clu:7180:+	8.86233	2.72705e-09	0.119688	0.119688	12	64495775	64495982	+	chr12:clu_7180_+	Success	9.36317	1	1.50884e-05	0.000211405	12:64495775-64495982:+	ENSG00000183735	TBK1	protein_coding	2	3	-1
H-KD-vs-WT	chr12:64495775:64496367:clu:7180:+	-8.86233	1	0.880312	-0.119688	12	64495775	64496367	+	chr12:clu_7180_+	Success	9.36317	1	1.50884e-05	0.000211405	12:64495775-64496367:+	ENSG00000183735	TBK1	protein_coding	2	3	-1
H-KD-vs-WT	chr12:69800332:69801609:clu:7190:+	1.11548	0.0217122	0.171226	0.149514	12	69800332	69801609	+	chr12:clu_7190_+	Success	6.35014	1	0.000365599	0.00265811	12:69800332-69801609:+	ENSG00000127328	RAB3IP	protein_coding	3	3	0
H-KD-vs-WT	chr12:69800337:69801609:clu:7190:+	-1.11548	0.978288	0.828774	-0.149514	12	69800337	69801609	+	chr12:clu_7190_+	Success	6.35014	1	0.000365599	0.00265811	12:69800337-69801609:+	ENSG00000127328	RAB3IP	protein_coding	3	3	0
H-KD-vs-WT	chr12:76815210:76815857:clu:7194:+	-0.638401	0.908576	0.734888	-0.173688	12	76815210	76815857	+	chr12:clu_7194_+	Success	5.16802	1	0.00130457	0.00759799	12:76815210-76815857:+	ENSG00000186908	ZDHHC17	protein_coding	4	4	0
H-KD-vs-WT	chr12:76815210:76815898:clu:7194:+	0.638401	0.0914243	0.265112	0.173688	12	76815210	76815898	+	chr12:clu_7194_+	Success	5.16802	1	0.00130457	0.00759799	12:76815210-76815898:+	ENSG00000186908	ZDHHC17	protein_coding	4	4	0
H-KD-vs-WT	chr12:76816019:76821058:clu:7195:+	0.839592	0.0449608	0.178461	0.1335	12	76816019	76821058	+	chr12:clu_7195_+	Success	10.4446	2	2.91036e-05	0.000346772	12:76816019-76821058:+	ENSG00000186908	ZDHHC17	protein_coding	4	4	0
H-KD-vs-WT	chr12:76816019:76822406:clu:7195:+	-0.926776	0.809479	0.549277	-0.260202	12	76816019	76822406	+	chr12:clu_7195_+	Success	10.4446	2	2.91036e-05	0.000346772	12:76816019-76822406:+	ENSG00000186908	ZDHHC17	protein_coding	4	4	0
H-KD-vs-WT	chr12:76821167:76822406:clu:7195:+	0.087184	0.145561	0.272262	0.126701	12	76821167	76822406	+	chr12:clu_7195_+	Success	10.4446	2	2.91036e-05	0.000346772	12:76821167-76822406:+	ENSG00000186908	ZDHHC17	protein_coding	4	4	0
H-KD-vs-WT	chr12:88035738:88040148:clu:7198:+	-0.381533	0.468754	0.352031	-0.116723	12	88035738	88040148	+	chr12:clu_7198_+	Success	11.5259	2	9.87143e-06	0.000153111	12:88035738-88040148:+	ENSG00000133641	C12orf29	protein_coding	3	3	0
H-KD-vs-WT	chr12:88035738:88042825:clu:7198:+	0.543691	0.157585	0.298519	0.140933	12	88035738	88042825	+	chr12:clu_7198_+	Success	11.5259	2	9.87143e-06	0.000153111	12:88035738-88042825:+	ENSG00000133641	C12orf29	protein_coding	3	3	0
H-KD-vs-WT	chr12:101726404:101728901:clu:7220:+	-0.989631	0.917862	0.606918	-0.310943	12	101726404	101728901	+	chr12:clu_7220_+	Success	11.6269	1	1.41976e-06	3.18149e-05	12:101726404-101728901:+	ENSG00000111666	CHPT1	protein_coding	4	4	0
H-KD-vs-WT	chr12:101726497:101728901:clu:7220:+	0.989631	0.0821385	0.393082	0.310943	12	101726497	101728901	+	chr12:clu_7220_+	Success	11.6269	1	1.41976e-06	3.18149e-05	12:101726497-101728901:+	ENSG00000111666	CHPT1	protein_coding	4	4	0
H-KD-vs-WT	chr12:104096433:104098343:clu:7226:+	-0.806543	0.926446	0.715094	-0.211352	12	104096433	104098343	+	chr12:clu_7226_+	Success	5.73578	1	0.000706694	0.0045705	12:104096433-104098343:+	ENSG00000111727	HCFC2	protein_coding	3	3	0
H-KD-vs-WT	chr12:104097691:104098343:clu:7226:+	0.806543	0.0735536	0.284906	0.211352	12	104097691	104098343	+	chr12:clu_7226_+	Success	5.73578	1	0.000706694	0.0045705	12:104097691-104098343:+	ENSG00000111727	HCFC2	protein_coding	3	3	0
H-KD-vs-WT	chr12:108562736:108564279:clu:7232:+	-0.539673	0.825556	0.679476	-0.14608	12	108562736	108564279	+	chr12:clu_7232_+	Success	11.1122	2	1.49293e-05	0.000209841	12:108562736-108564279:+	ENSG00000136003	ISCU	protein_coding	0	4	-4
H-KD-vs-WT	chr12:120571291:120575631:clu:7264:+	-1.76532	0.547047	0.406845	-0.140202	12	120571291	120575631	+	chr12:clu_7264_+	Success	29.1998	4	6.2905e-12	8.2385e-10	12:120571291-120575631:+	ENSG00000022840	RNF10	protein_coding	0	3	-3
H-KD-vs-WT	chr12:120710718:120711590:clu:7266:+	0.572875	0.0614166	0.170662	0.109246	12	120710718	120711590	+	chr12:clu_7266_+	Success	5.3443	1	0.00107798	0.00649211	12:120710718-120711590:+	ENSG00000175970	UNC119B	protein_coding	1	3	-2
H-KD-vs-WT	chr12:120710718:120713274:clu:7266:+	-0.572875	0.938583	0.829338	-0.109246	12	120710718	120713274	+	chr12:clu_7266_+	Success	5.3443	1	0.00107798	0.00649211	12:120710718-120713274:+	ENSG00000175970	UNC119B	protein_coding	1	3	-2
H-KD-vs-WT	chr12:121222166:121222947:clu:7268:+	-0.675347	0.572504	0.43233	-0.140174	12	121222166	121222947	+	chr12:clu_7268_+	Success	10.781	2	2.07907e-05	0.000269913	12:121222166-121222947:+	ENSG00000135124	P2RX4	protein_coding	4	3	1
H-KD-vs-WT	chr12:121222166:121228533:clu:7268:+	1.35069	0.0492451	0.282031	0.232786	12	121222166	121228533	+	chr12:clu_7268_+	Success	10.781	2	2.07907e-05	0.000269913	12:121222166-121228533:+	ENSG00000135124	P2RX4	protein_coding	4	3	1
H-KD-vs-WT	chr12:122975121:122975811:clu:7273:+	-0.492066	0.614768	0.373617	-0.241152	12	122975121	122975811	+	chr12:clu_7273_+	Success	3.54546	1	0.00774754	0.0317552	12:122975121-122975811:+	ENSG00000111325	OGFOD2	protein_coding	2	2	0
H-KD-vs-WT	chr12:122975121:122975811:clu:7273:+	-0.492066	0.614768	0.373617	-0.241152	12	122975121	122975811	+	chr12:clu_7273_+	Success	3.54546	1	0.00774754	0.0317552	12:122975121-122975811:+	ENSG00000256028	AC026362.1	processed_transcript	2	2	0
H-KD-vs-WT	chr12:122975383:122975811:clu:7273:+	0.492066	0.385232	0.626383	0.241152	12	122975383	122975811	+	chr12:clu_7273_+	Success	3.54546	1	0.00774754	0.0317552	12:122975383-122975811:+	ENSG00000111325	OGFOD2	protein_coding	2	2	0
H-KD-vs-WT	chr12:122975383:122975811:clu:7273:+	0.492066	0.385232	0.626383	0.241152	12	122975383	122975811	+	chr12:clu_7273_+	Success	3.54546	1	0.00774754	0.0317552	12:122975383-122975811:+	ENSG00000256028	AC026362.1	processed_transcript	2	2	0
H-KD-vs-WT	chr12:122980745:122981129:clu:7275:+	-0.357143	0.662263	0.562136	-0.100127	12	122980745	122981129	+	chr12:clu_7275_+	Success	12.2876	4	6.12352e-05	0.000628781	12:122980745-122981129:+	ENSG00000256028	AC026362.1	processed_transcript	2	2	0
H-KD-vs-WT	chr12:122980745:122981129:clu:7275:+	-0.357143	0.662263	0.562136	-0.100127	12	122980745	122981129	+	chr12:clu_7275_+	Success	12.2876	4	6.12352e-05	0.000628781	12:122980745-122981129:+	ENSG00000182196	ARL6IP4	protein_coding	0	1	-1
H-KD-vs-WT	chr12:123618837:123619432:clu:7281:+	-1.1166	0.93343	0.600465	-0.332965	12	123618837	123619432	+	chr12:clu_7281_+	Success	7.76308	1	8.1371e-05	0.000788817	12:123618837-123619432:+	ENSG00000111364	DDX55	protein_coding	4	4	0
H-KD-vs-WT	chr12:123618837:123619448:clu:7281:+	1.1166	0.0665701	0.399535	0.332965	12	123618837	123619448	+	chr12:clu_7281_+	Success	7.76308	1	8.1371e-05	0.000788817	12:123618837-123619448:+	ENSG00000111364	DDX55	protein_coding	4	4	0
H-KD-vs-WT	chr12:123655824:123659430:clu:7282:+	1.31339	0.0380295	0.353466	0.315436	12	123655824	123659430	+	chr12:clu_7282_+	Success	10.3216	1	5.5335e-06	9.61133e-05	12:123655824-123659430:+	ENSG00000111358	GTF2H3	protein_coding	4	4	0
H-KD-vs-WT	chr12:123655824:123659430:clu:7282:+	1.31339	0.0380295	0.353466	0.315436	12	123655824	123659430	+	chr12:clu_7282_+	Success	10.3216	1	5.5335e-06	9.61133e-05	12:123655824-123659430:+	ENSG00000278861	AC117503.3	TEC	4	4	0
H-KD-vs-WT	chr12:123655824:123659516:clu:7282:+	-1.31339	0.961971	0.646534	-0.315436	12	123655824	123659516	+	chr12:clu_7282_+	Success	10.3216	1	5.5335e-06	9.61133e-05	12:123655824-123659516:+	ENSG00000111358	GTF2H3	protein_coding	4	4	0
H-KD-vs-WT	chr12:123655824:123659516:clu:7282:+	-1.31339	0.961971	0.646534	-0.315436	12	123655824	123659516	+	chr12:clu_7282_+	Success	10.3216	1	5.5335e-06	9.61133e-05	12:123655824-123659516:+	ENSG00000278861	AC117503.3	TEC	4	4	0
H-KD-vs-WT	chr12:123659475:123659795:clu:7283:+	1.05996	0.0306782	0.208645	0.177967	12	123659475	123659795	+	chr12:clu_7283_+	Success	10.9602	1	2.84205e-06	5.54481e-05	12:123659475-123659795:+	ENSG00000111358	GTF2H3	protein_coding	4	4	0
H-KD-vs-WT	chr12:123659584:123659795:clu:7283:+	-1.05996	0.969322	0.791355	-0.177967	12	123659584	123659795	+	chr12:clu_7283_+	Success	10.9602	1	2.84205e-06	5.54481e-05	12:123659584-123659795:+	ENSG00000111358	GTF2H3	protein_coding	4	4	0
H-KD-vs-WT	chr12:123687035:123690533:clu:7285:+	1.70531	0.0140167	0.155064	0.141047	12	123687035	123690533	+	chr12:clu_7285_+	Success	10.8812	2	1.8808e-05	0.000249881	12:123687035-123690533:+	ENSG00000168778	TCTN2	protein_coding	3	0	3
H-KD-vs-WT	chr12:6967335:6967892:clu:8111:-	2.37997	0.00354217	0.112096	0.108554	12	6967335	6967892	-	chr12:clu_8111_-	Success	21.7096	2	3.72944e-10	3.26455e-08	12:6967335-6967892:-	ENSG00000215021	PHB2	protein_coding	3	3	0
H-KD-vs-WT	chr12:6967335:6967892:clu:8111:-	2.37997	0.00354217	0.112096	0.108554	12	6967335	6967892	-	chr12:clu_8111_-	Success	21.7096	2	3.72944e-10	3.26455e-08	12:6967335-6967892:-	ENSG00000238795	SCARNA12	snoRNA	3	0	3
H-KD-vs-WT	chr12:6967779:6967892:clu:8111:-	-1.18999	0.978806	0.872175	-0.106631	12	6967779	6967892	-	chr12:clu_8111_-	Success	21.7096	2	3.72944e-10	3.26455e-08	12:6967779-6967892:-	ENSG00000215021	PHB2	protein_coding	3	3	0
H-KD-vs-WT	chr12:10607936:10609098:clu:8112:-	0.638545	0.0355901	0.262921	0.22733	12	10607936	10609098	-	chr12:clu_8112_-	Success	23.1495	2	8.83684e-11	8.68072e-09	12:10607936-10609098:-	ENSG00000111196	MAGOHB	protein_coding	4	4	0
H-KD-vs-WT	chr12:10607936:10609831:clu:8112:-	-2.02459	0.948481	0.488585	-0.459896	12	10607936	10609831	-	chr12:clu_8112_-	Success	23.1495	2	8.83684e-11	8.68072e-09	12:10607936-10609831:-	ENSG00000111196	MAGOHB	protein_coding	4	4	0
H-KD-vs-WT	chr12:10609383:10609831:clu:8112:-	1.38604	0.0159289	0.248494	0.232566	12	10609383	10609831	-	chr12:clu_8112_-	Success	23.1495	2	8.83684e-11	8.68072e-09	12:10609383-10609831:-	ENSG00000111196	MAGOHB	protein_coding	4	4	0
H-KD-vs-WT	chr12:10610680:10612640:clu:8113:-	1.07829	0.0144009	0.172547	0.158146	12	10610680	10612640	-	chr12:clu_8113_-	Success	26.2616	2	3.933e-12	5.60833e-10	12:10610680-10612640:-	ENSG00000111196	MAGOHB	protein_coding	4	4	0
H-KD-vs-WT	chr12:10610680:10613439:clu:8113:-	-1.83512	0.962416	0.62604	-0.336376	12	10610680	10613439	-	chr12:clu_8113_-	Success	26.2616	2	3.933e-12	5.60833e-10	12:10610680-10613439:-	ENSG00000111196	MAGOHB	protein_coding	4	4	0
H-KD-vs-WT	chr12:10612978:10613439:clu:8113:-	0.756835	0.0231833	0.201413	0.17823	12	10612978	10613439	-	chr12:clu_8113_-	Success	26.2616	2	3.933e-12	5.60833e-10	12:10612978-10613439:-	ENSG00000111196	MAGOHB	protein_coding	4	4	0
H-KD-vs-WT	chr12:11121180:11171422:clu:8118:-	0.706527	0.0993794	0.201956	0.102577	12	11121180	11171422	-	chr12:clu_8118_-	Success	9.24543	4	0.00098922	0.00603567	12:11121180-11171422:-	ENSG00000231887	PRH1	protein_coding	1	0	1
H-KD-vs-WT	chr12:11121180:11171422:clu:8118:-	0.706527	0.0993794	0.201956	0.102577	12	11121180	11171422	-	chr12:clu_8118_-	Success	9.24543	4	0.00098922	0.00603567	12:11121180-11171422:-	ENSG00000111215	PRR4	protein_coding	1	0	1
H-KD-vs-WT	chr12:11121180:11171422:clu:8118:-	0.706527	0.0993794	0.201956	0.102577	12	11121180	11171422	-	chr12:clu_8118_-	Success	9.24543	4	0.00098922	0.00603567	12:11121180-11171422:-	ENSG00000275778	AC018630.6	protein_coding	1	0	1
H-KD-vs-WT	chr12:11121180:11171422:clu:8118:-	0.706527	0.0993794	0.201956	0.102577	12	11121180	11171422	-	chr12:clu_8118_-	Success	9.24543	4	0.00098922	0.00603567	12:11121180-11171422:-	ENSG00000212127	TAS2R14	protein_coding	1	0	1
H-KD-vs-WT	chr12:11121180:11171422:clu:8118:-	0.706527	0.0993794	0.201956	0.102577	12	11121180	11171422	-	chr12:clu_8118_-	Success	9.24543	4	0.00098922	0.00603567	12:11121180-11171422:-	ENSG00000256188	TAS2R30	protein_coding	1	0	1
H-KD-vs-WT	chr12:11121180:11171422:clu:8118:-	0.706527	0.0993794	0.201956	0.102577	12	11121180	11171422	-	chr12:clu_8118_-	Success	9.24543	4	0.00098922	0.00603567	12:11121180-11171422:-	ENSG00000256981	AC134349.2	processed_pseudogene	1	0	1
H-KD-vs-WT	chr12:11121180:11171422:clu:8118:-	0.706527	0.0993794	0.201956	0.102577	12	11121180	11171422	-	chr12:clu_8118_-	Success	9.24543	4	0.00098922	0.00603567	12:11121180-11171422:-	ENSG00000256712	AC134349.1	sense_intronic	1	0	1
H-KD-vs-WT	chr12:26982859:26990450:clu:8129:-	-1.52735	0.978332	0.820717	-0.157615	12	26982859	26990450	-	chr12:clu_8129_-	Success	13.7731	2	1.04329e-06	2.48618e-05	12:26982859-26990450:-	ENSG00000064115	TM7SF3	protein_coding	0	2	-2
H-KD-vs-WT	chr12:42161765:42210355:clu:8140:-	0.996676	0.028613	0.177773	0.14916	12	42161765	42210355	-	chr12:clu_8140_-	Success	5.98711	1	0.000539419	0.00366564	12:42161765-42210355:-	ENSG00000015153	YAF2	protein_coding	3	4	-1
H-KD-vs-WT	chr12:42161765:42237599:clu:8140:-	-0.996676	0.971387	0.822227	-0.14916	12	42161765	42237599	-	chr12:clu_8140_-	Success	5.98711	1	0.000539419	0.00366564	12:42161765-42237599:-	ENSG00000015153	YAF2	protein_coding	3	4	-1
H-KD-vs-WT	chr12:48088960:48089163:clu:8152:-	0.451443	0.0453921	0.181584	0.136192	12	48088960	48089163	-	chr12:clu_8152_-	Success	8.71799	2	0.000163616	0.00139089	12:48088960-48089163:-	ENSG00000079387	SENP1	protein_coding	4	4	0
H-KD-vs-WT	chr12:48088960:48096343:clu:8152:-	-1.28812	0.926054	0.650506	-0.275548	12	48088960	48096343	-	chr12:clu_8152_-	Success	8.71799	2	0.000163616	0.00139089	12:48088960-48096343:-	ENSG00000079387	SENP1	protein_coding	4	4	0
H-KD-vs-WT	chr12:48089293:48096343:clu:8152:-	0.836679	0.0285543	0.16791	0.139355	12	48089293	48096343	-	chr12:clu_8152_-	Success	8.71799	2	0.000163616	0.00139089	12:48089293-48096343:-	ENSG00000079387	SENP1	protein_coding	4	4	0
H-KD-vs-WT	chr12:48660619:48667693:clu:8156:-	-1.41171	0.776708	0.393083	-0.383625	12	48660619	48667693	-	chr12:clu_8156_-	Success	34.7305	4	2.94954e-14	8.14902e-12	12:48660619-48667693:-	ENSG00000139620	KANSL2	protein_coding	4	4	0
H-KD-vs-WT	chr12:48660619:48667693:clu:8156:-	-1.41171	0.776708	0.393083	-0.383625	12	48660619	48667693	-	chr12:clu_8156_-	Success	34.7305	4	2.94954e-14	8.14902e-12	12:48660619-48667693:-	ENSG00000207313	SNORA2B	snoRNA	4	4	0
H-KD-vs-WT	chr12:48662654:48667693:clu:8156:-	0.331181	0.0978715	0.283015	0.185143	12	48662654	48667693	-	chr12:clu_8156_-	Success	34.7305	4	2.94954e-14	8.14902e-12	12:48662654-48667693:-	ENSG00000139620	KANSL2	protein_coding	4	4	0
H-KD-vs-WT	chr12:48662654:48667693:clu:8156:-	0.331181	0.0978715	0.283015	0.185143	12	48662654	48667693	-	chr12:clu_8156_-	Success	34.7305	4	2.94954e-14	8.14902e-12	12:48662654-48667693:-	ENSG00000207313	SNORA2B	snoRNA	4	4	0
H-KD-vs-WT	chr12:49100646:49101250:clu:8165:-	-1.67806	0.983936	0.681114	-0.302822	12	49100646	49101250	-	chr12:clu_8165_-	Success	5.26612	1	0.0011731	0.00698411	12:49100646-49101250:-	ENSG00000139636	LMBR1L	protein_coding	3	3	0
H-KD-vs-WT	chr12:49100646:49101451:clu:8165:-	1.67806	0.0160635	0.318886	0.302822	12	49100646	49101451	-	chr12:clu_8165_-	Success	5.26612	1	0.0011731	0.00698411	12:49100646-49101451:-	ENSG00000139636	LMBR1L	protein_coding	3	3	0
H-KD-vs-WT	chr12:88053746:88055576:clu:8230:-	1.589	0.02168	0.193731	0.172051	12	88053746	88055576	-	chr12:clu_8230_-	Success	11.543	2	9.704e-06	0.000151044	12:88053746-88055576:-	ENSG00000198707	CEP290	protein_coding	3	1	2
H-KD-vs-WT	chr12:100083134:100084476:clu:8243:-	-1.10775	0.977076	0.823013	-0.154063	12	100083134	100084476	-	chr12:clu_8243_-	Success	6.55516	1	0.000293674	0.00220968	12:100083134-100084476:-	ENSG00000111647	UHRF1BP1L	protein_coding	3	3	0
H-KD-vs-WT	chr12:100083134:100084531:clu:8243:-	1.10775	0.0229237	0.176987	0.154063	12	100083134	100084531	-	chr12:clu_8243_-	Success	6.55516	1	0.000293674	0.00220968	12:100083134-100084531:-	ENSG00000111647	UHRF1BP1L	protein_coding	3	3	0
H-KD-vs-WT	chr12:102013192:102017720:clu:8244:-	0.760836	0.0348727	0.145041	0.110168	12	102013192	102017720	-	chr12:clu_8244_-	Success	8.15303	2	0.000287861	0.00218138	12:102013192-102017720:-	ENSG00000120860	WASHC3	protein_coding	4	4	0
H-KD-vs-WT	chr12:102013192:102025974:clu:8244:-	-0.906791	0.898518	0.705163	-0.193355	12	102013192	102025974	-	chr12:clu_8244_-	Success	8.15303	2	0.000287861	0.00218138	12:102013192-102025974:-	ENSG00000120860	WASHC3	protein_coding	4	4	0
H-KD-vs-WT	chr12:102046119:102050189:clu:8246:-	0.632727	0.0650279	0.286194	0.221166	12	102046119	102050189	-	chr12:clu_8246_-	Success	16.0251	2	1.09747e-07	3.97175e-06	12:102046119-102050189:-	ENSG00000120860	WASHC3	protein_coding	4	4	0
H-KD-vs-WT	chr12:102046119:102061248:clu:8246:-	-1.36263	0.898677	0.537765	-0.360912	12	102046119	102061248	-	chr12:clu_8246_-	Success	16.0251	2	1.09747e-07	3.97175e-06	12:102046119-102061248:-	ENSG00000120860	WASHC3	protein_coding	4	4	0
H-KD-vs-WT	chr12:102050291:102061248:clu:8246:-	0.729902	0.0362953	0.176041	0.139746	12	102050291	102061248	-	chr12:clu_8246_-	Success	16.0251	2	1.09747e-07	3.97175e-06	12:102050291-102061248:-	ENSG00000120860	WASHC3	protein_coding	4	4	0
H-KD-vs-WT	chr12:102077503:102085766:clu:8247:-	-5.15068	0.99461	0.82573	-0.16888	12	102077503	102085766	-	chr12:clu_8247_-	Success	17.0738	2	3.8454e-08	1.66653e-06	12:102077503-102085766:-	ENSG00000075188	NUP37	protein_coding	1	3	-2
H-KD-vs-WT	chr12:102079216:102085766:clu:8247:-	7.5542	3.8208e-07	0.104471	0.104471	12	102079216	102085766	-	chr12:clu_8247_-	Success	17.0738	2	3.8454e-08	1.66653e-06	12:102079216-102085766:-	ENSG00000075188	NUP37	protein_coding	1	3	-2
H-KD-vs-WT	chr12:103951630:103953414:clu:8248:-	0.393643	0.188124	0.319336	0.131212	12	103951630	103953414	-	chr12:clu_8248_-	Success	10.5699	2	2.56782e-05	0.000316185	12:103951630-103953414:-	ENSG00000204954	C12orf73	protein_coding	4	4	0
H-KD-vs-WT	chr12:103951630:103956631:clu:8248:-	-0.591812	0.593835	0.376262	-0.217573	12	103951630	103956631	-	chr12:clu_8248_-	Success	10.5699	2	2.56782e-05	0.000316185	12:103951630-103956631:-	ENSG00000204954	C12orf73	protein_coding	4	4	0
H-KD-vs-WT	chr12:103956748:103957069:clu:8249:-	0.594551	0.763347	0.913743	0.150396	12	103956748	103957069	-	chr12:clu_8249_-	Success	3.5101	1	0.00805956	0.0326407	12:103956748-103957069:-	ENSG00000204954	C12orf73	protein_coding	4	4	0
H-KD-vs-WT	chr12:103956748:103965516:clu:8249:-	-0.594551	0.236653	0.086257	-0.150396	12	103956748	103965516	-	chr12:clu_8249_-	Success	3.5101	1	0.00805956	0.0326407	12:103956748-103965516:-	ENSG00000204954	C12orf73	protein_coding	4	4	0
H-KD-vs-WT	chr12:104135532:104137376:clu:8250:-	0.394862	0.181474	0.326842	0.145368	12	104135532	104137376	-	chr12:clu_8250_-	Success	9.30165	2	9.12735e-05	0.000870495	12:104135532-104137376:-	ENSG00000120837	NFYB	protein_coding	4	4	0
H-KD-vs-WT	chr12:104135532:104138141:clu:8250:-	-0.643901	0.653778	0.416702	-0.237077	12	104135532	104138141	-	chr12:clu_8250_-	Success	9.30165	2	9.12735e-05	0.000870495	12:104135532-104138141:-	ENSG00000120837	NFYB	protein_coding	4	4	0
H-KD-vs-WT	chr12:111840003:111840333:clu:8274:-	0.557972	0.195864	0.324982	0.129118	12	111840003	111840333	-	chr12:clu_8274_-	Success	5.40384	3	0.0128126	0.0473365	12:111840003-111840333:-	ENSG00000234608	MAPKAPK5-AS1	lincRNA	2	0	2
H-KD-vs-WT	chr12:112048443:112049483:clu:8275:-	0.669479	0.049143	0.241288	0.192145	12	112048443	112049483	-	chr12:clu_8275_-	Success	15.6636	2	1.57541e-07	5.21655e-06	12:112048443-112049483:-	ENSG00000111300	NAA25	protein_coding	3	3	0
H-KD-vs-WT	chr12:112048443:112053558:clu:8275:-	-1.32674	0.921098	0.614371	-0.306727	12	112048443	112053558	-	chr12:clu_8275_-	Success	15.6636	2	1.57541e-07	5.21655e-06	12:112048443-112053558:-	ENSG00000111300	NAA25	protein_coding	3	3	0
H-KD-vs-WT	chr12:112049611:112053558:clu:8275:-	0.657263	0.0297593	0.144341	0.114582	12	112049611	112053558	-	chr12:clu_8275_-	Success	15.6636	2	1.57541e-07	5.21655e-06	12:112049611-112053558:-	ENSG00000111300	NAA25	protein_coding	3	3	0
H-KD-vs-WT	chr12:122224644:122225965:clu:8306:-	-0.444851	0.884103	0.758077	-0.126025	12	122224644	122225965	-	chr12:clu_8306_-	Success	5.56927	1	0.000845523	0.0052941	12:122224644-122225965:-	ENSG00000184047	DIABLO	protein_coding	1	1	0
H-KD-vs-WT	chr12:122224644:122225965:clu:8306:-	-0.444851	0.884103	0.758077	-0.126025	12	122224644	122225965	-	chr12:clu_8306_-	Success	5.56927	1	0.000845523	0.0052941	12:122224644-122225965:-	ENSG00000256861	AC048338.1	protein_coding	1	1	0
H-KD-vs-WT	chr12:122224748:122225965:clu:8306:-	0.444851	0.115897	0.241923	0.126025	12	122224748	122225965	-	chr12:clu_8306_-	Success	5.56927	1	0.000845523	0.0052941	12:122224748-122225965:-	ENSG00000184047	DIABLO	protein_coding	1	1	0
H-KD-vs-WT	chr12:122224748:122225965:clu:8306:-	0.444851	0.115897	0.241923	0.126025	12	122224748	122225965	-	chr12:clu_8306_-	Success	5.56927	1	0.000845523	0.0052941	12:122224748-122225965:-	ENSG00000256861	AC048338.1	protein_coding	1	1	0
H-KD-vs-WT	chr12:122519029:122521385:clu:8310:-	-0.533418	0.725377	0.555352	-0.170024	12	122519029	122521385	-	chr12:clu_8310_-	Success	8.95372	3	0.000459611	0.00320206	12:122519029-122521385:-	ENSG00000111011	RSRC2	protein_coding	3	4	-1
H-KD-vs-WT	chr12:122520581:122521385:clu:8310:-	0.262988	0.172228	0.292404	0.120176	12	122520581	122521385	-	chr12:clu_8310_-	Success	8.95372	3	0.000459611	0.00320206	12:122520581-122521385:-	ENSG00000111011	RSRC2	protein_coding	3	4	-1
H-KD-vs-WT	chr12:123202319:123202691:clu:8314:-	1.58491	0.0180641	0.129219	0.111154	12	123202319	123202691	-	chr12:clu_8314_-	Success	13.6837	3	4.93044e-06	8.70059e-05	12:123202319-123202691:-	ENSG00000051825	MPHOSPH9	protein_coding	2	1	1
H-KD-vs-WT	chr12:123423157:123430508:clu:8322:-	-0.390587	0.504033	0.385102	-0.118932	12	123423157	123430508	-	chr12:clu_8322_-	Success	6.533	2	0.00145464	0.00831317	12:123423157-123430508:-	ENSG00000150977	RILPL2	protein_coding	2	4	-2
H-KD-vs-WT	chr12:123499536:123523495:clu:8323:-	-0.807376	0.876258	0.711485	-0.164773	12	123499536	123523495	-	chr12:clu_8323_-	Success	5.24426	2	0.00527774	0.0234475	12:123499536-123523495:-	ENSG00000188026	RILPL1	protein_coding	3	3	0
H-KD-vs-WT	chr12:123499536:123523495:clu:8323:-	-0.807376	0.876258	0.711485	-0.164773	12	123499536	123523495	-	chr12:clu_8323_-	Success	5.24426	2	0.00527774	0.0234475	12:123499536-123523495:-	ENSG00000274427	AC145423.2	sense_intronic	0	3	-3
H-KD-vs-WT	chr12:123499536:123523495:clu:8323:-	-0.807376	0.876258	0.711485	-0.164773	12	123499536	123523495	-	chr12:clu_8323_-	Success	5.24426	2	0.00527774	0.0234475	12:123499536-123523495:-	ENSG00000278112	AC145423.3	sense_intronic	3	3	0
H-KD-vs-WT	chr12:123518494:123520095:clu:8323:-	1.05783	0.0295772	0.155073	0.125496	12	123518494	123520095	-	chr12:clu_8323_-	Success	5.24426	2	0.00527774	0.0234475	12:123518494-123520095:-	ENSG00000188026	RILPL1	protein_coding	3	3	0
H-KD-vs-WT	chr12:123518494:123520095:clu:8323:-	1.05783	0.0295772	0.155073	0.125496	12	123518494	123520095	-	chr12:clu_8323_-	Success	5.24426	2	0.00527774	0.0234475	12:123518494-123520095:-	ENSG00000278112	AC145423.3	sense_intronic	3	3	0
H-KD-vs-WT	chr12:123624862:123626425:clu:8325:-	-2.21215	0.998226	0.870835	-0.127391	12	123624862	123626425	-	chr12:clu_8325_-	Success	9.65218	1	1.11452e-05	0.000165604	12:123624862-123626425:-	ENSG00000111361	EIF2B1	protein_coding	3	3	0
H-KD-vs-WT	chr12:123624878:123626425:clu:8325:-	2.21215	0.00177416	0.129165	0.127391	12	123624878	123626425	-	chr12:clu_8325_-	Success	9.65218	1	1.11452e-05	0.000165604	12:123624878-123626425:-	ENSG00000111361	EIF2B1	protein_coding	3	3	0
H-KD-vs-WT	chr12:128809473:128814775:clu:8341:-	0.640686	0.0911705	0.242724	0.151553	12	128809473	128814775	-	chr12:clu_8341_-	Success	9.41819	3	0.000295542	0.00222184	12:128809473-128814775:-	ENSG00000139370	SLC15A4	protein_coding	4	4	0
H-KD-vs-WT	chr12:128809473:128814775:clu:8341:-	0.640686	0.0911705	0.242724	0.151553	12	128809473	128814775	-	chr12:clu_8341_-	Success	9.41819	3	0.000295542	0.00222184	12:128809473-128814775:-	ENSG00000279500	AC108704.2	TEC	4	4	0
H-KD-vs-WT	chr12:128810111:128814775:clu:8341:-	-0.88309	0.402054	0.233225	-0.168829	12	128810111	128814775	-	chr12:clu_8341_-	Success	9.41819	3	0.000295542	0.00222184	12:128810111-128814775:-	ENSG00000139370	SLC15A4	protein_coding	4	4	0
H-KD-vs-WT	chr12:128810111:128814775:clu:8341:-	-0.88309	0.402054	0.233225	-0.168829	12	128810111	128814775	-	chr12:clu_8341_-	Success	9.41819	3	0.000295542	0.00222184	12:128810111-128814775:-	ENSG00000279500	AC108704.2	TEC	4	4	0
H-KD-vs-WT	chr12:132141020:132141103:clu:8343:-	0.921667	0.0587657	0.282864	0.224098	12	132141020	132141103	-	chr12:clu_8343_-	Success	5.46184	1	0.000949428	0.00583315	12:132141020-132141103:-	ENSG00000185163	DDX51	protein_coding	4	4	0
H-KD-vs-WT	chr12:132141020:132141275:clu:8343:-	-0.921667	0.941234	0.717136	-0.224098	12	132141020	132141275	-	chr12:clu_8343_-	Success	5.46184	1	0.000949428	0.00583315	12:132141020-132141275:-	ENSG00000185163	DDX51	protein_coding	4	4	0
H-KD-vs-WT	chr12:132730270:132733996:clu:8344:-	1.15932	0.0189658	0.131401	0.112435	12	132730270	132733996	-	chr12:clu_8344_-	Success	15.3762	2	2.09993e-07	6.53714e-06	12:132730270-132733996:-	ENSG00000176915	ANKLE2	protein_coding	3	3	0
H-KD-vs-WT	chr12:132730270:132734385:clu:8344:-	-0.974529	0.91618	0.751428	-0.164752	12	132730270	132734385	-	chr12:clu_8344_-	Success	15.3762	2	2.09993e-07	6.53714e-06	12:132730270-132734385:-	ENSG00000176915	ANKLE2	protein_coding	3	3	0
H-KD-vs-WT	chr12:132734496:132735406:clu:8345:-	1.15785	0.0189556	0.163719	0.144763	12	132734496	132735406	-	chr12:clu_8345_-	Success	8.38656	1	4.21259e-05	0.000462877	12:132734496-132735406:-	ENSG00000176915	ANKLE2	protein_coding	3	3	0
H-KD-vs-WT	chr12:132734575:132735406:clu:8345:-	-1.15785	0.981044	0.836281	-0.144763	12	132734575	132735406	-	chr12:clu_8345_-	Success	8.38656	1	4.21259e-05	0.000462877	12:132734575-132735406:-	ENSG00000176915	ANKLE2	protein_coding	3	3	0
H-KD-vs-WT	chr13:19677823:19730239:clu:4972:-	0.933367	0.108414	0.440209	0.331795	13	19677823	19730239	-	chr13:clu_4972_-	Success	7.75283	1	8.22587e-05	0.000794808	13:19677823-19730239:-	ENSG00000121390	PSPC1	protein_coding	4	4	0
H-KD-vs-WT	chr13:19709599:19730239:clu:4972:-	-0.933367	0.891586	0.559791	-0.331795	13	19709599	19730239	-	chr13:clu_4972_-	Success	7.75283	1	8.22587e-05	0.000794808	13:19709599-19730239:-	ENSG00000121390	PSPC1	protein_coding	4	4	0
H-KD-vs-WT	chr13:21381549:21381901:clu:4981:-	0.73363	0.0610221	0.18172	0.120697	13	21381549	21381901	-	chr13:clu_4981_-	Success	23.7251	4	1.22875e-09	9.52931e-08	13:21381549-21381901:-	ENSG00000180776	ZDHHC20	protein_coding	4	4	0
H-KD-vs-WT	chr13:21381549:21382920:clu:4981:-	-1.13123	0.577722	0.266523	-0.311199	13	21381549	21382920	-	chr13:clu_4981_-	Success	23.7251	4	1.22875e-09	9.52931e-08	13:21381549-21382920:-	ENSG00000180776	ZDHHC20	protein_coding	4	4	0
H-KD-vs-WT	chr13:21381945:21382920:clu:4981:-	0.793691	0.11296	0.357209	0.244249	13	21381945	21382920	-	chr13:clu_4981_-	Success	23.7251	4	1.22875e-09	9.52931e-08	13:21381945-21382920:-	ENSG00000180776	ZDHHC20	protein_coding	4	4	0
H-KD-vs-WT	chr13:23760217:23805950:clu:4982:-	-1.33724	0.97718	0.746975	-0.230204	13	23760217	23805950	-	chr13:clu_4982_-	Success	6.6205	1	0.000273891	0.00209289	13:23760217-23805950:-	ENSG00000027001	MIPEP	protein_coding	3	3	0
H-KD-vs-WT	chr13:23760217:23805950:clu:4982:-	-1.33724	0.97718	0.746975	-0.230204	13	23760217	23805950	-	chr13:clu_4982_-	Success	6.6205	1	0.000273891	0.00209289	13:23760217-23805950:-	ENSG00000232102	MTCO3P2	processed_pseudogene	0	3	-3
H-KD-vs-WT	chr13:23798855:23805950:clu:4982:-	1.33724	0.0228201	0.253025	0.230204	13	23798855	23805950	-	chr13:clu_4982_-	Success	6.6205	1	0.000273891	0.00209289	13:23798855-23805950:-	ENSG00000027001	MIPEP	protein_coding	3	3	0
H-KD-vs-WT	chr13:32444126:32480590:clu:4991:-	0.562041	0.170031	0.368434	0.198404	13	32444126	32480590	-	chr13:clu_4991_-	Success	5.90525	2	0.00272511	0.0139264	13:32444126-32480590:-	ENSG00000244754	N4BP2L2	protein_coding	2	2	0
H-KD-vs-WT	chr13:32444126:32517857:clu:4991:-	-1.10454	0.659853	0.270081	-0.389772	13	32444126	32517857	-	chr13:clu_4991_-	Success	5.90525	2	0.00272511	0.0139264	13:32444126-32517857:-	ENSG00000244754	N4BP2L2	protein_coding	2	2	0
H-KD-vs-WT	chr13:32444126:32517857:clu:4991:-	-1.10454	0.659853	0.270081	-0.389772	13	32444126	32517857	-	chr13:clu_4991_-	Success	5.90525	2	0.00272511	0.0139264	13:32444126-32517857:-	ENSG00000281026	N4BP2L2-IT2	sense_intronic	2	2	0
H-KD-vs-WT	chr13:32480637:32517857:clu:4991:-	0.542497	0.170116	0.361485	0.191369	13	32480637	32517857	-	chr13:clu_4991_-	Success	5.90525	2	0.00272511	0.0139264	13:32480637-32517857:-	ENSG00000244754	N4BP2L2	protein_coding	2	2	0
H-KD-vs-WT	chr13:32480637:32517857:clu:4991:-	0.542497	0.170116	0.361485	0.191369	13	32480637	32517857	-	chr13:clu_4991_-	Success	5.90525	2	0.00272511	0.0139264	13:32480637-32517857:-	ENSG00000281026	N4BP2L2-IT2	sense_intronic	2	2	0
H-KD-vs-WT	chr13:36965726:36971977:clu:4999:-	-1.71712	0.401121	0.248405	-0.152717	13	36965726	36971977	-	chr13:clu_4999_-	Success	33.0766	4	1.47048e-13	3.09535e-11	13:36965726-36971977:-	ENSG00000120697	ALG5	protein_coding	3	4	-1
H-KD-vs-WT	chr13:36967807:36971977:clu:4999:-	1.31798	0.0108303	0.139525	0.128695	13	36967807	36971977	-	chr13:clu_4999_-	Success	33.0766	4	1.47048e-13	3.09535e-11	13:36967807-36971977:-	ENSG00000120697	ALG5	protein_coding	3	4	-1
H-KD-vs-WT	chr13:37022080:37024035:clu:5002:-	-0.758251	0.763912	0.517071	-0.246841	13	37022080	37024035	-	chr13:clu_5002_-	Success	6.56947	2	0.00140254	0.00807807	13:37022080-37024035:-	ENSG00000102710	SUPT20H	protein_coding	4	4	0
H-KD-vs-WT	chr13:37023044:37024035:clu:5002:-	0.898194	0.0813449	0.288551	0.207206	13	37023044	37024035	-	chr13:clu_5002_-	Success	6.56947	2	0.00140254	0.00807807	13:37023044-37024035:-	ENSG00000102710	SUPT20H	protein_coding	4	4	0
H-KD-vs-WT	chr13:41226568:41227000:clu:5007:-	1.12852	0.0464278	0.317501	0.271073	13	41226568	41227000	-	chr13:clu_5007_-	Success	3.28153	1	0.0104118	0.0399351	13:41226568-41227000:-	ENSG00000120662	MTRF1	protein_coding	3	3	0
H-KD-vs-WT	chr13:41226568:41233890:clu:5007:-	-1.12852	0.953572	0.682499	-0.271073	13	41226568	41233890	-	chr13:clu_5007_-	Success	3.28153	1	0.0104118	0.0399351	13:41226568-41233890:-	ENSG00000120662	MTRF1	protein_coding	3	3	0
H-KD-vs-WT	chr13:41226568:41233890:clu:5007:-	-1.12852	0.953572	0.682499	-0.271073	13	41226568	41233890	-	chr13:clu_5007_-	Success	3.28153	1	0.0104118	0.0399351	13:41226568-41233890:-	ENSG00000277662	AL354696.1	sense_intronic	0	3	-3
H-KD-vs-WT	chr13:41260915:41261691:clu:5009:-	0.686917	0.164482	0.345891	0.181409	13	41260915	41261691	-	chr13:clu_5009_-	Success	5.40677	2	0.00448609	0.0207435	13:41260915-41261691:-	ENSG00000120662	MTRF1	protein_coding	3	3	0
H-KD-vs-WT	chr13:41260915:41263485:clu:5009:-	-0.699673	0.441799	0.232197	-0.209602	13	41260915	41263485	-	chr13:clu_5009_-	Success	5.40677	2	0.00448609	0.0207435	13:41260915-41263485:-	ENSG00000120662	MTRF1	protein_coding	3	3	0
H-KD-vs-WT	chr13:44436095:44436504:clu:5011:-	0.289626	0.655994	0.769443	0.113449	13	44436095	44436504	-	chr13:clu_5011_-	Success	6.36449	2	0.00172162	0.00951895	13:44436095-44436504:-	ENSG00000102804	TSC22D1	protein_coding	1	1	0
H-KD-vs-WT	chr13:44436095:44573163:clu:5011:-	-0.444386	0.264161	0.148719	-0.115442	13	44436095	44573163	-	chr13:clu_5011_-	Success	6.36449	2	0.00172162	0.00951895	13:44436095-44573163:-	ENSG00000102804	TSC22D1	protein_coding	1	1	0
H-KD-vs-WT	chr13:49915160:49921478:clu:5023:-	-1.29357	0.973001	0.73056	-0.242442	13	49915160	49921478	-	chr13:clu_5023_-	Success	5.31611	1	0.00111134	0.00665222	13:49915160-49921478:-	ENSG00000123178	SPRYD7	protein_coding	3	3	0
H-KD-vs-WT	chr13:49918221:49921478:clu:5023:-	1.29357	0.0269986	0.26944	0.242442	13	49918221	49921478	-	chr13:clu_5023_-	Success	5.31611	1	0.00111134	0.00665222	13:49918221-49921478:-	ENSG00000123178	SPRYD7	protein_coding	3	3	0
H-KD-vs-WT	chr13:79314993:79318821:clu:5039:-	0.348722	0.187474	0.314819	0.127346	13	79314993	79318821	-	chr13:clu_5039_-	Success	5.35325	3	0.0134236	0.049201	13:79314993-79318821:-	ENSG00000139746	RBM26	protein_coding	3	3	0
H-KD-vs-WT	chr13:79320710:79322349:clu:5039:-	-0.46349	0.643114	0.479369	-0.163745	13	79320710	79322349	-	chr13:clu_5039_-	Success	5.35325	3	0.0134236	0.049201	13:79320710-79322349:-	ENSG00000139746	RBM26	protein_coding	3	3	0
H-KD-vs-WT	chr13:95630113:95630714:clu:5046:-	0.761022	0.0338026	0.172309	0.138506	13	95630113	95630714	-	chr13:clu_5046_-	Success	17.0589	2	3.90313e-08	1.68276e-06	13:95630113-95630714:-	ENSG00000134874	DZIP1	protein_coding	4	4	0
H-KD-vs-WT	chr13:95630113:95633234:clu:5046:-	-1.18579	0.923399	0.671827	-0.251573	13	95630113	95633234	-	chr13:clu_5046_-	Success	17.0589	2	3.90313e-08	1.68276e-06	13:95630113-95633234:-	ENSG00000134874	DZIP1	protein_coding	4	4	0
H-KD-vs-WT	chr13:95630813:95633234:clu:5046:-	0.424767	0.0427981	0.155865	0.113066	13	95630813	95633234	-	chr13:clu_5046_-	Success	17.0589	2	3.90313e-08	1.68276e-06	13:95630813-95633234:-	ENSG00000134874	DZIP1	protein_coding	4	4	0
H-KD-vs-WT	chr13:106557131:106559432:clu:5058:-	-1.26006	0.963832	0.807665	-0.156167	13	106557131	106559432	-	chr13:clu_5058_-	Success	12.7193	2	2.99293e-06	5.77741e-05	13:106557131-106559432:-	ENSG00000134884	ARGLU1	protein_coding	3	3	0
H-KD-vs-WT	chr13:106557616:106559432:clu:5058:-	1.54752	0.00961332	0.133481	0.123868	13	106557616	106559432	-	chr13:clu_5058_-	Success	12.7193	2	2.99293e-06	5.77741e-05	13:106557616-106559432:-	ENSG00000134884	ARGLU1	protein_coding	3	3	0
H-KD-vs-WT	chr13:110642521:110644385:clu:5060:-	-1.02488	0.935935	0.776344	-0.159591	13	110642521	110644385	-	chr13:clu_5060_-	Success	13.9497	2	8.74425e-07	2.14744e-05	13:110642521-110644385:-	ENSG00000134905	CARS2	protein_coding	1	4	-3
H-KD-vs-WT	chr13:110893263:110894109:clu:5061:-	0.949709	0.0365925	0.142526	0.105934	13	110893263	110894109	-	chr13:clu_5061_-	Success	11.5642	4	0.000119367	0.00107897	13:110893263-110894109:-	ENSG00000088448	ANKRD10	protein_coding	2	4	-2
H-KD-vs-WT	chr13:110893263:110906033:clu:5061:-	-0.773764	0.7023	0.488125	-0.214175	13	110893263	110906033	-	chr13:clu_5061_-	Success	11.5642	4	0.000119367	0.00107897	13:110893263-110906033:-	ENSG00000088448	ANKRD10	protein_coding	2	4	-2
H-KD-vs-WT	chr13:110893263:110906033:clu:5061:-	-0.773764	0.7023	0.488125	-0.214175	13	110893263	110906033	-	chr13:clu_5061_-	Success	11.5642	4	0.000119367	0.00107897	13:110893263-110906033:-	ENSG00000229152	ANKRD10-IT1	sense_intronic	1	4	-3
H-KD-vs-WT	chr13:26676724:26680035:clu:5724:+	0.924874	0.0448782	0.202511	0.157633	13	26676724	26680035	+	chr13:clu_5724_+	Success	8.43021	2	0.000218175	0.0017456	13:26676724-26680035:+	ENSG00000132970	WASF3	protein_coding	4	4	0
H-KD-vs-WT	chr13:26676724:26681054:clu:5724:+	-0.889997	0.858904	0.631204	-0.2277	13	26676724	26681054	+	chr13:clu_5724_+	Success	8.43021	2	0.000218175	0.0017456	13:26676724-26681054:+	ENSG00000132970	WASF3	protein_coding	4	4	0
H-KD-vs-WT	chr13:37004561:37005920:clu:5738:+	-1.15504	0.984143	0.860337	-0.123806	13	37004561	37005920	+	chr13:clu_5738_+	Success	7.46012	1	0.000112153	0.00102327	13:37004561-37005920:+	ENSG00000120699	EXOSC8	protein_coding	4	4	0
H-KD-vs-WT	chr13:37004561:37005957:clu:5738:+	1.15504	0.0158568	0.139663	0.123806	13	37004561	37005957	+	chr13:clu_5738_+	Success	7.46012	1	0.000112153	0.00102327	13:37004561-37005957:+	ENSG00000120699	EXOSC8	protein_coding	4	4	0
H-KD-vs-WT	chr13:41362159:41362731:clu:5741:+	0.83922	0.0702378	0.263531	0.193293	13	41362159	41362731	+	chr13:clu_5741_+	Success	7.84605	2	0.000391293	0.00280657	13:41362159-41362731:+	ENSG00000172766	NAA16	protein_coding	3	3	0
H-KD-vs-WT	chr13:41362159:41367439:clu:5741:+	-0.901472	0.812994	0.535026	-0.277968	13	41362159	41367439	+	chr13:clu_5741_+	Success	7.84605	2	0.000391293	0.00280657	13:41362159-41367439:+	ENSG00000172766	NAA16	protein_coding	3	3	0
H-KD-vs-WT	chr13:44379713:44397272:clu:5745:+	-0.803515	0.394353	0.165215	-0.229138	13	44379713	44397272	+	chr13:clu_5745_+	Success	9.15254	2	0.00010595	0.000976753	13:44379713-44397272:+	ENSG00000151778	SERP2	protein_coding	4	4	0
H-KD-vs-WT	chr13:44390578:44397272:clu:5745:+	0.568191	0.251794	0.415848	0.164054	13	44390578	44397272	+	chr13:clu_5745_+	Success	9.15254	2	0.00010595	0.000976753	13:44390578-44397272:+	ENSG00000151778	SERP2	protein_coding	4	4	0
H-KD-vs-WT	chr13:49524216:49525773:clu:5752:+	9.15489	3.45649e-09	0.236271	0.236271	13	49524216	49525773	+	chr13:clu_5752_+	Success	8.01412	1	6.24046e-05	0.000637825	13:49524216-49525773:+	ENSG00000136147	PHF11	protein_coding	3	3	0
H-KD-vs-WT	chr13:49524216:49526387:clu:5752:+	-9.15489	1	0.763729	-0.236271	13	49524216	49526387	+	chr13:clu_5752_+	Success	8.01412	1	6.24046e-05	0.000637825	13:49524216-49526387:+	ENSG00000136147	PHF11	protein_coding	3	3	0
H-KD-vs-WT	chr13:75594990:75601412:clu:5764:+	1.24509	0.0106609	0.268171	0.25751	13	75594990	75601412	+	chr13:clu_5764_+	Success	19.2106	2	4.53902e-09	2.86639e-07	13:75594990-75601412:+	ENSG00000118939	UCHL3	protein_coding	4	4	0
H-KD-vs-WT	chr13:75594990:75601412:clu:5764:+	1.24509	0.0106609	0.268171	0.25751	13	75594990	75601412	+	chr13:clu_5764_+	Success	19.2106	2	4.53902e-09	2.86639e-07	13:75594990-75601412:+	ENSG00000261553	AL137782.1	processed_transcript	4	4	0
H-KD-vs-WT	chr13:75594990:75604769:clu:5764:+	-2.51324	0.98332	0.576888	-0.406432	13	75594990	75604769	+	chr13:clu_5764_+	Success	19.2106	2	4.53902e-09	2.86639e-07	13:75594990-75604769:+	ENSG00000118939	UCHL3	protein_coding	4	4	0
H-KD-vs-WT	chr13:75594990:75604769:clu:5764:+	-2.51324	0.98332	0.576888	-0.406432	13	75594990	75604769	+	chr13:clu_5764_+	Success	19.2106	2	4.53902e-09	2.86639e-07	13:75594990-75604769:+	ENSG00000261553	AL137782.1	processed_transcript	4	4	0
H-KD-vs-WT	chr13:75601570:75604769:clu:5764:+	1.26814	0.0060192	0.154941	0.148922	13	75601570	75604769	+	chr13:clu_5764_+	Success	19.2106	2	4.53902e-09	2.86639e-07	13:75601570-75604769:+	ENSG00000118939	UCHL3	protein_coding	4	4	0
H-KD-vs-WT	chr13:75601570:75604769:clu:5764:+	1.26814	0.0060192	0.154941	0.148922	13	75601570	75604769	+	chr13:clu_5764_+	Success	19.2106	2	4.53902e-09	2.86639e-07	13:75601570-75604769:+	ENSG00000261553	AL137782.1	processed_transcript	4	4	0
H-KD-vs-WT	chr13:102664925:102674283:clu:5773:+	-0.560851	0.817107	0.702665	-0.114442	13	102664925	102674283	+	chr13:clu_5773_+	Success	15.0398	3	1.32782e-06	3.01824e-05	13:102664925-102674283:+	ENSG00000134900	TPP2	protein_coding	3	3	0
H-KD-vs-WT	chr13:102664936:102674283:clu:5773:+	1.47827	0.0225928	0.149286	0.126693	13	102664936	102674283	+	chr13:clu_5773_+	Success	15.0398	3	1.32782e-06	3.01824e-05	13:102664936-102674283:+	ENSG00000134900	TPP2	protein_coding	3	3	0
H-KD-vs-WT	chr13:114321232:114322063:clu:5796:+	-0.758963	0.659233	0.297747	-0.361486	13	114321232	114322063	+	chr13:clu_5796_+	Success	6.71839	1	0.00024674	0.00192535	13:114321232-114322063:+	ENSG00000198824	CHAMP1	protein_coding	2	2	0
H-KD-vs-WT	chr13:114321232:114323788:clu:5796:+	0.758963	0.340767	0.702253	0.361486	13	114321232	114323788	+	chr13:clu_5796_+	Success	6.71839	1	0.00024674	0.00192535	13:114321232-114323788:+	ENSG00000198824	CHAMP1	protein_coding	2	2	0
H-KD-vs-WT	chr14:20354247:20354809:clu:1698:+	-0.958274	0.974921	0.851168	-0.123753	14	20354247	20354809	+	chr14:clu_1698_+	Success	6.12357	1	0.00046597	0.00324126	14:20354247-20354809:+	ENSG00000129484	PARP2	protein_coding	4	4	0
H-KD-vs-WT	chr14:20354247:20354835:clu:1698:+	0.958274	0.0250786	0.148832	0.123753	14	20354247	20354835	+	chr14:clu_1698_+	Success	6.12357	1	0.00046597	0.00324126	14:20354247-20354835:+	ENSG00000129484	PARP2	protein_coding	4	4	0
H-KD-vs-WT	chr14:20990598:20992092:clu:1700:+	0.38366	0.126036	0.237008	0.110972	14	20990598	20992092	+	chr14:clu_1700_+	Success	5.89896	1	0.000592967	0.00394761	14:20990598-20992092:+	ENSG00000165792	METTL17	protein_coding	3	3	0
H-KD-vs-WT	chr14:20990598:20992124:clu:1700:+	-0.38366	0.873964	0.762992	-0.110972	14	20990598	20992124	+	chr14:clu_1700_+	Success	5.89896	1	0.000592967	0.00394761	14:20990598-20992124:+	ENSG00000165792	METTL17	protein_coding	3	3	0
H-KD-vs-WT	chr14:24148413:24148642:clu:1714:+	-1.2214	0.97232	0.753276	-0.219043	14	24148413	24148642	+	chr14:clu_1714_+	Success	7.30856	1	0.000131712	0.00117504	14:24148413-24148642:+	ENSG00000092098	RNF31	protein_coding	3	3	0
H-KD-vs-WT	chr14:24148477:24148642:clu:1714:+	1.2214	0.0276801	0.246724	0.219043	14	24148477	24148642	+	chr14:clu_1714_+	Success	7.30856	1	0.000131712	0.00117504	14:24148477-24148642:+	ENSG00000092098	RNF31	protein_coding	3	3	0
H-KD-vs-WT	chr14:24233598:24234107:clu:1717:+	0.566339	0.028859	0.14489	0.116031	14	24233598	24234107	+	chr14:clu_1717_+	Success	13.4912	2	1.38303e-06	3.12721e-05	14:24233598-24234107:+	ENSG00000100938	GMPR2	protein_coding	3	3	0
H-KD-vs-WT	chr14:24233598:24235737:clu:1717:+	-1.37201	0.944036	0.682228	-0.261808	14	24233598	24235737	+	chr14:clu_1717_+	Success	13.4912	2	1.38303e-06	3.12721e-05	14:24233598-24235737:+	ENSG00000100938	GMPR2	protein_coding	3	3	0
H-KD-vs-WT	chr14:24234241:24235737:clu:1717:+	0.805674	0.0271051	0.172882	0.145777	14	24234241	24235737	+	chr14:clu_1717_+	Success	13.4912	2	1.38303e-06	3.12721e-05	14:24234241-24235737:+	ENSG00000100938	GMPR2	protein_coding	3	3	0
H-KD-vs-WT	chr14:24271310:24292198:clu:1719:+	0.629121	0.119656	0.253029	0.133373	14	24271310	24292198	+	chr14:clu_1719_+	Success	9.84864	4	0.000573012	0.00383497	14:24271310-24292198:+				3	3	0
H-KD-vs-WT	chr14:24271310:24298614:clu:1719:+	-0.780285	0.405822	0.20964	-0.196182	14	24271310	24298614	+	chr14:clu_1719_+	Success	9.84864	4	0.000573012	0.00383497	14:24271310-24298614:+				3	3	0
H-KD-vs-WT	chr14:30705885:30707817:clu:1726:+	1.98728	0.0150336	0.23135	0.216317	14	30705885	30707817	+	chr14:clu_1726_+	Success	6.77324	2	0.00114398	0.00683376	14:30705885-30707817:+	ENSG00000092108	SCFD1	protein_coding	3	3	0
H-KD-vs-WT	chr14:30705885:30707990:clu:1726:+	-0.994406	0.938954	0.73269	-0.206264	14	30705885	30707990	+	chr14:clu_1726_+	Success	6.77324	2	0.00114398	0.00683376	14:30705885-30707990:+	ENSG00000092108	SCFD1	protein_coding	3	3	0
H-KD-vs-WT	chr14:30707914:30715924:clu:1727:+	1.46542	0.00666709	0.111745	0.105078	14	30707914	30715924	+	chr14:clu_1727_+	Success	7.28376	1	0.000135226	0.00119793	14:30707914-30715924:+	ENSG00000092108	SCFD1	protein_coding	3	3	0
H-KD-vs-WT	chr14:30708065:30715924:clu:1727:+	-1.46542	0.993333	0.888255	-0.105078	14	30708065	30715924	+	chr14:clu_1727_+	Success	7.28376	1	0.000135226	0.00119793	14:30708065-30715924:+	ENSG00000092108	SCFD1	protein_coding	3	3	0
H-KD-vs-WT	chr14:32077053:32090502:clu:1731:+	-0.648278	0.456284	0.186659	-0.269625	14	32077053	32090502	+	chr14:clu_1731_+	Success	3.35392	1	0.00959897	0.0374154	14:32077053-32090502:+	ENSG00000100852	ARHGAP5	protein_coding	2	2	0
H-KD-vs-WT	chr14:32077435:32090502:clu:1731:+	0.648278	0.543716	0.813341	0.269625	14	32077435	32090502	+	chr14:clu_1731_+	Success	3.35392	1	0.00959897	0.0374154	14:32077435-32090502:+	ENSG00000100852	ARHGAP5	protein_coding	2	2	0
H-KD-vs-WT	chr14:39114395:39114829:clu:1739:+	0.781077	0.0350876	0.147791	0.112703	14	39114395	39114829	+	chr14:clu_1739_+	Success	7.14218	1	0.000157166	0.00134251	14:39114395-39114829:+	ENSG00000092208	GEMIN2	protein_coding	1	1	0
H-KD-vs-WT	chr14:39114475:39114829:clu:1739:+	-0.781077	0.964912	0.852209	-0.112703	14	39114475	39114829	+	chr14:clu_1739_+	Success	7.14218	1	0.000157166	0.00134251	14:39114475-39114829:+	ENSG00000092208	GEMIN2	protein_coding	1	1	0
H-KD-vs-WT	chr14:45109780:45109894:clu:1744:+	1.14216	0.0347994	0.261455	0.226656	14	45109780	45109894	+	chr14:clu_1744_+	Success	6.75362	1	0.000237645	0.00186757	14:45109780-45109894:+	ENSG00000185246	PRPF39	protein_coding	4	4	0
H-KD-vs-WT	chr14:45109780:45110094:clu:1744:+	-1.14216	0.965201	0.738545	-0.226656	14	45109780	45110094	+	chr14:clu_1744_+	Success	6.75362	1	0.000237645	0.00186757	14:45109780-45110094:+	ENSG00000185246	PRPF39	protein_coding	4	4	0
H-KD-vs-WT	chr14:52721190:52723965:clu:1747:+	-1.9879	0.984701	0.80875	-0.175951	14	52721190	52723965	+	chr14:clu_1747_+	Success	16.7737	2	5.1911e-08	2.13898e-06	14:52721190-52723965:+	ENSG00000100519	PSMC6	protein_coding	0	3	-3
H-KD-vs-WT	chr14:55129300:55138045:clu:1753:+	1.94102	0.00985524	0.154685	0.14483	14	55129300	55138045	+	chr14:clu_1753_+	Success	11.6414	2	8.79474e-06	0.000139846	14:55129300-55138045:+	ENSG00000131981	LGALS3	protein_coding	3	2	1
H-KD-vs-WT	chr14:60798160:60808325:clu:1764:+	-0.612899	0.898406	0.776199	-0.122207	14	60798160	60808325	+	chr14:clu_1764_+	Success	10.0507	2	4.3156e-05	0.00047104	14:60798160-60808325:+	ENSG00000020426	MNAT1	protein_coding	0	1	-1
H-KD-vs-WT	chr14:65411993:65455621:clu:1773:+	-0.610916	0.603845	0.309957	-0.293888	14	65411993	65455621	+	chr14:clu_1773_+	Success	3.53963	1	0.00779811	0.0319033	14:65411993-65455621:+	ENSG00000033170	FUT8	protein_coding	2	2	0
H-KD-vs-WT	chr14:65413214:65455621:clu:1773:+	0.610916	0.396155	0.690043	0.293888	14	65413214	65455621	+	chr14:clu_1773_+	Success	3.53963	1	0.00779811	0.0319033	14:65413214-65455621:+	ENSG00000033170	FUT8	protein_coding	2	2	0
H-KD-vs-WT	chr14:70988699:70995741:clu:1781:+	0.40176	0.216946	0.320882	0.103936	14	70988699	70995741	+	chr14:clu_1781_+	Success	6.89965	4	0.00796396	0.0323573	14:70988699-70995741:+	ENSG00000100731	PCNX1	protein_coding	3	2	1
H-KD-vs-WT	chr14:73921105:73923395:clu:1791:+	-0.341342	0.449336	0.324134	-0.125203	14	73921105	73923395	+	chr14:clu_1791_+	Success	5.12454	2	0.00594897	0.0258833	14:73921105-73923395:+	ENSG00000258653	AC005520.1	protein_coding	1	2	-1
H-KD-vs-WT	chr14:73921105:73923395:clu:1791:+	-0.341342	0.449336	0.324134	-0.125203	14	73921105	73923395	+	chr14:clu_1791_+	Success	5.12454	2	0.00594897	0.0258833	14:73921105-73923395:+	ENSG00000119725	ZNF410	protein_coding	0	1	-1
H-KD-vs-WT	chr14:74713200:74713485:clu:1792:+	-0.462066	0.719102	0.503969	-0.215132	14	74713200	74713485	+	chr14:clu_1792_+	Success	6.26695	1	0.000399635	0.00284245	14:74713200-74713485:+	ENSG00000119616	FCF1	protein_coding	2	2	0
H-KD-vs-WT	chr14:74713259:74713485:clu:1792:+	0.462066	0.280898	0.496031	0.215132	14	74713259	74713485	+	chr14:clu_1792_+	Success	6.26695	1	0.000399635	0.00284245	14:74713259-74713485:+	ENSG00000119616	FCF1	protein_coding	2	2	0
H-KD-vs-WT	chr14:75004900:75005866:clu:1794:+	-2.27859	0.992271	0.806512	-0.185759	14	75004900	75005866	+	chr14:clu_1794_+	Success	16.411	2	7.46118e-08	2.8556e-06	14:75004900-75005866:+	ENSG00000119718	EIF2B2	protein_coding	1	3	-2
H-KD-vs-WT	chr14:75004900:75005897:clu:1794:+	1.24983	0.0039886	0.110453	0.106464	14	75004900	75005897	+	chr14:clu_1794_+	Success	16.411	2	7.46118e-08	2.8556e-06	14:75004900-75005897:+	ENSG00000119718	EIF2B2	protein_coding	1	3	-2
H-KD-vs-WT	chr14:89955970:89963108:clu:1804:+	-0.592247	0.325688	0.199395	-0.126294	14	89955970	89963108	+	chr14:clu_1804_+	Success	7.95418	3	0.0011841	0.00702595	14:89955970-89963108:+	ENSG00000042088	TDP1	protein_coding	0	2	-2
H-KD-vs-WT	chr14:103492034:103502882:clu:1831:+	0.706737	0.296851	0.512808	0.215957	14	103492034	103502882	+	chr14:clu_1831_+	Success	21.9962	5	2.32457e-08	1.08166e-06	14:103492034-103502882:+	ENSG00000075413	MARK3	protein_coding	2	0	2
H-KD-vs-WT	chr14:104714856:104718795:clu:1839:+	0.588016	0.108155	0.226022	0.117866	14	104714856	104718795	+	chr14:clu_1839_+	Success	5.16501	2	0.00571298	0.0251283	14:104714856-104718795:+	ENSG00000203485	INF2	protein_coding	3	0	3
H-KD-vs-WT	chr14:105391766:105392619:clu:1844:+	-0.690639	0.954864	0.841657	-0.113207	14	105391766	105392619	+	chr14:clu_1844_+	Success	3.09847	1	0.0127972	0.047319	14:105391766-105392619:+	ENSG00000179364	PACS2	protein_coding	3	3	0
H-KD-vs-WT	chr14:105391766:105392761:clu:1844:+	0.690639	0.045136	0.158343	0.113207	14	105391766	105392761	+	chr14:clu_1844_+	Success	3.09847	1	0.0127972	0.047319	14:105391766-105392761:+	ENSG00000179364	PACS2	protein_coding	3	3	0
H-KD-vs-WT	chr14:105464147:105464416:clu:1846:+	-0.948882	0.971303	0.83536	-0.135944	14	105464147	105464416	+	chr14:clu_1846_+	Success	10.1766	1	6.4383e-06	0.000108009	14:105464147-105464416:+	ENSG00000182979	MTA1	protein_coding	3	3	0
H-KD-vs-WT	chr14:105464147:105464463:clu:1846:+	0.948882	0.0286966	0.16464	0.135944	14	105464147	105464463	+	chr14:clu_1846_+	Success	10.1766	1	6.4383e-06	0.000108009	14:105464147-105464463:+	ENSG00000182979	MTA1	protein_coding	3	3	0
H-KD-vs-WT	chr14:105493933:105495880:clu:1850:+	-0.567501	0.305091	0.18544	-0.11965	14	105493933	105495880	+	chr14:clu_1850_+	Success	5.66173	2	0.0034765	0.0169343	14:105493933-105495880:+	ENSG00000185347	C14orf80	protein_coding	0	1	-1
H-KD-vs-WT	chr14:20313801:20315485:clu:455:-	0.138649	0.0221685	0.12939	0.107222	14	20313801	20315485	-	chr14:clu_455_-	Success	44.9807	5	6.84606e-18	4.65585e-15	14:20313801-20315485:-	ENSG00000100814	CCNB1IP1	protein_coding	3	4	-1
H-KD-vs-WT	chr14:20313801:20316227:clu:455:-	-2.04493	0.94313	0.620039	-0.323091	14	20313801	20316227	-	chr14:clu_455_-	Success	44.9807	5	6.84606e-18	4.65585e-15	14:20313801-20316227:-	ENSG00000100814	CCNB1IP1	protein_coding	3	4	-1
H-KD-vs-WT	chr14:23066008:23067314:clu:481:-	0.971193	0.00302324	0.112513	0.10949	14	23066008	23067314	-	chr14:clu_481_-	Success	33.6667	4	8.29157e-14	2.03627e-11	14:23066008-23067314:-	ENSG00000100813	ACIN1	protein_coding	1	1	0
H-KD-vs-WT	chr14:23066008:23069476:clu:481:-	-2.86618	0.988647	0.792902	-0.195745	14	23066008	23069476	-	chr14:clu_481_-	Success	33.6667	4	8.29157e-14	2.03627e-11	14:23066008-23069476:-	ENSG00000100813	ACIN1	protein_coding	1	1	0
H-KD-vs-WT	chr14:24139614:24140889:clu:486:-	-1.70064	0.921387	0.485204	-0.436183	14	24139614	24140889	-	chr14:clu_486_-	Success	20.6231	2	1.10534e-09	8.64803e-08	14:24139614-24140889:-	ENSG00000100908	EMC9	protein_coding	4	4	0
H-KD-vs-WT	chr14:24139789:24140889:clu:486:-	0.804601	0.0659415	0.425257	0.359315	14	24139789	24140889	-	chr14:clu_486_-	Success	20.6231	2	1.10534e-09	8.64803e-08	14:24139789-24140889:-	ENSG00000100908	EMC9	protein_coding	4	4	0
H-KD-vs-WT	chr14:24291219:24291556:clu:496:-	-0.578147	0.411936	0.277381	-0.134555	14	24291219	24291556	-	chr14:clu_496_-	Success	5.78488	2	0.00307369	0.0153442	14:24291219-24291556:-	ENSG00000157379	DHRS1	protein_coding	2	2	0
H-KD-vs-WT	chr14:24291219:24292184:clu:496:-	1.157	0.103952	0.396869	0.292916	14	24291219	24292184	-	chr14:clu_496_-	Success	5.78488	2	0.00307369	0.0153442	14:24291219-24292184:-	ENSG00000157379	DHRS1	protein_coding	2	2	0
H-KD-vs-WT	chr14:24291625:24292184:clu:496:-	-0.578854	0.484112	0.325751	-0.158361	14	24291625	24292184	-	chr14:clu_496_-	Success	5.78488	2	0.00307369	0.0153442	14:24291625-24292184:-	ENSG00000157379	DHRS1	protein_coding	2	2	0
H-KD-vs-WT	chr14:31295990:31302295:clu:504:-	1.64651	0.0111905	0.233541	0.222351	14	31295990	31302295	-	chr14:clu_504_-	Success	7.5661	1	0.000100239	0.000934821	14:31295990-31302295:-	ENSG00000129493	HEATR5A	protein_coding	2	2	0
H-KD-vs-WT	chr14:31296063:31302295:clu:504:-	-1.64651	0.98881	0.766459	-0.222351	14	31296063	31302295	-	chr14:clu_504_-	Success	7.5661	1	0.000100239	0.000934821	14:31296063-31302295:-	ENSG00000129493	HEATR5A	protein_coding	2	2	0
H-KD-vs-WT	chr14:49655811:49663315:clu:523:-	2.08447	0.00511157	0.249329	0.244218	14	49655811	49663315	-	chr14:clu_523_-	Success	8.64957	1	3.19332e-05	0.000373935	14:49655811-49663315:-	ENSG00000100479	POLE2	protein_coding	3	3	0
H-KD-vs-WT	chr14:49655843:49663315:clu:523:-	-2.08447	0.994888	0.750671	-0.244218	14	49655843	49663315	-	chr14:clu_523_-	Success	8.64957	1	3.19332e-05	0.000373935	14:49655843-49663315:-	ENSG00000100479	POLE2	protein_coding	3	3	0
H-KD-vs-WT	chr14:52457174:52470037:clu:533:-	-0.5921	0.934336	0.813221	-0.121114	14	52457174	52470037	-	chr14:clu_533_-	Success	4.59244	1	0.00244023	0.0126795	14:52457174-52470037:-	ENSG00000087301	TXNDC16	protein_coding	3	3	0
H-KD-vs-WT	chr14:52463403:52470037:clu:533:-	0.5921	0.0656644	0.186779	0.121114	14	52463403	52470037	-	chr14:clu_533_-	Success	4.59244	1	0.00244023	0.0126795	14:52463403-52470037:-	ENSG00000087301	TXNDC16	protein_coding	3	3	0
H-KD-vs-WT	chr14:74288765:74289483:clu:557:-	-1.13849	0.94548	0.640181	-0.305299	14	74288765	74289483	-	chr14:clu_557_-	Success	6.76605	1	0.000234517	0.00184957	14:74288765-74289483:-	ENSG00000119688	ABCD4	protein_coding	3	3	0
H-KD-vs-WT	chr14:74288765:74289483:clu:557:-	-1.13849	0.94548	0.640181	-0.305299	14	74288765	74289483	-	chr14:clu_557_-	Success	6.76605	1	0.000234517	0.00184957	14:74288765-74289483:-	ENSG00000258559	AC005519.2	sense_overlapping	3	3	0
H-KD-vs-WT	chr14:74289285:74289483:clu:557:-	1.13849	0.0545197	0.359819	0.305299	14	74289285	74289483	-	chr14:clu_557_-	Success	6.76605	1	0.000234517	0.00184957	14:74289285-74289483:-	ENSG00000119688	ABCD4	protein_coding	3	3	0
H-KD-vs-WT	chr14:74289285:74289483:clu:557:-	1.13849	0.0545197	0.359819	0.305299	14	74289285	74289483	-	chr14:clu_557_-	Success	6.76605	1	0.000234517	0.00184957	14:74289285-74289483:-	ENSG00000258559	AC005519.2	sense_overlapping	3	3	0
H-KD-vs-WT	chr14:91465419:91466261:clu:569:-	0.57394	0.0557094	0.223079	0.167369	14	91465419	91466261	-	chr14:clu_569_-	Success	12.6216	2	3.30009e-06	6.26448e-05	14:91465419-91466261:-	ENSG00000100796	PPP4R3A	protein_coding	3	4	-1
H-KD-vs-WT	chr14:91465419:91470837:clu:569:-	-1.15701	0.912115	0.646898	-0.265217	14	91465419	91470837	-	chr14:clu_569_-	Success	12.6216	2	3.30009e-06	6.26448e-05	14:91465419-91470837:-	ENSG00000100796	PPP4R3A	protein_coding	3	4	-1
H-KD-vs-WT	chr14:103711567:103712875:clu:590:-	0.264819	0.676852	0.791461	0.114608	14	103711567	103712875	-	chr14:clu_590_-	Success	13.5384	3	5.67289e-06	9.7766e-05	14:103711567-103712875:-	ENSG00000126215	XRCC3	protein_coding	4	1	3
H-KD-vs-WT	chr14:103711567:103715424:clu:590:-	-0.865159	0.181038	0.068385	-0.112653	14	103711567	103715424	-	chr14:clu_590_-	Success	13.5384	3	5.67289e-06	9.7766e-05	14:103711567-103715424:-	ENSG00000126215	XRCC3	protein_coding	4	1	3
H-KD-vs-WT	chr15:72271287:72272393:clu:105:-	-0.543118	0.718479	0.562568	-0.155911	15	72271287	72272393	-	chr15:clu_105_-	Success	6.5019	2	0.00150059	0.00850975	15:72271287-72272393:-	ENSG00000137817	PARP6	protein_coding	3	3	0
H-KD-vs-WT	chr15:72271287:72272393:clu:105:-	-0.543118	0.718479	0.562568	-0.155911	15	72271287	72272393	-	chr15:clu_105_-	Success	6.5019	2	0.00150059	0.00850975	15:72271287-72272393:-	ENSG00000273025	AC009690.3	protein_coding	3	3	0
H-KD-vs-WT	chr15:72271287:72272503:clu:105:-	0.763431	0.0734657	0.212458	0.138992	15	72271287	72272503	-	chr15:clu_105_-	Success	6.5019	2	0.00150059	0.00850975	15:72271287-72272503:-	ENSG00000137817	PARP6	protein_coding	3	3	0
H-KD-vs-WT	chr15:72271287:72272503:clu:105:-	0.763431	0.0734657	0.212458	0.138992	15	72271287	72272503	-	chr15:clu_105_-	Success	6.5019	2	0.00150059	0.00850975	15:72271287-72272503:-	ENSG00000273025	AC009690.3	protein_coding	3	3	0
H-KD-vs-WT	chr15:75598681:75601138:clu:126:-	-0.950109	0.947046	0.813346	-0.1337	15	75598681	75601138	-	chr15:clu_126_-	Success	10.9431	2	1.768e-05	0.000237551	15:75598681-75601138:-	ENSG00000260269	AC105036.3	processed_transcript	0	3	-3
H-KD-vs-WT	chr15:75598681:75601138:clu:126:-	-0.950109	0.947046	0.813346	-0.1337	15	75598681	75601138	-	chr15:clu_126_-	Success	10.9431	2	1.768e-05	0.000237551	15:75598681-75601138:-	ENSG00000169371	SNUPN	protein_coding	0	3	-3
H-KD-vs-WT	chr15:79845442:79889093:clu:134:-	-1.78395	0.978527	0.795829	-0.182698	15	79845442	79889093	-	chr15:clu_134_-	Success	15.2177	2	2.46053e-07	7.50123e-06	15:79845442-79889093:-	ENSG00000136371	MTHFS	protein_coding	3	3	0
H-KD-vs-WT	chr15:79845442:79889093:clu:134:-	-1.78395	0.978527	0.795829	-0.182698	15	79845442	79889093	-	chr15:clu_134_-	Success	15.2177	2	2.46053e-07	7.50123e-06	15:79845442-79889093:-	ENSG00000259332	ST20-MTHFS	protein_coding	3	3	0
H-KD-vs-WT	chr15:79845442:79889093:clu:134:-	-1.78395	0.978527	0.795829	-0.182698	15	79845442	79889093	-	chr15:clu_134_-	Success	15.2177	2	2.46053e-07	7.50123e-06	15:79845442-79889093:-	ENSG00000279394	AC015871.4	TEC	1	2	-1
H-KD-vs-WT	chr15:79846856:79889093:clu:134:-	1.67239	0.00431712	0.111304	0.106987	15	79846856	79889093	-	chr15:clu_134_-	Success	15.2177	2	2.46053e-07	7.50123e-06	15:79846856-79889093:-	ENSG00000136371	MTHFS	protein_coding	3	3	0
H-KD-vs-WT	chr15:79846856:79889093:clu:134:-	1.67239	0.00431712	0.111304	0.106987	15	79846856	79889093	-	chr15:clu_134_-	Success	15.2177	2	2.46053e-07	7.50123e-06	15:79846856-79889093:-	ENSG00000259332	ST20-MTHFS	protein_coding	3	3	0
H-KD-vs-WT	chr15:79846856:79889093:clu:134:-	1.67239	0.00431712	0.111304	0.106987	15	79846856	79889093	-	chr15:clu_134_-	Success	15.2177	2	2.46053e-07	7.50123e-06	15:79846856-79889093:-	ENSG00000279394	AC015871.4	TEC	1	2	-1
H-KD-vs-WT	chr15:79907684:79914588:clu:136:-	0.543263	0.221133	0.456969	0.235836	15	79907684	79914588	-	chr15:clu_136_-	Success	4.20998	1	0.00371122	0.0179099	15:79907684-79914588:-	ENSG00000259332	ST20-MTHFS	protein_coding	3	3	0
H-KD-vs-WT	chr15:79907684:79914588:clu:136:-	0.543263	0.221133	0.456969	0.235836	15	79907684	79914588	-	chr15:clu_136_-	Success	4.20998	1	0.00371122	0.0179099	15:79907684-79914588:-	ENSG00000180953	ST20	protein_coding	3	3	0
H-KD-vs-WT	chr15:79907684:79923452:clu:136:-	-0.543263	0.778867	0.543031	-0.235836	15	79907684	79923452	-	chr15:clu_136_-	Success	4.20998	1	0.00371122	0.0179099	15:79907684-79923452:-	ENSG00000259332	ST20-MTHFS	protein_coding	3	3	0
H-KD-vs-WT	chr15:79907684:79923452:clu:136:-	-0.543263	0.778867	0.543031	-0.235836	15	79907684	79923452	-	chr15:clu_136_-	Success	4.20998	1	0.00371122	0.0179099	15:79907684-79923452:-	ENSG00000180953	ST20	protein_coding	3	3	0
H-KD-vs-WT	chr15:79907684:79923452:clu:136:-	-0.543263	0.778867	0.543031	-0.235836	15	79907684	79923452	-	chr15:clu_136_-	Success	4.20998	1	0.00371122	0.0179099	15:79907684-79923452:-	ENSG00000278600	AC015871.3	sense_intronic	1	3	-2
H-KD-vs-WT	chr15:82138842:82151451:clu:137:-	1.74985	0.00440924	0.12787	0.123461	15	82138842	82151451	-	chr15:clu_137_-	Success	7.46896	1	0.000111107	0.00101582	15:82138842-82151451:-	ENSG00000140598	EFL1	protein_coding	3	3	0
H-KD-vs-WT	chr15:82138842:82151465:clu:137:-	-1.74985	0.995591	0.87213	-0.123461	15	82138842	82151465	-	chr15:clu_137_-	Success	7.46896	1	0.000111107	0.00101582	15:82138842-82151465:-	ENSG00000140598	EFL1	protein_coding	3	3	0
H-KD-vs-WT	chr15:82214855:82215583:clu:138:-	1.25438	0.0288691	0.267582	0.238713	15	82214855	82215583	-	chr15:clu_138_-	Success	3.575	1	0.00749637	0.030912	15:82214855-82215583:-	ENSG00000140598	EFL1	protein_coding	3	3	0
H-KD-vs-WT	chr15:82214855:82219652:clu:138:-	-1.25438	0.971131	0.732418	-0.238713	15	82214855	82219652	-	chr15:clu_138_-	Success	3.575	1	0.00749637	0.030912	15:82214855-82219652:-	ENSG00000140598	EFL1	protein_coding	3	3	0
H-KD-vs-WT	chr15:83004972:83008548:clu:141:-	0.420234	0.151895	0.293313	0.141418	15	83004972	83008548	-	chr15:clu_141_-	Success	4.95369	1	0.00164618	0.00916489	15:83004972-83008548:-	ENSG00000169609	C15orf40	protein_coding	2	2	0
H-KD-vs-WT	chr15:83005692:83008548:clu:141:-	-0.420234	0.848105	0.706687	-0.141418	15	83005692	83008548	-	chr15:clu_141_-	Success	4.95369	1	0.00164618	0.00916489	15:83005692-83008548:-	ENSG00000169609	C15orf40	protein_coding	2	2	0
H-KD-vs-WT	chr15:83020762:83028616:clu:144:-	0.946802	0.0224988	0.268191	0.245693	15	83020762	83028616	-	chr15:clu_144_-	Success	25.358	2	9.70882e-12	1.19216e-09	15:83020762-83028616:-	ENSG00000064726	BTBD1	protein_coding	4	4	0
H-KD-vs-WT	chr15:83020762:83028616:clu:144:-	0.946802	0.0224988	0.268191	0.245693	15	83020762	83028616	-	chr15:clu_144_-	Success	25.358	2	9.70882e-12	1.19216e-09	15:83020762-83028616:-	ENSG00000259767	AC022558.1	sense_intronic	4	4	0
H-KD-vs-WT	chr15:83020762:83030136:clu:144:-	-2.20121	0.962758	0.492764	-0.469993	15	83020762	83030136	-	chr15:clu_144_-	Success	25.358	2	9.70882e-12	1.19216e-09	15:83020762-83030136:-	ENSG00000064726	BTBD1	protein_coding	4	4	0
H-KD-vs-WT	chr15:83020762:83030136:clu:144:-	-2.20121	0.962758	0.492764	-0.469993	15	83020762	83030136	-	chr15:clu_144_-	Success	25.358	2	9.70882e-12	1.19216e-09	15:83020762-83030136:-	ENSG00000259767	AC022558.1	sense_intronic	4	4	0
H-KD-vs-WT	chr15:83028728:83030136:clu:144:-	1.25441	0.0147436	0.239044	0.224301	15	83028728	83030136	-	chr15:clu_144_-	Success	25.358	2	9.70882e-12	1.19216e-09	15:83028728-83030136:-	ENSG00000064726	BTBD1	protein_coding	4	4	0
H-KD-vs-WT	chr15:89317536:89317939:clu:156:-	1.07114	0.0300802	0.304567	0.274487	15	89317536	89317939	-	chr15:clu_156_-	Success	23.8902	2	4.21343e-11	4.5428e-09	15:89317536-89317939:-	ENSG00000140521	POLG	protein_coding	4	4	0
H-KD-vs-WT	chr15:89317536:89318541:clu:156:-	-2.06665	0.939811	0.412779	-0.527032	15	89317536	89318541	-	chr15:clu_156_-	Success	23.8902	2	4.21343e-11	4.5428e-09	15:89317536-89318541:-	ENSG00000140521	POLG	protein_coding	4	4	0
H-KD-vs-WT	chr15:89318037:89318541:clu:156:-	0.995515	0.030109	0.282655	0.252545	15	89318037	89318541	-	chr15:clu_156_-	Success	23.8902	2	4.21343e-11	4.5428e-09	15:89318037-89318541:-	ENSG00000140521	POLG	protein_coding	4	4	0
H-KD-vs-WT	chr15:26772772:26772883:clu:17:-	-0.374575	0.428474	0.261684	-0.166789	15	26772772	26772883	-	chr15:clu_17_-	Success	3.06317	1	0.0133183	0.0488983	15:26772772-26772883:-	ENSG00000166206	GABRB3	protein_coding	1	1	0
H-KD-vs-WT	chr15:26772772:26773645:clu:17:-	0.374575	0.571526	0.738316	0.166789	15	26772772	26773645	-	chr15:clu_17_-	Success	3.06317	1	0.0133183	0.0488983	15:26772772-26773645:-	ENSG00000166206	GABRB3	protein_coding	1	1	0
H-KD-vs-WT	chr15:99139399:99156148:clu:170:-	0.568371	0.583276	0.81351	0.230234	15	99139399	99156148	-	chr15:clu_170_-	Success	4.44888	1	0.00285521	0.0144493	15:99139399-99156148:-	ENSG00000103852	TTC23	protein_coding	3	3	0
H-KD-vs-WT	chr15:99139744:99156148:clu:170:-	-0.568371	0.416724	0.18649	-0.230234	15	99139744	99156148	-	chr15:clu_170_-	Success	4.44888	1	0.00285521	0.0144493	15:99139744-99156148:-	ENSG00000103852	TTC23	protein_coding	3	3	0
H-KD-vs-WT	chr15:101178980:101235082:clu:171:-	-0.849317	0.970311	0.856708	-0.113603	15	101178980	101235082	-	chr15:clu_171_-	Success	6.42145	1	0.000338762	0.00249791	15:101178980-101235082:-	ENSG00000131873	CHSY1	protein_coding	1	2	-1
H-KD-vs-WT	chr15:101188219:101235082:clu:171:-	0.849317	0.0296888	0.143292	0.113603	15	101188219	101235082	-	chr15:clu_171_-	Success	6.42145	1	0.000338762	0.00249791	15:101188219-101235082:-	ENSG00000131873	CHSY1	protein_coding	1	2	-1
H-KD-vs-WT	chr15:101657036:101661712:clu:180:-	1.52572	0.0156993	0.135842	0.120143	15	101657036	101661712	-	chr15:clu_180_-	Success	9.25011	2	9.61007e-05	0.000906752	15:101657036-101661712:-	ENSG00000185418	TARSL2	protein_coding	2	0	2
H-KD-vs-WT	chr15:29151841:29196430:clu:19:-	0.495533	0.21659	0.387986	0.171396	15	29151841	29196430	-	chr15:clu_19_-	Success	5.56716	2	0.00382132	0.0183312	15:29151841-29196430:-	ENSG00000104059	FAM189A1	protein_coding	2	2	0
H-KD-vs-WT	chr15:29151841:29252368:clu:19:-	-0.948957	0.566407	0.239316	-0.32709	15	29151841	29252368	-	chr15:clu_19_-	Success	5.56716	2	0.00382132	0.0183312	15:29151841-29252368:-	ENSG00000104059	FAM189A1	protein_coding	2	2	0
H-KD-vs-WT	chr15:29151841:29252368:clu:19:-	-0.948957	0.566407	0.239316	-0.32709	15	29151841	29252368	-	chr15:clu_19_-	Success	5.56716	2	0.00382132	0.0183312	15:29151841-29252368:-	ENSG00000259299	AC061965.1	processed_pseudogene	2	2	0
H-KD-vs-WT	chr15:29196564:29252368:clu:19:-	0.453424	0.217003	0.372697	0.155694	15	29196564	29252368	-	chr15:clu_19_-	Success	5.56716	2	0.00382132	0.0183312	15:29196564-29252368:-	ENSG00000104059	FAM189A1	protein_coding	2	2	0
H-KD-vs-WT	chr15:29196564:29252368:clu:19:-	0.453424	0.217003	0.372697	0.155694	15	29196564	29252368	-	chr15:clu_19_-	Success	5.56716	2	0.00382132	0.0183312	15:29196564-29252368:-	ENSG00000259299	AC061965.1	processed_pseudogene	2	2	0
H-KD-vs-WT	chr15:36892459:36895151:clu:25:-	0.338668	0.399965	0.540977	0.141012	15	36892459	36895151	-	chr15:clu_25_-	Success	4.30311	2	0.0135265	0.0494572	15:36892459-36895151:-	ENSG00000134138	MEIS2	protein_coding	1	1	0
H-KD-vs-WT	chr15:36894812:36895151:clu:25:-	-0.402851	0.411292	0.265014	-0.146278	15	36894812	36895151	-	chr15:clu_25_-	Success	4.30311	2	0.0135265	0.0494572	15:36894812-36895151:-	ENSG00000134138	MEIS2	protein_coding	1	1	0
H-KD-vs-WT	chr15:41388522:41394265:clu:33:-	8.22422	6.34427e-07	0.126286	0.126285	15	41388522	41394265	-	chr15:clu_33_-	Success	6.08102	2	0.00228585	0.0120551	15:41388522-41394265:-	ENSG00000137806	NDUFAF1	protein_coding	3	2	1
H-KD-vs-WT	chr15:42559408:42560782:clu:4289:+	0.508755	0.289338	0.424143	0.134805	15	42559408	42560782	+	chr15:clu_4289_+	Success	12.8717	2	2.56972e-06	5.14002e-05	15:42559408-42560782:+	ENSG00000137814	HAUS2	protein_coding	4	4	0
H-KD-vs-WT	chr15:42559408:42561270:clu:4289:+	-1.06082	0.417738	0.127455	-0.290284	15	42559408	42561270	+	chr15:clu_4289_+	Success	12.8717	2	2.56972e-06	5.14002e-05	15:42559408-42561270:+	ENSG00000137814	HAUS2	protein_coding	4	4	0
H-KD-vs-WT	chr15:42560870:42561270:clu:4289:+	0.55206	0.292924	0.448403	0.155479	15	42560870	42561270	+	chr15:clu_4289_+	Success	12.8717	2	2.56972e-06	5.14002e-05	15:42560870-42561270:+	ENSG00000137814	HAUS2	protein_coding	4	4	0
H-KD-vs-WT	chr15:43398179:43399112:clu:4295:+	0.667779	0.0730196	0.335616	0.262597	15	43398179	43399112	+	chr15:clu_4295_+	Success	15.5522	2	1.76103e-07	5.68221e-06	15:43398179-43399112:+	ENSG00000137822	TUBGCP4	protein_coding	4	4	0
H-KD-vs-WT	chr15:43398179:43400044:clu:4295:+	-1.7172	0.883863	0.374115	-0.509748	15	43398179	43400044	+	chr15:clu_4295_+	Success	15.5522	2	1.76103e-07	5.68221e-06	15:43398179-43400044:+	ENSG00000137822	TUBGCP4	protein_coding	4	4	0
H-KD-vs-WT	chr15:43399174:43400044:clu:4295:+	1.04942	0.0431174	0.290269	0.247151	15	43399174	43400044	+	chr15:clu_4295_+	Success	15.5522	2	1.76103e-07	5.68221e-06	15:43399174-43400044:+	ENSG00000137822	TUBGCP4	protein_coding	4	4	0
H-KD-vs-WT	chr15:44380976:44402887:clu:4298:+	0.339214	0.293536	0.405681	0.112145	15	44380976	44402887	+	chr15:clu_4298_+	Success	5.36662	2	0.00466989	0.021425	15:44380976-44402887:+	ENSG00000166734	CASC4	protein_coding	1	0	1
H-KD-vs-WT	chr15:44499813:44514598:clu:4300:+	-0.95849	0.919528	0.753578	-0.16595	15	44499813	44514598	+	chr15:clu_4300_+	Success	6.81843	2	0.00109344	0.00656957	15:44499813-44514598:+	ENSG00000137770	CTDSPL2	protein_coding	0	3	-3
H-KD-vs-WT	chr15:45415779:45417269:clu:4302:+	-1.46053	0.896862	0.319031	-0.577832	15	45415779	45417269	+	chr15:clu_4302_+	Success	8.55805	1	3.51629e-05	0.000402308	15:45415779-45417269:+	ENSG00000171763	SPATA5L1	protein_coding	4	4	0
H-KD-vs-WT	chr15:45415809:45417269:clu:4302:+	1.46053	0.103138	0.680969	0.577832	15	45415809	45417269	+	chr15:clu_4302_+	Success	8.55805	1	3.51629e-05	0.000402308	15:45415809-45417269:+	ENSG00000171763	SPATA5L1	protein_coding	4	4	0
H-KD-vs-WT	chr15:49625431:49632159:clu:4307:+	-1.20125	0.948779	0.626334	-0.322444	15	49625431	49632159	+	chr15:clu_4307_+	Success	7.60704	1	9.59852e-05	0.00090663	15:49625431-49632159:+	ENSG00000104047	DTWD1	protein_coding	4	4	0
H-KD-vs-WT	chr15:49631058:49632159:clu:4307:+	1.20125	0.0512214	0.373666	0.322444	15	49631058	49632159	+	chr15:clu_4307_+	Success	7.60704	1	9.59852e-05	0.00090663	15:49631058-49632159:+	ENSG00000104047	DTWD1	protein_coding	4	4	0
H-KD-vs-WT	chr15:55341802:55354798:clu:4312:+	1.22508	0.0231391	0.130759	0.10762	15	55341802	55354798	+	chr15:clu_4312_+	Success	7.99153	2	0.000338315	0.0024967	15:55341802-55354798:+	ENSG00000069943	PIGB	protein_coding	3	0	3
H-KD-vs-WT	chr15:63532707:63537025:clu:4321:+	-0.870502	0.907644	0.738714	-0.16893	15	63532707	63537025	+	chr15:clu_4321_+	Success	9.49979	2	7.48674e-05	0.000739556	15:63532707-63537025:+	ENSG00000140455	USP3	protein_coding	2	3	-1
H-KD-vs-WT	chr15:63533918:63537025:clu:4321:+	0.277214	0.0667228	0.171113	0.10439	15	63533918	63537025	+	chr15:clu_4321_+	Success	9.49979	2	7.48674e-05	0.000739556	15:63533918-63537025:+	ENSG00000140455	USP3	protein_coding	2	3	-1
H-KD-vs-WT	chr15:66546705:66548351:clu:4327:+	-1.24907	0.971918	0.842399	-0.129519	15	66546705	66548351	+	chr15:clu_4327_+	Success	12.4908	2	3.76114e-06	6.97939e-05	15:66546705-66548351:+	ENSG00000174442	ZWILCH	protein_coding	0	3	-3
H-KD-vs-WT	chr15:69337501:69379883:clu:4331:+	-0.71074	0.317622	0.138124	-0.179498	15	69337501	69379883	+	chr15:clu_4331_+	Success	8.74297	2	0.000159579	0.00135992	15:69337501-69379883:+	ENSG00000137819	PAQR5	protein_coding	3	3	0
H-KD-vs-WT	chr15:69360131:69379883:clu:4331:+	0.414482	0.331831	0.444585	0.112754	15	69360131	69379883	+	chr15:clu_4331_+	Success	8.74297	2	0.000159579	0.00135992	15:69360131-69379883:+	ENSG00000137819	PAQR5	protein_coding	3	3	0
H-KD-vs-WT	chr15:69423329:69426070:clu:4334:+	-0.294143	0.630749	0.529993	-0.100756	15	69423329	69426070	+	chr15:clu_4334_+	Success	5.65284	2	0.00350755	0.0170386	15:69423329-69426070:+	ENSG00000137807	KIF23	protein_coding	0	1	-1
H-KD-vs-WT	chr15:78515107:78518588:clu:4354:+	-0.57911	0.16295	0.287944	0.124994	15	78515107	78518588	+	chr15:clu_4354_+	Success	14.2857	2	6.249e-07	1.62972e-05	15:78515107-78518588:+	ENSG00000188266	HYKK	protein_coding	3	3	0
H-KD-vs-WT	chr15:78515107:78527380:clu:4354:+	-1.66126	0.829788	0.496879	-0.33291	15	78515107	78527380	+	chr15:clu_4354_+	Success	14.2857	2	6.249e-07	1.62972e-05	15:78515107-78527380:+	ENSG00000188266	HYKK	protein_coding	3	3	0
H-KD-vs-WT	chr15:78518773:78527380:clu:4354:+	2.24037	0.00726202	0.215177	0.207915	15	78518773	78527380	+	chr15:clu_4354_+	Success	14.2857	2	6.249e-07	1.62972e-05	15:78518773-78527380:+	ENSG00000188266	HYKK	protein_coding	3	3	0
H-KD-vs-WT	chr15:82819488:82821711:clu:4366:+	1.19237	0.0549968	0.323807	0.26881	15	82819488	82821711	+	chr15:clu_4366_+	Success	15.4092	2	2.03174e-07	6.36973e-06	15:82819488-82821711:+	ENSG00000156232	WHAMM	protein_coding	4	4	0
H-KD-vs-WT	chr15:82819488:82823100:clu:4366:+	-1.93303	0.821241	0.212361	-0.60888	15	82819488	82823100	+	chr15:clu_4366_+	Success	15.4092	2	2.03174e-07	6.36973e-06	15:82819488-82823100:+	ENSG00000156232	WHAMM	protein_coding	4	4	0
H-KD-vs-WT	chr15:82821839:82823100:clu:4366:+	0.740657	0.123762	0.463832	0.340069	15	82821839	82823100	+	chr15:clu_4366_+	Success	15.4092	2	2.03174e-07	6.36973e-06	15:82821839-82823100:+	ENSG00000156232	WHAMM	protein_coding	4	4	0
H-KD-vs-WT	chr15:83588771:83609270:clu:4369:+	0.90228	0.0303853	0.240226	0.209841	15	83588771	83609270	+	chr15:clu_4369_+	Success	17.1247	2	3.65461e-08	1.60906e-06	15:83588771-83609270:+	ENSG00000140600	SH3GL3	protein_coding	4	4	0
H-KD-vs-WT	chr15:83588771:83618082:clu:4369:+	-1.65364	0.942977	0.578675	-0.364301	15	83588771	83618082	+	chr15:clu_4369_+	Success	17.1247	2	3.65461e-08	1.60906e-06	15:83588771-83618082:+	ENSG00000140600	SH3GL3	protein_coding	4	4	0
H-KD-vs-WT	chr15:83609466:83618082:clu:4369:+	0.751363	0.0266379	0.181098	0.154461	15	83609466	83618082	+	chr15:clu_4369_+	Success	17.1247	2	3.65461e-08	1.60906e-06	15:83609466-83618082:+	ENSG00000140600	SH3GL3	protein_coding	4	4	0
H-KD-vs-WT	chr15:90913374:90913614:clu:4386:+	1.7553	0.0106381	0.264633	0.253995	15	90913374	90913614	+	chr15:clu_4386_+	Success	6.65444	1	0.000264153	0.00203785	15:90913374-90913614:+	ENSG00000196547	MAN2A2	protein_coding	3	3	0
H-KD-vs-WT	chr15:90913406:90913614:clu:4386:+	-1.7553	0.989362	0.735367	-0.253995	15	90913406	90913614	+	chr15:clu_4386_+	Success	6.65444	1	0.000264153	0.00203785	15:90913406-90913614:+	ENSG00000196547	MAN2A2	protein_coding	3	3	0
H-KD-vs-WT	chr15:101966223:101972583:clu:4396:+	-1.37115	0.921873	0.431868	-0.490005	15	101966223	101972583	+	chr15:clu_4396_+	Success	6.79449	1	0.000227518	0.00180241	15:101966223-101972583:+	ENSG00000185596	WASH3P	transcribed_unprocessed_pseudogene	3	3	0
H-KD-vs-WT	chr15:101966223:101972596:clu:4396:+	1.37115	0.0781271	0.568132	0.490005	15	101966223	101972596	+	chr15:clu_4396_+	Success	6.79449	1	0.000227518	0.00180241	15:101966223-101972596:+	ENSG00000185596	WASH3P	transcribed_unprocessed_pseudogene	3	3	0
H-KD-vs-WT	chr15:52239879:52242048:clu:49:-	-0.63927	0.590743	0.471575	-0.119169	15	52239879	52242048	-	chr15:clu_49_-	Success	6.16888	2	0.00209358	0.0111907	15:52239879-52242048:-	ENSG00000128833	MYO5C	protein_coding	1	3	-2
H-KD-vs-WT	chr15:52340394:52346361:clu:50:-	-0.594854	0.412215	0.228407	-0.183808	15	52340394	52346361	-	chr15:clu_50_-	Success	5.05058	2	0.00640562	0.0273058	15:52340394-52346361:-	ENSG00000197535	MYO5A	protein_coding	1	1	0
H-KD-vs-WT	chr15:52343197:52346361:clu:50:-	0.518976	0.222881	0.376173	0.153293	15	52343197	52346361	-	chr15:clu_50_-	Success	5.05058	2	0.00640562	0.0273058	15:52343197-52346361:-	ENSG00000197535	MYO5A	protein_coding	1	1	0
H-KD-vs-WT	chr15:60436227:60442416:clu:64:-	-1.00703	0.905112	0.685278	-0.219834	15	60436227	60442416	-	chr15:clu_64_-	Success	11.8057	2	7.46216e-06	0.000122399	15:60436227-60442416:-	ENSG00000128915	ICE2	protein_coding	3	3	0
H-KD-vs-WT	chr15:60440710:60442416:clu:64:-	0.847788	0.0349291	0.169001	0.134072	15	60440710	60442416	-	chr15:clu_64_-	Success	11.8057	2	7.46216e-06	0.000122399	15:60440710-60442416:-	ENSG00000128915	ICE2	protein_coding	3	3	0
H-KD-vs-WT	chr15:60442545:60447970:clu:65:-	-1.29423	0.918509	0.705564	-0.212945	15	60442545	60447970	-	chr15:clu_65_-	Success	10.4653	2	2.85101e-05	0.000342005	15:60442545-60447970:-	ENSG00000128915	ICE2	protein_coding	3	3	0
H-KD-vs-WT	chr15:60445791:60447970:clu:65:-	1.55703	0.0106664	0.141826	0.13116	15	60445791	60447970	-	chr15:clu_65_-	Success	10.4653	2	2.85101e-05	0.000342005	15:60445791-60447970:-	ENSG00000128915	ICE2	protein_coding	3	3	0
H-KD-vs-WT	chr15:65512564:65515656:clu:79:-	0.429137	0.146032	0.282947	0.136914	15	65512564	65515656	-	chr15:clu_79_-	Success	6.05331	2	0.00235007	0.0123525	15:65512564-65515656:-	ENSG00000074603	DPP8	protein_coding	1	3	-2
H-KD-vs-WT	chr15:65512564:65517486:clu:79:-	-0.537815	0.722686	0.532431	-0.190255	15	65512564	65517486	-	chr15:clu_79_-	Success	6.05331	2	0.00235007	0.0123525	15:65512564-65517486:-	ENSG00000074603	DPP8	protein_coding	1	3	-2
H-KD-vs-WT	chr15:65697383:65700544:clu:81:-	0.504711	0.138361	0.290681	0.152319	15	65697383	65700544	-	chr15:clu_81_-	Success	8.86615	3	0.000499455	0.00344168	15:65697383-65700544:-	ENSG00000174485	DENND4A	protein_coding	1	3	-2
H-KD-vs-WT	chr15:65697383:65701051:clu:81:-	-0.671419	0.654826	0.424366	-0.23046	15	65697383	65701051	-	chr15:clu_81_-	Success	8.86615	3	0.000499455	0.00344168	15:65697383-65701051:-	ENSG00000174485	DENND4A	protein_coding	1	3	-2
H-KD-vs-WT	chr15:68211318:68211556:clu:89:-	1.99533	0.0174514	0.177036	0.159584	15	68211318	68211556	-	chr15:clu_89_-	Success	13.6956	4	1.6567e-05	0.000225809	15:68211318-68211556:-	ENSG00000260007	AC107871.1	protein_coding	2	2	0
H-KD-vs-WT	chr15:68211318:68211556:clu:89:-	1.99533	0.0174514	0.177036	0.159584	15	68211318	68211556	-	chr15:clu_89_-	Success	13.6956	4	1.6567e-05	0.000225809	15:68211318-68211556:-	ENSG00000128973	CLN6	protein_coding	2	2	0
H-KD-vs-WT	chr15:68211863:68214290:clu:89:-	-0.498833	0.628242	0.526204	-0.102038	15	68211863	68214290	-	chr15:clu_89_-	Success	13.6956	4	1.6567e-05	0.000225809	15:68211863-68214290:-	ENSG00000260007	AC107871.1	protein_coding	2	2	0
H-KD-vs-WT	chr15:68211863:68214290:clu:89:-	-0.498833	0.628242	0.526204	-0.102038	15	68211863	68214290	-	chr15:clu_89_-	Success	13.6956	4	1.6567e-05	0.000225809	15:68211863-68214290:-	ENSG00000128973	CLN6	protein_coding	2	2	0
H-KD-vs-WT	chr16:642249:646472:clu:613:+	0.808211	0.106447	0.214594	0.108147	16	642249	646472	+	chr16:clu_613_+	Success	21.5221	4	1.01313e-08	5.54644e-07	16:642249-646472:+	ENSG00000172366	MCRIP2	protein_coding	2	2	0
H-KD-vs-WT	chr16:642249:647417:clu:613:+	-0.454014	0.362315	0.206725	-0.15559	16	642249	647417	+	chr16:clu_613_+	Success	21.5221	4	1.01313e-08	5.54644e-07	16:642249-647417:+	ENSG00000172366	MCRIP2	protein_coding	2	2	0
H-KD-vs-WT	chr16:721941:722084:clu:622:+	-0.497342	0.392784	0.257089	-0.135695	16	721941	722084	+	chr16:clu_622_+	Success	13.8647	3	4.13933e-06	7.54553e-05	16:721941-722084:+	ENSG00000103254	FAM173A	protein_coding	4	3	1
H-KD-vs-WT	chr16:722083:722309:clu:622:+	0.834833	0.119677	0.296823	0.177146	16	722083	722309	+	chr16:clu_622_+	Success	13.8647	3	4.13933e-06	7.54553e-05	16:722083-722309:+	ENSG00000103254	FAM173A	protein_coding	4	3	1
H-KD-vs-WT	chr16:1665138:1666422:clu:626:+	0.619869	0.32892	0.554549	0.22563	16	1665138	1666422	+	chr16:clu_626_+	Success	6.55957	2	0.00141649	0.00814254	16:1665138-1666422:+	ENSG00000007545	CRAMP1	protein_coding	1	1	0
H-KD-vs-WT	chr16:1665138:1666422:clu:626:+	0.619869	0.32892	0.554549	0.22563	16	1665138	1666422	+	chr16:clu_626_+	Success	6.55957	2	0.00141649	0.00814254	16:1665138-1666422:+	ENSG00000261732	AL031708.1	protein_coding	1	1	0
H-KD-vs-WT	chr16:1666177:1666422:clu:626:+	-0.389141	0.358717	0.220493	-0.138224	16	1666177	1666422	+	chr16:clu_626_+	Success	6.55957	2	0.00141649	0.00814254	16:1666177-1666422:+	ENSG00000007545	CRAMP1	protein_coding	1	1	0
H-KD-vs-WT	chr16:1666177:1666422:clu:626:+	-0.389141	0.358717	0.220493	-0.138224	16	1666177	1666422	+	chr16:clu_626_+	Success	6.55957	2	0.00141649	0.00814254	16:1666177-1666422:+	ENSG00000261732	AL031708.1	protein_coding	1	1	0
H-KD-vs-WT	chr16:2759661:2759747:clu:648:+	-2.74073	0.0765398	0.38397	0.30743	16	2759661	2759747	+	chr16:clu_648_+	Success	14.5095	2	4.99573e-07	1.35482e-05	16:2759661-2759747:+	ENSG00000167978	SRRM2	protein_coding	4	4	0
H-KD-vs-WT	chr16:2759661:2760301:clu:648:+	-4.99113	0.923459	0.48808	-0.435379	16	2759661	2760301	+	chr16:clu_648_+	Success	14.5095	2	4.99573e-07	1.35482e-05	16:2759661-2760301:+	ENSG00000167978	SRRM2	protein_coding	4	4	0
H-KD-vs-WT	chr16:2760008:2760301:clu:648:+	7.73185	7.21853e-07	0.12795	0.127949	16	2760008	2760301	+	chr16:clu_648_+	Success	14.5095	2	4.99573e-07	1.35482e-05	16:2760008-2760301:+	ENSG00000167978	SRRM2	protein_coding	4	4	0
H-KD-vs-WT	chr16:634797:634889:clu:6493:-	0.380915	0.193575	0.295065	0.10149	16	634797	634889	-	chr16:clu_6493_-	Success	42.904	11	1.09967e-13	2.37127e-11	16:634797-634889:-	ENSG00000130731	METTL26	protein_coding	1	0	1
H-KD-vs-WT	chr16:4341504:4343207:clu:6526:-	-0.672893	0.497797	0.392084	-0.105713	16	4341504	4343207	-	chr16:clu_6526_-	Success	25.882	4	1.54546e-10	1.39422e-08	16:4341504-4343207:-	ENSG00000217930	PAM16	protein_coding	0	1	-1
H-KD-vs-WT	chr16:4341504:4343207:clu:6526:-	-0.672893	0.497797	0.392084	-0.105713	16	4341504	4343207	-	chr16:clu_6526_-	Success	25.882	4	1.54546e-10	1.39422e-08	16:4341504-4343207:-	ENSG00000103426	CORO7-PAM16	protein_coding	0	1	-1
H-KD-vs-WT	chr16:4724831:4726659:clu:6528:-	0.564401	0.348552	0.476512	0.127959	16	4724831	4726659	-	chr16:clu_6528_-	Success	7.54503	2	0.000528733	0.00360279	16:4724831-4726659:-	ENSG00000168096	ANKS3	protein_coding	2	2	0
H-KD-vs-WT	chr16:4724831:4734156:clu:6528:-	-1.07725	0.311865	0.0825686	-0.229297	16	4724831	4734156	-	chr16:clu_6528_-	Success	7.54503	2	0.000528733	0.00360279	16:4724831-4734156:-	ENSG00000168096	ANKS3	protein_coding	2	2	0
H-KD-vs-WT	chr16:4724831:4734156:clu:6528:-	-1.07725	0.311865	0.0825686	-0.229297	16	4724831	4734156	-	chr16:clu_6528_-	Success	7.54503	2	0.000528733	0.00360279	16:4724831-4734156:-	ENSG00000266994	AC020663.1	processed_transcript	1	2	-1
H-KD-vs-WT	chr16:4730151:4734156:clu:6528:-	0.512844	0.339582	0.44092	0.101337	16	4730151	4734156	-	chr16:clu_6528_-	Success	7.54503	2	0.000528733	0.00360279	16:4730151-4734156:-	ENSG00000168096	ANKS3	protein_coding	2	2	0
H-KD-vs-WT	chr16:4730151:4734156:clu:6528:-	0.512844	0.339582	0.44092	0.101337	16	4730151	4734156	-	chr16:clu_6528_-	Success	7.54503	2	0.000528733	0.00360279	16:4730151-4734156:-	ENSG00000266994	AC020663.1	processed_transcript	1	2	-1
H-KD-vs-WT	chr16:11698325:11700452:clu:6538:-	-0.473207	0.494416	0.377169	-0.117246	16	11698325	11700452	-	chr16:clu_6538_-	Success	11.241	2	1.31248e-05	0.000189602	16:11698325-11700452:-	ENSG00000153066	TXNDC11	protein_coding	4	3	1
H-KD-vs-WT	chr16:11698325:11721577:clu:6538:-	0.946416	0.0991403	0.312772	0.213632	16	11698325	11721577	-	chr16:clu_6538_-	Success	11.241	2	1.31248e-05	0.000189602	16:11698325-11721577:-	ENSG00000153066	TXNDC11	protein_coding	4	3	1
H-KD-vs-WT	chr16:11721670:11733982:clu:6539:-	0.792885	0.053882	0.15652	0.102638	16	11721670	11733982	-	chr16:clu_6539_-	Success	5.45335	2	0.00428194	0.0199982	16:11721670-11733982:-	ENSG00000153066	TXNDC11	protein_coding	4	3	1
H-KD-vs-WT	chr16:11758539:11761910:clu:6540:-	1.83901	0.00911887	0.12678	0.117661	16	11758539	11761910	-	chr16:clu_6540_-	Success	11.4283	2	1.08828e-05	0.000163268	16:11758539-11761910:-	ENSG00000122299	ZC3H7A	protein_coding	3	3	0
H-KD-vs-WT	chr16:11768501:11769031:clu:6541:-	-0.913752	0.529782	0.360192	-0.16959	16	11768501	11769031	-	chr16:clu_6541_-	Success	9.89757	2	5.02967e-05	0.000533181	16:11768501-11769031:-	ENSG00000122299	ZC3H7A	protein_coding	3	3	0
H-KD-vs-WT	chr16:11768501:11770783:clu:6541:-	1.4386	0.0273724	0.195597	0.168225	16	11768501	11770783	-	chr16:clu_6541_-	Success	9.89757	2	5.02967e-05	0.000533181	16:11768501-11770783:-	ENSG00000122299	ZC3H7A	protein_coding	3	3	0
H-KD-vs-WT	chr16:15044407:15047418:clu:6546:-	1.37488	0.0185971	0.228603	0.210006	16	15044407	15047418	-	chr16:clu_6546_-	Success	9.67278	1	1.09072e-05	0.000163268	16:15044407-15047418:-	ENSG00000157045	NTAN1	protein_coding	1	3	-2
H-KD-vs-WT	chr16:15044407:15047442:clu:6546:-	-1.37488	0.981403	0.771397	-0.210006	16	15044407	15047442	-	chr16:clu_6546_-	Success	9.67278	1	1.09072e-05	0.000163268	16:15044407-15047442:-	ENSG00000157045	NTAN1	protein_coding	1	3	-2
H-KD-vs-WT	chr16:3312768:3316912:clu:655:+	0.608971	0.148163	0.301345	0.153182	16	3312768	3316912	+	chr16:clu_655_+	Success	4.90365	2	0.00741945	0.030652	16:3312768-3316912:+	ENSG00000162086	ZNF75A	protein_coding	3	2	1
H-KD-vs-WT	chr16:19517185:19521704:clu:6555:-	0.693568	0.105079	0.319757	0.214678	16	19517185	19521704	-	chr16:clu_6555_-	Success	10.8645	1	3.13996e-06	6.02177e-05	16:19517185-19521704:-	ENSG00000006007	GDE1	protein_coding	4	4	0
H-KD-vs-WT	chr16:19517189:19521704:clu:6555:-	-0.693568	0.894921	0.680243	-0.214678	16	19517189	19521704	-	chr16:clu_6555_-	Success	10.8645	1	3.13996e-06	6.02177e-05	16:19517189-19521704:-	ENSG00000006007	GDE1	protein_coding	4	4	0
H-KD-vs-WT	chr16:23106487:23108046:clu:6565:-	-0.611712	0.785359	0.60891	-0.176449	16	23106487	23108046	-	chr16:clu_6565_-	Success	4.31565	2	0.0133579	0.0490232	16:23106487-23108046:-	ENSG00000103404	USP31	protein_coding	3	4	-1
H-KD-vs-WT	chr16:23107414:23108046:clu:6565:-	0.617862	0.0700078	0.185622	0.115614	16	23107414	23108046	-	chr16:clu_6565_-	Success	4.31565	2	0.0133579	0.0490232	16:23107414-23108046:-	ENSG00000103404	USP31	protein_coding	3	4	-1
H-KD-vs-WT	chr16:29446922:29454016:clu:6578:-	-1.15334	0.474435	0.172916	-0.301518	16	29446922	29454016	-	chr16:clu_6578_-	Success	17.6097	3	1.09495e-07	3.97175e-06	16:29446922-29454016:-	ENSG00000254634	SMG1P6	unprocessed_pseudogene	4	4	0
H-KD-vs-WT	chr16:29446922:29454016:clu:6578:-	-1.15334	0.474435	0.172916	-0.301518	16	29446922	29454016	-	chr16:clu_6578_-	Success	17.6097	3	1.09495e-07	3.97175e-06	16:29446922-29454016:-	ENSG00000183336	BOLA2	protein_coding	4	4	0
H-KD-vs-WT	chr16:29446922:29454016:clu:6578:-	-1.15334	0.474435	0.172916	-0.301518	16	29446922	29454016	-	chr16:clu_6578_-	Success	17.6097	3	1.09495e-07	3.97175e-06	16:29446922-29454016:-	ENSG00000261740	BOLA2-SMG1P6	protein_coding	4	4	0
H-KD-vs-WT	chr16:29447026:29454016:clu:6578:-	0.29969	0.48541	0.756504	0.271094	16	29447026	29454016	-	chr16:clu_6578_-	Success	17.6097	3	1.09495e-07	3.97175e-06	16:29447026-29454016:-	ENSG00000254634	SMG1P6	unprocessed_pseudogene	4	4	0
H-KD-vs-WT	chr16:29447026:29454016:clu:6578:-	0.29969	0.48541	0.756504	0.271094	16	29447026	29454016	-	chr16:clu_6578_-	Success	17.6097	3	1.09495e-07	3.97175e-06	16:29447026-29454016:-	ENSG00000183336	BOLA2	protein_coding	4	4	0
H-KD-vs-WT	chr16:29447026:29454016:clu:6578:-	0.29969	0.48541	0.756504	0.271094	16	29447026	29454016	-	chr16:clu_6578_-	Success	17.6097	3	1.09495e-07	3.97175e-06	16:29447026-29454016:-	ENSG00000261740	BOLA2-SMG1P6	protein_coding	4	4	0
H-KD-vs-WT	chr16:3448540:3476222:clu:658:+	0.32503	0.277235	0.423564	0.146329	16	3448540	3476222	+	chr16:clu_658_+	Success	3.76731	1	0.00605244	0.0261533	16:3448540-3476222:+	ENSG00000262621	AC025283.2	protein_coding	2	2	0
H-KD-vs-WT	chr16:3448540:3476222:clu:658:+	0.32503	0.277235	0.423564	0.146329	16	3448540	3476222	+	chr16:clu_658_+	Success	3.76731	1	0.00605244	0.0261533	16:3448540-3476222:+	ENSG00000122390	NAA60	protein_coding	2	2	0
H-KD-vs-WT	chr16:3448540:3476222:clu:658:+	0.32503	0.277235	0.423564	0.146329	16	3448540	3476222	+	chr16:clu_658_+	Success	3.76731	1	0.00605244	0.0261533	16:3448540-3476222:+	ENSG00000263212	AC004224.2	processed_transcript	2	2	0
H-KD-vs-WT	chr16:3458181:3476222:clu:658:+	-0.32503	0.722765	0.576436	-0.146329	16	3458181	3476222	+	chr16:clu_658_+	Success	3.76731	1	0.00605244	0.0261533	16:3458181-3476222:+	ENSG00000262621	AC025283.2	protein_coding	2	2	0
H-KD-vs-WT	chr16:3458181:3476222:clu:658:+	-0.32503	0.722765	0.576436	-0.146329	16	3458181	3476222	+	chr16:clu_658_+	Success	3.76731	1	0.00605244	0.0261533	16:3458181-3476222:+	ENSG00000122390	NAA60	protein_coding	2	2	0
H-KD-vs-WT	chr16:3458181:3476222:clu:658:+	-0.32503	0.722765	0.576436	-0.146329	16	3458181	3476222	+	chr16:clu_658_+	Success	3.76731	1	0.00605244	0.0261533	16:3458181-3476222:+	ENSG00000263212	AC004224.2	processed_transcript	2	2	0
H-KD-vs-WT	chr16:54925213:54928494:clu:6609:-	-0.349506	0.324025	0.192423	-0.131603	16	54925213	54928494	-	chr16:clu_6609_-	Success	3.95259	1	0.00492937	0.0223261	16:54925213-54928494:-	ENSG00000245694	CRNDE	lincRNA	1	1	0
H-KD-vs-WT	chr16:54925213:54928770:clu:6609:-	0.349506	0.675975	0.807577	0.131603	16	54925213	54928770	-	chr16:clu_6609_-	Success	3.95259	1	0.00492937	0.0223261	16:54925213-54928770:-	ENSG00000245694	CRNDE	lincRNA	1	1	0
H-KD-vs-WT	chr16:56498568:56499778:clu:6611:-	-0.802843	0.961242	0.832746	-0.128497	16	56498568	56499778	-	chr16:clu_6611_-	Success	5.08387	1	0.00142919	0.00820384	16:56498568-56499778:-	ENSG00000125124	BBS2	protein_coding	3	3	0
H-KD-vs-WT	chr16:56498693:56499778:clu:6611:-	0.802843	0.0387575	0.167254	0.128497	16	56498693	56499778	-	chr16:clu_6611_-	Success	5.08387	1	0.00142919	0.00820384	16:56498693-56499778:-	ENSG00000125124	BBS2	protein_coding	3	3	0
H-KD-vs-WT	chr16:58114920:58115269:clu:6614:-	-1.04717	0.974881	0.826979	-0.147903	16	58114920	58115269	-	chr16:clu_6614_-	Success	10.9697	1	2.8141e-06	5.5043e-05	16:58114920-58115269:-	ENSG00000070761	CFAP20	protein_coding	4	4	0
H-KD-vs-WT	chr16:58115055:58115269:clu:6614:-	1.04717	0.0251189	0.173021	0.147903	16	58115055	58115269	-	chr16:clu_6614_-	Success	10.9697	1	2.8141e-06	5.5043e-05	16:58115055-58115269:-	ENSG00000070761	CFAP20	protein_coding	4	4	0
H-KD-vs-WT	chr16:68302501:68304026:clu:6624:-	-0.41578	0.819422	0.663934	-0.155488	16	68302501	68304026	-	chr16:clu_6624_-	Success	3.81965	1	0.005711	0.0251283	16:68302501-68304026:-	ENSG00000103061	SLC7A6OS	protein_coding	3	3	0
H-KD-vs-WT	chr16:68302509:68304026:clu:6624:-	0.41578	0.180578	0.336066	0.155488	16	68302509	68304026	-	chr16:clu_6624_-	Success	3.81965	1	0.005711	0.0251283	16:68302509-68304026:-	ENSG00000103061	SLC7A6OS	protein_coding	3	3	0
H-KD-vs-WT	chr16:70665540:70674306:clu:6629:-	-0.889621	0.928414	0.778257	-0.150157	16	70665540	70674306	-	chr16:clu_6629_-	Success	8.74665	2	0.000158993	0.00135681	16:70665540-70674306:-	ENSG00000132613	MTSS1L	protein_coding	4	3	1
H-KD-vs-WT	chr16:70678409:70679110:clu:6631:-	1.02463	0.0308882	0.142237	0.111348	16	70678409	70679110	-	chr16:clu_6631_-	Success	23.8768	4	1.06223e-09	8.38496e-08	16:70678409-70679110:-	ENSG00000132613	MTSS1L	protein_coding	4	3	1
H-KD-vs-WT	chr16:75294042:75305024:clu:6638:-	-1.74608	0.98194	0.805817	-0.176123	16	75294042	75305024	-	chr16:clu_6638_-	Success	18.4437	2	9.77227e-09	5.43375e-07	16:75294042-75305024:-	ENSG00000153774	CFDP1	protein_coding	3	4	-1
H-KD-vs-WT	chr16:75305182:75391380:clu:6639:-	1.2168	0.00948088	0.131194	0.121713	16	75305182	75391380	-	chr16:clu_6639_-	Success	17.981	2	1.55224e-08	7.97871e-07	16:75305182-75391380:-	ENSG00000153774	CFDP1	protein_coding	3	4	-1
H-KD-vs-WT	chr16:75305182:75391380:clu:6639:-	1.2168	0.00948088	0.131194	0.121713	16	75305182	75391380	-	chr16:clu_6639_-	Success	17.981	2	1.55224e-08	7.97871e-07	16:75305182-75391380:-	ENSG00000259999	AC009054.1	sense_intronic	3	4	-1
H-KD-vs-WT	chr16:75305182:75391380:clu:6639:-	1.2168	0.00948088	0.131194	0.121713	16	75305182	75391380	-	chr16:clu_6639_-	Success	17.981	2	1.55224e-08	7.97871e-07	16:75305182-75391380:-	ENSG00000261783	AC009054.2	sense_intronic	3	4	-1
H-KD-vs-WT	chr16:75305182:75395090:clu:6639:-	-1.79067	0.96147	0.657468	-0.304002	16	75305182	75395090	-	chr16:clu_6639_-	Success	17.981	2	1.55224e-08	7.97871e-07	16:75305182-75395090:-	ENSG00000153774	CFDP1	protein_coding	3	4	-1
H-KD-vs-WT	chr16:75305182:75395090:clu:6639:-	-1.79067	0.96147	0.657468	-0.304002	16	75305182	75395090	-	chr16:clu_6639_-	Success	17.981	2	1.55224e-08	7.97871e-07	16:75305182-75395090:-	ENSG00000259999	AC009054.1	sense_intronic	3	4	-1
H-KD-vs-WT	chr16:75305182:75395090:clu:6639:-	-1.79067	0.96147	0.657468	-0.304002	16	75305182	75395090	-	chr16:clu_6639_-	Success	17.981	2	1.55224e-08	7.97871e-07	16:75305182-75395090:-	ENSG00000261783	AC009054.2	sense_intronic	3	4	-1
H-KD-vs-WT	chr16:75391508:75395090:clu:6639:-	0.573862	0.0290494	0.211338	0.182288	16	75391508	75395090	-	chr16:clu_6639_-	Success	17.981	2	1.55224e-08	7.97871e-07	16:75391508-75395090:-	ENSG00000153774	CFDP1	protein_coding	3	4	-1
H-KD-vs-WT	chr16:88717211:88719574:clu:6658:-	-0.752873	0.8572	0.66353	-0.193671	16	88717211	88719574	-	chr16:clu_6658_-	Success	6.43483	2	0.00160468	0.00896773	16:88717211-88719574:-	ENSG00000103335	PIEZO1	protein_coding	3	3	0
H-KD-vs-WT	chr16:88717615:88719574:clu:6658:-	0.511124	0.0581352	0.159281	0.101146	16	88717615	88719574	-	chr16:clu_6658_-	Success	6.43483	2	0.00160468	0.00896773	16:88717615-88719574:-	ENSG00000103335	PIEZO1	protein_coding	3	3	0
H-KD-vs-WT	chr16:89752222:89758577:clu:6669:-	-0.260479	0.375055	0.270499	-0.104556	16	89752222	89758577	-	chr16:clu_6669_-	Success	5.08893	2	0.00616464	0.0265473	16:89752222-89758577:-	ENSG00000187741	FANCA	protein_coding	1	2	-1
H-KD-vs-WT	chr16:89758705:89761949:clu:6669:-	0.275799	0.493058	0.607954	0.114896	16	89758705	89761949	-	chr16:clu_6669_-	Success	5.08893	2	0.00616464	0.0265473	16:89758705-89761949:-	ENSG00000187741	FANCA	protein_coding	1	2	-1
H-KD-vs-WT	chr16:5079102:5079748:clu:670:+	-1.49039	0.989631	0.828887	-0.160744	16	5079102	5079748	+	chr16:clu_670_+	Success	9.25228	1	1.69498e-05	0.000229837	16:5079102-5079748:+	ENSG00000033011	ALG1	protein_coding	3	3	0
H-KD-vs-WT	chr16:5079106:5079748:clu:670:+	1.49039	0.0103687	0.171113	0.160744	16	5079106	5079748	+	chr16:clu_670_+	Success	9.25228	1	1.69498e-05	0.000229837	16:5079106-5079748:+	ENSG00000033011	ALG1	protein_coding	3	3	0
H-KD-vs-WT	chr16:8629110:8635039:clu:671:+	-0.74663	0.314528	0.0981217	-0.216406	16	8629110	8635039	+	chr16:clu_671_+	Success	15.832	2	1.33121e-07	4.6154e-06	16:8629110-8635039:+	ENSG00000067365	METTL22	protein_coding	3	3	0
H-KD-vs-WT	chr16:8629110:8635168:clu:671:+	1.49326	0.262798	0.770019	0.507221	16	8629110	8635168	+	chr16:clu_671_+	Success	15.832	2	1.33121e-07	4.6154e-06	16:8629110-8635168:+	ENSG00000067365	METTL22	protein_coding	3	3	0
H-KD-vs-WT	chr16:8635079:8635168:clu:671:+	-0.746632	0.422674	0.131859	-0.290814	16	8635079	8635168	+	chr16:clu_671_+	Success	15.832	2	1.33121e-07	4.6154e-06	16:8635079-8635168:+	ENSG00000067365	METTL22	protein_coding	3	3	0
H-KD-vs-WT	chr16:15650294:15664736:clu:681:+	-0.467208	0.864524	0.714832	-0.149692	16	15650294	15664736	+	chr16:clu_681_+	Success	3.27284	1	0.0105139	0.0402396	16:15650294-15664736:+	ENSG00000072864	NDE1	protein_coding	1	1	0
H-KD-vs-WT	chr16:15652050:15664736:clu:681:+	0.467208	0.135476	0.285168	0.149692	16	15652050	15664736	+	chr16:clu_681_+	Success	3.27284	1	0.0105139	0.0402396	16:15652050-15664736:+	ENSG00000072864	NDE1	protein_coding	1	1	0
H-KD-vs-WT	chr16:19733827:19735353:clu:688:+	-0.615926	0.386306	0.274746	-0.111559	16	19733827	19735353	+	chr16:clu_688_+	Success	10.6764	4	0.00026952	0.00206842	16:19733827-19735353:+	ENSG00000174628	IQCK	protein_coding	4	3	1
H-KD-vs-WT	chr16:19735450:19788838:clu:688:+	1.89534	0.0268817	0.235551	0.208669	16	19735450	19788838	+	chr16:clu_688_+	Success	10.6764	4	0.00026952	0.00206842	16:19735450-19788838:+	ENSG00000174628	IQCK	protein_coding	4	3	1
H-KD-vs-WT	chr16:21976243:21980547:clu:695:+	-2.26147	0.992143	0.836617	-0.155526	16	21976243	21980547	+	chr16:clu_695_+	Success	24.5008	2	2.288e-11	2.62703e-09	16:21976243-21980547:+	ENSG00000140740	UQCRC2	protein_coding	0	4	-4
H-KD-vs-WT	chr16:28715434:28723164:clu:709:+	-0.381065	0.875596	0.766605	-0.108991	16	28715434	28723164	+	chr16:clu_709_+	Success	4.41546	1	0.00296169	0.0148944	16:28715434-28723164:+	ENSG00000184110	EIF3C	protein_coding	3	3	0
H-KD-vs-WT	chr16:28721032:28723164:clu:709:+	0.381065	0.124404	0.233395	0.108991	16	28721032	28723164	+	chr16:clu_709_+	Success	4.41546	1	0.00296169	0.0148944	16:28721032-28723164:+	ENSG00000184110	EIF3C	protein_coding	3	3	0
H-KD-vs-WT	chr16:28867033:28867331:clu:713:+	-1.58164	0.992913	0.855595	-0.137319	16	28867033	28867331	+	chr16:clu_713_+	Success	6.22793	1	0.000416682	0.0029377	16:28867033-28867331:+	ENSG00000178188	SH2B1	protein_coding	1	1	0
H-KD-vs-WT	chr16:28867033:28867374:clu:713:+	1.58164	0.00708652	0.144405	0.137319	16	28867033	28867374	+	chr16:clu_713_+	Success	6.22793	1	0.000416682	0.0029377	16:28867033-28867374:+	ENSG00000178188	SH2B1	protein_coding	1	1	0
H-KD-vs-WT	chr16:29989805:29990784:clu:725:+	-0.76077	0.952386	0.813711	-0.138675	16	29989805	29990784	+	chr16:clu_725_+	Success	4.1147	1	0.0041217	0.0194139	16:29989805-29990784:+	ENSG00000149930	TAOK2	protein_coding	3	3	0
H-KD-vs-WT	chr16:29990647:29990784:clu:725:+	0.76077	0.047614	0.186289	0.138675	16	29990647	29990784	+	chr16:clu_725_+	Success	4.1147	1	0.0041217	0.0194139	16:29990647-29990784:+	ENSG00000149930	TAOK2	protein_coding	3	3	0
H-KD-vs-WT	chr16:30654339:30655351:clu:736:+	0.721314	0.0800103	0.204293	0.124283	16	30654339	30655351	+	chr16:clu_736_+	Success	5.11473	2	0.0060076	0.0260614	16:30654339-30655351:+	ENSG00000156858	PRR14	protein_coding	3	2	1
H-KD-vs-WT	chr16:30698461:30699908:clu:737:+	0.469257	0.36348	0.593445	0.229964	16	30698461	30699908	+	chr16:clu_737_+	Success	3.53707	1	0.00782044	0.0319651	16:30698461-30699908:+	ENSG00000080603	SRCAP	protein_coding	1	1	0
H-KD-vs-WT	chr16:30698761:30699908:clu:737:+	-0.469257	0.63652	0.406555	-0.229964	16	30698761	30699908	+	chr16:clu_737_+	Success	3.53707	1	0.00782044	0.0319651	16:30698761-30699908:+	ENSG00000080603	SRCAP	protein_coding	1	1	0
H-KD-vs-WT	chr16:57134826:57146085:clu:757:+	0.965379	0.0397511	0.14976	0.110009	16	57134826	57146085	+	chr16:clu_757_+	Success	7.38033	2	0.000623398	0.00412534	16:57134826-57146085:+	ENSG00000140848	CPNE2	protein_coding	1	0	1
H-KD-vs-WT	chr16:57134826:57146085:clu:757:+	0.965379	0.0397511	0.14976	0.110009	16	57134826	57146085	+	chr16:clu_757_+	Success	7.38033	2	0.000623398	0.00412534	16:57134826-57146085:+	ENSG00000279803	AC009090.5	TEC	1	0	1
H-KD-vs-WT	chr16:58516928:58518051:clu:766:+	-2.13277	0.408572	0.219871	-0.188701	16	58516928	58518051	+	chr16:clu_766_+	Success	33.4434	4	1.02997e-13	2.27649e-11	16:58516928-58518051:+	ENSG00000103037	SETD6	protein_coding	0	4	-4
H-KD-vs-WT	chr16:66935711:66938037:clu:768:+	-0.343695	0.77178	0.629716	-0.142064	16	66935711	66938037	+	chr16:clu_768_+	Success	3.78319	1	0.00594669	0.0258833	16:66935711-66938037:+	ENSG00000172831	CES2	protein_coding	3	3	0
H-KD-vs-WT	chr16:66935976:66938037:clu:768:+	0.343695	0.22822	0.370284	0.142064	16	66935976	66938037	+	chr16:clu_768_+	Success	3.78319	1	0.00594669	0.0258833	16:66935976-66938037:+	ENSG00000172831	CES2	protein_coding	3	3	0
H-KD-vs-WT	chr16:67228631:67228797:clu:772:+	-0.922454	0.918816	0.641404	-0.277412	16	67228631	67228797	+	chr16:clu_772_+	Success	8.33951	1	4.42681e-05	0.000480214	16:67228631-67228797:+	ENSG00000168701	TMEM208	protein_coding	4	4	0
H-KD-vs-WT	chr16:67228657:67228797:clu:772:+	0.922454	0.0811837	0.358596	0.277412	16	67228657	67228797	+	chr16:clu_772_+	Success	8.33951	1	4.42681e-05	0.000480214	16:67228657-67228797:+	ENSG00000168701	TMEM208	protein_coding	4	4	0
H-KD-vs-WT	chr16:67846985:67865102:clu:774:+	-0.572559	0.893938	0.728394	-0.165544	16	67846985	67865102	+	chr16:clu_774_+	Success	9.55356	1	1.23584e-05	0.000180894	16:67846985-67865102:+	ENSG00000102898	NUTF2	protein_coding	4	4	0
H-KD-vs-WT	chr16:67847456:67865102:clu:774:+	0.572559	0.106062	0.271606	0.165544	16	67847456	67865102	+	chr16:clu_774_+	Success	9.55356	1	1.23584e-05	0.000180894	16:67847456-67865102:+	ENSG00000102898	NUTF2	protein_coding	4	4	0
H-KD-vs-WT	chr16:68352409:68353395:clu:782:+	1.72705	0.013143	0.296392	0.283249	16	68352409	68353395	+	chr16:clu_782_+	Success	8.47121	1	3.85307e-05	0.000432297	16:68352409-68353395:+	ENSG00000132600	PRMT7	protein_coding	4	4	0
H-KD-vs-WT	chr16:68352409:68353492:clu:782:+	-1.72705	0.986857	0.703608	-0.283249	16	68352409	68353492	+	chr16:clu_782_+	Success	8.47121	1	3.85307e-05	0.000432297	16:68352409-68353492:+	ENSG00000132600	PRMT7	protein_coding	4	4	0
[truncated: 1,339 more rows]

## Sheet: T
contrast	intron	logef	WT	T	deltapsi	chr	start	end	strand	cluster	status	loglr	df	p	p.adjust	junction	gene_id	gene_name	gene_biotype	up	down	overlaps
[truncated: 3,139 more rows]

[truncated: 3 more sheets: T-KD, RNPS1-KD, session info]
