# Supplementary material for: CASC3 promotes transcriptome-wide activation of nonsense-mediated decay by the exon junction complex
Source: Nucleic Acids Res. 2020 Jul 4;48(15):8626–44. doi: 10.1093/nar/gkaa564 (PMC7470949; doi:10.1093/nar/gkaa564)
Supplement: gkaa564_Supplemental_Files [file gkaa564_supplemental_files.zip › Supplementary Table S6 DTU.xlsx]

## Sheet: Description
Gerbracht et al. 2020 - Supplementary Table S6
Differential transcript usage analysis of CASC3 KO RNA-seq data using IsoformSwitchAnalyzeR
RNA-seq conditions
Name	Cell line	siRNA
H	CASC3 KO clone H	Luc (control)
H-KD	CASC3 KO clone H	CASC3
T	CASC3 KO clone T	Luc (control)
T-KD	CASC3 KO clone T	CASC3
UPF1-KD	Data from Colombo et al. 2017
SMG67-KD	Data from Colombo et al. 2017
RNPS1-KD	Data from Boehm et al. 2018

## Sheet: H
iso_ref	gene_ref	isoform_id	gene_id	condition_1	condition_2	gene_name	gene_biotype	iso_biotype	gene_overall_mean	gene_value_1	gene_value_2	gene_stderr_1	gene_stderr_2	gene_log2_fold_change	gene_q_value	iso_overall_mean	iso_value_1	iso_value_2	iso_stderr_1	iso_stderr_2	iso_log2_fold_change	iso_q_value	IF_overall	IF1	IF2	dIF	isoform_switch_q_value	gene_switch_q_value	PTC	IR	switchConsequencesGene	transcript_name	overlap
isoComp_00507577	geneComp_00131694	ENST00000002125	ENSG00000003509	WT	H	NDUFAF7	protein_coding	protein_coding	13.3071	5.68887	7.96888	0.256398	0.634066	0.485511		3.35919	3.2949	3.54354	0.136558	0.0572064	0.10465		0.300709	0.579467	0.450467	-0.129	0.100653	0.000494514	FALSE	0	TRUE	NDUFAF7-201	-3
isoComp_00507579	geneComp_00131694	ENST00000416653	ENSG00000003509	WT	H	NDUFAF7	protein_coding	protein_coding	13.3071	5.68887	7.96888	0.256398	0.634066	0.485511		2.69219	0	0	0	0	0		0.149997	0	0	0		0.000494514	FALSE	0	TRUE	NDUFAF7-203	0
isoComp_00507581	geneComp_00131694	ENST00000431821	ENSG00000003509	WT	H	NDUFAF7	protein_coding	protein_coding	13.3071	5.68887	7.96888	0.256398	0.634066	0.485511		1.31035	0.783683	0.543355	0.126099	0.177335	-0.520358		0.0950515	0.138167	0.0697333	-0.0684333	0.526555	0.000494514	FALSE	0	TRUE	NDUFAF7-205	0
isoComp_00507583	geneComp_00131694	ENST00000439218	ENSG00000003509	WT	H	NDUFAF7	protein_coding	protein_coding	13.3071	5.68887	7.96888	0.256398	0.634066	0.485511		1.42982	0.277121	0.714514	0.277121	0.387614	1.33536		0.1093	0.0501	0.0883667	0.0382667	0.810173	0.000494514	FALSE	0	TRUE	NDUFAF7-207	0
isoComp_00507584	geneComp_00131694	ENST00000441905	ENSG00000003509	WT	H	NDUFAF7	protein_coding	nonsense_mediated_decay	13.3071	5.68887	7.96888	0.256398	0.634066	0.485511		1.87514	0.4263	1.75684	0.0797088	0.213159	2.01778		0.13803	0.0740333	0.219633	0.1456	0.000494514	0.000494514	TRUE	0	TRUE	NDUFAF7-208	4
isoComp_00508142	geneComp_00131754	ENST00000006777	ENSG00000005486	WT	H	RHBDD2	protein_coding	protein_coding	40.7586	12.3462	13.0806	0.438496	0.645846	0.0832918		6.72142	7.66776	5.59615	0.372262	0.393617	-0.453674		0.298079	0.6244	0.4277	-0.1967	0.00605964	0.000490901	FALSE	0	TRUE	RHBDD2-201	-4
isoComp_00508143	geneComp_00131754	ENST00000318622	ENSG00000005486	WT	H	RHBDD2	protein_coding	protein_coding	40.7586	12.3462	13.0806	0.438496	0.645846	0.0832918		4.73893	2.84489	6.48751	0.428482	0.233394	1.18645		0.276261	0.2315	0.4995	0.268	0.000490901	0.000490901	FALSE	0	TRUE	RHBDD2-202	4
isoComp_00508144	geneComp_00131754	ENST00000428119	ENSG00000005486	WT	H	RHBDD2	protein_coding	protein_coding	40.7586	12.3462	13.0806	0.438496	0.645846	0.0832918		3.7684	1.46385	0.635368	0.734531	0.635368	-1.19139		0.0940939	0.1147	0.0452	-0.0695	0.672337	0.000490901	FALSE	0	TRUE	RHBDD2-203	0
isoComp_00508148	geneComp_00131754	ENST00000468304	ENSG00000005486	WT	H	RHBDD2	protein_coding	processed_transcript	40.7586	12.3462	13.0806	0.438496	0.645846	0.0832918		1.97912	0.0997566	0.153986	0.00222367	0.114076	0.579268		0.0301	0.00806667	0.0113333	0.00326667	0.995877	0.000490901		0	TRUE	RHBDD2-207	0
isoComp_00508149	geneComp_00131754	ENST00000468644	ENSG00000005486	WT	H	RHBDD2	protein_coding	processed_transcript	40.7586	12.3462	13.0806	0.438496	0.645846	0.0832918		4.16345	0	0	0	0	0		0.0490788	0	0	0		0.000490901		0	TRUE	RHBDD2-208	0
isoComp_00508150	geneComp_00131754	ENST00000476218	ENSG00000005486	WT	H	RHBDD2	protein_coding	processed_transcript	40.7586	12.3462	13.0806	0.438496	0.645846	0.0832918		18.4294	0	0	0	0	0		0.231088	0	0	0		0.000490901		0	TRUE	RHBDD2-209	0
isoComp_00511153	geneComp_00132072	ENST00000369405	ENSG00000023041	WT	H	ZDHHC6	protein_coding	protein_coding	18.527	12.1588	15.3618	0.362841	0.605498	0.337098		10.3559	10.3021	10.6758	0.322909	0.208582	0.0513599		0.588982	0.8476	0.696667	-0.150933	0.0144878	0.0144878	FALSE	0	TRUE	ZDHHC6-202	-3
isoComp_00511154	geneComp_00132072	ENST00000471035	ENSG00000023041	WT	H	ZDHHC6	protein_coding	processed_transcript	18.527	12.1588	15.3618	0.362841	0.605498	0.337098		5.81896	0.3532	2.79265	0.211952	0.306395	2.94796		0.282588	0.0289	0.181333	0.152433	0.0613681	0.0144878		0	TRUE	ZDHHC6-203	1
isoComp_00512288	geneComp_00132192	ENST00000040663	ENSG00000037757	WT	H	MRI1	protein_coding	protein_coding	20.4117	22.7581	27.2515	0.0927367	0.688314	0.25985		8.30619	12.7416	12.1646	0.591494	0.277712	-0.0668046		0.358812	0.559667	0.446567	-0.1131	2.31633e-05	1.86673e-05	FALSE	0	TRUE	MRI1-201	-3
isoComp_00512289	geneComp_00132192	ENST00000319545	ENSG00000037757	WT	H	MRI1	protein_coding	protein_coding	20.4117	22.7581	27.2515	0.0927367	0.688314	0.25985		6.52847	7.01325	8.34938	0.146946	0.24429	0.251257		0.347421	0.308233	0.306333	-0.0019	0.884963	1.86673e-05	FALSE	0	TRUE	MRI1-202	0
isoComp_00512290	geneComp_00132192	ENST00000588526	ENSG00000037757	WT	H	MRI1	protein_coding	retained_intron	20.4117	22.7581	27.2515	0.0927367	0.688314	0.25985		2.0676	0.426181	1.94354	0.0568118	0.228316	2.16309		0.109712	0.0187	0.0715	0.0528	0.000224099	1.86673e-05		1	TRUE	MRI1-203	0
isoComp_00512293	geneComp_00132192	ENST00000593245	ENSG00000037757	WT	H	MRI1	protein_coding	retained_intron	20.4117	22.7581	27.2515	0.0927367	0.688314	0.25985		2.63516	1.03797	4.09212	0.207038	0.235798	1.96878		0.130512	0.0456667	0.150067	0.1044	1.86673e-05	1.86673e-05		0	TRUE	MRI1-206	3
isoComp_00513931	geneComp_00132358	ENST00000235835	ENSG00000053371	WT	H	AKR7A2	protein_coding	protein_coding	29.1574	46.4543	52.3319	0.317379	1.79288	0.171844		22.0115	44.3189	42.0323	0.473356	0.899875	-0.0764052		0.646597	0.954067	0.803933	-0.150133	1.13527e-16	7.43311e-29	FALSE	0	TRUE	AKR7A2-201	-4
isoComp_00513932	geneComp_00132358	ENST00000330072	ENSG00000053371	WT	H	AKR7A2	protein_coding	protein_coding	29.1574	46.4543	52.3319	0.317379	1.79288	0.171844		1.52119	1.3255	2.65739	0.255665	0.4344	0.99805		0.0938758	0.0285333	0.0504667	0.0219333	0.309549	7.43311e-29	FALSE	0	TRUE	AKR7A2-202	0
isoComp_00513933	geneComp_00132358	ENST00000481966	ENSG00000053371	WT	H	AKR7A2	protein_coding	nonsense_mediated_decay	29.1574	46.4543	52.3319	0.317379	1.79288	0.171844		5.40668	0.56932	7.37933	0.115508	0.716948	3.67301		0.251015	0.0122333	0.140433	0.1282	7.43311e-29	7.43311e-29	TRUE	0	TRUE	AKR7A2-203	4
isoComp_00514784	geneComp_00132453	ENST00000313525	ENSG00000059769	WT	H	DNAJC25	protein_coding	protein_coding	7.07228	2.45794	5.31106	0.106315	0.189645	1.1084		1.6803	1.72622	2.01218	0.108803	0.0590909	0.219965		0.319648	0.708433	0.3792	-0.329233	0.0121843	0.0120794	FALSE	0	TRUE	DNAJC25-201	-4
isoComp_00514785	geneComp_00132453	ENST00000447096	ENSG00000059769	WT	H	DNAJC25	protein_coding	nonsense_mediated_decay	7.07228	2.45794	5.31106	0.106315	0.189645	1.1084		5.04947	0.72351	3.03013	0.202816	0.182652	2.05124		0.613855	0.2884	0.569933	0.281533	0.0120794	0.0120794	TRUE	0	TRUE	DNAJC25-202	4
isoComp_00515601	geneComp_00132538	ENST00000337018	ENSG00000064607	WT	H	SUGP2	protein_coding	protein_coding	21.388	12.6359	19.7843	0.0609207	0.789652	0.64641		6.26234	6.24948	10.0009	0.119041	0.287454	0.677451		0.310648	0.494533	0.506067	0.0115333	0.906913	7.70983e-09	FALSE	1	TRUE	SUGP2-202	0
isoComp_00515602	geneComp_00132538	ENST00000452918	ENSG00000064607	WT	H	SUGP2	protein_coding	protein_coding	21.388	12.6359	19.7843	0.0609207	0.789652	0.64641		4.04563	4.06609	3.36082	0.0366533	0.269183	-0.274085		0.208379	0.3218	0.1696	-0.1522	3.48083e-07	7.70983e-09	FALSE	2	TRUE	SUGP2-203	-4
isoComp_00515603	geneComp_00132538	ENST00000593795	ENSG00000064607	WT	H	SUGP2	protein_coding	nonsense_mediated_decay	21.388	12.6359	19.7843	0.0609207	0.789652	0.64641		2.08032	0.411815	2.92946	0.0500248	0.209852	2.80087		0.0923848	0.0325667	0.148333	0.115767	7.70983e-09	7.70983e-09	TRUE	0	TRUE	SUGP2-204	4
isoComp_00515605	geneComp_00132538	ENST00000594773	ENSG00000064607	WT	H	SUGP2	protein_coding	nonsense_mediated_decay	21.388	12.6359	19.7843	0.0609207	0.789652	0.64641		1.46375	0.73161	1.20234	0.0302275	0.117101	0.709057		0.0708788	0.0579333	0.0607	0.00276667	0.956764	7.70983e-09	TRUE	1	TRUE	SUGP2-206	0
isoComp_00515608	geneComp_00132538	ENST00000597280	ENSG00000064607	WT	H	SUGP2	protein_coding	nonsense_mediated_decay	21.388	12.6359	19.7843	0.0609207	0.789652	0.64641		2.15414	0.234865	0.625237	0.067369	0.205787	1.37531		0.0872455	0.0186	0.0308667	0.0122667	0.82038	7.70983e-09		0	TRUE	SUGP2-209	0
isoComp_00515609	geneComp_00132538	ENST00000598202	ENSG00000064607	WT	H	SUGP2	protein_coding	processed_transcript	21.388	12.6359	19.7843	0.0609207	0.789652	0.64641		2.55163	0	0.055296	0	0.055296	2.70699		0.100745	0	0.00263333	0.00263333	0.961526	7.70983e-09		0	TRUE	SUGP2-210	0
isoComp_00515613	geneComp_00132538	ENST00000600377	ENSG00000064607	WT	H	SUGP2	protein_coding	protein_coding	21.388	12.6359	19.7843	0.0609207	0.789652	0.64641		1.08541	0.505339	0.621371	0.0283618	0.111029	0.292966		0.0547848	0.0399667	0.0312667	-0.0087	0.890017	7.70983e-09	FALSE	2	TRUE	SUGP2-214	0
isoComp_00515698	geneComp_00132546	ENST00000261721	ENSG00000064726	WT	H	BTBD1	protein_coding	protein_coding	38.2845	31.1689	45.955	0.647482	0.964015	0.559964		27.7682	29.5132	36.181	0.243404	0.483082	0.293782		0.727182	0.947367	0.7876	-0.159767	1.32583e-27	1.32583e-27	FALSE	0	TRUE	BTBD1-201	-4
isoComp_00515701	geneComp_00132546	ENST00000559652	ENSG00000064726	WT	H	BTBD1	protein_coding	nonsense_mediated_decay	38.2845	31.1689	45.955	0.647482	0.964015	0.559964		9.08869	1.01059	9.12905	0.237242	0.563724	3.16265		0.214209	0.0322	0.1983	0.1661	2.46009e-18	1.32583e-27		0	TRUE	BTBD1-204	4
isoComp_00516116	geneComp_00132591	ENST00000298428	ENSG00000065665	WT	H	SEC61A2	protein_coding	protein_coding	16.0565	5.32593	10.1078	0.400454	0.297742	0.923082		2.26609	1.80981	2.16577	0.22492	0.57106	0.257741		0.200936	0.347933	0.2148	-0.133133	0.448443	7.67216e-08	FALSE	0	TRUE	SEC61A2-201	-2
isoComp_00516120	geneComp_00132591	ENST00000379033	ENSG00000065665	WT	H	SEC61A2	protein_coding	protein_coding	16.0565	5.32593	10.1078	0.400454	0.297742	0.923082		2.81468	1.56447	3.56614	0.19189	0.273102	1.18354		0.189848	0.295267	0.3528	0.0575333	0.897573	7.67216e-08	FALSE	0	TRUE	SEC61A2-205	0
isoComp_00516125	geneComp_00132591	ENST00000457034	ENSG00000065665	WT	H	SEC61A2	protein_coding	protein_coding	16.0565	5.32593	10.1078	0.400454	0.297742	0.923082		5.8564	0.578611	0	0.578611	0	-5.87924		0.242642	0.0944667	0	-0.0944667	0.801605	7.67216e-08		0	TRUE	SEC61A2-210	0
isoComp_00516127	geneComp_00132591	ENST00000472221	ENSG00000065665	WT	H	SEC61A2	protein_coding	nonsense_mediated_decay	16.0565	5.32593	10.1078	0.400454	0.297742	0.923082		2.92876	0.3982	3.05005	0.0680375	0.232428	2.90621		0.180039	0.0741667	0.301367	0.2272	7.67216e-08	7.67216e-08	TRUE	0	TRUE	SEC61A2-212	4
isoComp_00516970	geneComp_00132679	ENST00000340107	ENSG00000068078	WT	H	FGFR3	protein_coding	protein_coding	4.62189	5.72167	8.57256	0.0745755	0.627082	0.582451		1.03135	2.75273	1.53471	0.13653	0.139314	-0.838754		0.198948	0.4808	0.178633	-0.302167	4.97823e-10	4.97823e-10	FALSE	0	TRUE	FGFR3-202	-4
isoComp_00516976	geneComp_00132679	ENST00000613647	ENSG00000068078	WT	H	FGFR3	protein_coding	protein_coding	4.62189	5.72167	8.57256	0.0745755	0.627082	0.582451		1.25428	0.658907	2.19036	0.0957724	0.365192	1.71786		0.214685	0.115467	0.252367	0.1369	7.03493e-09	4.97823e-10	TRUE	0	TRUE	FGFR3-210	4
isoComp_00517155	geneComp_00132699	ENST00000328631	ENSG00000068745	WT	H	IP6K2	protein_coding	protein_coding	22.8148	12.7274	16.2342	0.68003	0.41554	0.350852		6.68493	6.2189	5.69845	0.252264	0.095502	-0.125878		0.303988	0.4894	0.351367	-0.138033	8.85361e-05	8.85361e-05	FALSE	0	TRUE	IP6K2-201	-3
isoComp_00517156	geneComp_00132699	ENST00000340879	ENSG00000068745	WT	H	IP6K2	protein_coding	protein_coding	22.8148	12.7274	16.2342	0.68003	0.41554	0.350852		1.45507	1.43169	1.6442	0.386846	0.244919	0.198377		0.0729424	0.110067	0.100967	-0.0091	0.980413	8.85361e-05	FALSE	0	TRUE	IP6K2-202	0
isoComp_00517161	geneComp_00132699	ENST00000416707	ENSG00000068745	WT	H	IP6K2	protein_coding	nonsense_mediated_decay	22.8148	12.7274	16.2342	0.68003	0.41554	0.350852		3.40512	2.16131	4.64401	0.303177	0.086793	1.09991		0.165721	0.1722	0.286233	0.114033	0.037568	8.85361e-05	TRUE	0	TRUE	IP6K2-207	2
isoComp_00517175	geneComp_00132699	ENST00000449610	ENSG00000068745	WT	H	IP6K2	protein_coding	protein_coding	22.8148	12.7274	16.2342	0.68003	0.41554	0.350852		1.30778	0.0910282	0.499248	0.0910282	0.0858305	2.33361		0.0476424	0.00773333	0.0305333	0.0228	0.347646	8.85361e-05	FALSE	2	TRUE	IP6K2-221	0
isoComp_00517176	geneComp_00132699	ENST00000450045	ENSG00000068745	WT	H	IP6K2	protein_coding	protein_coding	22.8148	12.7274	16.2342	0.68003	0.41554	0.350852		1.05784	0.0563059	0	0.0563059	0	-2.72914		0.0431515	0.00453333	0	-0.00453333	0.904686	8.85361e-05	FALSE	0	TRUE	IP6K2-222	0
isoComp_00517177	geneComp_00132699	ENST00000453202	ENSG00000068745	WT	H	IP6K2	protein_coding	protein_coding	22.8148	12.7274	16.2342	0.68003	0.41554	0.350852		1.1146	0	0	0	0	0		0.043103	0	0	0		8.85361e-05	FALSE	0	TRUE	IP6K2-223	0
isoComp_00517179	geneComp_00132699	ENST00000455545	ENSG00000068745	WT	H	IP6K2	protein_coding	protein_coding	22.8148	12.7274	16.2342	0.68003	0.41554	0.350852		1.18649	0.161058	0.0660889	0.161058	0.0660889	-1.16873		0.0482152	0.0114667	0.0041	-0.00736667	0.976801	8.85361e-05	FALSE	0	TRUE	IP6K2-225	0
isoComp_00517182	geneComp_00132699	ENST00000491686	ENSG00000068745	WT	H	IP6K2	protein_coding	retained_intron	22.8148	12.7274	16.2342	0.68003	0.41554	0.350852		1.16368	0.205856	0.443999	0.14032	0.151639	1.07262		0.0475273	0.0151333	0.0269333	0.0118	0.808524	8.85361e-05		0	TRUE	IP6K2-228	0
isoComp_00517844	geneComp_00132778	ENST00000262498	ENSG00000070761	WT	H	CFAP20	protein_coding	protein_coding	27.0936	26.5906	30.7464	0.575286	1.11369	0.209425		13.8569	23.2685	22.5447	0.18339	0.703625	-0.0455717		0.536276	0.875533	0.733533	-0.142	2.33779e-17	2.33779e-17	FALSE	0	TRUE	CFAP20-201	-4
isoComp_00517845	geneComp_00132778	ENST00000562443	ENSG00000070761	WT	H	CFAP20	protein_coding	processed_transcript	27.0936	26.5906	30.7464	0.575286	1.11369	0.209425		8.39599	1.17532	5.57097	0.245955	0.438331	2.23524		0.293915	0.0438667	0.180667	0.1368	1.61357e-09	2.33779e-17		0	TRUE	CFAP20-202	4
isoComp_00517848	geneComp_00132778	ENST00000565880	ENSG00000070761	WT	H	CFAP20	protein_coding	protein_coding	27.0936	26.5906	30.7464	0.575286	1.11369	0.209425		2.75312	0	0.100065	0	0.0595911	3.46029		0.0898758	0	0.00313333	0.00313333	0.64635	2.33779e-17	FALSE	0	TRUE	CFAP20-205	0
isoComp_00518594	geneComp_00132849	ENST00000251607	ENSG00000072756	WT	H	TRNT1	protein_coding	protein_coding	13.0071	9.83675	13.3912	0.266596	0.172166	0.444642		4.61134	5.6919	5.37621	0.311749	0.208377	-0.0821723		0.375688	0.577733	0.4016	-0.176133	2.85665e-09	2.85665e-09	FALSE	0	TRUE	TRNT1-201	-4
isoComp_00518601	geneComp_00132849	ENST00000434583	ENSG00000072756	WT	H	TRNT1	protein_coding	nonsense_mediated_decay	13.0071	9.83675	13.3912	0.266596	0.172166	0.444642		3.76022	1.362	4.28172	0.117599	0.349356	1.64528		0.256858	0.138933	0.3193	0.180367	4.89809e-05	2.85665e-09	TRUE	0	TRUE	TRNT1-208	4
isoComp_00518604	geneComp_00132849	ENST00000482311	ENSG00000072756	WT	H	TRNT1	protein_coding	retained_intron	13.0071	9.83675	13.3912	0.266596	0.172166	0.444642		2.11481	0.18593	0.826728	0.0937085	0.475093	2.09442		0.16433	0.0184333	0.0618333	0.0434	0.811931	2.85665e-09		0	TRUE	TRNT1-211	0
isoComp_00519843	geneComp_00132976	ENST00000265564	ENSG00000075914	WT	H	EXOSC7	protein_coding	protein_coding	26.6069	15.6902	23.0796	0.298373	0.696433	0.556463		10.2634	11.5844	12.6175	0.149874	0.314214	0.123147		0.436003	0.7391	0.546867	-0.192233	5.33144e-11	5.33144e-11	FALSE	0	TRUE	EXOSC7-201	-4
isoComp_00519844	geneComp_00132976	ENST00000459856	ENSG00000075914	WT	H	EXOSC7	protein_coding	processed_transcript	26.6069	15.6902	23.0796	0.298373	0.696433	0.556463		2.40471	0.321692	2.8574	0.207914	0.435211	3.11183		0.0839061	0.0203667	0.123	0.102633	0.0587608	5.33144e-11		0	TRUE	EXOSC7-202	3
isoComp_00519845	geneComp_00132976	ENST00000461361	ENSG00000075914	WT	H	EXOSC7	protein_coding	processed_transcript	26.6069	15.6902	23.0796	0.298373	0.696433	0.556463		1.73726	1.23193	2.88229	0.299737	0.429881	1.21963		0.0740364	0.0791333	0.125367	0.0462333	0.662114	5.33144e-11		1	TRUE	EXOSC7-203	0
isoComp_00519850	geneComp_00132976	ENST00000482004	ENSG00000075914	WT	H	EXOSC7	protein_coding	processed_transcript	26.6069	15.6902	23.0796	0.298373	0.696433	0.556463		7.02005	0	0.0333159	0	0.0333159	2.1149		0.213224	0	0.00136667	0.00136667	0.974047	5.33144e-11		0	TRUE	EXOSC7-208	0
isoComp_00519852	geneComp_00132976	ENST00000491476	ENSG00000075914	WT	H	EXOSC7	protein_coding	processed_transcript	26.6069	15.6902	23.0796	0.298373	0.696433	0.556463		2.8847	0.819701	2.73544	0.510636	0.147466	1.72637		0.10667	0.0512	0.118767	0.0675667	0.642447	5.33144e-11		1	TRUE	EXOSC7-210	0
isoComp_00521786	geneComp_00133172	ENST00000265260	ENSG00000081154	WT	H	PCNP	protein_coding	protein_coding	57.8237	37.593	48.8026	1.15201	2.18306	0.376406		17.0853	26.6038	23.7232	0.209383	0.314026	-0.165265		0.37197	0.709233	0.487467	-0.221767	3.30849e-08	1.51166e-34	FALSE	0	TRUE	PCNP-201	-4
isoComp_00521787	geneComp_00133172	ENST00000460231	ENSG00000081154	WT	H	PCNP	protein_coding	nonsense_mediated_decay	57.8237	37.593	48.8026	1.15201	2.18306	0.376406		11.0764	6.89019	19.6441	0.387817	1.05066	1.51012		0.232148	0.1831	0.4023	0.2192	1.51166e-34	1.51166e-34	TRUE	0	TRUE	PCNP-202	4
isoComp_00521789	geneComp_00133172	ENST00000469941	ENSG00000081154	WT	H	PCNP	protein_coding	protein_coding	57.8237	37.593	48.8026	1.15201	2.18306	0.376406		2.62718	1.93652	1.21564	0.341731	0.245331	-0.667365		0.0376121	0.0511333	0.0254667	-0.0256667	0.281651	1.51166e-34	FALSE	0	TRUE	PCNP-204	0
isoComp_00521790	geneComp_00133172	ENST00000470490	ENSG00000081154	WT	H	PCNP	protein_coding	processed_transcript	57.8237	37.593	48.8026	1.15201	2.18306	0.376406		20.8665	0.718557	1.22476	0.718557	1.03946	0.76112		0.264161	0.0181	0.0233667	0.00526667	0.854906	1.51166e-34		0	TRUE	PCNP-205	0
isoComp_00521791	geneComp_00133172	ENST00000486406	ENSG00000081154	WT	H	PCNP	protein_coding	processed_transcript	57.8237	37.593	48.8026	1.15201	2.18306	0.376406		3.26855	0.397211	0.437866	0.0547048	0.23632	0.137291		0.0391818	0.0106667	0.00903333	-0.00163333	0.922103	1.51166e-34		0	TRUE	PCNP-206	0
isoComp_00521792	geneComp_00133172	ENST00000498274	ENSG00000081154	WT	H	PCNP	protein_coding	nonsense_mediated_decay	57.8237	37.593	48.8026	1.15201	2.18306	0.376406		1.82163	0.882782	1.90765	0.0808797	0.300069	1.10296		0.0412909	0.0234	0.0387333	0.0153333	0.248962	1.51166e-34	TRUE	0	TRUE	PCNP-207	0
isoComp_00522425	geneComp_00133239	ENST00000225328	ENSG00000083454	WT	H	P2RX5	protein_coding	protein_coding	8.48093	6.32845	1.64271	0.271656	0.1544	-1.9393		1.17994	1.66226	0.111283	0.105692	0.0572318	-3.78534		0.124621	0.2649	0.0623	-0.2026	0.0396639	0.0396639	FALSE	0	FALSE	P2RX5-201	-1
isoComp_00522426	geneComp_00133239	ENST00000345901	ENSG00000083454	WT	H	P2RX5	protein_coding	protein_coding	8.48093	6.32845	1.64271	0.271656	0.1544	-1.9393		1.58722	1.68538	0.633289	0.147843	0.0307006	-1.39807		0.211503	0.2653	0.390333	0.125033	0.216899	0.0396639	FALSE	0	FALSE	P2RX5-202	0
isoComp_00522427	geneComp_00133239	ENST00000547178	ENSG00000083454	WT	H	P2RX5	protein_coding	protein_coding	8.48093	6.32845	1.64271	0.271656	0.1544	-1.9393		2.12907	2.42176	0.696592	0.062207	0.0393803	-1.78305		0.258512	0.3846	0.4305	0.0459	0.838997	0.0396639	FALSE	0	FALSE	P2RX5-203	0
isoComp_00522430	geneComp_00133239	ENST00000550772	ENSG00000083454	WT	H	P2RX5	protein_coding	processed_transcript	8.48093	6.32845	1.64271	0.271656	0.1544	-1.9393		1.05909	0.0252073	0.017024	0.0252073	0.017024	-0.381632		0.112224	0.0037	0.0127	0.009	0.928325	0.0396639		0	FALSE	P2RX5-206	0
isoComp_00522434	geneComp_00133239	ENST00000552456	ENSG00000083454	WT	H	P2RX5	protein_coding	nonsense_mediated_decay	8.48093	6.32845	1.64271	0.271656	0.1544	-1.9393		1.30858	0.243093	0.0693627	0.243093	0.0693627	-1.67313		0.161245	0.0358333	0.0375667	0.00173333	0.95532	0.0396639		0	FALSE	P2RX5-210	1
isoComp_00522437	geneComp_00133240	ENST00000570360	ENSG00000083457	WT	H	ITGAE	protein_coding	processed_transcript	31.0945	22.987	34.2915	0.316157	0.646128	0.576825		7.47801	1.59502	6.25926	0.0593345	0.548316	1.9657		0.21073	0.0693333	0.182233	0.1129	3.21201e-08	9.22993e-12		0	FALSE	ITGAE-202	4
isoComp_00522441	geneComp_00133240	ENST00000572179	ENSG00000083457	WT	H	ITGAE	protein_coding	processed_transcript	31.0945	22.987	34.2915	0.316157	0.646128	0.576825		22.785	20.8535	27.3251	0.265328	0.431267	0.389774		0.757112	0.907233	0.7971	-0.110133	9.22993e-12	9.22993e-12		0	FALSE	ITGAE-207	-4
isoComp_00525786	geneComp_00133610	ENST00000250379	ENSG00000092208	WT	H	GEMIN2	protein_coding	protein_coding	12.4435	11.7452	13.3294	0.446757	0.915481	0.182391		3.08016	3.54438	2.6194	0.176658	0.443723	-0.434863		0.250509	0.302267	0.194633	-0.107633	0.173356	0.00348977	FALSE	0	TRUE	GEMIN2-201	0
isoComp_00525787	geneComp_00133610	ENST00000308317	ENSG00000092208	WT	H	GEMIN2	protein_coding	protein_coding	12.4435	11.7452	13.3294	0.446757	0.915481	0.182391		2.40104	4.64847	5.2806	0.351557	0.384686	0.183574		0.181003	0.397733	0.3991	0.00136667	0.934717	0.00348977	FALSE	0	TRUE	GEMIN2-202	0
isoComp_00525788	geneComp_00133610	ENST00000396249	ENSG00000092208	WT	H	GEMIN2	protein_coding	protein_coding	12.4435	11.7452	13.3294	0.446757	0.915481	0.182391		1.43184	1.71499	1.20825	0.577286	0.63211	-0.501781		0.108521	0.143	0.0913667	-0.0516333	0.793197	0.00348977	FALSE	0	TRUE	GEMIN2-203	0
isoComp_00525789	geneComp_00133610	ENST00000412033	ENSG00000092208	WT	H	GEMIN2	protein_coding	nonsense_mediated_decay	12.4435	11.7452	13.3294	0.446757	0.915481	0.182391		1.85433	0.775873	2.37625	0.169531	0.260213	1.60237		0.155312	0.0669	0.177667	0.110767	0.00348977	0.00348977	TRUE	0	TRUE	GEMIN2-204	1
isoComp_00525796	geneComp_00133610	ENST00000531684	ENSG00000092208	WT	H	GEMIN2	protein_coding	nonsense_mediated_decay	12.4435	11.7452	13.3294	0.446757	0.915481	0.182391		1.42105	0.302503	0.292846	0.112513	0.0902331	-0.0452836		0.1163	0.0264667	0.0230667	-0.0034	0.993959	0.00348977	TRUE	0	TRUE	GEMIN2-211	0
isoComp_00526279	geneComp_00133658	ENST00000210060	ENSG00000095059	WT	H	DHPS	protein_coding	protein_coding	28.534	23.0318	29.3921	0.729112	0.287769	0.351666		9.10282	14.9557	14.7409	0.764033	0.293736	-0.0208605		0.335085	0.652633	0.501533	-0.1511	0.0511532	6.86242e-07	FALSE	0	TRUE	DHPS-201	-3
isoComp_00526285	geneComp_00133658	ENST00000594424	ENSG00000095059	WT	H	DHPS	protein_coding	protein_coding	28.534	23.0318	29.3921	0.729112	0.287769	0.351666		1.04455	1.85746	1.84754	0.538355	0.0417049	-0.00768332		0.0368697	0.0795	0.0628667	-0.0166333	0.911651	6.86242e-07	FALSE	0	TRUE	DHPS-207	0
isoComp_00526286	geneComp_00133658	ENST00000595100	ENSG00000095059	WT	H	DHPS	protein_coding	nonsense_mediated_decay	28.534	23.0318	29.3921	0.729112	0.287769	0.351666		1.21258	0.0755897	0	0.0755897	0	-3.09744		0.0408152	0.0031	0	-0.0031	0.895919	6.86242e-07	TRUE	0	TRUE	DHPS-208	0
isoComp_00526291	geneComp_00133658	ENST00000597152	ENSG00000095059	WT	H	DHPS	protein_coding	protein_coding	28.534	23.0318	29.3921	0.729112	0.287769	0.351666		1.82143	0.769317	0.27245	0.350791	0.105457	-1.46421		0.0611364	0.033	0.0092	-0.0238	0.56257	6.86242e-07	FALSE	0	TRUE	DHPS-213	0
isoComp_00526297	geneComp_00133658	ENST00000600639	ENSG00000095059	WT	H	DHPS	protein_coding	protein_coding	28.534	23.0318	29.3921	0.729112	0.287769	0.351666		4.06818	0.209713	0	0.129415	0	-4.45755		0.133012	0.0093	0	-0.0093	0.340676	6.86242e-07	FALSE	0	TRUE	DHPS-219	0
isoComp_00526299	geneComp_00133658	ENST00000601537	ENSG00000095059	WT	H	DHPS	protein_coding	nonsense_mediated_decay	28.534	23.0318	29.3921	0.729112	0.287769	0.351666		5.02526	2.36941	8.42209	0.55848	0.0966764	1.82529		0.173891	0.1016	0.2865	0.1849	6.86242e-07	6.86242e-07	TRUE	0	TRUE	DHPS-221	4
isoComp_00526955	geneComp_00133745	ENST00000215375	ENSG00000099624	WT	H	ATP5D	protein_coding	protein_coding	62.6778	54.9207	64.1146	2.49223	4.44938	0.223265		9.33269	9.28545	18.1692	1.70819	4.77737	0.967695		0.131255	0.1712	0.2798	0.1086	0.437254	0.000241177	FALSE	1	TRUE	ATP5D-201	0
isoComp_00526956	geneComp_00133745	ENST00000395633	ENSG00000099624	WT	H	ATP5D	protein_coding	protein_coding	62.6778	54.9207	64.1146	2.49223	4.44938	0.223265		20.9148	27.2729	23.3336	1.7566	4.65639	-0.22497		0.276285	0.495833	0.366633	-0.1292	0.373071	0.000241177	FALSE	0	TRUE	ATP5D-202	0
isoComp_00526957	geneComp_00133745	ENST00000588538	ENSG00000099624	WT	H	ATP5D	protein_coding	retained_intron	62.6778	54.9207	64.1146	2.49223	4.44938	0.223265		1.35371	0.527894	1.9349	0.0626406	0.128384	1.8543		0.0246848	0.00966667	0.0303667	0.0207	0.000241177	0.000241177		2	TRUE	ATP5D-203	0
isoComp_00526958	geneComp_00133745	ENST00000589478	ENSG00000099624	WT	H	ATP5D	protein_coding	retained_intron	62.6778	54.9207	64.1146	2.49223	4.44938	0.223265		10.006	13.1862	5.726	2.16363	2.99256	-1.20201		0.178424	0.238367	0.0923	-0.146067	0.812161	0.000241177		1	TRUE	ATP5D-204	0
isoComp_00526959	geneComp_00133745	ENST00000591249	ENSG00000099624	WT	H	ATP5D	protein_coding	protein_coding	62.6778	54.9207	64.1146	2.49223	4.44938	0.223265		1.37766	0.109098	0.259108	0.109098	0.0818609	1.17604		0.0290576	0.002	0.0041	0.0021	0.709235	0.000241177		0	TRUE	ATP5D-206	0
isoComp_00526960	geneComp_00133745	ENST00000591660	ENSG00000099624	WT	H	ATP5D	protein_coding	protein_coding	62.6778	54.9207	64.1146	2.49223	4.44938	0.223265		2.61075	0	0.0442101	0	0.0222145	2.43856		0.0678364	0	0.0007	0.0007	0.818512	0.000241177	FALSE	0	TRUE	ATP5D-207	0
isoComp_00526962	geneComp_00133745	ENST00000614837	ENSG00000099624	WT	H	ATP5D	protein_coding	retained_intron	62.6778	54.9207	64.1146	2.49223	4.44938	0.223265		16.6986	3.99312	14.044	0.349946	4.07678	1.81179		0.285752	0.0731	0.2167	0.1436	0.00393731	0.000241177		0	TRUE	ATP5D-209	1
isoComp_00527804	geneComp_00133848	ENST00000215980	ENSG00000100162	WT	H	CENPM	protein_coding	protein_coding	23.3557	30.3456	32.6892	0.643331	0.934279	0.10729		13.2709	21.2911	18.4497	0.7911	0.676284	-0.206549		0.524706	0.701767	0.564367	-0.1374	0.000388304	0.000388304	FALSE	0	TRUE	CENPM-201	-2
isoComp_00527805	geneComp_00133848	ENST00000396437	ENSG00000100162	WT	H	CENPM	protein_coding	retained_intron	23.3557	30.3456	32.6892	0.643331	0.934279	0.10729		1.06312	0.608925	0.951736	0.125248	0.0375389	0.635876		0.0499909	0.0201333	0.0291667	0.00903333	0.727958	0.000388304		0	TRUE	CENPM-202	0
isoComp_00527806	geneComp_00133848	ENST00000402338	ENSG00000100162	WT	H	CENPM	protein_coding	protein_coding	23.3557	30.3456	32.6892	0.643331	0.934279	0.10729		3.81792	3.22428	7.78367	0.451602	0.9398	1.26886		0.163764	0.105767	0.238233	0.132467	0.000764354	0.000388304	FALSE	0	TRUE	CENPM-203	2
isoComp_00527807	geneComp_00133848	ENST00000402420	ENSG00000100162	WT	H	CENPM	protein_coding	protein_coding	23.3557	30.3456	32.6892	0.643331	0.934279	0.10729		2.28015	1.87935	2.17568	0.138194	0.232287	0.210189		0.129218	0.0618667	0.0664	0.00453333	0.948051	0.000388304	FALSE	0	TRUE	CENPM-204	0
isoComp_00527809	geneComp_00133848	ENST00000407253	ENSG00000100162	WT	H	CENPM	protein_coding	protein_coding	23.3557	30.3456	32.6892	0.643331	0.934279	0.10729		1.72696	2.15301	2.15109	0.426002	0.377533	-0.00128653		0.0689606	0.0712333	0.0657667	-0.00546667	0.97919	0.000388304	FALSE	0	TRUE	CENPM-206	0
isoComp_00527810	geneComp_00133848	ENST00000460824	ENSG00000100162	WT	H	CENPM	protein_coding	retained_intron	23.3557	30.3456	32.6892	0.643331	0.934279	0.10729		1.04935	1.18898	1.08435	0.117403	0.0795175	-0.131733		0.0546788	0.0391667	0.0333667	-0.0058	0.906847	0.000388304		0	TRUE	CENPM-207	0
isoComp_00527860	geneComp_00133858	ENST00000216027	ENSG00000100209	WT	H	HSCB	protein_coding	protein_coding	14.7636	8.96742	16.3669	0.105762	0.413063	0.867293		4.5345	5.80021	6.32891	0.11902	0.428513	0.125644		0.312958	0.6472	0.388333	-0.258867	2.5943e-06	2.5943e-06	FALSE	0	TRUE	HSCB-201	-4
isoComp_00527861	geneComp_00133858	ENST00000398941	ENSG00000100209	WT	H	HSCB	protein_coding	protein_coding	14.7636	8.96742	16.3669	0.105762	0.413063	0.867293		1.07436	0.887934	1.18534	0.239026	0.372333	0.412739		0.0984	0.0988667	0.0714333	-0.0274333	0.867331	2.5943e-06	FALSE	0	TRUE	HSCB-202	0
isoComp_00527862	geneComp_00133858	ENST00000420442	ENSG00000100209	WT	H	HSCB	protein_coding	nonsense_mediated_decay	14.7636	8.96742	16.3669	0.105762	0.413063	0.867293		4.15662	0.377542	4.22652	0.377542	0.0137043	3.45046		0.26177	0.0429667	0.258633	0.215667	0.08065	2.5943e-06	TRUE	0	TRUE	HSCB-203	1
isoComp_00527864	geneComp_00133858	ENST00000483861	ENSG00000100209	WT	H	HSCB	protein_coding	processed_transcript	14.7636	8.96742	16.3669	0.105762	0.413063	0.867293		1.35104	0.284371	0.226326	0.0846627	0.131809	-0.316857		0.141994	0.0315	0.0134333	-0.0180667	0.728973	2.5943e-06		0	TRUE	HSCB-205	0
isoComp_00527866	geneComp_00133858	ENST00000495977	ENSG00000100209	WT	H	HSCB	protein_coding	processed_transcript	14.7636	8.96742	16.3669	0.105762	0.413063	0.867293		2.74724	0.606254	2.9449	0.303277	0.472578	2.26151		0.127861	0.0669333	0.179367	0.112433	0.564347	2.5943e-06		0	TRUE	HSCB-207	0
isoComp_00527867	geneComp_00133859	ENST00000216029	ENSG00000100211	WT	H	CBY1	protein_coding	protein_coding	12.0082	12.3851	13.3104	0.386828	0.261428	0.103871		3.57898	8.26159	6.99105	0.284454	0.19508	-0.240594		0.309203	0.667033	0.525067	-0.141967	1.8832e-05	1.58997e-10	FALSE	0	TRUE	CBY1-201	-4
isoComp_00527868	geneComp_00133859	ENST00000396811	ENSG00000100211	WT	H	CBY1	protein_coding	protein_coding	12.0082	12.3851	13.3104	0.386828	0.261428	0.103871		1.00564	1.2101	1.35612	0.0828922	0.112121	0.163083		0.0993121	0.0978667	0.102267	0.0044	0.982418	1.58997e-10	FALSE	0	TRUE	CBY1-202	0
isoComp_00527870	geneComp_00133859	ENST00000416285	ENSG00000100211	WT	H	CBY1	protein_coding	protein_coding	12.0082	12.3851	13.3104	0.386828	0.261428	0.103871		1.56379	1.08007	0.783801	0.183136	0.142895	-0.457572		0.130152	0.0876	0.0593333	-0.0282667	0.759202	1.58997e-10	FALSE	0	TRUE	CBY1-204	0
isoComp_00527874	geneComp_00133859	ENST00000489847	ENSG00000100211	WT	H	CBY1	protein_coding	retained_intron	12.0082	12.3851	13.3104	0.386828	0.261428	0.103871		2.39782	1.49826	2.28935	0.201473	0.173513	0.608336		0.179642	0.1203	0.172533	0.0522333	0.407364	1.58997e-10		0	TRUE	CBY1-208	3
isoComp_00527877	geneComp_00133859	ENST00000619293	ENSG00000100211	WT	H	CBY1	protein_coding	protein_coding	12.0082	12.3851	13.3104	0.386828	0.261428	0.103871		1.68508	0	1.48159	0	0.341492	7.22071		0.129482	0	0.1104	0.1104	1.58997e-10	1.58997e-10	FALSE	0	TRUE	CBY1-211	1
isoComp_00529518	geneComp_00134042	ENST00000216799	ENSG00000100908	WT	H	EMC9	protein_coding	protein_coding	21.899	20.184	38.9154	0.198831	1.12072	0.946782		7.82179	9.02254	15.6356	0.5234	0.588813	0.792551		0.297655	0.446967	0.401767	-0.0452	0.656531	1.43379e-13	FALSE	0	TRUE	EMC9-201	0
isoComp_00529519	geneComp_00134042	ENST00000419198	ENSG00000100908	WT	H	EMC9	protein_coding	protein_coding	21.899	20.184	38.9154	0.198831	1.12072	0.946782		5.00212	7.94629	7.70223	0.61498	0.35475	-0.0449468		0.301103	0.393667	0.197733	-0.195933	4.04456e-08	1.43379e-13	FALSE	1	TRUE	EMC9-202	-4
isoComp_00529520	geneComp_00134042	ENST00000558045	ENSG00000100908	WT	H	EMC9	protein_coding	retained_intron	21.899	20.184	38.9154	0.198831	1.12072	0.946782		1.09135	1.34919	2.16375	0.0389756	0.241446	0.67744		0.0481364	0.0668333	0.0553667	-0.0114667	0.810038	1.43379e-13		1	TRUE	EMC9-203	0
isoComp_00529521	geneComp_00134042	ENST00000558200	ENSG00000100908	WT	H	EMC9	protein_coding	processed_transcript	21.899	20.184	38.9154	0.198831	1.12072	0.946782		3.85984	0.500326	5.77604	0.120286	0.226086	3.50309		0.198567	0.0247	0.148633	0.123933	1.43379e-13	1.43379e-13		1	TRUE	EMC9-204	4
isoComp_00529523	geneComp_00134042	ENST00000560403	ENSG00000100908	WT	H	EMC9	protein_coding	protein_coding	21.899	20.184	38.9154	0.198831	1.12072	0.946782		2.33705	0.551155	4.91531	0.0569879	0.509469	3.13374		0.0732182	0.0273333	0.1258	0.0984667	2.18446e-11	1.43379e-13	FALSE	0	TRUE	EMC9-206	3
isoComp_00529524	geneComp_00134042	ENST00000560600	ENSG00000100908	WT	H	EMC9	protein_coding	nonsense_mediated_decay	21.899	20.184	38.9154	0.198831	1.12072	0.946782		1.4016	0.33641	1.6917	0.187128	0.358228	2.29642		0.0571333	0.0168333	0.0440667	0.0272333	0.573607	1.43379e-13	TRUE	0	TRUE	EMC9-207	0
isoComp_00529776	geneComp_00134067	ENST00000373030	ENSG00000101052	WT	H	IFT52	protein_coding	protein_coding	36.3591	15.0268	24.2452	0.72138	0.658122	0.689798		5.5527	6.09702	7.60824	0.347356	0.365907	0.318988		0.218297	0.4054	0.313467	-0.0919333	0.00100118	3.60499e-09	FALSE	0	TRUE	IFT52-201	-3
isoComp_00529777	geneComp_00134067	ENST00000373039	ENSG00000101052	WT	H	IFT52	protein_coding	protein_coding	36.3591	15.0268	24.2452	0.72138	0.658122	0.689798		6.19881	6.81826	8.00082	0.0688561	0.679636	0.230432		0.240315	0.4557	0.331667	-0.124033	0.0341724	3.60499e-09	FALSE	0	TRUE	IFT52-202	-4
isoComp_00529781	geneComp_00134067	ENST00000468420	ENSG00000101052	WT	H	IFT52	protein_coding	processed_transcript	36.3591	15.0268	24.2452	0.72138	0.658122	0.689798		3.90054	0.429939	3.57779	0.0631182	0.461553	3.02772		0.0968121	0.0284	0.1468	0.1184	3.60499e-09	3.60499e-09		0	TRUE	IFT52-206	4
isoComp_00529783	geneComp_00134067	ENST00000476986	ENSG00000101052	WT	H	IFT52	protein_coding	processed_transcript	36.3591	15.0268	24.2452	0.72138	0.658122	0.689798		8.87956	0.608307	4.07275	0.324561	0.364758	2.72315		0.194239	0.0387	0.167433	0.128733	0.00338651	3.60499e-09		0	TRUE	IFT52-208	4
isoComp_00529784	geneComp_00134067	ENST00000486243	ENSG00000101052	WT	H	IFT52	protein_coding	processed_transcript	36.3591	15.0268	24.2452	0.72138	0.658122	0.689798		10.873	0	0.0693982	0	0.0693982	2.98911		0.21563	0	0.00296667	0.00296667	0.984785	3.60499e-09		0	TRUE	IFT52-209	0
isoComp_00529897	geneComp_00134087	ENST00000460601	ENSG00000101158	WT	H	NELFCD	protein_coding	nonsense_mediated_decay	55.3691	32.881	50.1663	0.704798	1.22493	0.609314		5.42319	0.313865	3.51087	0.154074	0.0855814	3.44247		0.0947152	0.0096	0.07	0.0604	9.66308e-05	4.16662e-14		0	TRUE	NELFCD-201	1
isoComp_00529901	geneComp_00134087	ENST00000477741	ENSG00000101158	WT	H	NELFCD	protein_coding	retained_intron	55.3691	32.881	50.1663	0.704798	1.22493	0.609314		6.1349	0.75872	7.06097	0.178261	0.267742	3.20138		0.0956636	0.0229667	0.140967	0.118	4.16662e-14	4.16662e-14		1	TRUE	NELFCD-205	4
isoComp_00529904	geneComp_00134087	ENST00000482747	ENSG00000101158	WT	H	NELFCD	protein_coding	retained_intron	55.3691	32.881	50.1663	0.704798	1.22493	0.609314		1.09894	0.630435	0.887789	0.0100006	0.0835346	0.487325		0.0229212	0.0191667	0.0177667	-0.0014	0.950149	4.16662e-14		1	TRUE	NELFCD-208	0
isoComp_00529906	geneComp_00134087	ENST00000492016	ENSG00000101158	WT	H	NELFCD	protein_coding	retained_intron	55.3691	32.881	50.1663	0.704798	1.22493	0.609314		7.19314	0.330113	0.339132	0.122488	0.148994	0.0377561		0.115397	0.0101667	0.0069	-0.00326667	0.905238	4.16662e-14		0	TRUE	NELFCD-211	0
isoComp_00529907	geneComp_00134087	ENST00000497935	ENSG00000101158	WT	H	NELFCD	protein_coding	processed_transcript	55.3691	32.881	50.1663	0.704798	1.22493	0.609314		9.97023	5.08317	6.11389	0.674673	1.31085	0.265887		0.169424	0.1539	0.121633	-0.0322667	0.77894	4.16662e-14		0	TRUE	NELFCD-212	0
isoComp_00529908	geneComp_00134087	ENST00000602795	ENSG00000101158	WT	H	NELFCD	protein_coding	protein_coding	55.3691	32.881	50.1663	0.704798	1.22493	0.609314		22.9792	24.0877	30.3917	0.206441	1.58795	0.335255		0.436409	0.733333	0.605433	-0.1279	9.20562e-05	4.16662e-14	FALSE	1	TRUE	NELFCD-213	-4
isoComp_00530242	geneComp_00134148	ENST00000380843	ENSG00000101365	WT	H	IDH3B	protein_coding	protein_coding	53.7621	63.9502	62.4005	0.448411	2.42801	-0.0353851		29.6135	49.2397	34.198	0.681747	1.53488	-0.525784		0.543539	0.770167	0.5479	-0.222267	2.9899e-19	8.28208e-42	FALSE	1	TRUE	IDH3B-201	-4
isoComp_00530243	geneComp_00134148	ENST00000380851	ENSG00000101365	WT	H	IDH3B	protein_coding	protein_coding	53.7621	63.9502	62.4005	0.448411	2.42801	-0.0353851		4.65021	3.28993	4.24621	0.674761	0.290361	0.367135		0.0954545	0.0513	0.0679	0.0166	0.672337	8.28208e-42	FALSE	0	TRUE	IDH3B-202	0
isoComp_00530245	geneComp_00134148	ENST00000466494	ENSG00000101365	WT	H	IDH3B	protein_coding	nonsense_mediated_decay	53.7621	63.9502	62.4005	0.448411	2.42801	-0.0353851		6.05209	2.0125	9.17487	0.103813	0.521669	2.18312		0.0739636	0.0314667	0.146833	0.115367	8.28208e-42	8.28208e-42		0	TRUE	IDH3B-204	4
isoComp_00530247	geneComp_00134148	ENST00000474315	ENSG00000101365	WT	H	IDH3B	protein_coding	protein_coding	53.7621	63.9502	62.4005	0.448411	2.42801	-0.0353851		8.44904	7.411	11.0289	0.151858	0.555709	0.572912		0.153579	0.115867	0.176933	0.0610667	7.718e-05	8.28208e-42	FALSE	0	TRUE	IDH3B-206	0
isoComp_00530248	geneComp_00134148	ENST00000477689	ENSG00000101365	WT	H	IDH3B	protein_coding	nonsense_mediated_decay	53.7621	63.9502	62.4005	0.448411	2.42801	-0.0353851		1.54832	0.784537	2.21602	0.193022	0.24438	1.48628		0.0268788	0.0122333	0.0353333	0.0231	0.00820962	8.28208e-42		0	TRUE	IDH3B-207	0
isoComp_00530249	geneComp_00134148	ENST00000479376	ENSG00000101365	WT	H	IDH3B	protein_coding	retained_intron	53.7621	63.9502	62.4005	0.448411	2.42801	-0.0353851		1.02294	0.0478775	0.132798	0.0478775	0.132798	1.30291		0.0333364	0.000733333	0.00226667	0.00153333	0.999508	8.28208e-42		1	TRUE	IDH3B-208	0
isoComp_00530358	geneComp_00134177	ENST00000217455	ENSG00000101473	WT	H	ACOT8	protein_coding	protein_coding	13.771	12.3451	14.685	0.171607	0.584632	0.250228		5.69928	9.20821	8.08638	0.291973	0.477924	-0.18721		0.424379	0.745567	0.549767	-0.1958	9.04264e-16	9.04264e-16	FALSE	0	TRUE	ACOT8-201	-4
isoComp_00530361	geneComp_00134177	ENST00000461272	ENSG00000101473	WT	H	ACOT8	protein_coding	nonsense_mediated_decay	13.771	12.3451	14.685	0.171607	0.584632	0.250228		3.03993	0.598512	3.71155	0.158752	0.2625	2.61254		0.187148	0.0487333	0.252133	0.2034	9.99682e-11	9.04264e-16	TRUE	0	TRUE	ACOT8-204	4
isoComp_00530366	geneComp_00134177	ENST00000486165	ENSG00000101473	WT	H	ACOT8	protein_coding	nonsense_mediated_decay	13.771	12.3451	14.685	0.171607	0.584632	0.250228		1.12163	0.230731	0.19584	0.103158	0.0890956	-0.225896		0.0807182	0.0188	0.0134667	-0.00533333	0.9416	9.04264e-16	TRUE	0	TRUE	ACOT8-209	0
isoComp_00533045	geneComp_00134500	ENST00000403028	ENSG00000104047	WT	H	DTWD1	protein_coding	protein_coding	10.1635	5.35797	6.84773	0.0689464	0.096458	0.353355		1.30769	1.27892	1.60292	0.200537	0.197011	0.323519		0.149788	0.2386	0.234933	-0.00366667	0.988789	0.0137228	FALSE	0	TRUE	DTWD1-202	0
isoComp_00533048	geneComp_00134500	ENST00000558653	ENSG00000104047	WT	H	DTWD1	protein_coding	protein_coding	10.1635	5.35797	6.84773	0.0689464	0.096458	0.353355		3.31991	2.70229	2.36256	0.0851557	0.352325	-0.193069		0.328273	0.5049	0.344133	-0.160767	0.27176	0.0137228	FALSE	0	TRUE	DTWD1-205	-2
isoComp_00533050	geneComp_00134500	ENST00000559223	ENSG00000104047	WT	H	DTWD1	protein_coding	processed_transcript	10.1635	5.35797	6.84773	0.0689464	0.096458	0.353355		1.54799	0.273984	1.24324	0.0728236	0.250968	2.14178		0.156367	0.0514333	0.1818	0.130367	0.0137228	0.0137228		0	TRUE	DTWD1-207	3
isoComp_00534089	geneComp_00134600	ENST00000221419	ENSG00000104824	WT	H	HNRNPL	protein_coding	protein_coding	265.695	260.247	300.791	6.74051	4.14239	0.208872		25.8063	29.7976	29.7142	1.13111	1.13155	-0.00403856		0.0954909	0.1148	0.0987333	-0.0160667	0.394134	3.29276e-247	FALSE	0	TRUE	HNRNPL-201	0
isoComp_00534090	geneComp_00134600	ENST00000388749	ENSG00000104824	WT	H	HNRNPL	protein_coding	nonsense_mediated_decay	265.695	260.247	300.791	6.74051	4.14239	0.208872		73.9805	6.1566	71.531	0.285015	1.53335	3.53622		0.1659	0.0237333	0.2378	0.214067	3.29276e-247	3.29276e-247	TRUE	0	TRUE	HNRNPL-202	4
isoComp_00534093	geneComp_00134600	ENST00000595804	ENSG00000104824	WT	H	HNRNPL	protein_coding	retained_intron	265.695	260.247	300.791	6.74051	4.14239	0.208872		9.30225	31.2621	13.7199	5.91172	0.753751	-1.18755		0.0450061	0.119167	0.0455667	-0.0736	1.30405e-06	3.29276e-247		0	TRUE	HNRNPL-205	-3
isoComp_00534094	geneComp_00134600	ENST00000597731	ENSG00000104824	WT	H	HNRNPL	protein_coding	retained_intron	265.695	260.247	300.791	6.74051	4.14239	0.208872		3.4741	3.84354	5.31048	0.13145	0.732048	0.465371		0.014397	0.0148	0.0177	0.0029	0.846878	3.29276e-247		2	TRUE	HNRNPL-206	0
isoComp_00534095	geneComp_00134600	ENST00000598985	ENSG00000104824	WT	H	HNRNPL	protein_coding	retained_intron	265.695	260.247	300.791	6.74051	4.14239	0.208872		42.7844	42.4002	52.1511	1.59668	0.617505	0.298562		0.138642	0.1629	0.1734	0.0105	0.636021	3.29276e-247		1	TRUE	HNRNPL-207	0
isoComp_00534096	geneComp_00134600	ENST00000600233	ENSG00000104824	WT	H	HNRNPL	protein_coding	protein_coding	265.695	260.247	300.791	6.74051	4.14239	0.208872		16.1761	3.83919	4.14909	0.45254	0.483669	0.111712		0.0935485	0.0147333	0.0138333	-0.0009	0.952526	3.29276e-247		0	TRUE	HNRNPL-208	0
isoComp_00534098	geneComp_00134600	ENST00000600873	ENSG00000104824	WT	H	HNRNPL	protein_coding	protein_coding	265.695	260.247	300.791	6.74051	4.14239	0.208872		64.9552	105.499	112.88	3.39191	2.92973	0.0975577		0.278036	0.405267	0.3752	-0.0300667	0.127637	3.29276e-247	FALSE	0	TRUE	HNRNPL-210	-3
isoComp_00534099	geneComp_00134600	ENST00000601047	ENSG00000104824	WT	H	HNRNPL	protein_coding	retained_intron	265.695	260.247	300.791	6.74051	4.14239	0.208872		2.59385	3.08556	3.72637	0.19285	0.826945	0.271439		0.0140667	0.0119	0.0124667	0.000566667	0.999567	3.29276e-247		0	TRUE	HNRNPL-211	0
isoComp_00534100	geneComp_00134600	ENST00000601449	ENSG00000104824	WT	H	HNRNPL	protein_coding	protein_coding	265.695	260.247	300.791	6.74051	4.14239	0.208872		2.73126	27.841	0.231794	3.36153	0.131219	-6.84781		0.0113697	0.107667	0.000766667	-0.1069	1.16559e-17	3.29276e-247		0	TRUE	HNRNPL-212	-4
isoComp_00534102	geneComp_00134600	ENST00000601813	ENSG00000104824	WT	H	HNRNPL	protein_coding	protein_coding	265.695	260.247	300.791	6.74051	4.14239	0.208872		19.3433	1.84556	1.78592	0.331837	0.0620829	-0.0471309		0.118936	0.00706667	0.00596667	-0.0011	0.897632	3.29276e-247		0	TRUE	HNRNPL-214	0
isoComp_00534166	geneComp_00134610	ENST00000221455	ENSG00000104859	WT	H	CLASRP	protein_coding	protein_coding	21.8819	10.1597	20.1931	0.304364	1.33707	0.990303		2.90279	5.72867	5.24024	0.387855	0.623934	-0.128335		0.182658	0.566933	0.259267	-0.307667	1.79983e-06	3.1152e-18	FALSE	0	TRUE	CLASRP-201	-4
isoComp_00534167	geneComp_00134610	ENST00000391952	ENSG00000104859	WT	H	CLASRP	protein_coding	nonsense_mediated_decay	21.8819	10.1597	20.1931	0.304364	1.33707	0.990303		5.95157	1.2258	9.53357	0.165542	0.142889	2.94908		0.26183	0.1203	0.4754	0.3551	3.1152e-18	3.1152e-18	TRUE	0	TRUE	CLASRP-202	4
isoComp_00534168	geneComp_00134610	ENST00000391953	ENSG00000104859	WT	H	CLASRP	protein_coding	protein_coding	21.8819	10.1597	20.1931	0.304364	1.33707	0.990303		1.19214	0.804452	1.2026	0.17091	0.307708	0.574207		0.0534727	0.0783	0.0613	-0.017	0.849004	3.1152e-18	FALSE	0	TRUE	CLASRP-203	0
isoComp_00534170	geneComp_00134610	ENST00000585432	ENSG00000104859	WT	H	CLASRP	protein_coding	retained_intron	21.8819	10.1597	20.1931	0.304364	1.33707	0.990303		1.34955	0.35998	0.152836	0.201762	0.0256131	-1.18403		0.062897	0.0346	0.00746667	-0.0271333	0.75138	3.1152e-18		0	TRUE	CLASRP-205	0
isoComp_00534172	geneComp_00134610	ENST00000587112	ENSG00000104859	WT	H	CLASRP	protein_coding	nonsense_mediated_decay	21.8819	10.1597	20.1931	0.304364	1.33707	0.990303		4.06164	0.595574	1.43921	0.112197	0.268797	1.25889		0.161424	0.0580667	0.0704667	0.0124	0.925776	3.1152e-18	TRUE	0	TRUE	CLASRP-207	0
isoComp_00534173	geneComp_00134610	ENST00000587472	ENSG00000104859	WT	H	CLASRP	protein_coding	retained_intron	21.8819	10.1597	20.1931	0.304364	1.33707	0.990303		3.09376	0.130931	0.67727	0.0655024	0.403478	2.28589		0.120891	0.0126667	0.0313667	0.0187	0.862562	3.1152e-18		1	TRUE	CLASRP-208	0
isoComp_00535686	geneComp_00134791	ENST00000222284	ENSG00000105677	WT	H	TMEM147	protein_coding	protein_coding	105.533	137.09	166.446	2.43376	7.32429	0.279919		80.0406	125.799	131.983	2.16282	6.77678	0.0692237		0.707676	0.9177	0.792467	-0.125233	4.3487e-45	4.3487e-45	FALSE	0	TRUE	TMEM147-201	-4
isoComp_00535687	geneComp_00134791	ENST00000392204	ENSG00000105677	WT	H	TMEM147	protein_coding	protein_coding	105.533	137.09	166.446	2.43376	7.32429	0.279919		5.00401	5.79619	6.95794	0.0513172	0.142291	0.26314		0.0560485	0.0423	0.0420667	-0.000233333	0.997168	4.3487e-45	FALSE	1	TRUE	TMEM147-202	0
isoComp_00535688	geneComp_00134791	ENST00000392205	ENSG00000105677	WT	H	TMEM147	protein_coding	protein_coding	105.533	137.09	166.446	2.43376	7.32429	0.279919		1.19201	0.136167	0.0489417	0.114068	0.0325883	-1.31026		0.0405848	0.000966667	0.000266667	-0.0007	0.919617	4.3487e-45	FALSE	1	TRUE	TMEM147-203	0
isoComp_00535689	geneComp_00134791	ENST00000477168	ENSG00000105677	WT	H	TMEM147	protein_coding	retained_intron	105.533	137.09	166.446	2.43376	7.32429	0.279919		13.128	1.65708	20.4786	0.352333	1.5323	3.61943		0.104024	0.0121667	0.123033	0.110867	5.24207e-24	4.3487e-45		1	TRUE	TMEM147-204	4
isoComp_00535691	geneComp_00134791	ENST00000595180	ENSG00000105677	WT	H	TMEM147	protein_coding	retained_intron	105.533	137.09	166.446	2.43376	7.32429	0.279919		2.50879	0.181218	1.44047	0.108236	0.275668	2.92323		0.0539455	0.00133333	0.00873333	0.0074	0.0471043	4.3487e-45		1	TRUE	TMEM147-206	0
isoComp_00535694	geneComp_00134791	ENST00000599895	ENSG00000105677	WT	H	TMEM147	protein_coding	retained_intron	105.533	137.09	166.446	2.43376	7.32429	0.279919		1.31036	0	1.75105	0	0.224557	7.46029		0.0127727	0	0.0106333	0.0106333	1.79611e-13	4.3487e-45		2	TRUE	TMEM147-209	0
isoComp_00535812	geneComp_00134807	ENST00000222330	ENSG00000105723	WT	H	GSK3A	protein_coding	protein_coding	14.6864	14.0742	18.5472	0.0809286	0.504858	0.397907		6.67963	9.46572	8.99342	0.509346	0.13006	-0.073763		0.441352	0.672967	0.485233	-0.187733	0.000876782	0.000876782	FALSE	1	TRUE	GSK3A-201	-4
isoComp_00535814	geneComp_00134807	ENST00000453535	ENSG00000105723	WT	H	GSK3A	protein_coding	nonsense_mediated_decay	14.6864	14.0742	18.5472	0.0809286	0.504858	0.397907		5.58974	3.30208	8.18261	0.570222	0.468106	1.30658		0.370439	0.234167	0.440867	0.2067	0.00207482	0.000876782	TRUE	0	TRUE	GSK3A-203	4
isoComp_00535815	geneComp_00134807	ENST00000493059	ENSG00000105723	WT	H	GSK3A	protein_coding	retained_intron	14.6864	14.0742	18.5472	0.0809286	0.504858	0.397907		2.04019	0.82328	0.859745	0.00744864	0.350891	0.0617897		0.162833	0.0585	0.0461333	-0.0123667	0.860862	0.000876782		0	TRUE	GSK3A-204	0
isoComp_00536451	geneComp_00134881	ENST00000222803	ENSG00000106080	WT	H	FKBP14	protein_coding	protein_coding	9.28736	4.11218	5.52122	0.0838234	0.420511	0.424189		2.88129	3.16148	3.54535	0.0665706	0.253869	0.164831		0.430118	0.769033	0.6426	-0.126433	0.0417155	0.0417155	FALSE	0	TRUE	FKBP14-201	-4
isoComp_00536452	geneComp_00134881	ENST00000412494	ENSG00000106080	WT	H	FKBP14	protein_coding	nonsense_mediated_decay	9.28736	4.11218	5.52122	0.0838234	0.420511	0.424189		2.74747	0.262341	0.994351	0.0273164	0.206688	1.88278		0.225879	0.0640667	0.1788	0.114733	0.111445	0.0417155		0	TRUE	FKBP14-202	3
isoComp_00536453	geneComp_00134881	ENST00000419018	ENSG00000106080	WT	H	FKBP14	protein_coding	nonsense_mediated_decay	9.28736	4.11218	5.52122	0.0838234	0.420511	0.424189		1.4494	0.292316	0.782171	0.292316	0.0705761	1.38975		0.141833	0.0686	0.143767	0.0751667	0.461932	0.0417155	TRUE	0	TRUE	FKBP14-203	0
isoComp_00536454	geneComp_00134881	ENST00000479939	ENSG00000106080	WT	H	FKBP14	protein_coding	retained_intron	9.28736	4.11218	5.52122	0.0838234	0.420511	0.424189		2.2092	0.396042	0.199354	0.200658	0.10077	-0.955688		0.202173	0.0982667	0.0348333	-0.0634333	0.913061	0.0417155		0	TRUE	FKBP14-204	0
isoComp_00536530	geneComp_00134894	ENST00000248553	ENSG00000106211	WT	H	HSPB1	protein_coding	protein_coding	71.767	6.18836	2.27587	0.243837	0.192874	-1.43914		53.5192	0.669635	0	0.176566	0	-6.08669		0.41343	0.1103	0	-0.1103	0.000846259	0.000846259	FALSE	0	TRUE	HSPB1-201	-3
isoComp_00536531	geneComp_00134894	ENST00000429938	ENSG00000106211	WT	H	HSPB1	protein_coding	protein_coding	71.767	6.18836	2.27587	0.243837	0.192874	-1.43914		15.5076	4.81077	2.06355	0.454083	0.160323	-1.21716		0.512924	0.774333	0.9079	0.133567	0.074013	0.000846259	FALSE	0	TRUE	HSPB1-202	2
isoComp_00536532	geneComp_00134894	ENST00000447574	ENSG00000106211	WT	H	HSPB1	protein_coding	nonsense_mediated_decay	71.767	6.18836	2.27587	0.243837	0.192874	-1.43914		2.74025	0.707949	0.212316	0.0589426	0.0334206	-1.69127		0.0736515	0.115367	0.0921	-0.0232667	0.919665	0.000846259	TRUE	2	TRUE	HSPB1-203	0
isoComp_00537500	geneComp_00135026	ENST00000379704	ENSG00000107262	WT	H	BAG1	protein_coding	protein_coding	89.0206	29.6472	18.5236	0.199353	0.532851	-0.67824		48.1674	14.603	6.3297	0.84889	0.105598	-1.20476		0.496206	0.492433	0.342033	-0.1504	0.00264908	0.00264908	FALSE	0	TRUE	BAG1-202	-1
isoComp_00537501	geneComp_00135026	ENST00000379707	ENSG00000107262	WT	H	BAG1	protein_coding	nonsense_mediated_decay	89.0206	29.6472	18.5236	0.199353	0.532851	-0.67824		13.2075	2.91147	4.20772	0.737406	0.305975	0.529772		0.177579	0.0985333	0.226667	0.128133	0.0107763	0.00264908	TRUE	0	TRUE	BAG1-203	2
isoComp_00537505	geneComp_00135026	ENST00000473781	ENSG00000107262	WT	H	BAG1	protein_coding	protein_coding	89.0206	29.6472	18.5236	0.199353	0.532851	-0.67824		1.20044	0.025761	0.123517	0.025761	0.0854204	1.90056		0.0171091	0.000866667	0.00663333	0.00576667	0.812826	0.00264908	FALSE	0	TRUE	BAG1-207	0
isoComp_00537506	geneComp_00135026	ENST00000488499	ENSG00000107262	WT	H	BAG1	protein_coding	protein_coding	89.0206	29.6472	18.5236	0.199353	0.532851	-0.67824		2.19128	0.634334	0.431722	0.253762	0.132589	-0.544669		0.0265	0.0214667	0.0230333	0.00156667	0.962341	0.00264908	FALSE	0	TRUE	BAG1-208	0
isoComp_00537508	geneComp_00135026	ENST00000634734	ENSG00000107262	WT	H	BAG1	protein_coding	protein_coding	89.0206	29.6472	18.5236	0.199353	0.532851	-0.67824		2.77314	0.434743	0.350432	0.0400383	0.0349867	-0.303243		0.0352273	0.0146333	0.019	0.00436667	0.854658	0.00264908	FALSE	0	TRUE	BAG1-210	0
isoComp_00537509	geneComp_00135026	ENST00000635077	ENSG00000107262	WT	H	BAG1	protein_coding	protein_coding	89.0206	29.6472	18.5236	0.199353	0.532851	-0.67824		5.07998	3.16326	0.925225	0.185632	0.190375	-1.76258		0.0369455	0.106633	0.0500333	-0.0566	0.0306143	0.00264908	FALSE	0	TRUE	BAG1-211	0
isoComp_00537510	geneComp_00135026	ENST00000641048	ENSG00000107262	WT	H	BAG1	protein_coding	protein_coding	89.0206	29.6472	18.5236	0.199353	0.532851	-0.67824		13.7291	6.64657	4.61858	1.02956	0.0612752	-0.524211		0.166955	0.224133	0.249567	0.0254333	0.826006	0.00264908	FALSE	0	TRUE	BAG1-212	0
isoComp_00537518	geneComp_00135028	ENST00000371600	ENSG00000107281	WT	H	NPDC1	protein_coding	protein_coding	14.0841	12.7409	18.1633	0.866256	0.791099	0.511216		2.97602	1.66395	2.88635	0.163145	0.367882	0.790982		0.217403	0.132133	0.157867	0.0257333	0.854658	4.04456e-08	FALSE	0	TRUE	NPDC1-201	0
isoComp_00537519	geneComp_00135028	ENST00000371601	ENSG00000107281	WT	H	NPDC1	protein_coding	protein_coding	14.0841	12.7409	18.1633	0.866256	0.791099	0.511216		6.54443	9.46124	10.2979	0.749961	0.111181	0.122125		0.413194	0.742033	0.569533	-0.1725	2.60343e-07	4.04456e-08	FALSE	0	TRUE	NPDC1-202	-4
isoComp_00537523	geneComp_00135028	ENST00000496498	ENSG00000107281	WT	H	NPDC1	protein_coding	retained_intron	14.0841	12.7409	18.1633	0.866256	0.791099	0.511216		3.02958	0.814693	3.88885	0.175734	0.299572	2.24112		0.235321	0.0626	0.214233	0.151633	4.04456e-08	4.04456e-08		0	TRUE	NPDC1-206	4
isoComp_00537865	geneComp_00135081	ENST00000370110	ENSG00000107833	WT	H	NPM3	protein_coding	protein_coding	83.0253	80.7256	87.6221	1.5566	1.16842	0.118254		35.4301	60.055	54.9208	1.60469	2.05828	-0.12891		0.469106	0.744333	0.626633	-0.1177	0.00389248	2.41792e-18	FALSE	0	TRUE	NPM3-201	-4
isoComp_00537866	geneComp_00135081	ENST00000462391	ENSG00000107833	WT	H	NPM3	protein_coding	processed_transcript	83.0253	80.7256	87.6221	1.5566	1.16842	0.118254		12.8934	1.18738	3.34101	0.182391	0.599899	1.48471		0.136812	0.0147667	0.0383	0.0235333	0.0332928	2.41792e-18		0	TRUE	NPM3-202	0
isoComp_00537867	geneComp_00135081	ENST00000468544	ENSG00000107833	WT	H	NPM3	protein_coding	processed_transcript	83.0253	80.7256	87.6221	1.5566	1.16842	0.118254		20.863	12.4916	11.6839	1.91266	1.28994	-0.0963578		0.226618	0.1541	0.1332	-0.0209	0.883817	2.41792e-18		0	TRUE	NPM3-203	0
isoComp_00537868	geneComp_00135081	ENST00000474993	ENSG00000107833	WT	H	NPM3	protein_coding	processed_transcript	83.0253	80.7256	87.6221	1.5566	1.16842	0.118254		13.8387	6.99155	17.6764	0.336677	0.476007	1.33689		0.167442	0.0868	0.201833	0.115033	2.41792e-18	2.41792e-18		0	TRUE	NPM3-204	4
isoComp_00537992	geneComp_00135101	ENST00000224950	ENSG00000107960	WT	H	STN1	protein_coding	protein_coding	3.83007	4.61274	4.42778	0.162537	0.0368018	-0.0589111		1.69194	2.73002	1.77748	0.104526	0.128446	-0.616262		0.427273	0.5918	0.401967	-0.189833	0.00864058	0.00864058	FALSE	0	FALSE	STN1-201	-1
isoComp_00537993	geneComp_00135101	ENST00000369764	ENSG00000107960	WT	H	STN1	protein_coding	protein_coding	3.83007	4.61274	4.42778	0.162537	0.0368018	-0.0589111		1.61737	1.46722	2.25072	0.0781471	0.14913	0.613891		0.445767	0.318733	0.507867	0.189133	0.0114274	0.00864058	FALSE	0	FALSE	STN1-202	1
isoComp_00538003	geneComp_00135103	ENST00000373970	ENSG00000107984	WT	H	DKK1	protein_coding	protein_coding	41.7775	0.575827	0.224275	0.0992286	0.0556857	-1.32228		17.9372	0.156183	0.210919	0.0532054	0.042505	0.410746		0.530236	0.3228	0.960067	0.637267	0.0403437	0.0403437	FALSE	0	TRUE	DKK1-201	1
isoComp_00538004	geneComp_00135103	ENST00000467359	ENSG00000107984	WT	H	DKK1	protein_coding	processed_transcript	41.7775	0.575827	0.224275	0.0992286	0.0556857	-1.32228		4.40665	0.13513	0.0133554	0.0956279	0.0133554	-2.63552		0.1351	0.224467	0.0399333	-0.184533	0.874393	0.0403437		0	TRUE	DKK1-202	0
isoComp_00538005	geneComp_00135103	ENST00000476752	ENSG00000107984	WT	H	DKK1	protein_coding	processed_transcript	41.7775	0.575827	0.224275	0.0992286	0.0556857	-1.32228		17.8263	0.262119	0	0.134832	0	-4.76617		0.282494	0.394167	0	-0.394167	0.510335	0.0403437		0	TRUE	DKK1-203	0
isoComp_00538006	geneComp_00135103	ENST00000494277	ENSG00000107984	WT	H	DKK1	protein_coding	processed_transcript	41.7775	0.575827	0.224275	0.0992286	0.0556857	-1.32228		1.6074	0.0223953	0	0.0223953	0	-1.69579		0.0521727	0.0585667	0	-0.0585667	1	0.0403437		0	TRUE	DKK1-204	0
isoComp_00538960	geneComp_00135201	ENST00000225927	ENSG00000108784	WT	H	NAGLU	protein_coding	protein_coding	10.4969	8.55732	12.1994	0.17359	0.0879232	0.511074		5.59531	6.36362	7.04494	0.126757	0.0243671	0.146521		0.523788	0.743633	0.577533	-0.1661	7.70417e-07	1.18745e-12	FALSE	0	TRUE	NAGLU-201	-4
isoComp_00538961	geneComp_00135201	ENST00000586516	ENSG00000108784	WT	H	NAGLU	protein_coding	protein_coding	10.4969	8.55732	12.1994	0.17359	0.0879232	0.511074		1.23688	0	1.66399	0	0.264291	7.38715		0.108855	0	0.136133	0.136133	1.18745e-12	1.18745e-12		0	TRUE	NAGLU-202	4
isoComp_00538962	geneComp_00135201	ENST00000590358	ENSG00000108784	WT	H	NAGLU	protein_coding	protein_coding	10.4969	8.55732	12.1994	0.17359	0.0879232	0.511074		1.78356	1.54396	1.75816	0.160131	0.168619	0.186293		0.178879	0.180367	0.1443	-0.0360667	0.777819	1.18745e-12	FALSE	0	TRUE	NAGLU-203	0
isoComp_00538963	geneComp_00135201	ENST00000591587	ENSG00000108784	WT	H	NAGLU	protein_coding	protein_coding	10.4969	8.55732	12.1994	0.17359	0.0879232	0.511074		1.25099	0.615665	1.73229	0.158896	0.230206	1.47752		0.114985	0.0721333	0.142033	0.0699	0.336901	1.18745e-12	FALSE	0	TRUE	NAGLU-204	0
isoComp_00539245	geneComp_00135235	ENST00000226105	ENSG00000108961	WT	H	RANGRF	protein_coding	protein_coding	15.4011	20.9574	20.6692	0.485593	1.26497	-0.019965		5.10025	6.47203	9.54288	0.103188	0.792957	0.559489		0.300615	0.3089	0.4614	0.1525	3.25326e-07	3.25326e-07	FALSE	0	TRUE	RANGRF-201	3
isoComp_00539246	geneComp_00135235	ENST00000407006	ENSG00000108961	WT	H	RANGRF	protein_coding	protein_coding	15.4011	20.9574	20.6692	0.485593	1.26497	-0.019965		5.61225	10.535	7.2624	0.711729	0.269882	-0.53606		0.357848	0.501633	0.3529	-0.148733	0.000768622	3.25326e-07	FALSE	1	TRUE	RANGRF-202	-3
isoComp_00539247	geneComp_00135235	ENST00000439238	ENSG00000108961	WT	H	RANGRF	protein_coding	protein_coding	15.4011	20.9574	20.6692	0.485593	1.26497	-0.019965		1.31499	2.05371	1.7478	0.0771411	0.199164	-0.231468		0.0888697	0.0980667	0.0853	-0.0127667	0.917574	3.25326e-07	FALSE	2	TRUE	RANGRF-203	0
isoComp_00539249	geneComp_00135235	ENST00000580434	ENSG00000108961	WT	H	RANGRF	protein_coding	protein_coding	15.4011	20.9574	20.6692	0.485593	1.26497	-0.019965		2.18134	1.50043	1.35777	0.147607	0.397205	-0.143127		0.161421	0.0719667	0.0642333	-0.00773333	0.939223	3.25326e-07	FALSE	0	TRUE	RANGRF-205	0
isoComp_00540035	geneComp_00135317	ENST00000264689	ENSG00000109775	WT	H	UFSP2	protein_coding	protein_coding	15.0963	9.645	9.52201	0.481863	1.0251	-0.0184954		4.14273	7.20989	5.88342	0.196403	0.28156	-0.292871		0.412327	0.752467	0.6279	-0.124567	0.704073	5.15315e-05	FALSE	0	TRUE	UFSP2-201	-1
isoComp_00540036	geneComp_00135317	ENST00000502282	ENSG00000109775	WT	H	UFSP2	protein_coding	processed_transcript	15.0963	9.645	9.52201	0.481863	1.0251	-0.0184954		6.67607	1.65298	1.6035	0.562288	0.817575	-0.0435757		0.310897	0.166467	0.152633	-0.0138333	0.948051	5.15315e-05		0	TRUE	UFSP2-202	-1
isoComp_00540041	geneComp_00135317	ENST00000510755	ENSG00000109775	WT	H	UFSP2	protein_coding	nonsense_mediated_decay	15.0963	9.645	9.52201	0.481863	1.0251	-0.0184954		1.314	0.110254	1.14819	0.0612739	0.0867205	3.26771		0.102497	0.0118	0.121667	0.109867	5.15315e-05	5.15315e-05	TRUE	0	TRUE	UFSP2-207	4
isoComp_00540042	geneComp_00135317	ENST00000511485	ENSG00000109775	WT	H	UFSP2	protein_coding	protein_coding	15.0963	9.645	9.52201	0.481863	1.0251	-0.0184954		1.17128	0.0266786	0.0182082	0.0266786	0.0182082	-0.378826		0.0538061	0.00253333	0.0024	-0.000133333	0.997168	5.15315e-05		0	TRUE	UFSP2-208	0
isoComp_00541376	geneComp_00135467	ENST00000320756	ENSG00000111196	WT	H	MAGOHB	protein_coding	protein_coding	41.8392	37.7374	36.9317	0.439545	2.00829	-0.0311235		1.95063	1.93087	2.92009	0.19523	0.251292	0.594242		0.0439758	0.0510667	0.0800667	0.029	0.28092	9.4644e-36	FALSE	0	TRUE	MAGOHB-201	0
isoComp_00541379	geneComp_00135467	ENST00000539554	ENSG00000111196	WT	H	MAGOHB	protein_coding	protein_coding	41.8392	37.7374	36.9317	0.439545	2.00829	-0.0311235		14.5053	19.2973	12.1199	0.788229	1.99841	-0.67058		0.366576	0.511533	0.324267	-0.187267	0.00323037	9.4644e-36	FALSE	0	TRUE	MAGOHB-204	-4
isoComp_00541382	geneComp_00135467	ENST00000544176	ENSG00000111196	WT	H	MAGOHB	protein_coding	retained_intron	41.8392	37.7374	36.9317	0.439545	2.00829	-0.0311235		6.10908	12.9251	1.37321	0.743972	0.700039	-3.2252		0.167291	0.3424	0.0353667	-0.307033	0.237364	9.4644e-36		0	TRUE	MAGOHB-207	-3
isoComp_00541383	geneComp_00135467	ENST00000544850	ENSG00000111196	WT	H	MAGOHB	protein_coding	nonsense_mediated_decay	41.8392	37.7374	36.9317	0.439545	2.00829	-0.0311235		10.0493	1.61962	14.7008	0.129045	0.742544	3.17427		0.209888	0.0429667	0.401167	0.3582	9.4644e-36	9.4644e-36	TRUE	0	TRUE	MAGOHB-208	4
isoComp_00541384	geneComp_00135467	ENST00000545236	ENSG00000111196	WT	H	MAGOHB	protein_coding	nonsense_mediated_decay	41.8392	37.7374	36.9317	0.439545	2.00829	-0.0311235		5.65604	1.19766	4.93195	0.0443201	0.171605	2.03287		0.125691	0.0317667	0.134667	0.1029	1.47678e-14	9.4644e-36	TRUE	0	TRUE	MAGOHB-209	4
isoComp_00541386	geneComp_00135467	ENST00000625272	ENSG00000111196	WT	H	MAGOHB	protein_coding	protein_coding	41.8392	37.7374	36.9317	0.439545	2.00829	-0.0311235		2.18048	0.181559	0	0.181559	0	-4.25972		0.0555939	0.0047	0	-0.0047	0.898762	9.4644e-36	FALSE	0	TRUE	MAGOHB-211	0
isoComp_00542018	geneComp_00135537	ENST00000229266	ENSG00000111666	WT	H	CHPT1	protein_coding	protein_coding	24.112	31.5069	38.3123	0.866342	1.26212	0.282056		14.1277	25.1754	24.5066	1.12808	1.17321	-0.0388331		0.569364	0.798333	0.639067	-0.159267	4.16306e-22	4.16306e-22	FALSE	0	TRUE	CHPT1-201	-4
isoComp_00542021	geneComp_00135537	ENST00000549128	ENSG00000111666	WT	H	CHPT1	protein_coding	nonsense_mediated_decay	24.112	31.5069	38.3123	0.866342	1.26212	0.282056		5.92975	3.21284	10.5425	0.330658	0.677	1.71117		0.201806	0.101667	0.2751	0.173433	3.62746e-16	4.16306e-22	TRUE	0	TRUE	CHPT1-204	4
isoComp_00542026	geneComp_00135537	ENST00000552329	ENSG00000111666	WT	H	CHPT1	protein_coding	nonsense_mediated_decay	24.112	31.5069	38.3123	0.866342	1.26212	0.282056		1.25498	0.017209	0.130412	0.017209	0.0304055	2.36751		0.103306	0.000566667	0.0034	0.00283333	0.537661	4.16306e-22		0	TRUE	CHPT1-209	0
isoComp_00542474	geneComp_00135602	ENST00000229758	ENSG00000112029	WT	H	FBXO5	protein_coding	protein_coding	15.4026	25.065	24.767	0.149638	0.660697	-0.0172488		9.61728	19.15	15.6939	0.431367	0.325509	-0.28697		0.542724	0.764267	0.634233	-0.130033	0.000155531	0.000155531	FALSE	0	TRUE	FBXO5-201	-4
isoComp_00542475	geneComp_00135602	ENST00000367241	ENSG00000112029	WT	H	FBXO5	protein_coding	protein_coding	15.4026	25.065	24.767	0.149638	0.660697	-0.0172488		5.44323	5.29252	8.55415	0.52266	0.522557	0.691633		0.43427	0.2109	0.344867	0.133967	0.000767224	0.000155531	FALSE	0	TRUE	FBXO5-202	4
isoComp_00542706	geneComp_00135644	ENST00000370651	ENSG00000112245	WT	H	PTP4A1	protein_coding	protein_coding	502.824	30.8187	29.356	3.97041	4.65924	-0.0701287		23.0555	6.94234	9.55463	0.291988	1.16298	0.460209		0.189964	0.2303	0.3309	0.1006	0.046582	0.0315813	FALSE	0	TRUE	PTP4A1-201	3
isoComp_00542708	geneComp_00135644	ENST00000473334	ENSG00000112245	WT	H	PTP4A1	protein_coding	processed_transcript	502.824	30.8187	29.356	3.97041	4.65924	-0.0701287		4.45368	0.910256	0.785777	0.162549	0.0377442	-0.209671		0.0290394	0.0297	0.0288	-0.0009	0.992989	0.0315813		0	TRUE	PTP4A1-203	0
isoComp_00542709	geneComp_00135644	ENST00000578299	ENSG00000112245	WT	H	PTP4A1	protein_coding	protein_coding	502.824	30.8187	29.356	3.97041	4.65924	-0.0701287		386.18	11.3933	3.80834	3.15043	1.97492	-1.57843		0.400894	0.357067	0.112767	-0.2443	0.707758	0.0315813	FALSE	0	TRUE	PTP4A1-204	0
isoComp_00542710	geneComp_00135644	ENST00000626021	ENSG00000112245	WT	H	PTP4A1	protein_coding	protein_coding	502.824	30.8187	29.356	3.97041	4.65924	-0.0701287		82.0447	11.5224	15.151	0.527856	1.82521	0.394662		0.365176	0.381233	0.525067	0.143833	0.0315813	0.0315813	FALSE	0	TRUE	PTP4A1-205	3
isoComp_00542789	geneComp_00135659	ENST00000230050	ENSG00000112306	WT	H	RPS12	protein_coding	protein_coding	912.396	737.337	780.871	12.7909	36.7201	0.082759		772.437	717.884	656.177	12.2107	33.5817	-0.129665		0.840585	0.973633	0.839967	-0.133667	2.64066e-153	2.64066e-153	FALSE	0	TRUE	RPS12-201	-4
isoComp_00542790	geneComp_00135659	ENST00000484616	ENSG00000112306	WT	H	RPS12	protein_coding	retained_intron	912.396	737.337	780.871	12.7909	36.7201	0.082759		139.959	19.4527	124.694	1.23377	3.2889	2.67973		0.159415	0.0263667	0.160033	0.133667	3.49564e-141	2.64066e-153		0	TRUE	RPS12-202	4
isoComp_00543137	geneComp_00135709	ENST00000370089	ENSG00000112695	WT	H	COX7A2	protein_coding	protein_coding	283.222	163.904	172.889	0.79356	4.5385	0.0769952		28.1478	36.4419	34.6105	1.59558	0.497266	-0.0743657		0.129948	0.222333	0.200567	-0.0217667	0.643141	1.7255e-07	FALSE	0	TRUE	COX7A2-202	0
isoComp_00543138	geneComp_00135709	ENST00000377978	ENSG00000112695	WT	H	COX7A2	protein_coding	protein_coding	283.222	163.904	172.889	0.79356	4.5385	0.0769952		19.0403	0.436627	0.381295	0.140521	0.166733	-0.190814		0.0465273	0.00266667	0.00226667	-0.0004	0.941039	1.7255e-07	FALSE	0	TRUE	COX7A2-203	0
isoComp_00543139	geneComp_00135709	ENST00000459637	ENSG00000112695	WT	H	COX7A2	protein_coding	nonsense_mediated_decay	283.222	163.904	172.889	0.79356	4.5385	0.0769952		38.0589	14.5062	46.9395	3.33182	1.61089	1.69345		0.172985	0.0883667	0.272	0.183633	1.7255e-07	1.7255e-07		0	TRUE	COX7A2-204	4
isoComp_00543140	geneComp_00135709	ENST00000460985	ENSG00000112695	WT	H	COX7A2	protein_coding	protein_coding	283.222	163.904	172.889	0.79356	4.5385	0.0769952		78.3176	69.1271	55.6231	2.58077	4.76943	-0.313517		0.287224	0.4219	0.320867	-0.101033	0.0103462	1.7255e-07	FALSE	0	TRUE	COX7A2-205	-4
isoComp_00543141	geneComp_00135709	ENST00000472311	ENSG00000112695	WT	H	COX7A2	protein_coding	protein_coding	283.222	163.904	172.889	0.79356	4.5385	0.0769952		75.7458	4.15209	1.81998	0.745091	0.289582	-1.18548		0.188791	0.0253	0.0106	-0.0147	0.0475477	1.7255e-07	FALSE	0	TRUE	COX7A2-206	0
isoComp_00543143	geneComp_00135709	ENST00000509698	ENSG00000112695	WT	H	COX7A2	protein_coding	protein_coding	283.222	163.904	172.889	0.79356	4.5385	0.0769952		42.9565	38.5094	32.3969	1.64092	1.43003	-0.249282		0.170491	0.234967	0.187267	-0.0477	0.00957357	1.7255e-07	FALSE	0	TRUE	COX7A2-208	0
isoComp_00543694	geneComp_00135785	ENST00000399107	ENSG00000113356	WT	H	POLR3G	protein_coding	protein_coding	8.27318	10.5195	9.1407	0.335406	0.292181	-0.202485		1.38974	1.50562	2.73303	0.35864	0.271549	0.855862		0.156806	0.1449	0.298367	0.153467	0.0786433	0.00789099	FALSE	0	TRUE	POLR3G-201	0
isoComp_00543695	geneComp_00135785	ENST00000503373	ENSG00000113356	WT	H	POLR3G	protein_coding	protein_coding	8.27318	10.5195	9.1407	0.335406	0.292181	-0.202485		1.3452	1.04624	1.98526	0.168494	0.464037	0.917637		0.16707	0.0996333	0.219933	0.1203	0.299401	0.00789099	FALSE	0	TRUE	POLR3G-202	0
isoComp_00543696	geneComp_00135785	ENST00000503973	ENSG00000113356	WT	H	POLR3G	protein_coding	protein_coding	8.27318	10.5195	9.1407	0.335406	0.292181	-0.202485		1.30578	1.32384	0.0482322	0.470806	0.0482322	-4.51762		0.1518	0.123367	0.00503333	-0.118333	0.00789099	0.00789099	FALSE	0	TRUE	POLR3G-203	-1
isoComp_00543697	geneComp_00135785	ENST00000504930	ENSG00000113356	WT	H	POLR3G	protein_coding	protein_coding	8.27318	10.5195	9.1407	0.335406	0.292181	-0.202485		2.60942	4.3986	2.77389	0.290846	0.219421	-0.663222		0.304488	0.417433	0.303233	-0.1142	0.0448142	0.00789099	FALSE	0	TRUE	POLR3G-204	-2
isoComp_00543700	geneComp_00135785	ENST00000514483	ENSG00000113356	WT	H	POLR3G	protein_coding	protein_coding	8.27318	10.5195	9.1407	0.335406	0.292181	-0.202485		1.4552	1.93979	1.45349	0.137497	0.259816	-0.41391		0.195115	0.185333	0.1575	-0.0278333	0.881624	0.00789099	FALSE	0	TRUE	POLR3G-207	0
isoComp_00545404	geneComp_00135972	ENST00000289228	ENSG00000115073	WT	H	ACTR1B	protein_coding	protein_coding	9.3044	8.27699	10.5352	0.16198	0.362998	0.347665		6.66155	6.92491	7.51269	0.147275	0.215325	0.117372		0.702879	0.8366	0.713567	-0.123033	0.000266322	0.000266322	FALSE	0	TRUE	ACTR1B-201	-4
isoComp_00545405	geneComp_00135972	ENST00000451664	ENSG00000115073	WT	H	ACTR1B	protein_coding	retained_intron	9.3044	8.27699	10.5352	0.16198	0.362998	0.347665		2.38023	1.22552	2.80279	0.0287043	0.183501	1.18688		0.25113	0.148033	0.2661	0.118067	0.00358296	0.000266322		1	TRUE	ACTR1B-202	4
isoComp_00545439	geneComp_00135977	ENST00000263713	ENSG00000115109	WT	H	EPB41L5	protein_coding	protein_coding	5.45572	4.84207	4.45916	0.340533	0.0367382	-0.118596		1.17519	1.44398	1.90887	0.0098171	0.191509	0.400251		0.230136	0.301267	0.427433	0.126167	0.0177098	0.0177098	FALSE	0	TRUE	EPB41L5-201	1
isoComp_00545441	geneComp_00135977	ENST00000443124	ENSG00000115109	WT	H	EPB41L5	protein_coding	protein_coding	5.45572	4.84207	4.45916	0.340533	0.0367382	-0.118596		1.00288	1.22844	0.594671	0.110924	0.091722	-1.0343		0.206067	0.259067	0.133567	-0.1255	0.202866	0.0177098	FALSE	0	TRUE	EPB41L5-203	0
isoComp_00545447	geneComp_00135977	ENST00000489017	ENSG00000115109	WT	H	EPB41L5	protein_coding	processed_transcript	5.45572	4.84207	4.45916	0.340533	0.0367382	-0.118596		1.41649	0.223718	0.116026	0.223718	0.116026	-0.891048		0.190809	0.0405	0.0256667	-0.0148333	0.99977	0.0177098		0	TRUE	EPB41L5-209	0
isoComp_00545786	geneComp_00136019	ENST00000377526	ENSG00000115307	WT	H	AUP1	protein_coding	protein_coding	52.011	45.0239	50.4575	0.246112	0.967491	0.164344		27.0716	39.2809	31.1898	0.46526	1.73028	-0.332662		0.466648	0.8725	0.6175	-0.255	5.49219e-19	8.59673e-22	FALSE	0	TRUE	AUP1-201	-4
isoComp_00545787	geneComp_00136019	ENST00000425118	ENSG00000115307	WT	H	AUP1	protein_coding	nonsense_mediated_decay	52.011	45.0239	50.4575	0.246112	0.967491	0.164344		11.4669	2.05897	13.3084	0.362605	0.823582	2.68643		0.240806	0.0457333	0.263433	0.2177	8.59673e-22	8.59673e-22	TRUE	0	TRUE	AUP1-202	4
isoComp_00545788	geneComp_00136019	ENST00000462297	ENSG00000115307	WT	H	AUP1	protein_coding	retained_intron	52.011	45.0239	50.4575	0.246112	0.967491	0.164344		1.3011	0.332516	0.39149	0.0228948	0.25602	0.229192		0.0282697	0.00736667	0.00796667	0.0006	0.934324	8.59673e-22		1	TRUE	AUP1-203	0
isoComp_00545789	geneComp_00136019	ENST00000463900	ENSG00000115307	WT	H	AUP1	protein_coding	retained_intron	52.011	45.0239	50.4575	0.246112	0.967491	0.164344		7.55617	2.14382	3.48994	0.222429	0.670216	0.700434		0.161061	0.0476	0.0696	0.022	0.676935	8.59673e-22		1	TRUE	AUP1-204	0
isoComp_00545790	geneComp_00136019	ENST00000464887	ENSG00000115307	WT	H	AUP1	protein_coding	retained_intron	52.011	45.0239	50.4575	0.246112	0.967491	0.164344		1.46063	0.31913	0.571056	0.0900057	0.120709	0.820021		0.0323303	0.0071	0.0114333	0.00433333	0.827755	8.59673e-22		2	TRUE	AUP1-205	0
isoComp_00545791	geneComp_00136019	ENST00000472800	ENSG00000115307	WT	H	AUP1	protein_coding	retained_intron	52.011	45.0239	50.4575	0.246112	0.967491	0.164344		1.80337	0.548247	0.628845	0.177914	0.106839	0.194562		0.0426061	0.0122	0.0125667	0.000366667	0.984027	8.59673e-22		1	TRUE	AUP1-207	0
isoComp_00545792	geneComp_00136019	ENST00000486234	ENSG00000115307	WT	H	AUP1	protein_coding	retained_intron	52.011	45.0239	50.4575	0.246112	0.967491	0.164344		1.35129	0.34027	0.878054	0.0160549	0.171756	1.34218		0.028297	0.00753333	0.0175667	0.0100333	0.243545	8.59673e-22		2	TRUE	AUP1-208	0
isoComp_00546108	geneComp_00136054	ENST00000264255	ENSG00000115514	WT	H	TXNDC9	protein_coding	protein_coding	15.3157	10.3312	10.9372	0.281121	0.0971209	0.0821499		7.69792	8.32281	7.57641	0.133104	0.263649	-0.135385		0.536791	0.806133	0.6928	-0.113333	0.00783629	0.000202614	FALSE	0	TRUE	TXNDC9-201	-3
isoComp_00546109	geneComp_00136054	ENST00000409434	ENSG00000115514	WT	H	TXNDC9	protein_coding	protein_coding	15.3157	10.3312	10.9372	0.281121	0.0971209	0.0821499		1.2891	1.46306	1.63364	0.139691	0.254603	0.158077		0.0907303	0.141333	0.149367	0.00803333	0.97803	0.000202614	FALSE	0	TRUE	TXNDC9-202	0
isoComp_00546110	geneComp_00136054	ENST00000409705	ENSG00000115514	WT	H	TXNDC9	protein_coding	protein_coding	15.3157	10.3312	10.9372	0.281121	0.0971209	0.0821499		3.18047	0	0	0	0	0		0.178276	0	0	0		0.000202614	FALSE	0	TRUE	TXNDC9-203	0
isoComp_00546111	geneComp_00136054	ENST00000422767	ENSG00000115514	WT	H	TXNDC9	protein_coding	nonsense_mediated_decay	15.3157	10.3312	10.9372	0.281121	0.0971209	0.0821499		1.03153	0.0266193	0	0.0266193	0	-1.8726		0.0566424	0.00253333	0	-0.00253333	0.937478	0.000202614	TRUE	0	TRUE	TXNDC9-204	0
isoComp_00546113	geneComp_00136054	ENST00000438680	ENSG00000115514	WT	H	TXNDC9	protein_coding	nonsense_mediated_decay	15.3157	10.3312	10.9372	0.281121	0.0971209	0.0821499		1.64912	0.177202	1.29304	0.0964416	0.0181976	2.79921		0.105455	0.0169	0.118233	0.101333	0.000202614	0.000202614	TRUE	0	TRUE	TXNDC9-206	3
isoComp_00547350	geneComp_00136198	ENST00000368304	ENSG00000116586	WT	H	LAMTOR2	protein_coding	protein_coding	37.6596	26.9896	36.5782	0.49324	0.42559	0.438441		3.9506	1.78761	2.02843	0.494969	0.141601	0.181385		0.105312	0.0657	0.0554	-0.0103	0.958485	1.6556e-09	FALSE	0	TRUE	LAMTOR2-202	0
isoComp_00547351	geneComp_00136198	ENST00000368305	ENSG00000116586	WT	H	LAMTOR2	protein_coding	protein_coding	37.6596	26.9896	36.5782	0.49324	0.42559	0.438441		26.1503	22.8431	25.4041	0.397104	0.72359	0.15324		0.698161	0.8469	0.694933	-0.151967	0.00068694	1.6556e-09	FALSE	0	TRUE	LAMTOR2-203	-4
isoComp_00547352	geneComp_00136198	ENST00000463371	ENSG00000116586	WT	H	LAMTOR2	protein_coding	processed_transcript	37.6596	26.9896	36.5782	0.49324	0.42559	0.438441		3.43664	0.860663	5.03355	0.112338	0.588141	2.53425		0.0891455	0.0317667	0.137433	0.105667	1.6556e-09	1.6556e-09		0	TRUE	LAMTOR2-204	4
isoComp_00547353	geneComp_00136198	ENST00000487106	ENSG00000116586	WT	H	LAMTOR2	protein_coding	processed_transcript	37.6596	26.9896	36.5782	0.49324	0.42559	0.438441		1.35579	0.880504	1.43383	0.0857563	0.161413	0.697205		0.0361182	0.0326667	0.0391	0.00643333	0.894923	1.6556e-09		0	TRUE	LAMTOR2-205	0
isoComp_00547354	geneComp_00136198	ENST00000489664	ENSG00000116586	WT	H	LAMTOR2	protein_coding	processed_transcript	37.6596	26.9896	36.5782	0.49324	0.42559	0.438441		2.25332	0.557514	2.39636	0.0784938	0.119235	2.08412		0.0579212	0.0206667	0.0655	0.0448333	3.4185e-05	1.6556e-09		1	TRUE	LAMTOR2-206	0
isoComp_00548200	geneComp_00136324	ENST00000351829	ENSG00000117448	WT	H	AKR1A1	protein_coding	protein_coding	68.6897	48.5938	90.3414	1.5306	2.55147	0.894477		6.24586	9.9734	7.71391	1.07812	0.75287	-0.370201		0.108615	0.2053	0.0850333	-0.120267	9.59949e-08	1.91762e-23	FALSE	0	TRUE	AKR1A1-201	-4
isoComp_00548201	geneComp_00136324	ENST00000372070	ENSG00000117448	WT	H	AKR1A1	protein_coding	protein_coding	68.6897	48.5938	90.3414	1.5306	2.55147	0.894477		3.94523	5.03353	6.85246	0.222128	0.304427	0.444293		0.050403	0.104033	0.0758	-0.0282333	0.0782367	1.91762e-23	FALSE	1	TRUE	AKR1A1-202	0
isoComp_00548202	geneComp_00136324	ENST00000434299	ENSG00000117448	WT	H	AKR1A1	protein_coding	protein_coding	68.6897	48.5938	90.3414	1.5306	2.55147	0.894477		9.99892	5.63019	11.0046	0.218158	0.63388	0.965605		0.153548	0.115967	0.121767	0.0058	0.930205	1.91762e-23	FALSE	0	TRUE	AKR1A1-203	0
isoComp_00548203	geneComp_00136324	ENST00000471651	ENSG00000117448	WT	H	AKR1A1	protein_coding	protein_coding	68.6897	48.5938	90.3414	1.5306	2.55147	0.894477		1.59935	0.604022	0.856971	0.0556664	0.193037	0.497692		0.029397	0.0124667	0.00963333	-0.00283333	0.876298	1.91762e-23	FALSE	0	TRUE	AKR1A1-204	0
isoComp_00548204	geneComp_00136324	ENST00000473038	ENSG00000117448	WT	H	AKR1A1	protein_coding	processed_transcript	68.6897	48.5938	90.3414	1.5306	2.55147	0.894477		1.44552	1.25895	1.308	0.10525	0.429765	0.0547197		0.0276273	0.0260333	0.0147667	-0.0112667	0.544769	1.91762e-23		0	TRUE	AKR1A1-205	0
isoComp_00548206	geneComp_00136324	ENST00000475985	ENSG00000117448	WT	H	AKR1A1	protein_coding	processed_transcript	68.6897	48.5938	90.3414	1.5306	2.55147	0.894477		2.11216	0.373487	0.223863	0.200175	0.223863	-0.713512		0.0412333	0.0076	0.00263333	-0.00496667	0.730882	1.91762e-23		0	TRUE	AKR1A1-207	0
isoComp_00548207	geneComp_00136324	ENST00000476957	ENSG00000117448	WT	H	AKR1A1	protein_coding	processed_transcript	68.6897	48.5938	90.3414	1.5306	2.55147	0.894477		7.9716	6.35461	11.6238	0.972192	1.15935	0.870176		0.113679	0.130067	0.128167	-0.0019	0.99977	1.91762e-23		1	TRUE	AKR1A1-208	0
isoComp_00548208	geneComp_00136324	ENST00000481885	ENSG00000117448	WT	H	AKR1A1	protein_coding	protein_coding	68.6897	48.5938	90.3414	1.5306	2.55147	0.894477		7.69039	0.387341	5.16123	0.242182	0.979807	3.70206		0.115585	0.0077	0.0574333	0.0497333	0.0320975	1.91762e-23	FALSE	0	TRUE	AKR1A1-209	0
isoComp_00548210	geneComp_00136324	ENST00000495913	ENSG00000117448	WT	H	AKR1A1	protein_coding	processed_transcript	68.6897	48.5938	90.3414	1.5306	2.55147	0.894477		1.76787	0	0.545679	0	0.330123	5.79618		0.0318303	0	0.0059	0.0059	0.0460418	1.91762e-23		0	TRUE	AKR1A1-211	0
isoComp_00548211	geneComp_00136324	ENST00000496999	ENSG00000117448	WT	H	AKR1A1	protein_coding	processed_transcript	68.6897	48.5938	90.3414	1.5306	2.55147	0.894477		1.27184	0.480025	1.41566	0.310629	0.709957	1.5407		0.0215424	0.0101	0.0159	0.0058	0.970383	1.91762e-23		1	TRUE	AKR1A1-212	0
isoComp_00548212	geneComp_00136324	ENST00000497973	ENSG00000117448	WT	H	AKR1A1	protein_coding	processed_transcript	68.6897	48.5938	90.3414	1.5306	2.55147	0.894477		13.6445	4.58584	23.5654	0.474046	0.714254	2.35888		0.160291	0.0942333	0.260833	0.1666	1.91762e-23	1.91762e-23		0	TRUE	AKR1A1-213	4
isoComp_00548213	geneComp_00136324	ENST00000621846	ENSG00000117448	WT	H	AKR1A1	protein_coding	protein_coding	68.6897	48.5938	90.3414	1.5306	2.55147	0.894477		9.9516	13.4524	19.3038	0.18589	0.994361	0.520697		0.124991	0.277233	0.2135	-0.0637333	0.00116264	1.91762e-23	FALSE	0	TRUE	AKR1A1-214	0
isoComp_00548307	geneComp_00136341	ENST00000236192	ENSG00000117533	WT	H	VAMP4	protein_coding	protein_coding	4.4825	2.02069	5.82748	0.0879656	0.145706	1.52337		1.65395	1.10572	2.3993	0.0596525	0.0769911	1.11064		0.392161	0.550167	0.4121	-0.138067	1.87141e-05	1.5535e-05	FALSE	1	TRUE	VAMP4-201	-4
isoComp_00548309	geneComp_00136341	ENST00000474047	ENSG00000117533	WT	H	VAMP4	protein_coding	nonsense_mediated_decay	4.4825	2.02069	5.82748	0.0879656	0.145706	1.52337		2.21994	0.370868	3.30727	0.0432842	0.0886763	3.12263		0.418436	0.182567	0.5675	0.384933	1.5535e-05	1.5535e-05	TRUE	0	TRUE	VAMP4-203	4
isoComp_00548327	geneComp_00136344	ENST00000370197	ENSG00000117569	WT	H	PTBP2	protein_coding	protein_coding	12.9812	8.82372	16.3261	0.126701	1.93508	0.886969		2.64287	3.2116	3.04207	0.35793	0.56561	-0.0779908		0.208894	0.363	0.183733	-0.179267	0.00194267	0.00194267	FALSE	0	TRUE	PTBP2-201	-4
isoComp_00548328	geneComp_00136344	ENST00000370198	ENSG00000117569	WT	H	PTBP2	protein_coding	protein_coding	12.9812	8.82372	16.3261	0.126701	1.93508	0.886969		2.39089	0.42149	1.80012	0.42149	0.907748	2.06869		0.168645	0.0491333	0.101067	0.0519333	0.759592	0.00194267	FALSE	0	TRUE	PTBP2-202	0
isoComp_00548329	geneComp_00136344	ENST00000426398	ENSG00000117569	WT	H	PTBP2	protein_coding	protein_coding	12.9812	8.82372	16.3261	0.126701	1.93508	0.886969		2.49744	3.272	5.09783	0.185189	0.564895	0.638137		0.187821	0.370567	0.324767	-0.0458	0.90805	0.00194267	FALSE	0	TRUE	PTBP2-203	-2
isoComp_00548332	geneComp_00136344	ENST00000462433	ENSG00000117569	WT	H	PTBP2	protein_coding	processed_transcript	12.9812	8.82372	16.3261	0.126701	1.93508	0.886969		1.03431	0.396204	1.38678	0.201957	0.381221	1.78183		0.127015	0.0442667	0.0841333	0.0398667	0.755372	0.00194267		0	TRUE	PTBP2-206	0
isoComp_00548333	geneComp_00136344	ENST00000476419	ENSG00000117569	WT	H	PTBP2	protein_coding	processed_transcript	12.9812	8.82372	16.3261	0.126701	1.93508	0.886969		2.83404	0.570834	2.87123	0.289208	0.440499	2.31049		0.206339	0.0651	0.175567	0.110467	0.482108	0.00194267		0	TRUE	PTBP2-207	0
isoComp_00548526	geneComp_00136365	ENST00000366988	ENSG00000117691	WT	H	NENF	protein_coding	protein_coding	44.8887	70.0605	81.1771	1.61754	4.43885	0.212443		32.729	61.1578	60.567	1.77501	4.31548	-0.0140028		0.624936	0.8727	0.744767	-0.127933	2.12557e-15	9.77302e-16	FALSE	0	TRUE	NENF-201	-4
isoComp_00548528	geneComp_00136365	ENST00000473900	ENSG00000117691	WT	H	NENF	protein_coding	processed_transcript	44.8887	70.0605	81.1771	1.61754	4.43885	0.212443		2.42414	0.258117	0.675884	0.0965238	0.220011	1.3551		0.174118	0.00373333	0.0087	0.00496667	0.703014	9.77302e-16		0	TRUE	NENF-203	0
isoComp_00548529	geneComp_00136365	ENST00000479589	ENSG00000117691	WT	H	NENF	protein_coding	processed_transcript	44.8887	70.0605	81.1771	1.61754	4.43885	0.212443		9.45953	8.37365	19.6199	0.0564822	0.747963	1.2274		0.193694	0.1197	0.242567	0.122867	9.77302e-16	9.77302e-16		0	TRUE	NENF-204	4
isoComp_00549298	geneComp_00136471	ENST00000237822	ENSG00000118961	WT	H	LDAH	protein_coding	protein_coding	10.124	5.12157	6.80585	0.486	0.076794	0.409494		1.94566	2.33178	1.60247	0.153726	0.0213823	-0.538336		0.269155	0.467967	0.235467	-0.2325	0.00187217	0.00187217	FALSE	1	TRUE	LDAH-201	-4
isoComp_00549299	geneComp_00136471	ENST00000381090	ENSG00000118961	WT	H	LDAH	protein_coding	protein_coding	10.124	5.12157	6.80585	0.486	0.076794	0.409494		1.09712	0.184012	1.28166	0.0925365	0.148107	2.73501		0.109739	0.0341	0.188	0.1539	0.0330227	0.00187217	FALSE	0	TRUE	LDAH-202	4
isoComp_00549300	geneComp_00136471	ENST00000402479	ENSG00000118961	WT	H	LDAH	protein_coding	protein_coding	10.124	5.12157	6.80585	0.486	0.076794	0.409494		2.64564	0.451855	0.601313	0.158227	0.0991238	0.404474		0.206079	0.0842667	0.0886667	0.0044	0.956825	0.00187217	FALSE	0	TRUE	LDAH-203	0
isoComp_00549304	geneComp_00136471	ENST00000432947	ENSG00000118961	WT	H	LDAH	protein_coding	protein_coding	10.124	5.12157	6.80585	0.486	0.076794	0.409494		1.67378	0.145254	1.51007	0.145254	0.0450236	3.29144		0.133152	0.0239	0.2218	0.1979	0.126302	0.00187217	FALSE	0	TRUE	LDAH-207	0
isoComp_00550218	geneComp_00136595	ENST00000370472	ENSG00000119929	WT	H	CUTC	protein_coding	protein_coding	23.6364	18.9262	31.5655	0.278127	0.230375	0.737655		1.06027	0.606822	0.273975	0.13254	0.149649	-1.11909		0.0591273	0.0319333	0.00873333	-0.0232	0.238837	0.00122561	FALSE	0	TRUE	CUTC-201	0
isoComp_00550219	geneComp_00136595	ENST00000370476	ENSG00000119929	WT	H	CUTC	protein_coding	protein_coding	23.6364	18.9262	31.5655	0.278127	0.230375	0.737655		14.3996	14.7425	19.0095	0.616563	0.858125	0.366519		0.602518	0.778933	0.6021	-0.176833	0.00122561	0.00122561	FALSE	0	TRUE	CUTC-202	-4
isoComp_00550220	geneComp_00136595	ENST00000471520	ENSG00000119929	WT	H	CUTC	protein_coding	nonsense_mediated_decay	23.6364	18.9262	31.5655	0.278127	0.230375	0.737655		7.97293	3.56012	12.1792	0.659982	0.606825	1.77156		0.327173	0.1882	0.385967	0.197767	0.00180662	0.00122561	TRUE	0	TRUE	CUTC-203	4
isoComp_00551422	geneComp_00136771	ENST00000338910	ENSG00000121390	WT	H	PSPC1	protein_coding	protein_coding	20.4905	19.8286	30.4887	0.532059	0.8952	0.620439		5.67155	8.43207	7.26799	0.304187	0.465624	-0.214058		0.334206	0.425833	0.2381	-0.187733	3.29159e-08	1.93017e-16	FALSE	0	TRUE	PSPC1-201	-4
isoComp_00551424	geneComp_00136771	ENST00000471658	ENSG00000121390	WT	H	PSPC1	protein_coding	nonsense_mediated_decay	20.4905	19.8286	30.4887	0.532059	0.8952	0.620439		4.72268	1.7953	7.90395	0.128517	0.18048	2.13216		0.19737	0.0905	0.259667	0.169167	1.93017e-16	1.93017e-16	TRUE	0	TRUE	PSPC1-203	4
isoComp_00551425	geneComp_00136771	ENST00000492741	ENSG00000121390	WT	H	PSPC1	protein_coding	nonsense_mediated_decay	20.4905	19.8286	30.4887	0.532059	0.8952	0.620439		4.38211	2.84466	6.80475	0.328147	0.0191511	1.25534		0.194915	0.142967	0.2236	0.0806333	0.00681901	1.93017e-16	TRUE	1	TRUE	PSPC1-204	2
isoComp_00551427	geneComp_00136771	ENST00000619300	ENSG00000121390	WT	H	PSPC1	protein_coding	protein_coding	20.4905	19.8286	30.4887	0.532059	0.8952	0.620439		4.65139	6.64469	8.03568	0.208333	0.733566	0.273843		0.208245	0.335	0.263133	-0.0718667	0.234419	1.93017e-16	FALSE	0	TRUE	PSPC1-206	-2
isoComp_00551602	geneComp_00136796	ENST00000452089	ENSG00000121716	WT	H	PILRB	protein_coding	protein_coding	12.2757	1.78684	3.83304	0.0428992	0.482545	1.09679		3.91195	0.155556	1.20989	0.155556	0.108743	2.88136		0.289306	0.0831	0.319533	0.236433	0.138072	0.0274158	FALSE	0	TRUE	PILRB-208	3
isoComp_00551605	geneComp_00136796	ENST00000493091	ENSG00000121716	WT	H	PILRB	protein_coding	retained_intron	12.2757	1.78684	3.83304	0.0428992	0.482545	1.09679		1.73413	0.946795	0.97523	0.0135445	0.0212618	0.0422506		0.200585	0.530467	0.2613	-0.269167	0.0274158	0.0274158		1	TRUE	PILRB-211	-4
isoComp_00551607	geneComp_00136796	ENST00000609309	ENSG00000121716	WT	H	PILRB	protein_coding	protein_coding	12.2757	1.78684	3.83304	0.0428992	0.482545	1.09679		1.86881	0.431648	0.499771	0.0712448	0.106695	0.206951		0.1605	0.243667	0.1284	-0.115267	0.727414	0.0274158	FALSE	0	TRUE	PILRB-213	0
isoComp_00552772	geneComp_00136962	ENST00000242827	ENSG00000123179	WT	H	EBPL	protein_coding	protein_coding	34.2673	45.273	57.5358	1.32034	1.80187	0.34574		16.1991	30.2548	28.54	0.162632	0.860292	-0.0841484		0.477109	0.669233	0.496133	-0.1731	1.72082e-11	2.74713e-18	FALSE	0	TRUE	EBPL-201	-4
isoComp_00552774	geneComp_00136962	ENST00000378270	ENSG00000123179	WT	H	EBPL	protein_coding	protein_coding	34.2673	45.273	57.5358	1.32034	1.80187	0.34574		1.89577	3.8969	3.71056	0.0747185	0.164224	-0.0705068		0.0476091	0.0861333	0.0645	-0.0216333	0.142857	2.74713e-18	FALSE	0	TRUE	EBPL-203	0
isoComp_00552775	geneComp_00136962	ENST00000378272	ENSG00000123179	WT	H	EBPL	protein_coding	protein_coding	34.2673	45.273	57.5358	1.32034	1.80187	0.34574		1.15582	2.25713	2.02116	0.212639	0.440655	-0.15856		0.0339364	0.0497	0.0348667	-0.0148333	0.56634	2.74713e-18	FALSE	0	TRUE	EBPL-204	0
isoComp_00552777	geneComp_00136962	ENST00000473576	ENSG00000123179	WT	H	EBPL	protein_coding	processed_transcript	34.2673	45.273	57.5358	1.32034	1.80187	0.34574		12.79	6.69944	19.9021	0.675336	0.485854	1.56939		0.380588	0.147433	0.346167	0.198733	2.74713e-18	2.74713e-18		0	TRUE	EBPL-206	4
isoComp_00552778	geneComp_00136962	ENST00000495963	ENSG00000123179	WT	H	EBPL	protein_coding	processed_transcript	34.2673	45.273	57.5358	1.32034	1.80187	0.34574		1.1965	0.673179	1.52244	0.274371	0.424842	1.1655		0.0290545	0.0145667	0.0260333	0.0114667	0.740119	2.74713e-18		0	TRUE	EBPL-207	0
isoComp_00553503	geneComp_00137064	ENST00000279036	ENSG00000124155	WT	H	PIGT	protein_coding	protein_coding	41.1703	27.0994	38.8051	0.552559	1.35893	0.517825		11.1587	18.2788	13.6289	0.740585	1.14846	-0.423228		0.295315	0.674567	0.350067	-0.3245	1.69934e-45	1.69934e-45	FALSE	0	TRUE	PIGT-202	-4
isoComp_00553520	geneComp_00137064	ENST00000638489	ENSG00000124155	WT	H	PIGT	protein_coding	protein_coding	41.1703	27.0994	38.8051	0.552559	1.35893	0.517825		1.71378	0	0	0	0	0		0.0473	0	0	0		1.69934e-45	FALSE	0	TRUE	PIGT-219	0
isoComp_00553526	geneComp_00137064	ENST00000638691	ENSG00000124155	WT	H	PIGT	protein_coding	protein_coding	41.1703	27.0994	38.8051	0.552559	1.35893	0.517825		1.53076	0.391987	0.538292	0.0364805	0.182875	0.447795		0.0415273	0.0144	0.0137667	-0.000633333	0.997168	1.69934e-45		0	TRUE	PIGT-226	0
isoComp_00553530	geneComp_00137064	ENST00000638864	ENSG00000124155	WT	H	PIGT	protein_coding	nonsense_mediated_decay	41.1703	27.0994	38.8051	0.552559	1.35893	0.517825		1.6428	0	1.13811	0	0.00868496	6.84312		0.0316667	0	0.0294	0.0294	2.3993e-11	1.69934e-45	TRUE	0	TRUE	PIGT-230	0
isoComp_00553544	geneComp_00137064	ENST00000639417	ENSG00000124155	WT	H	PIGT	protein_coding	nonsense_mediated_decay	41.1703	27.0994	38.8051	0.552559	1.35893	0.517825		2.21256	0	0.0770265	0	0.0770265	3.12145		0.0553182	0	0.0019	0.0019	0.96065	1.69934e-45	TRUE	0	TRUE	PIGT-245	0
isoComp_00553546	geneComp_00137064	ENST00000639664	ENSG00000124155	WT	H	PIGT	protein_coding	retained_intron	41.1703	27.0994	38.8051	0.552559	1.35893	0.517825		3.85163	0.806377	4.27682	0.145895	0.192477	2.3926		0.0784758	0.0298	0.1106	0.0808	2.10325e-09	1.69934e-45		0	TRUE	PIGT-247	1
isoComp_00553570	geneComp_00137064	ENST00000640986	ENSG00000124155	WT	H	PIGT	protein_coding	nonsense_mediated_decay	41.1703	27.0994	38.8051	0.552559	1.35893	0.517825		4.03393	0.212464	6.36353	0.212464	0.53418	4.84045		0.0823758	0.00803333	0.164167	0.156133	0.0029522	1.69934e-45	TRUE	0	TRUE	PIGT-271	4
isoComp_00553878	geneComp_00137115	ENST00000244217	ENSG00000124370	WT	H	MCEE	protein_coding	protein_coding	5.59041	2.86365	3.59377	0.148489	0.302969	0.326623		2.83786	2.33214	2.14697	0.126861	0.0992185	-0.118822		0.550712	0.814167	0.6026	-0.211567	0.0308945	0.0308945	FALSE	0	TRUE	MCEE-201	-4
isoComp_00553882	geneComp_00137115	ENST00000494660	ENSG00000124370	WT	H	MCEE	protein_coding	protein_coding	5.59041	2.86365	3.59377	0.148489	0.302969	0.326623		1.66352	0.503678	1.08216	0.0454475	0.127776	1.08825		0.27717	0.176	0.2993	0.1233	0.0906982	0.0308945	FALSE	0	TRUE	MCEE-205	2
isoComp_00555142	geneComp_00137306	ENST00000336066	ENSG00000125779	WT	H	PANK2	protein_coding	nonsense_mediated_decay	12.9352	18.6137	13.0836	0.282855	0.258397	-0.508282		2.91715	3.12351	3.62962	0.223099	0.118381	0.216011		0.195503	0.168067	0.277767	0.1097	0.000631668	0.000631668	TRUE	0	TRUE	PANK2-202	4
isoComp_00555146	geneComp_00137306	ENST00000497424	ENSG00000125779	WT	H	PANK2	protein_coding	protein_coding	12.9352	18.6137	13.0836	0.282855	0.258397	-0.508282		1.14669	1.0186	0.68578	0.038173	0.0596208	-0.563984		0.114403	0.0547	0.0525	-0.0022	0.985944	0.000631668	FALSE	0	TRUE	PANK2-206	0
isoComp_00555147	geneComp_00137306	ENST00000610179	ENSG00000125779	WT	H	PANK2	protein_coding	protein_coding	12.9352	18.6137	13.0836	0.282855	0.258397	-0.508282		3.61656	8.61089	4.65732	0.367067	0.298331	-0.885243		0.241682	0.462267	0.355867	-0.1064	0.000701328	0.000631668	FALSE	0	TRUE	PANK2-207	-4
isoComp_00555734	geneComp_00137393	ENST00000246535	ENSG00000126249	WT	H	PDCD2L	protein_coding	protein_coding	29.027	38.7659	45.3827	0.668579	1.62276	0.227301		15.9646	32.1465	28.1593	0.553988	0.846629	-0.190988		0.444203	0.829267	0.620733	-0.208533	1.65313e-44	1.65313e-44	FALSE	0	TRUE	PDCD2L-201	-4
isoComp_00555735	geneComp_00137393	ENST00000585821	ENSG00000126249	WT	H	PDCD2L	protein_coding	retained_intron	29.027	38.7659	45.3827	0.668579	1.62276	0.227301		1.88131	0.242943	0.725928	0.242943	0.0915556	1.54075		0.190148	0.00606667	0.016	0.00993333	0.412689	1.65313e-44		0	TRUE	PDCD2L-202	0
isoComp_00555737	geneComp_00137393	ENST00000587385	ENSG00000126249	WT	H	PDCD2L	protein_coding	retained_intron	29.027	38.7659	45.3827	0.668579	1.62276	0.227301		9.71989	6.0658	15.969	0.128783	0.684087	1.39503		0.244248	0.156667	0.351767	0.1951	1.71095e-28	1.65313e-44		1	TRUE	PDCD2L-204	4
isoComp_00556336	geneComp_00137479	ENST00000372556	ENSG00000127125	WT	H	PPCS	protein_coding	protein_coding	18.9205	12.2087	20.0309	0.853772	0.134881	0.713859		3.60796	3.08703	3.29534	0.614146	0.121292	0.0939137		0.201891	0.250167	0.164567	-0.0856	0.289013	3.21854e-13	FALSE	0	TRUE	PPCS-201	0
isoComp_00556337	geneComp_00137479	ENST00000372560	ENSG00000127125	WT	H	PPCS	protein_coding	protein_coding	18.9205	12.2087	20.0309	0.853772	0.134881	0.713859		2.21533	0.574514	2.29703	0.103912	0.285593	1.98072		0.117215	0.0468	0.114533	0.0677333	0.019875	3.21854e-13	FALSE	0	TRUE	PPCS-202	0
isoComp_00556338	geneComp_00137479	ENST00000372561	ENSG00000127125	WT	H	PPCS	protein_coding	protein_coding	18.9205	12.2087	20.0309	0.853772	0.134881	0.713859		7.17593	6.65018	7.60376	0.273667	0.278648	0.193047		0.363527	0.5497	0.3798	-0.1699	0.00208781	3.21854e-13	FALSE	0	TRUE	PPCS-203	-4
isoComp_00556343	geneComp_00137479	ENST00000482168	ENSG00000127125	WT	H	PPCS	protein_coding	processed_transcript	18.9205	12.2087	20.0309	0.853772	0.134881	0.713859		3.89537	0.822092	5.56621	0.17564	0.202998	2.74447		0.186733	0.0663333	0.2778	0.211467	3.21854e-13	3.21854e-13		0	TRUE	PPCS-208	4
isoComp_00557827	geneComp_00137677	ENST00000249806	ENSG00000128973	WT	H	CLN6	protein_coding	protein_coding	26.5498	29.1867	35.8015	1.0559	0.769889	0.294616		15.5712	23.289	24.5249	0.559731	0.715384	0.0745679		0.542136	0.798633	0.6848	-0.113833	3.59701e-47	3.59701e-47	FALSE	0	TRUE	CLN6-201	-4
isoComp_00557832	geneComp_00137677	ENST00000565471	ENSG00000128973	WT	H	CLN6	protein_coding	protein_coding	26.5498	29.1867	35.8015	1.0559	0.769889	0.294616		2.53926	0.0733103	0.0381472	0.0310483	0.0257653	-0.791042		0.151191	0.0026	0.00106667	-0.00153333	0.854855	3.59701e-47	FALSE	0	TRUE	CLN6-206	0
isoComp_00557838	geneComp_00137677	ENST00000636212	ENSG00000128973	WT	H	CLN6	protein_coding	nonsense_mediated_decay	26.5498	29.1867	35.8015	1.0559	0.769889	0.294616		1.09607	0.354585	1.66529	0.0179684	0.218938	2.20008		0.0276909	0.0122	0.0466667	0.0344667	0.000520612	3.59701e-47	TRUE	0	TRUE	CLN6-213	0
isoComp_00557849	geneComp_00137677	ENST00000638076	ENSG00000128973	WT	H	CLN6	protein_coding	nonsense_mediated_decay	26.5498	29.1867	35.8015	1.0559	0.769889	0.294616		2.6114	0.121343	3.81321	0.121343	0.215682	4.86337		0.0767061	0.00413333	0.106467	0.102333	0.00132206	3.59701e-47	TRUE	0	TRUE	CLN6-224	4
isoComp_00558738	geneComp_00137789	ENST00000379251	ENSG00000130066	WT	H	SAT1	protein_coding	protein_coding	172.085	127.858	214.449	3.04851	10.3275	0.746052		2.18869	2.33192	2.99866	0.0569295	0.77742	0.361428		0.0218515	0.0182	0.0137333	-0.00446667	0.701669	7.56421e-186	FALSE	1	TRUE	SAT1-201	0
isoComp_00558739	geneComp_00137789	ENST00000379253	ENSG00000130066	WT	H	SAT1	protein_coding	protein_coding	172.085	127.858	214.449	3.04851	10.3275	0.746052		11.3077	9.42135	14.6261	0.811159	4.27579	0.633991		0.140388	0.0735333	0.0667	-0.00683333	0.910826	7.56421e-186	FALSE	1	TRUE	SAT1-202	0
isoComp_00558740	geneComp_00137789	ENST00000379254	ENSG00000130066	WT	H	SAT1	protein_coding	protein_coding	172.085	127.858	214.449	3.04851	10.3275	0.746052		1.22574	0.918236	1.49043	0.232328	0.36686	0.69281		0.0102273	0.00716667	0.00706667	-0.0001	0.998752	7.56421e-186	FALSE	0	TRUE	SAT1-203	0
isoComp_00558741	geneComp_00137789	ENST00000379270	ENSG00000130066	WT	H	SAT1	protein_coding	protein_coding	172.085	127.858	214.449	3.04851	10.3275	0.746052		59.2053	99.0966	79.1217	2.2222	0.679236	-0.324726		0.362058	0.775167	0.370833	-0.404333	8.28762e-61	7.56421e-186	FALSE	0	TRUE	SAT1-204	-4
isoComp_00558742	geneComp_00137789	ENST00000462639	ENSG00000130066	WT	H	SAT1	protein_coding	processed_transcript	172.085	127.858	214.449	3.04851	10.3275	0.746052		1.04573	0.483118	0.710572	0.130059	0.355389	0.54721		0.0170152	0.00373333	0.00316667	-0.000566667	0.933631	7.56421e-186		1	TRUE	SAT1-205	0
isoComp_00558743	geneComp_00137789	ENST00000463236	ENSG00000130066	WT	H	SAT1	protein_coding	processed_transcript	172.085	127.858	214.449	3.04851	10.3275	0.746052		2.74044	0	0	0	0	0		0.0277273	0	0	0		7.56421e-186		0	TRUE	SAT1-206	0
isoComp_00558744	geneComp_00137789	ENST00000474223	ENSG00000130066	WT	H	SAT1	protein_coding	processed_transcript	172.085	127.858	214.449	3.04851	10.3275	0.746052		8.53283	8.4707	11.1155	0.710037	3.58504	0.391615		0.118027	0.0661667	0.0505667	-0.0156	0.692817	7.56421e-186		0	TRUE	SAT1-207	0
isoComp_00558746	geneComp_00137789	ENST00000489394	ENSG00000130066	WT	H	SAT1	protein_coding	processed_transcript	172.085	127.858	214.449	3.04851	10.3275	0.746052		85.0304	6.53	103.456	0.207015	2.89098	3.98373		0.294342	0.0511667	0.4835	0.432333	7.56421e-186	7.56421e-186		0	TRUE	SAT1-209	4
isoComp_00558892	geneComp_00137807	ENST00000588750	ENSG00000130208	WT	H	APOC1	protein_coding	protein_coding	29.9994	10.9715	5.90966	0.754992	0.956541	-0.891495		1.30088	4.3187	3.48405	0.091347	0.282371	-0.309035		0.257907	0.3968	0.621633	0.224833	0.167274	3.14144e-05	FALSE	0	TRUE	APOC1-202	1
isoComp_00558894	geneComp_00137807	ENST00000589078	ENSG00000130208	WT	H	APOC1	protein_coding	protein_coding	29.9994	10.9715	5.90966	0.754992	0.956541	-0.891495		21.3831	0.11491	0.355647	0.11491	0.355647	1.54956		0.332997	0.0093	0.0458667	0.0365667	0.980413	3.14144e-05	FALSE	0	TRUE	APOC1-204	0
isoComp_00558895	geneComp_00137807	ENST00000589781	ENSG00000130208	WT	H	APOC1	protein_coding	protein_coding	29.9994	10.9715	5.90966	0.754992	0.956541	-0.891495		5.0502	3.8513	0.92153	0.568773	0.181172	-2.05141		0.203983	0.3473	0.1542	-0.1931	3.14144e-05	3.14144e-05	FALSE	0	TRUE	APOC1-205	-2
isoComp_00558898	geneComp_00137807	ENST00000592535	ENSG00000130208	WT	H	APOC1	protein_coding	protein_coding	29.9994	10.9715	5.90966	0.754992	0.956541	-0.891495		1.04964	2.12542	0.481007	0.367427	0.481007	-2.1207		0.0565767	0.1922	0.0620333	-0.130167	0.274911	3.14144e-05	FALSE	0	TRUE	APOC1-208	0
isoComp_00560323	geneComp_00137987	ENST00000253457	ENSG00000131148	WT	H	EMC8	protein_coding	protein_coding	17.6772	23.1982	18.646	0.296948	0.803516	-0.314996		9.43076	20.0347	12.8741	0.400147	0.634199	-0.637626		0.513427	0.8641	0.6938	-0.1703	0.00389361	0.00389361	FALSE	0	TRUE	EMC8-201	-4
isoComp_00560325	geneComp_00137987	ENST00000595980	ENSG00000131148	WT	H	EMC8	protein_coding	nonsense_mediated_decay	17.6772	23.1982	18.646	0.296948	0.803516	-0.314996		5.66967	0.465541	3.37371	0.465541	0.949983	2.83096		0.336933	0.0199333	0.1789	0.158967	0.0601402	0.00389361	TRUE	0	TRUE	EMC8-203	3
isoComp_00560326	geneComp_00137987	ENST00000596852	ENSG00000131148	WT	H	EMC8	protein_coding	retained_intron	17.6772	23.1982	18.646	0.296948	0.803516	-0.314996		1.09741	0.635789	0.555888	0.244376	0.292305	-0.190546		0.0632	0.0272	0.0285333	0.00133333	0.971456	0.00389361		0	TRUE	EMC8-204	0
isoComp_00561009	geneComp_00138070	ENST00000355849	ENSG00000131773	WT	H	KHDRBS3	protein_coding	protein_coding	15.2207	15.9977	22.6822	0.397614	0.40537	0.503432		8.00058	12.0019	13.0018	0.250102	0.328418	0.115357		0.489407	0.7504	0.574	-0.1764	4.72528e-06	1.85861e-14	FALSE	0	TRUE	KHDRBS3-201	-4
isoComp_00561011	geneComp_00138070	ENST00000517859	ENSG00000131773	WT	H	KHDRBS3	protein_coding	nonsense_mediated_decay	15.2207	15.9977	22.6822	0.397614	0.40537	0.503432		1.20054	1.62149	1.90969	0.211697	0.482111	0.234681		0.0984963	0.102067	0.0834667	-0.0186	0.905131	1.85861e-14		0	TRUE	KHDRBS3-203	0
isoComp_00561015	geneComp_00138070	ENST00000521461	ENSG00000131773	WT	H	KHDRBS3	protein_coding	nonsense_mediated_decay	15.2207	15.9977	22.6822	0.397614	0.40537	0.503432		2.94603	0.209151	3.05355	0.0264451	0.327375	3.80521		0.117122	0.0131333	0.134233	0.1211	1.85861e-14	1.85861e-14	TRUE	0	TRUE	KHDRBS3-207	4
isoComp_00561018	geneComp_00138070	ENST00000522578	ENSG00000131773	WT	H	KHDRBS3	protein_coding	processed_transcript	15.2207	15.9977	22.6822	0.397614	0.40537	0.503432		1.03897	0.258856	1.29204	0.0453297	0.17343	2.27586		0.0619926	0.0162	0.0572	0.041	0.0100446	1.85861e-14		0	TRUE	KHDRBS3-210	0
isoComp_00561020	geneComp_00138070	ENST00000524282	ENSG00000131773	WT	H	KHDRBS3	protein_coding	protein_coding	15.2207	15.9977	22.6822	0.397614	0.40537	0.503432		1.28848	1.04082	2.16869	0.45719	0.151854	1.05195		0.0541	0.0637667	0.0954667	0.0317	0.707947	1.85861e-14		0	TRUE	KHDRBS3-212	0
isoComp_00561687	geneComp_00138156	ENST00000254742	ENSG00000132406	WT	H	TMEM128	protein_coding	protein_coding	5.70126	4.99683	6.32397	0.122123	0.415491	0.339214		2.33905	1.30672	2.66667	0.0665958	0.385412	1.02349		0.342573	0.261267	0.417167	0.1559	0.0541468	0.0278237	FALSE	0	TRUE	TMEM128-201	3
isoComp_00561688	geneComp_00138156	ENST00000382753	ENSG00000132406	WT	H	TMEM128	protein_coding	protein_coding	5.70126	4.99683	6.32397	0.122123	0.415491	0.339214		3.36221	3.69011	3.65731	0.076941	0.0417743	-0.0128467		0.657427	0.738733	0.582833	-0.1559	0.0278237	0.0278237	FALSE	0	TRUE	TMEM128-202	-4
isoComp_00563458	geneComp_00138387	ENST00000389912	ENSG00000133983	WT	H	COX16	protein_coding	protein_coding	21.2451	21.9577	22.9963	0.91847	1.3217	0.0666447		7.72738	10.5482	10.6228	0.187167	0.604182	0.0101492		0.397952	0.482067	0.462867	-0.0192	0.926142	0.000172628	FALSE	0	FALSE	COX16-201	1
isoComp_00563459	geneComp_00138387	ENST00000554366	ENSG00000133983	WT	H	COX16	protein_coding	processed_transcript	21.2451	21.9577	22.9963	0.91847	1.3217	0.0666447		3.19772	0.238101	3.8529	0.238101	0.721856	3.96069		0.124982	0.0102333	0.1652	0.154967	0.0117694	0.000172628		0	FALSE	COX16-202	2
isoComp_00563460	geneComp_00138387	ENST00000555601	ENSG00000133983	WT	H	COX16	protein_coding	nonsense_mediated_decay	21.2451	21.9577	22.9963	0.91847	1.3217	0.0666447		3.14945	0.03985	0.0872962	0.03985	0.0872962	0.964789		0.112045	0.0017	0.00363333	0.00193333	1	0.000172628	TRUE	0	FALSE	COX16-203	0
isoComp_00563461	geneComp_00138387	ENST00000557612	ENSG00000133983	WT	H	COX16	protein_coding	processed_transcript	21.2451	21.9577	22.9963	0.91847	1.3217	0.0666447		7.17052	11.1315	8.43331	0.714992	0.287756	-0.400063		0.36503	0.506	0.368333	-0.137667	0.000172628	0.000172628		0	FALSE	COX16-204	-3
isoComp_00564221	geneComp_00138482	ENST00000256897	ENSG00000134480	WT	H	CCNH	protein_coding	protein_coding	22.4624	21.9783	23.6701	0.243083	1.15812	0.106942		9.14922	12.4967	13.5297	0.697186	0.216413	0.114495		0.363497	0.5682	0.574833	0.00663333	0.946038	1.61357e-09	FALSE	1	TRUE	CCNH-201	0
isoComp_00564222	geneComp_00138482	ENST00000504115	ENSG00000134480	WT	H	CCNH	protein_coding	retained_intron	22.4624	21.9783	23.6701	0.243083	1.15812	0.106942		2.65858	4.70631	1.60522	0.573947	0.849888	-1.54593		0.126652	0.214633	0.0653	-0.149333	0.520252	1.61357e-09		1	TRUE	CCNH-202	-1
isoComp_00564223	geneComp_00138482	ENST00000504878	ENSG00000134480	WT	H	CCNH	protein_coding	protein_coding	22.4624	21.9783	23.6701	0.243083	1.15812	0.106942		1.4207	1.8039	1.97452	0.0278498	0.118656	0.129694		0.0598727	0.0821	0.0842333	0.00213333	0.981722	1.61357e-09	FALSE	1	TRUE	CCNH-203	0
isoComp_00564227	geneComp_00138482	ENST00000510020	ENSG00000134480	WT	H	CCNH	protein_coding	processed_transcript	22.4624	21.9783	23.6701	0.243083	1.15812	0.106942		1.57523	0.0766318	0.0340109	0.0766318	0.0340109	-0.977037		0.0855182	0.00343333	0.0013	-0.00213333	0.985542	1.61357e-09		0	TRUE	CCNH-207	0
isoComp_00564228	geneComp_00138482	ENST00000510921	ENSG00000134480	WT	H	CCNH	protein_coding	processed_transcript	22.4624	21.9783	23.6701	0.243083	1.15812	0.106942		2.8917	1.03768	3.85418	0.131424	0.29104	1.88297		0.1182	0.0470667	0.1627	0.115633	1.61357e-09	1.61357e-09		0	TRUE	CCNH-208	4
isoComp_00564230	geneComp_00138482	ENST00000513499	ENSG00000134480	WT	H	CCNH	protein_coding	processed_transcript	22.4624	21.9783	23.6701	0.243083	1.15812	0.106942		2.2135	0.323398	0.607817	0.181297	0.14676	0.889934		0.117539	0.0148667	0.0252667	0.0104	0.740119	1.61357e-09		0	TRUE	CCNH-210	0
isoComp_00564347	geneComp_00138498	ENST00000256996	ENSG00000134574	WT	H	DDB2	protein_coding	protein_coding	16.3726	9.82355	9.76332	0.37914	0.334189	-0.00886366		4.69238	5.15436	3.8204	0.274791	0.132627	-0.431093		0.311039	0.525	0.391333	-0.133667	0.00367103	0.00367103	FALSE	0	TRUE	DDB2-201	-4
isoComp_00564349	geneComp_00138498	ENST00000378601	ENSG00000134574	WT	H	DDB2	protein_coding	nonsense_mediated_decay	16.3726	9.82355	9.76332	0.37914	0.334189	-0.00886366		1.5022	0.22588	1.26287	0.154032	0.0130757	2.43196		0.0936788	0.0239	0.129767	0.105867	0.0861228	0.00367103	TRUE	0	TRUE	DDB2-203	3
isoComp_00564355	geneComp_00138498	ENST00000614884	ENSG00000134574	WT	H	DDB2	protein_coding	retained_intron	16.3726	9.82355	9.76332	0.37914	0.334189	-0.00886366		3.31067	1.23511	1.84989	0.319518	0.159941	0.578941		0.193673	0.123667	0.188833	0.0651667	0.555735	0.00367103		0	TRUE	DDB2-209	0
isoComp_00564356	geneComp_00138498	ENST00000615695	ENSG00000134574	WT	H	DDB2	protein_coding	retained_intron	16.3726	9.82355	9.76332	0.37914	0.334189	-0.00886366		1.23356	1.93057	1.74839	0.052636	0.152775	-0.14222		0.0928	0.1969	0.178433	-0.0184667	0.860802	0.00367103		0	TRUE	DDB2-210	0
isoComp_00564471	geneComp_00138514	ENST00000373210	ENSG00000134698	WT	H	AGO4	protein_coding	protein_coding	5.03708	3.27064	5.97592	0.240622	0.402158	0.867595		2.38015	2.94596	3.98078	0.10465	0.0304124	0.433042		0.500518	0.910033	0.671933	-0.2381	0.0380545	0.0380545	FALSE	1	TRUE	AGO4-201	-4
isoComp_00564473	geneComp_00138514	ENST00000496257	ENSG00000134698	WT	H	AGO4	protein_coding	processed_transcript	5.03708	3.27064	5.97592	0.240622	0.402158	0.867595		2.16554	0.128144	1.59272	0.128144	0.274485	3.53628		0.383724	0.0343	0.262967	0.228667	0.0715345	0.0380545		0	TRUE	AGO4-203	3
isoComp_00564655	geneComp_00138533	ENST00000328771	ENSG00000134815	WT	H	DHX34	protein_coding	protein_coding	11.3125	10.9026	14.3524	0.127112	0.419773	0.396297		8.6316	9.74541	11.2816	0.0819635	0.297338	0.210975		0.77097	0.894	0.786267	-0.107733	2.96434e-05	2.96434e-05	FALSE	0	TRUE	DHX34-201	-4
isoComp_00564656	geneComp_00138533	ENST00000460681	ENSG00000134815	WT	H	DHX34	protein_coding	nonsense_mediated_decay	11.3125	10.9026	14.3524	0.127112	0.419773	0.396297		1.65493	0.588506	2.35047	0.168687	0.153172	1.97963		0.109982	0.0539333	0.163867	0.109933	0.00303996	2.96434e-05		0	TRUE	DHX34-202	4
isoComp_00566969	geneComp_00138820	ENST00000258774	ENSG00000136273	WT	H	HUS1	protein_coding	protein_coding	10.4009	6.36917	10.4026	0.322073	0.334545	0.706885		2.23656	1.85279	3.33121	0.0586805	0.109694	0.842906		0.215948	0.2924	0.321267	0.0288667	0.991006	0.000663252	FALSE	1	TRUE	HUS1-201	0
isoComp_00566971	geneComp_00138820	ENST00000432627	ENSG00000136273	WT	H	HUS1	protein_coding	protein_coding	10.4009	6.36917	10.4026	0.322073	0.334545	0.706885		1.96242	1.36898	0.37429	0.789606	0.37429	-1.84334		0.18117	0.204633	0.0375667	-0.167067	0.570059	0.000663252	FALSE	0	TRUE	HUS1-203	0
isoComp_00566976	geneComp_00138820	ENST00000458191	ENSG00000136273	WT	H	HUS1	protein_coding	nonsense_mediated_decay	10.4009	6.36917	10.4026	0.322073	0.334545	0.706885		3.02477	1.22878	3.70023	0.211848	0.174906	1.58259		0.280055	0.190933	0.3558	0.164867	0.000663252	0.000663252	TRUE	0	TRUE	HUS1-208	4
isoComp_00566977	geneComp_00138820	ENST00000468868	ENSG00000136273	WT	H	HUS1	protein_coding	retained_intron	10.4009	6.36917	10.4026	0.322073	0.334545	0.706885		1.36918	0.561537	1.18686	0.283126	0.331251	1.06633		0.136203	0.0929	0.112333	0.0194333	0.9416	0.000663252		0	TRUE	HUS1-209	0
isoComp_00567268	geneComp_00138859	ENST00000392659	ENSG00000136522	WT	H	MRPL47	protein_coding	protein_coding	26.7818	31.5076	24.2051	0.354576	1.2333	-0.380254		7.30798	4.68486	6.35938	0.454174	0.322945	0.44007		0.28113	0.148667	0.262833	0.114167	9.59737e-05	2.5144e-06	FALSE	0	TRUE	MRPL47-202	3
isoComp_00567269	geneComp_00138859	ENST00000476781	ENSG00000136522	WT	H	MRPL47	protein_coding	protein_coding	26.7818	31.5076	24.2051	0.354576	1.2333	-0.380254		19.37	26.7581	17.727	0.56039	0.919849	-0.59375		0.714876	0.849267	0.7323	-0.116967	2.5144e-06	2.5144e-06	FALSE	0	TRUE	MRPL47-203	-3
isoComp_00567850	geneComp_00138944	ENST00000375128	ENSG00000136936	WT	H	XPA	protein_coding	protein_coding	6.94322	6.94115	7.92584	0.338118	0.232437	0.191133		3.99202	6.11907	5.04989	0.220446	0.281532	-0.276564		0.580421	0.883633	0.636133	-0.2475	8.01809e-06	1.17591e-06	FALSE	0	TRUE	XPA-201	-4
isoComp_00567851	geneComp_00138944	ENST00000462523	ENSG00000136936	WT	H	XPA	protein_coding	nonsense_mediated_decay	6.94322	6.94115	7.92584	0.338118	0.232437	0.191133		1.52618	0.424207	2.02561	0.0834112	0.108238	2.22901		0.202452	0.0613667	0.256667	0.1953	1.17591e-06	1.17591e-06	TRUE	0	TRUE	XPA-202	4
isoComp_00567853	geneComp_00138944	ENST00000496104	ENSG00000136936	WT	H	XPA	protein_coding	processed_transcript	6.94322	6.94115	7.92584	0.338118	0.232437	0.191133		1.08304	0.226908	0.368925	0.146076	0.0320641	0.677583		0.169488	0.0309667	0.0464333	0.0154667	0.844194	1.17591e-06		0	TRUE	XPA-204	0
isoComp_00567898	geneComp_00138955	ENST00000377970	ENSG00000136997	WT	H	MYC	protein_coding	protein_coding	78.921	54.9832	39.484	0.526483	0.692386	-0.477621		8.83567	10.5834	1.20496	1.41126	0.681267	-3.12417		0.148006	0.192733	0.0310333	-0.1617	0.173344	1.0194e-06	FALSE	0	FALSE	MYC-202	0
isoComp_00567900	geneComp_00138955	ENST00000520751	ENSG00000136997	WT	H	MYC	protein_coding	protein_coding	78.921	54.9832	39.484	0.526483	0.692386	-0.477621		9.20906	1.19106	1.24983	0.357923	0.153772	0.0689194		0.126215	0.0216	0.0316667	0.0100667	0.777801	1.0194e-06	FALSE	0	FALSE	MYC-204	0
isoComp_00567901	geneComp_00138955	ENST00000524013	ENSG00000136997	WT	H	MYC	protein_coding	protein_coding	78.921	54.9832	39.484	0.526483	0.692386	-0.477621		14.5962	12.6583	8.0135	1.76766	0.277016	-0.658923		0.194021	0.2297	0.2033	-0.0264	0.883817	1.0194e-06	FALSE	0	FALSE	MYC-205	0
isoComp_00567902	geneComp_00138955	ENST00000613283	ENSG00000136997	WT	H	MYC	protein_coding	protein_coding	78.921	54.9832	39.484	0.526483	0.692386	-0.477621		19.7866	12.1479	9.758	0.667414	0.473529	-0.315764		0.217497	0.2212	0.247	0.0258	0.742246	1.0194e-06	FALSE	0	FALSE	MYC-206	0
isoComp_00567903	geneComp_00138955	ENST00000621592	ENSG00000136997	WT	H	MYC	protein_coding	protein_coding	78.921	54.9832	39.484	0.526483	0.692386	-0.477621		19.5916	18.2998	19.1882	0.400969	1.1433	0.0683548		0.250082	0.332933	0.485267	0.152333	1.0194e-06	1.0194e-06	FALSE	0	FALSE	MYC-207	3
isoComp_00567904	geneComp_00138955	ENST00000641036	ENSG00000136997	WT	H	MYC	protein_coding	protein_coding	78.921	54.9832	39.484	0.526483	0.692386	-0.477621		5.29404	0	0	0	0	0		0.0451242	0	0	0		1.0194e-06	FALSE	0	FALSE	MYC-208	0
isoComp_00568577	geneComp_00139045	ENST00000260058	ENSG00000137504	WT	H	CREBZF	protein_coding	nonsense_mediated_decay	15.6384	11.8969	16.9154	0.237021	1.31265	0.507388		3.59777	0.58501	3.37452	0.0246286	0.509427	2.50797		0.184152	0.0493	0.197533	0.148233	5.48186e-11	3.25716e-13	TRUE	0	TRUE	CREBZF-201	4
isoComp_00568578	geneComp_00139045	ENST00000490820	ENSG00000137504	WT	H	CREBZF	protein_coding	nonsense_mediated_decay	15.6384	11.8969	16.9154	0.237021	1.31265	0.507388		4.82415	2.09451	4.46231	0.191846	0.571568	1.08754		0.280473	0.175567	0.262133	0.0865667	0.0266029	3.25716e-13	TRUE	2	TRUE	CREBZF-202	3
isoComp_00568580	geneComp_00139045	ENST00000527447	ENSG00000137504	WT	H	CREBZF	protein_coding	protein_coding	15.6384	11.8969	16.9154	0.237021	1.31265	0.507388		5.60528	9.10832	7.94656	0.0467423	0.345347	-0.196622		0.382015	0.766067	0.472167	-0.2939	3.25716e-13	3.25716e-13	FALSE	2	TRUE	CREBZF-204	-4
isoComp_00569115	geneComp_00139105	ENST00000260383	ENSG00000137822	WT	H	TUBGCP4	protein_coding	protein_coding	11.0482	11.9541	14.1531	0.431502	1.4807	0.243428		3.28576	6.39044	5.3221	0.279243	0.53376	-0.263468		0.264585	0.537433	0.376833	-0.1606	0.000865613	4.52106e-05	FALSE	0	TRUE	TUBGCP4-201	-4
isoComp_00569116	geneComp_00139105	ENST00000561691	ENSG00000137822	WT	H	TUBGCP4	protein_coding	nonsense_mediated_decay	11.0482	11.9541	14.1531	0.431502	1.4807	0.243428		1.80214	0.632893	2.3792	0.0255696	0.266675	1.89388		0.147255	0.0530667	0.1707	0.117633	4.52106e-05	4.52106e-05		0	TRUE	TUBGCP4-202	4
isoComp_00569120	geneComp_00139105	ENST00000563517	ENSG00000137822	WT	H	TUBGCP4	protein_coding	nonsense_mediated_decay	11.0482	11.9541	14.1531	0.431502	1.4807	0.243428		1.59339	0.982829	1.81553	0.225811	0.413521	0.878701		0.152933	0.0811	0.1245	0.0434	0.679877	4.52106e-05	TRUE	0	TRUE	TUBGCP4-206	0
isoComp_00569122	geneComp_00139105	ENST00000564079	ENSG00000137822	WT	H	TUBGCP4	protein_coding	protein_coding	11.0482	11.9541	14.1531	0.431502	1.4807	0.243428		2.65608	2.62467	3.28977	0.195526	0.219821	0.324744		0.256552	0.219267	0.234567	0.0153	0.943546	4.52106e-05	FALSE	0	TRUE	TUBGCP4-208	0
isoComp_00569847	geneComp_00139203	ENST00000360830	ENSG00000138326	WT	H	RPS24	protein_coding	protein_coding	1658.26	1821.88	1758.17	45.839	14.6707	-0.0513498		287.431	425.93	605.296	18.9977	17.2822	0.507015		0.161482	0.233567	0.344333	0.110767	2.52196e-14	2.52196e-14	FALSE	0	FALSE	RPS24-201	1
isoComp_00569848	geneComp_00139203	ENST00000372360	ENSG00000138326	WT	H	RPS24	protein_coding	protein_coding	1658.26	1821.88	1758.17	45.839	14.6707	-0.0513498		1131.13	1329.29	1096.33	25.5664	24.1646	-0.277968		0.676542	0.729867	0.6235	-0.106367	1.83636e-11	2.52196e-14	FALSE	0	FALSE	RPS24-202	-1
isoComp_00569851	geneComp_00139203	ENST00000464716	ENSG00000138326	WT	H	RPS24	protein_coding	processed_transcript	1658.26	1821.88	1758.17	45.839	14.6707	-0.0513498		180.236	0.149925	0.517977	0.0751984	0.194586	1.72308		0.124661	6.66667e-05	0.0003	0.000233333	0.558305	2.52196e-14		0	FALSE	RPS24-205	0
isoComp_00569860	geneComp_00139203	ENST00000613865	ENSG00000138326	WT	H	RPS24	protein_coding	protein_coding	1658.26	1821.88	1758.17	45.839	14.6707	-0.0513498		24.9538	45.6745	31.7224	2.95878	0.782235	-0.525748		0.0140848	0.0250667	0.0180667	-0.007	0.000206951	2.52196e-14	FALSE	0	FALSE	RPS24-214	0
isoComp_00571357	geneComp_00139376	ENST00000266771	ENSG00000139370	WT	H	SLC15A4	protein_coding	protein_coding	6.75305	7.14035	11.0683	0.0205305	0.401567	0.631646		2.58756	4.62095	4.04405	0.192966	0.170449	-0.191946		0.37353	0.647267	0.365233	-0.282033	4.75793e-07	4.75793e-07	FALSE	0	TRUE	SLC15A4-201	-4
isoComp_00571359	geneComp_00139376	ENST00000376740	ENSG00000139370	WT	H	SLC15A4	protein_coding	nonsense_mediated_decay	6.75305	7.14035	11.0683	0.0205305	0.401567	0.631646		1.30478	0.535575	1.94185	0.209418	0.131267	1.83899		0.207861	0.075	0.175433	0.100433	0.248975	4.75793e-07		0	TRUE	SLC15A4-203	2
isoComp_00571360	geneComp_00139376	ENST00000376744	ENSG00000139370	WT	H	SLC15A4	protein_coding	nonsense_mediated_decay	6.75305	7.14035	11.0683	0.0205305	0.401567	0.631646		2.0475	0.894965	3.84504	0.149378	0.0651456	2.09081		0.287603	0.125267	0.348533	0.223267	1.59055e-06	4.75793e-07		0	TRUE	SLC15A4-204	4
isoComp_00574017	geneComp_00139648	ENST00000393038	ENSG00000141378	WT	H	PTRH2	protein_coding	protein_coding	20.2761	19.1863	20.8773	0.349669	0.834939	0.121797		16.2151	17.7447	16.1037	0.513635	0.896664	-0.139909		0.770252	0.9245	0.770567	-0.153933	1.41795e-13	1.41795e-13	FALSE	0	FALSE	PTRH2-201	-4
isoComp_00574018	geneComp_00139648	ENST00000409433	ENSG00000141378	WT	H	PTRH2	protein_coding	protein_coding	20.2761	19.1863	20.8773	0.349669	0.834939	0.121797		2.83037	0.776102	3.36542	0.0674641	0.266776	2.10228		0.154412	0.0406333	0.162033	0.1214	7.14531e-09	1.41795e-13	FALSE	0	FALSE	PTRH2-202	4
isoComp_00579802	geneComp_00140420	ENST00000310842	ENSG00000146707	WT	H	POMZP3	protein_coding	protein_coding	5.42527	4.32288	6.35036	0.129733	0.411618	0.553782		2.79714	3.52881	4.31813	0.213133	0.151844	0.29048		0.6037	0.814933	0.682633	-0.1323	0.00930491	0.00930491	FALSE	0	TRUE	POMZP3-202	-4
isoComp_00579803	geneComp_00140420	ENST00000424818	ENSG00000146707	WT	H	POMZP3	protein_coding	nonsense_mediated_decay	5.42527	4.32288	6.35036	0.129733	0.411618	0.553782		1.26898	0.410655	1.48148	0.0531961	0.259341	1.82604		0.201018	0.0955	0.230633	0.135133	0.0460418	0.00930491	TRUE	0	TRUE	POMZP3-203	4
isoComp_00580767	geneComp_00140565	ENST00000340490	ENSG00000147813	WT	H	NAPRT	protein_coding	non_stop_decay	19.4401	6.05105	10.5369	0.631158	0.609279	0.799178		2.26089	0.991359	1.66321	0.275242	0.197279	0.740655		0.0989	0.1681	0.160867	-0.00723333	0.988567	0.000206235	FALSE	1	TRUE	NAPRT-201	0
isoComp_00580768	geneComp_00140565	ENST00000426292	ENSG00000147813	WT	H	NAPRT	protein_coding	protein_coding	19.4401	6.05105	10.5369	0.631158	0.609279	0.799178		2.24014	0.495215	1.1561	0.0458361	0.419321	1.20672		0.0736091	0.0829333	0.111467	0.0285333	0.943293	0.000206235	FALSE	0	TRUE	NAPRT-202	0
isoComp_00580770	geneComp_00140565	ENST00000449291	ENSG00000147813	WT	H	NAPRT	protein_coding	protein_coding	19.4401	6.05105	10.5369	0.631158	0.609279	0.799178		2.07364	1.33875	0.787162	0.183831	0.0853711	-0.758675		0.120233	0.219867	0.0761333	-0.143733	0.000206235	0.000206235	FALSE	0	TRUE	NAPRT-204	-1
isoComp_00580773	geneComp_00140565	ENST00000464332	ENSG00000147813	WT	H	NAPRT	protein_coding	retained_intron	19.4401	6.05105	10.5369	0.631158	0.609279	0.799178		2.3475	0.436327	0.683704	0.0565133	0.122563	0.636218		0.119436	0.0724	0.0655	-0.0069	0.988418	0.000206235		1	TRUE	NAPRT-207	0
isoComp_00580774	geneComp_00140565	ENST00000480946	ENSG00000147813	WT	H	NAPRT	protein_coding	retained_intron	19.4401	6.05105	10.5369	0.631158	0.609279	0.799178		1.20933	0.249983	0.527297	0.0300481	0.0450872	1.0473		0.0520667	0.0414	0.0501667	0.00876667	0.924496	0.000206235		2	TRUE	NAPRT-208	0
isoComp_00580777	geneComp_00140565	ENST00000498076	ENSG00000147813	WT	H	NAPRT	protein_coding	retained_intron	19.4401	6.05105	10.5369	0.631158	0.609279	0.799178		4.21631	0.104152	1.75354	0.104152	0.435963	3.94945		0.172212	0.0191667	0.1628	0.143633	0.0709244	0.000206235		0	TRUE	NAPRT-211	0
isoComp_00580779	geneComp_00140565	ENST00000529179	ENSG00000147813	WT	H	NAPRT	protein_coding	retained_intron	19.4401	6.05105	10.5369	0.631158	0.609279	0.799178		1.75716	1.11037	1.25082	0.284974	0.187263	0.170386		0.134748	0.1783	0.1179	-0.0604	0.699464	0.000206235		1	TRUE	NAPRT-213	0
isoComp_00580881	geneComp_00140581	ENST00000377384	ENSG00000147996	WT	H	CBWD5	protein_coding	protein_coding	50.9712	12.9842	22.0301	0.182934	1.11587	0.762266		2.21217	4.23888	3.5528	0.275057	0.331625	-0.254072		0.106185	0.326233	0.1606	-0.165633	5.39006e-11	5.39006e-11	FALSE	0	TRUE	CBWD5-202	-4
isoComp_00580887	geneComp_00140581	ENST00000429800	ENSG00000147996	WT	H	CBWD5	protein_coding	protein_coding	50.9712	12.9842	22.0301	0.182934	1.11587	0.762266		2.11574	1.7533	2.13864	0.14874	0.261031	0.285146		0.0703303	0.1352	0.0980667	-0.0371333	0.208637	5.39006e-11	FALSE	0	TRUE	CBWD5-208	-1
isoComp_00580888	geneComp_00140581	ENST00000430059	ENSG00000147996	WT	H	CBWD5	protein_coding	protein_coding	50.9712	12.9842	22.0301	0.182934	1.11587	0.762266		1.49977	1.37413	1.6171	0.0811037	0.249687	0.233316		0.0460606	0.105967	0.0744	-0.0315667	0.219026	5.39006e-11	FALSE	0	TRUE	CBWD5-209	0
isoComp_00580892	geneComp_00140581	ENST00000464913	ENSG00000147996	WT	H	CBWD5	protein_coding	processed_transcript	50.9712	12.9842	22.0301	0.182934	1.11587	0.762266		19.7315	0.12931	0.150143	0.12931	0.150143	0.20106		0.254782	0.00996667	0.0063	-0.00366667	0.970118	5.39006e-11		0	TRUE	CBWD5-213	0
isoComp_00580897	geneComp_00140581	ENST00000472916	ENSG00000147996	WT	H	CBWD5	protein_coding	processed_transcript	50.9712	12.9842	22.0301	0.182934	1.11587	0.762266		4.8252	0.0425518	0.996503	0.0425518	0.0936684	4.25947		0.0579303	0.00326667	0.0450667	0.0418	0.00132206	5.39006e-11		0	TRUE	CBWD5-219	0
isoComp_00580901	geneComp_00140581	ENST00000480229	ENSG00000147996	WT	H	CBWD5	protein_coding	nonsense_mediated_decay	50.9712	12.9842	22.0301	0.182934	1.11587	0.762266		2.19622	0.166429	1.35862	0.0229607	0.121156	2.95556		0.0437545	0.0127667	0.0617667	0.049	0.00235534	5.39006e-11	TRUE	0	TRUE	CBWD5-223	2
isoComp_00580902	geneComp_00140581	ENST00000480819	ENSG00000147996	WT	H	CBWD5	protein_coding	retained_intron	50.9712	12.9842	22.0301	0.182934	1.11587	0.762266		1.01668	0	0.913024	0	0.160179	6.5283		0.0203909	0	0.0409333	0.0409333	1.77325e-06	5.39006e-11		0	TRUE	CBWD5-224	0
isoComp_00580904	geneComp_00140581	ENST00000486191	ENSG00000147996	WT	H	CBWD5	protein_coding	processed_transcript	50.9712	12.9842	22.0301	0.182934	1.11587	0.762266		1.6213	0	0.109623	0	0.0629501	3.58042		0.0232697	0	0.00486667	0.00486667	0.763475	5.39006e-11		0	TRUE	CBWD5-226	0
isoComp_00580911	geneComp_00140581	ENST00000497250	ENSG00000147996	WT	H	CBWD5	protein_coding	nonsense_mediated_decay	50.9712	12.9842	22.0301	0.182934	1.11587	0.762266		9.85848	0.803531	6.55366	0.412066	0.237093	3.01223		0.205276	0.0617	0.297967	0.236267	0.196279	5.39006e-11	TRUE	0	TRUE	CBWD5-233	1
isoComp_00581281	geneComp_00140633	ENST00000277554	ENSG00000148411	WT	H	NACC2	protein_coding	protein_coding	5.81242	6.93099	6.12581	0.0750152	0.0939209	-0.177887		3.83743	6.84092	5.39255	0.0728742	0.106727	-0.342656		0.592767	0.987167	0.881233	-0.105933	0.02821	0.02821	FALSE	0	FALSE	NACC2-201	-3
isoComp_00581282	geneComp_00140633	ENST00000371753	ENSG00000148411	WT	H	NACC2	protein_coding	protein_coding	5.81242	6.93099	6.12581	0.0750152	0.0939209	-0.177887		1.93602	0.0900703	0.718994	0.0900703	0.184075	2.86489		0.39953	0.0128333	0.116533	0.1037	0.0998539	0.02821	FALSE	0	FALSE	NACC2-202	2
isoComp_00583859	geneComp_00140953	ENST00000281243	ENSG00000151552	WT	H	QDPR	protein_coding	protein_coding	9.18922	5.31531	6.99649	0.18364	0.210559	0.395828		1.78017	3.66944	3.64125	0.330511	0.27752	-0.0110969		0.363003	0.6879	0.521267	-0.166633	0.132792	0.00869304	FALSE	0	TRUE	QDPR-201	-1
isoComp_00583860	geneComp_00140953	ENST00000428702	ENSG00000151552	WT	H	QDPR	protein_coding	protein_coding	9.18922	5.31531	6.99649	0.18364	0.210559	0.395828		2.03771	0.388019	0.73805	0.13364	0.274119	0.910298		0.186588	0.0744	0.104667	0.0302667	0.918653	0.00869304	FALSE	0	TRUE	QDPR-202	0
isoComp_00583863	geneComp_00140953	ENST00000507439	ENSG00000151552	WT	H	QDPR	protein_coding	nonsense_mediated_decay	9.18922	5.31531	6.99649	0.18364	0.210559	0.395828		2.40197	0.788679	2.23746	0.0952824	0.18776	1.49261		0.248597	0.148967	0.320433	0.171467	0.00869304	0.00869304	TRUE	0	TRUE	QDPR-205	4
isoComp_00583864	geneComp_00140953	ENST00000508623	ENSG00000151552	WT	H	QDPR	protein_coding	protein_coding	9.18922	5.31531	6.99649	0.18364	0.210559	0.395828		2.7256	0.341583	0.195372	0.0579442	0.153324	-0.775621		0.160464	0.0649333	0.0273	-0.0376333	0.631802	0.00869304	FALSE	0	TRUE	QDPR-206	0
isoComp_00584051	geneComp_00140981	ENST00000281453	ENSG00000151725	WT	H	CENPU	protein_coding	protein_coding	27.5913	32.6273	38.1223	0.640473	1.09674	0.224493		10.8506	21.9355	19.1051	0.768256	0.767292	-0.199209		0.351258	0.672067	0.500833	-0.171233	3.81618e-10	3.81618e-10	FALSE	0	TRUE	CENPU-201	-4
isoComp_00584055	geneComp_00140981	ENST00000510146	ENSG00000151725	WT	H	CENPU	protein_coding	nonsense_mediated_decay	27.5913	32.6273	38.1223	0.640473	1.09674	0.224493		12.3023	9.36158	17.1453	0.480222	0.0781617	0.872289		0.383976	0.2874	0.4504	0.163	1.85619e-07	3.81618e-10	TRUE	0	TRUE	CENPU-205	4
isoComp_00584056	geneComp_00140981	ENST00000514781	ENSG00000151725	WT	H	CENPU	protein_coding	protein_coding	27.5913	32.6273	38.1223	0.640473	1.09674	0.224493		3.64797	0.894197	1.34872	0.122268	0.508537	0.587534		0.219745	0.0273333	0.0347667	0.00743333	0.984796	3.81618e-10	FALSE	0	TRUE	CENPU-206	0
isoComp_00588159	geneComp_00141566	ENST00000323963	ENSG00000156976	WT	H	EIF4A2	protein_coding	protein_coding	166.684	66.9215	96.3798	2.14628	9.95548	0.526195		12.6825	21.7682	9.30095	0.323404	1.93736	-1.22589		0.099897	0.326	0.1016	-0.2244	6.90259e-05	1.5751e-32	FALSE	1	TRUE	EIF4A2-201	-4
isoComp_00588160	geneComp_00141566	ENST00000425053	ENSG00000156976	WT	H	EIF4A2	protein_coding	nonsense_mediated_decay	166.684	66.9215	96.3798	2.14628	9.95548	0.526195		29.6498	3.97897	22.5292	0.516777	2.79575	2.49835		0.179103	0.0591	0.232833	0.173733	1.5751e-32	1.5751e-32	TRUE	1	TRUE	EIF4A2-202	4
isoComp_00588161	geneComp_00141566	ENST00000426808	ENSG00000156976	WT	H	EIF4A2	protein_coding	nonsense_mediated_decay	166.684	66.9215	96.3798	2.14628	9.95548	0.526195		1.55684	0.89273	1.34068	0.496743	1.00046	0.581323		0.0113818	0.0130333	0.0124333	-0.0006	0.989453	1.5751e-32	TRUE	1	TRUE	EIF4A2-203	0
isoComp_00588162	geneComp_00141566	ENST00000429589	ENSG00000156976	WT	H	EIF4A2	protein_coding	nonsense_mediated_decay	166.684	66.9215	96.3798	2.14628	9.95548	0.526195		5.30555	0.385605	1.69754	0.0630879	0.520592	2.10979		0.0239909	0.0058	0.0169667	0.0111667	0.0488206	1.5751e-32	TRUE	1	TRUE	EIF4A2-204	0
isoComp_00588163	geneComp_00141566	ENST00000440191	ENSG00000156976	WT	H	EIF4A2	protein_coding	protein_coding	166.684	66.9215	96.3798	2.14628	9.95548	0.526195		32.5341	20.3114	31.1305	1.24381	4.41939	0.615794		0.225352	0.303067	0.3211	0.0180333	0.896614	1.5751e-32	FALSE	1	TRUE	EIF4A2-205	0
isoComp_00588168	geneComp_00141566	ENST00000465032	ENSG00000156976	WT	H	EIF4A2	protein_coding	retained_intron	166.684	66.9215	96.3798	2.14628	9.95548	0.526195		2.54832	0	0	0	0	0		0.013697	0	0	0		1.5751e-32		0	TRUE	EIF4A2-210	0
isoComp_00588169	geneComp_00141566	ENST00000465222	ENSG00000156976	WT	H	EIF4A2	protein_coding	retained_intron	166.684	66.9215	96.3798	2.14628	9.95548	0.526195		1.73259	1.48887	0.811135	0.143216	0.159109	-0.868179		0.0113667	0.0221667	0.00866667	-0.0135	0.0360305	1.5751e-32		1	TRUE	EIF4A2-211	0
isoComp_00588172	geneComp_00141566	ENST00000466362	ENSG00000156976	WT	H	EIF4A2	protein_coding	retained_intron	166.684	66.9215	96.3798	2.14628	9.95548	0.526195		2.30858	0	0.0397989	0	0.0397989	2.31611		0.0111727	0	0.000466667	0.000466667	0.986675	1.5751e-32		1	TRUE	EIF4A2-214	0
isoComp_00588173	geneComp_00141566	ENST00000467585	ENSG00000156976	WT	H	EIF4A2	protein_coding	retained_intron	166.684	66.9215	96.3798	2.14628	9.95548	0.526195		4.0476	2.87796	0.62626	0.250231	0.62626	-2.18236		0.0234758	0.0431333	0.0069	-0.0362333	0.097837	1.5751e-32		1	TRUE	EIF4A2-215	0
isoComp_00588176	geneComp_00141566	ENST00000475653	ENSG00000156976	WT	H	EIF4A2	protein_coding	retained_intron	166.684	66.9215	96.3798	2.14628	9.95548	0.526195		9.40608	0.027997	0.0297314	0.027997	0.0297314	0.064396		0.0370667	0.000433333	0.000366667	-6.66667e-05	0.971996	1.5751e-32		1	TRUE	EIF4A2-218	0
isoComp_00588177	geneComp_00141566	ENST00000485101	ENSG00000156976	WT	H	EIF4A2	protein_coding	retained_intron	166.684	66.9215	96.3798	2.14628	9.95548	0.526195		5.08459	3.47118	2.69466	0.135963	0.333307	-0.36413		0.0338364	0.0519	0.0278333	-0.0240667	0.000119802	1.5751e-32		9	TRUE	EIF4A2-219	0
isoComp_00588179	geneComp_00141566	ENST00000491473	ENSG00000156976	WT	H	EIF4A2	protein_coding	retained_intron	166.684	66.9215	96.3798	2.14628	9.95548	0.526195		3.16305	1.9113	1.65191	0.186975	0.27888	-0.209237		0.0199788	0.0285	0.0171333	-0.0113667	0.195364	1.5751e-32		1	TRUE	EIF4A2-221	0
isoComp_00588180	geneComp_00141566	ENST00000492144	ENSG00000156976	WT	H	EIF4A2	protein_coding	retained_intron	166.684	66.9215	96.3798	2.14628	9.95548	0.526195		3.99791	0.151427	0.645606	0.151427	0.260663	2.02194		0.0220394	0.00236667	0.00646667	0.0041	0.542787	1.5751e-32		0	TRUE	EIF4A2-222	0
isoComp_00588181	geneComp_00141566	ENST00000494445	ENSG00000156976	WT	H	EIF4A2	protein_coding	retained_intron	166.684	66.9215	96.3798	2.14628	9.95548	0.526195		22.679	5.67862	18.4241	0.307363	2.20617	1.69622		0.1407	0.0849	0.190567	0.105667	1.63077e-19	1.5751e-32		0	TRUE	EIF4A2-223	4
isoComp_00588182	geneComp_00141566	ENST00000495049	ENSG00000156976	WT	H	EIF4A2	protein_coding	retained_intron	166.684	66.9215	96.3798	2.14628	9.95548	0.526195		5.15408	0.894875	0.568297	0.287188	0.141901	-0.645908		0.0253788	0.0131667	0.0059	-0.00726667	0.480907	1.5751e-32		2	TRUE	EIF4A2-224	0
isoComp_00588183	geneComp_00141566	ENST00000496382	ENSG00000156976	WT	H	EIF4A2	protein_coding	retained_intron	166.684	66.9215	96.3798	2.14628	9.95548	0.526195		18.7771	0	0	0	0	0		0.0818576	0	0	0		1.5751e-32		0	TRUE	EIF4A2-225	0
isoComp_00588185	geneComp_00141566	ENST00000498746	ENSG00000156976	WT	H	EIF4A2	protein_coding	protein_coding	166.684	66.9215	96.3798	2.14628	9.95548	0.526195		2.33472	0.0678256	1.26979	0.0678256	0.674052	4.03952		0.0139848	0.000966667	0.0127	0.0117333	0.659873	1.5751e-32	FALSE	0	TRUE	EIF4A2-227	0
isoComp_00591064	geneComp_00141957	ENST00000359624	ENSG00000160200	WT	H	CBS	protein_coding	protein_coding	23.8625	8.54822	7.65549	0.362177	0.797294	-0.158934		1.57967	0.68991	0	0.68991	0	-6.1291		0.0400394	0.0759	0	-0.0759	0.915841	2.77603e-06	FALSE	0	TRUE	CBS-202	0
isoComp_00591065	geneComp_00141957	ENST00000398158	ENSG00000160200	WT	H	CBS	protein_coding	protein_coding	23.8625	8.54822	7.65549	0.362177	0.797294	-0.158934		4.66444	0.0997447	0	0.0997447	0	-3.45608		0.141694	0.0109667	0	-0.0109667	0.927989	2.77603e-06	FALSE	1	TRUE	CBS-203	0
isoComp_00591066	geneComp_00141957	ENST00000398165	ENSG00000160200	WT	H	CBS	protein_coding	protein_coding	23.8625	8.54822	7.65549	0.362177	0.797294	-0.158934		6.10738	3.95815	0.667018	0.66307	0.0324975	-2.5512		0.172324	0.466533	0.0881	-0.378433	1.21892e-05	2.77603e-06	FALSE	1	TRUE	CBS-204	-4
isoComp_00591072	geneComp_00141957	ENST00000462349	ENSG00000160200	WT	H	CBS	protein_coding	retained_intron	23.8625	8.54822	7.65549	0.362177	0.797294	-0.158934		2.22146	1.2056	2.47657	0.0445711	0.403139	1.03249		0.169636	0.141267	0.320933	0.179667	2.77603e-06	2.77603e-06		0	TRUE	CBS-210	4
isoComp_00591073	geneComp_00141957	ENST00000465732	ENSG00000160200	WT	H	CBS	protein_coding	processed_transcript	23.8625	8.54822	7.65549	0.362177	0.797294	-0.158934		4.0056	0.36666	1.42404	0.147251	0.327453	1.92875		0.191982	0.0444333	0.183633	0.1392	0.00452639	2.77603e-06		0	TRUE	CBS-211	4
isoComp_00591078	geneComp_00141957	ENST00000491776	ENSG00000160200	WT	H	CBS	protein_coding	retained_intron	23.8625	8.54822	7.65549	0.362177	0.797294	-0.158934		1.19302	0.793264	0.805647	0.0716016	0.0757004	0.0220702		0.0693576	0.0938333	0.105533	0.0117	0.727963	2.77603e-06		0	TRUE	CBS-216	0
isoComp_00591080	geneComp_00141958	ENST00000291552	ENSG00000160201	WT	H	U2AF1	protein_coding	protein_coding	17.3157	29.7909	22.2901	1.92377	1.29664	-0.418303		8.90462	13.8379	14.6515	1.74179	0.466425	0.082362		0.427806	0.4621	0.661033	0.198933	0.00480828	0.00480828	FALSE	0	FALSE	U2AF1-201	1
isoComp_00591081	geneComp_00141958	ENST00000380276	ENSG00000160201	WT	H	U2AF1	protein_coding	protein_coding	17.3157	29.7909	22.2901	1.92377	1.29664	-0.418303		6.59165	15.0937	7.36964	1.16694	1.14743	-1.03328		0.245552	0.5083	0.3269	-0.1814	0.00596469	0.00480828	FALSE	0	FALSE	U2AF1-202	-1
isoComp_00591977	geneComp_00142069	ENST00000292510	ENSG00000160948	WT	H	VPS28	protein_coding	protein_coding	22.0642	20.3	18.2607	0.792159	0.632048	-0.152656		5.67224	5.48061	9.55923	0.721699	0.947015	0.801436		0.261845	0.2706	0.5234	0.2528	0.000416924	0.000416924	FALSE	0	FALSE	VPS28-201	3
isoComp_00591978	geneComp_00142069	ENST00000377348	ENSG00000160948	WT	H	VPS28	protein_coding	protein_coding	22.0642	20.3	18.2607	0.792159	0.632048	-0.152656		1.84626	3.98882	3.41424	0.699828	0.22769	-0.223789		0.0949	0.196667	0.1876	-0.00906667	1	0.000416924	FALSE	1	FALSE	VPS28-202	0
isoComp_00591980	geneComp_00142069	ENST00000526054	ENSG00000160948	WT	H	VPS28	protein_coding	protein_coding	22.0642	20.3	18.2607	0.792159	0.632048	-0.152656		3.84573	4.96788	0.469588	0.373223	0.469588	-3.37566		0.159936	0.246833	0.0247667	-0.222067	0.0341894	0.000416924	FALSE	0	FALSE	VPS28-204	-1
isoComp_00591987	geneComp_00142069	ENST00000530790	ENSG00000160948	WT	H	VPS28	protein_coding	protein_coding	22.0642	20.3	18.2607	0.792159	0.632048	-0.152656		1.80623	1.89355	1.78465	0.131154	0.243838	-0.0849893		0.0846879	0.0940667	0.0973333	0.00326667	0.966652	0.000416924	FALSE	0	FALSE	VPS28-211	0
isoComp_00591990	geneComp_00142069	ENST00000531032	ENSG00000160948	WT	H	VPS28	protein_coding	protein_coding	22.0642	20.3	18.2607	0.792159	0.632048	-0.152656		3.8098	1.25764	0.372576	1.25764	0.372576	-1.72832		0.175712	0.0575	0.0196333	-0.0378667	0.999077	0.000416924	FALSE	0	FALSE	VPS28-214	0
isoComp_00591992	geneComp_00142069	ENST00000533806	ENSG00000160948	WT	H	VPS28	protein_coding	protein_coding	22.0642	20.3	18.2607	0.792159	0.632048	-0.152656		1.70728	1.06265	0.721973	0.200539	0.129575	-0.551312		0.0737606	0.0527667	0.0395667	-0.0132	0.884995	0.000416924	FALSE	0	FALSE	VPS28-216	0
isoComp_00592552	geneComp_00142123	ENST00000358156	ENSG00000161547	WT	H	SRSF2	protein_coding	protein_coding	136.06	156.708	160.914	2.59567	5.69161	0.0382146		14.2954	1.39066	0.754825	1.21358	0.754825	-0.872908		0.128985	0.0089	0.00496667	-0.00393333	0.797878	1.05897e-162	FALSE	0	TRUE	SRSF2-201	0
isoComp_00592553	geneComp_00142123	ENST00000359995	ENSG00000161547	WT	H	SRSF2	protein_coding	protein_coding	136.06	156.708	160.914	2.59567	5.69161	0.0382146		35.5917	126.019	53.2287	2.4813	1.9242	-1.24321		0.265433	0.8041	0.331	-0.4731	1.05897e-162	1.05897e-162	FALSE	1	TRUE	SRSF2-202	-4
isoComp_00592554	geneComp_00142123	ENST00000392485	ENSG00000161547	WT	H	SRSF2	protein_coding	protein_coding	136.06	156.708	160.914	2.59567	5.69161	0.0382146		7.69801	5.2858	6.48446	0.295741	1.46493	0.29436		0.0595727	0.0337333	0.0397667	0.00603333	0.902498	1.05897e-162	FALSE	3	TRUE	SRSF2-203	0
isoComp_00592555	geneComp_00142123	ENST00000452355	ENSG00000161547	WT	H	SRSF2	protein_coding	nonsense_mediated_decay	136.06	156.708	160.914	2.59567	5.69161	0.0382146		19.6843	1.99004	22.5737	0.338445	0.143547	3.49718		0.126048	0.0126333	0.140567	0.127933	9.08022e-65	1.05897e-162	TRUE	0	TRUE	SRSF2-204	4
isoComp_00592556	geneComp_00142123	ENST00000508921	ENSG00000161547	WT	H	SRSF2	protein_coding	protein_coding	136.06	156.708	160.914	2.59567	5.69161	0.0382146		1.08316	0.963083	0.279516	0.184916	0.0146337	-1.74892		0.010097	0.00613333	0.00173333	-0.0044	0.0109364	1.05897e-162	FALSE	0	TRUE	SRSF2-205	0
isoComp_00592557	geneComp_00142123	ENST00000582449	ENSG00000161547	WT	H	SRSF2	protein_coding	retained_intron	136.06	156.708	160.914	2.59567	5.69161	0.0382146		2.52925	1.41419	2.85777	0.122378	0.10181	1.00979		0.0201909	0.00903333	0.0177667	0.00873333	0.00513702	1.05897e-162		1	TRUE	SRSF2-206	0
isoComp_00592558	geneComp_00142123	ENST00000583836	ENSG00000161547	WT	H	SRSF2	protein_coding	protein_coding	136.06	156.708	160.914	2.59567	5.69161	0.0382146		4.88142	0.380275	0.463036	0.0696495	0.244775	0.27746		0.042497	0.00243333	0.00283333	0.0004	0.968128	1.05897e-162	FALSE	0	TRUE	SRSF2-207	0
isoComp_00592559	geneComp_00142123	ENST00000585202	ENSG00000161547	WT	H	SRSF2	protein_coding	nonsense_mediated_decay	136.06	156.708	160.914	2.59567	5.69161	0.0382146		38.913	17.9154	71.9488	2.08377	3.23293	2.00516		0.251627	0.1144	0.4472	0.3328	3.4681e-31	1.05897e-162	TRUE	0	TRUE	SRSF2-208	4
isoComp_00592560	geneComp_00142123	ENST00000586778	ENSG00000161547	WT	H	SRSF2	protein_coding	retained_intron	136.06	156.708	160.914	2.59567	5.69161	0.0382146		2.20382	0.0697657	0.396667	0.0697657	0.330638	2.35001		0.0209727	0.000466667	0.00233333	0.00186667	0.849727	1.05897e-162		0	TRUE	SRSF2-209	0
isoComp_00592561	geneComp_00142123	ENST00000589919	ENSG00000161547	WT	H	SRSF2	protein_coding	retained_intron	136.06	156.708	160.914	2.59567	5.69161	0.0382146		7.71466	0.383202	0.963383	0.204947	0.650036	1.30774		0.0629879	0.00246667	0.0057	0.00323333	0.951812	1.05897e-162		0	TRUE	SRSF2-210	0
isoComp_00592562	geneComp_00142123	ENST00000592676	ENSG00000161547	WT	H	SRSF2	protein_coding	retained_intron	136.06	156.708	160.914	2.59567	5.69161	0.0382146		1.46529	0.895915	0.963422	0.48241	0.20901	0.103689		0.0115667	0.00566667	0.00606667	0.0004	0.932475	1.05897e-162		0	TRUE	SRSF2-211	0
isoComp_00593626	geneComp_00142283	ENST00000468586	ENSG00000162604	WT	H	TM2D1	protein_coding	nonsense_mediated_decay	30.2002	15.9719	22.5221	0.787186	1.1506	0.495546		1.16099	0.530152	0.84616	0.0448381	0.0917412	0.664517		0.0407818	0.0336	0.0378333	0.00423333	0.943275	0.00514958		0	TRUE	TM2D1-205	0
isoComp_00593628	geneComp_00142283	ENST00000472989	ENSG00000162604	WT	H	TM2D1	protein_coding	processed_transcript	30.2002	15.9719	22.5221	0.787186	1.1506	0.495546		2.04791	0.788358	1.61499	0.457381	0.724753	1.02532		0.068803	0.0470667	0.0707667	0.0237	0.937478	0.00514958		0	TRUE	TM2D1-207	0
isoComp_00593630	geneComp_00142283	ENST00000488410	ENSG00000162604	WT	H	TM2D1	protein_coding	processed_transcript	30.2002	15.9719	22.5221	0.787186	1.1506	0.495546		2.02833	0.73733	1.25584	0.0573433	0.195784	0.760276		0.0673636	0.0464	0.0559667	0.00956667	0.929313	0.00514958		0	TRUE	TM2D1-209	0
isoComp_00593632	geneComp_00142283	ENST00000496465	ENSG00000162604	WT	H	TM2D1	protein_coding	nonsense_mediated_decay	30.2002	15.9719	22.5221	0.787186	1.1506	0.495546		7.26148	2.83607	6.24992	0.353193	0.516888	1.13717		0.241321	0.177133	0.277367	0.100233	0.0570328	0.00514958	TRUE	0	TRUE	TM2D1-211	3
isoComp_00593633	geneComp_00142283	ENST00000606498	ENSG00000162604	WT	H	TM2D1	protein_coding	protein_coding	30.2002	15.9719	22.5221	0.787186	1.1506	0.495546		15.1581	9.6958	11.1401	0.257469	0.62751	0.200136		0.500133	0.608533	0.495	-0.113533	0.00514958	0.00514958	FALSE	0	TRUE	TM2D1-212	-4
isoComp_00593718	geneComp_00142299	ENST00000294661	ENSG00000162642	WT	H	C1orf52	protein_coding	processed_transcript	21.8426	18.2789	22.0614	0.34577	1.76157	0.271207		2.05731	2.66293	2.9292	0.153902	0.134397	0.137001		0.0918818	0.1455	0.135167	-0.0103333	0.929313	3.31573e-06		0	TRUE	C1orf52-201	0
isoComp_00593719	geneComp_00142299	ENST00000344356	ENSG00000162642	WT	H	C1orf52	protein_coding	protein_coding	21.8426	18.2789	22.0614	0.34577	1.76157	0.271207		2.66443	0	0	0	0	0		0.13933	0	0	0		3.31573e-06	FALSE	0	TRUE	C1orf52-202	0
isoComp_00593720	geneComp_00142299	ENST00000471115	ENSG00000162642	WT	H	C1orf52	protein_coding	protein_coding	21.8426	18.2789	22.0614	0.34577	1.76157	0.271207		11.6115	13.1805	13.4115	0.105815	1.14346	0.0250545		0.519494	0.7214	0.6074	-0.114	2.98329e-05	3.31573e-06	FALSE	0	TRUE	C1orf52-203	-4
isoComp_00593721	geneComp_00142299	ENST00000493514	ENSG00000162642	WT	H	C1orf52	protein_coding	processed_transcript	21.8426	18.2789	22.0614	0.34577	1.76157	0.271207		5.50943	2.43553	5.72066	0.135956	0.731812	1.22855		0.249276	0.133067	0.257433	0.124367	3.31573e-06	3.31573e-06		0	TRUE	C1orf52-204	4
isoComp_00594857	geneComp_00142511	ENST00000367242	ENSG00000163444	WT	H	TMEM183A	protein_coding	protein_coding	57.249	49.6901	64.7929	0.537929	2.65248	0.382811		27.2093	35.4935	36.371	0.800783	1.2509	0.035225		0.462548	0.714133	0.561667	-0.152467	2.11718e-17	5.82963e-26	FALSE	0	TRUE	TMEM183A-201	-4
isoComp_00594858	geneComp_00142511	ENST00000463015	ENSG00000163444	WT	H	TMEM183A	protein_coding	retained_intron	57.249	49.6901	64.7929	0.537929	2.65248	0.382811		1.93735	1.34045	1.87245	0.0529734	0.139739	0.479167		0.0389667	0.027	0.0291667	0.00216667	0.95577	5.82963e-26		0	TRUE	TMEM183A-202	0
isoComp_00594859	geneComp_00142511	ENST00000468449	ENSG00000163444	WT	H	TMEM183A	protein_coding	processed_transcript	57.249	49.6901	64.7929	0.537929	2.65248	0.382811		15.7674	7.11521	16.4657	0.420794	1.42047	1.20934		0.280876	0.1434	0.253533	0.110133	4.42556e-06	5.82963e-26		0	TRUE	TMEM183A-203	4
isoComp_00594860	geneComp_00142511	ENST00000488097	ENSG00000163444	WT	H	TMEM183A	protein_coding	retained_intron	57.249	49.6901	64.7929	0.537929	2.65248	0.382811		6.64064	0.655237	5.82092	0.037133	0.361805	3.13178		0.105473	0.0132	0.0898333	0.0766333	5.82963e-26	5.82963e-26		0	TRUE	TMEM183A-204	3
isoComp_00594861	geneComp_00142511	ENST00000543891	ENSG00000163444	WT	H	TMEM183A	protein_coding	retained_intron	57.249	49.6901	64.7929	0.537929	2.65248	0.382811		5.6943	5.08566	4.26277	0.361303	0.460818	-0.254099		0.112152	0.102267	0.0658667	-0.0364	0.0551993	5.82963e-26		1	TRUE	TMEM183A-205	0
isoComp_00595220	geneComp_00142560	ENST00000295830	ENSG00000163584	WT	H	RPL22L1	protein_coding	protein_coding	61.9209	14.3269	24.7532	0.63685	0.806496	0.788467		1.67102	1.1937	1.3236	0.0657622	0.0368275	0.14786		0.0309182	0.0837333	0.0536667	-0.0300667	0.286988	1.88501e-30	FALSE	0	TRUE	RPL22L1-201	0
isoComp_00595221	geneComp_00142560	ENST00000463836	ENSG00000163584	WT	H	RPL22L1	protein_coding	protein_coding	61.9209	14.3269	24.7532	0.63685	0.806496	0.788467		28.4938	6.05287	2.05674	0.529846	0.528403	-1.55264		0.299558	0.4213	0.0825667	-0.338733	1.02295e-11	1.88501e-30	FALSE	0	TRUE	RPL22L1-202	-4
isoComp_00595222	geneComp_00142560	ENST00000466674	ENSG00000163584	WT	H	RPL22L1	protein_coding	protein_coding	61.9209	14.3269	24.7532	0.63685	0.806496	0.788467		7.65863	0.106137	0.498763	0.106137	0.266218	2.13116		0.0948636	0.00813333	0.0200333	0.0119	0.844109	1.88501e-30	FALSE	0	TRUE	RPL22L1-203	0
isoComp_00595223	geneComp_00142560	ENST00000475836	ENSG00000163584	WT	H	RPL22L1	protein_coding	nonsense_mediated_decay	61.9209	14.3269	24.7532	0.63685	0.806496	0.788467		23.0791	6.57453	20.0573	0.423448	0.633879	1.60769		0.543115	0.458767	0.8104	0.351633	1.88501e-30	1.88501e-30	TRUE	0	TRUE	RPL22L1-204	4
isoComp_00595276	geneComp_00142570	ENST00000383677	ENSG00000163607	WT	H	GTPBP8	protein_coding	protein_coding	9.6519	7.61115	10.0945	0.366545	0.219341	0.406922		2.13752	2.12789	2.11037	0.125815	0.191983	-0.011867		0.230724	0.280967	0.208733	-0.0722333	0.614167	7.41783e-07	FALSE	0	TRUE	GTPBP8-202	0
isoComp_00595277	geneComp_00142570	ENST00000383678	ENSG00000163607	WT	H	GTPBP8	protein_coding	protein_coding	9.6519	7.61115	10.0945	0.366545	0.219341	0.406922		3.90718	4.832	4.96966	0.336248	0.140964	0.040443		0.400542	0.6338	0.4922	-0.1416	0.0185271	7.41783e-07	FALSE	0	TRUE	GTPBP8-203	-4
isoComp_00595281	geneComp_00142570	ENST00000488781	ENSG00000163607	WT	H	GTPBP8	protein_coding	nonsense_mediated_decay	9.6519	7.61115	10.0945	0.366545	0.219341	0.406922		2.29131	0.214153	1.92524	0.0956284	0.156098	3.10995		0.234864	0.0272333	0.190433	0.1632	7.41783e-07	7.41783e-07	TRUE	0	TRUE	GTPBP8-207	4
isoComp_00596921	geneComp_00142777	ENST00000296582	ENSG00000164168	WT	H	TMEM184C	protein_coding	protein_coding	6.94614	6.62937	6.23455	0.122533	0.0480731	-0.088449		4.2719	6.52264	5.38736	0.105883	0.262743	-0.275411		0.622306	0.984	0.864133	-0.119867	3.05834e-07	3.05834e-07	FALSE	0	TRUE	TMEM184C-201	-3
isoComp_00596924	geneComp_00142777	ENST00000508208	ENSG00000164168	WT	H	TMEM184C	protein_coding	protein_coding	6.94614	6.62937	6.23455	0.122533	0.0480731	-0.088449		1.60997	0	0.690604	0	0.229494	6.13053		0.229612	0	0.110633	0.110633	0.000168235	3.05834e-07	FALSE	0	TRUE	TMEM184C-204	3
isoComp_00599634	geneComp_00143223	ENST00000298942	ENSG00000165983	WT	H	PTER	protein_coding	protein_coding	6.42222	8.35509	7.20183	0.392392	0.0803285	-0.214015		1.1256	2.78796	1.59247	0.297389	0.0708021	-0.804076		0.150352	0.331767	0.221133	-0.110633	0.0434532	0.0434532	FALSE	0	TRUE	PTER-201	-2
isoComp_00599635	geneComp_00143223	ENST00000378000	ENSG00000165983	WT	H	PTER	protein_coding	protein_coding	6.42222	8.35509	7.20183	0.392392	0.0803285	-0.214015		2.98036	2.94699	3.4519	0.126596	0.148378	0.227431		0.464988	0.355233	0.479433	0.1242	0.210224	0.0434532	FALSE	0	TRUE	PTER-202	1
isoComp_00599638	geneComp_00143223	ENST00000535784	ENSG00000165983	WT	H	PTER	protein_coding	protein_coding	6.42222	8.35509	7.20183	0.392392	0.0803285	-0.214015		2.05965	2.15341	1.74878	0.297275	0.196244	-0.298734		0.345658	0.2556	0.242367	-0.0132333	0.963155	0.0434532	FALSE	0	TRUE	PTER-205	0
isoComp_00599928	geneComp_00143272	ENST00000370147	ENSG00000166171	WT	H	DPCD	protein_coding	protein_coding	36.7922	37.975	42.0456	0.2688	1.87282	0.146868		1.19795	0.840558	1.41621	0.325054	0.294748	0.745707		0.031497	0.022	0.0338667	0.0118667	0.784213	3.38952e-15	FALSE	0	TRUE	DPCD-201	0
isoComp_00599929	geneComp_00143272	ENST00000370151	ENSG00000166171	WT	H	DPCD	protein_coding	protein_coding	36.7922	37.975	42.0456	0.2688	1.87282	0.146868		20.1591	33.0824	30.7445	0.490684	1.7526	-0.105706		0.571491	0.8711	0.7304	-0.1407	3.38952e-15	3.38952e-15	FALSE	0	TRUE	DPCD-202	-4
isoComp_00599930	geneComp_00143272	ENST00000434727	ENSG00000166171	WT	H	DPCD	protein_coding	protein_coding	36.7922	37.975	42.0456	0.2688	1.87282	0.146868		4.59408	1.75501	0.784789	0.164235	0.124568	-1.15103		0.122827	0.0463	0.0190333	-0.0272667	0.0342286	3.38952e-15	FALSE	0	TRUE	DPCD-203	0
isoComp_00599932	geneComp_00143272	ENST00000475443	ENSG00000166171	WT	H	DPCD	protein_coding	processed_transcript	36.7922	37.975	42.0456	0.2688	1.87282	0.146868		1.49629	1.37153	2.04881	0.295981	0.0789715	0.575547		0.0431758	0.0362	0.0487667	0.0125667	0.719523	3.38952e-15		0	TRUE	DPCD-205	0
isoComp_00599933	geneComp_00143272	ENST00000626968	ENSG00000166171	WT	H	DPCD	protein_coding	protein_coding	36.7922	37.975	42.0456	0.2688	1.87282	0.146868		9.2674	0.899403	7.02855	0.558601	0.619936	2.95229		0.228524	0.0237667	0.167433	0.143667	0.0752631	3.38952e-15	FALSE	0	TRUE	DPCD-206	1
isoComp_00600067	geneComp_00143291	ENST00000448775	ENSG00000166250	WT	H	CLMP	protein_coding	protein_coding	5.35052	1.66107	2.7233	0.156638	0.231466	0.709865		2.87892	1.45441	1.99233	0.0571128	0.0101131	0.451365		0.623221	0.886067	0.743	-0.143067	0.00160048	0.00160048	FALSE	0	TRUE	CLMP-201	-3
isoComp_00600069	geneComp_00143291	ENST00000529128	ENSG00000166250	WT	H	CLMP	protein_coding	retained_intron	5.35052	1.66107	2.7233	0.156638	0.231466	0.709865		1.48543	0	0.492763	0	0.205096	5.65181		0.204842	0	0.170267	0.170267	0.0156428	0.00160048		0	TRUE	CLMP-203	3
isoComp_00600077	geneComp_00143293	ENST00000299335	ENSG00000166260	WT	H	COX11	protein_coding	protein_coding	37.3477	35.4665	49.9426	1.07182	2.09505	0.493695		5.4352	15.1395	7.20247	0.813866	0.564136	-1.07071		0.162088	0.426333	0.1449	-0.281433	3.13116e-22	3.13116e-22	FALSE	0	TRUE	COX11-201	-4
isoComp_00600078	geneComp_00143293	ENST00000571584	ENSG00000166260	WT	H	COX11	protein_coding	protein_coding	37.3477	35.4665	49.9426	1.07182	2.09505	0.493695		1.55667	2.52595	1.6684	0.16733	0.234137	-0.595441		0.0528909	0.0711333	0.0334333	-0.0377	0.00750827	3.13116e-22	FALSE	0	TRUE	COX11-202	0
isoComp_00600080	geneComp_00143293	ENST00000572558	ENSG00000166260	WT	H	COX11	protein_coding	nonsense_mediated_decay	37.3477	35.4665	49.9426	1.07182	2.09505	0.493695		1.7653	0.535436	2.59336	0.107544	0.156764	2.2549		0.0365455	0.0149333	0.0518333	0.0369	3.63693e-06	3.13116e-22	TRUE	1	TRUE	COX11-204	0
isoComp_00600081	geneComp_00143293	ENST00000573912	ENSG00000166260	WT	H	COX11	protein_coding	processed_transcript	37.3477	35.4665	49.9426	1.07182	2.09505	0.493695		1.6436	0.178588	2.16806	0.0602822	0.168988	3.52973		0.0345667	0.005	0.0434667	0.0384667	3.72538e-08	3.13116e-22		0	TRUE	COX11-205	0
isoComp_00600083	geneComp_00143293	ENST00000574989	ENSG00000166260	WT	H	COX11	protein_coding	processed_transcript	37.3477	35.4665	49.9426	1.07182	2.09505	0.493695		5.61108	2.35278	5.81776	0.362007	0.588433	1.30245		0.155161	0.0658667	0.1159	0.0500333	0.00936692	3.13116e-22		0	TRUE	COX11-207	0
isoComp_00600085	geneComp_00143293	ENST00000576370	ENSG00000166260	WT	H	COX11	protein_coding	nonsense_mediated_decay	37.3477	35.4665	49.9426	1.07182	2.09505	0.493695		4.40919	2.83497	9.08587	0.464512	0.77889	1.6768		0.0878	0.0808	0.1815	0.1007	0.00163535	3.13116e-22	TRUE	1	TRUE	COX11-209	4
isoComp_00600086	geneComp_00143293	ENST00000639671	ENSG00000166260	WT	H	COX11	protein_coding	protein_coding	37.3477	35.4665	49.9426	1.07182	2.09505	0.493695		15.8271	11.4336	20.0878	0.142324	0.806794	0.812503		0.442242	0.322733	0.402533	0.0798	0.00106705	3.13116e-22	FALSE	0	TRUE	COX11-210	0
isoComp_00600732	geneComp_00143372	ENST00000357529	ENSG00000166532	WT	H	RIMKLB	protein_coding	protein_coding	71.2514	8.66549	14.3183	0.0971547	0.105966	0.723849		1.99007	0.729952	1.33313	0.224402	0.230506	0.860098		0.0573273	0.0848667	0.0932667	0.0084	0.970528	3.04231e-07	FALSE	0	TRUE	RIMKLB-202	0
isoComp_00600733	geneComp_00143372	ENST00000504495	ENSG00000166532	WT	H	RIMKLB	protein_coding	processed_transcript	71.2514	8.66549	14.3183	0.0971547	0.105966	0.723849		3.53398	0.42485	0.436757	0.0112452	0.0570334	0.038973		0.0494788	0.0490667	0.0305	-0.0185667	0.601049	3.04231e-07		1	TRUE	RIMKLB-203	0
isoComp_00600735	geneComp_00143372	ENST00000535829	ENSG00000166532	WT	H	RIMKLB	protein_coding	protein_coding	71.2514	8.66549	14.3183	0.0971547	0.105966	0.723849		8.59497	4.55384	5.90697	0.171898	0.200001	0.374612		0.231545	0.525267	0.4125	-0.112767	0.019079	3.04231e-07	FALSE	0	TRUE	RIMKLB-205	-4
isoComp_00600737	geneComp_00143372	ENST00000538135	ENSG00000166532	WT	H	RIMKLB	protein_coding	protein_coding	71.2514	8.66549	14.3183	0.0971547	0.105966	0.723849		7.90123	1.83027	1.34361	0.113281	0.311351	-0.443101		0.100064	0.211133	0.0935333	-0.1176	0.0544642	3.04231e-07	FALSE	0	TRUE	RIMKLB-207	-3
isoComp_00600738	geneComp_00143372	ENST00000538758	ENSG00000166532	WT	H	RIMKLB	protein_coding	retained_intron	71.2514	8.66549	14.3183	0.0971547	0.105966	0.723849		11.1217	0.0470213	0.0114956	0.0470213	0.0114956	-1.40746		0.0977818	0.0054	0.0008	-0.0046	0.939798	3.04231e-07		0	TRUE	RIMKLB-208	0
isoComp_00600739	geneComp_00143372	ENST00000539923	ENSG00000166532	WT	H	RIMKLB	protein_coding	protein_coding	71.2514	8.66549	14.3183	0.0971547	0.105966	0.723849		20.8065	0	0.748509	0	0.748509	6.24509		0.166915	0	0.0522333	0.0522333	0.966097	3.04231e-07	FALSE	0	TRUE	RIMKLB-209	3
isoComp_00600741	geneComp_00143372	ENST00000542232	ENSG00000166532	WT	H	RIMKLB	protein_coding	processed_transcript	71.2514	8.66549	14.3183	0.0971547	0.105966	0.723849		3.43874	0.175328	0.968277	0.0636861	0.115884	2.40016		0.0592939	0.0202667	0.0676333	0.0473667	0.0934428	3.04231e-07		0	TRUE	RIMKLB-211	0
isoComp_00600742	geneComp_00143372	ENST00000544257	ENSG00000166532	WT	H	RIMKLB	protein_coding	nonsense_mediated_decay	71.2514	8.66549	14.3183	0.0971547	0.105966	0.723849		10.3449	0	0	0	0	0		0.0923576	0	0	0		3.04231e-07	TRUE	0	TRUE	RIMKLB-212	0
isoComp_00600743	geneComp_00143372	ENST00000619374	ENSG00000166532	WT	H	RIMKLB	protein_coding	protein_coding	71.2514	8.66549	14.3183	0.0971547	0.105966	0.723849		2.91928	0.481385	3.32012	0.116201	0.195343	2.76065		0.130682	0.0554667	0.231833	0.176367	3.04231e-07	3.04231e-07	TRUE	0	TRUE	RIMKLB-213	4
isoComp_00602772	geneComp_00143644	ENST00000301327	ENSG00000167700	WT	H	MFSD3	protein_coding	protein_coding	15.096	17.5629	23.6972	0.283637	1.09811	0.43197		11.2014	15.4945	16.4315	0.238793	1.0086	0.0846596		0.698494	0.8823	0.6924	-0.1899	1.81161e-19	1.81161e-19	FALSE	0	TRUE	MFSD3-201	-4
isoComp_00602774	geneComp_00143644	ENST00000528047	ENSG00000167700	WT	H	MFSD3	protein_coding	retained_intron	15.096	17.5629	23.6972	0.283637	1.09811	0.43197		2.86861	1.41221	6.52399	0.147963	0.305021	2.19983		0.187912	0.0805333	0.2757	0.195167	5.71306e-16	1.81161e-19		1	TRUE	MFSD3-203	4
isoComp_00602775	geneComp_00143644	ENST00000534427	ENSG00000167700	WT	H	MFSD3	protein_coding	retained_intron	15.096	17.5629	23.6972	0.283637	1.09811	0.43197		1.01387	0.656239	0.709096	0.124112	0.208088	0.110144		0.113088	0.0371667	0.0305	-0.00666667	0.924282	1.81161e-19		2	TRUE	MFSD3-204	0
isoComp_00603182	geneComp_00143707	ENST00000301678	ENSG00000167930	WT	H	FAM234A	protein_coding	protein_coding	18.0106	17.239	15.306	0.55902	0.51037	-0.171475		3.43186	1.26285	1.9538	1.00812	0.417491	0.625577		0.168515	0.0717333	0.126067	0.0543333	0.676635	1.13379e-17	FALSE	0	TRUE	FAM234A-201	0
isoComp_00603184	geneComp_00143707	ENST00000399932	ENSG00000167930	WT	H	FAM234A	protein_coding	protein_coding	18.0106	17.239	15.306	0.55902	0.51037	-0.171475		5.00687	10.93	7.78996	0.604247	0.117259	-0.488078		0.306727	0.635533	0.5106	-0.124933	0.397032	1.13379e-17	FALSE	0	TRUE	FAM234A-203	0
isoComp_00603187	geneComp_00143707	ENST00000420046	ENSG00000167930	WT	H	FAM234A	protein_coding	protein_coding	18.0106	17.239	15.306	0.55902	0.51037	-0.171475		1.53119	0.783919	0.430194	0.224033	0.0638159	-0.850851		0.0836424	0.0447	0.0279	-0.0168	0.827726	1.13379e-17	FALSE	0	TRUE	FAM234A-206	0
isoComp_00603188	geneComp_00143707	ENST00000420500	ENSG00000167930	WT	H	FAM234A	protein_coding	protein_coding	18.0106	17.239	15.306	0.55902	0.51037	-0.171475		3.73925	0	1.98923	0	0.381564	7.6433		0.198506	0	0.1286	0.1286	1.13379e-17	1.13379e-17	FALSE	0	TRUE	FAM234A-207	1
isoComp_00603193	geneComp_00143707	ENST00000449945	ENSG00000167930	WT	H	FAM234A	protein_coding	protein_coding	18.0106	17.239	15.306	0.55902	0.51037	-0.171475		1.32733	2.1827	1.05573	0.15852	0.0660486	-1.04087		0.074703	0.127233	0.0693	-0.0579333	0.0741026	1.13379e-17	FALSE	0	TRUE	FAM234A-213	0
isoComp_00604601	geneComp_00143887	ENST00000304800	ENSG00000168701	WT	H	TMEM208	protein_coding	protein_coding	32.7708	27.5203	22.0206	0.448398	0.801757	-0.321513		19.6373	24.4279	14.9506	0.505272	1.20554	-0.70795		0.651221	0.887633	0.677133	-0.2105	1.61357e-09	1.61357e-09	FALSE	0	TRUE	TMEM208-201	-4
isoComp_00604603	geneComp_00143887	ENST00000562235	ENSG00000168701	WT	H	TMEM208	protein_coding	nonsense_mediated_decay	32.7708	27.5203	22.0206	0.448398	0.801757	-0.321513		7.22312	1.92538	5.50515	0.386988	0.578213	1.51078		0.19653	0.0702	0.2511	0.1809	4.22729e-06	1.61357e-09	TRUE	0	TRUE	TMEM208-203	4
isoComp_00604606	geneComp_00143887	ENST00000563426	ENSG00000168701	WT	H	TMEM208	protein_coding	processed_transcript	32.7708	27.5203	22.0206	0.448398	0.801757	-0.321513		2.45954	0.0387458	0.309851	0.0387458	0.249597	2.71405		0.0615909	0.00143333	0.0147667	0.0133333	0.78212	1.61357e-09		0	TRUE	TMEM208-206	0
isoComp_00604608	geneComp_00143887	ENST00000564087	ENSG00000168701	WT	H	TMEM208	protein_coding	nonsense_mediated_decay	32.7708	27.5203	22.0206	0.448398	0.801757	-0.321513		1.77979	0.245838	0.276779	0.245838	0.0579221	0.164707		0.0396697	0.00866667	0.0126	0.00393333	0.650489	1.61357e-09	TRUE	0	TRUE	TMEM208-208	0
isoComp_00604902	geneComp_00143929	ENST00000306368	ENSG00000168894	WT	H	RNF181	protein_coding	protein_coding	52.1906	38.2712	46.8448	0.471458	0.273114	0.291562		28.79	34.1043	32.8456	0.670466	0.05662	-0.0542398		0.597173	0.891	0.701167	-0.189833	1.00086e-56	1.00086e-56	FALSE	0	TRUE	RNF181-201	-4
isoComp_00604903	geneComp_00143929	ENST00000414390	ENSG00000168894	WT	H	RNF181	protein_coding	protein_coding	52.1906	38.2712	46.8448	0.471458	0.273114	0.291562		12.3827	0.428044	1.40959	0.197626	0.415884	1.69633		0.194818	0.0113333	0.0300333	0.0187	0.451503	1.00086e-56	FALSE	0	TRUE	RNF181-202	0
isoComp_00604905	geneComp_00143929	ENST00000443647	ENSG00000168894	WT	H	RNF181	protein_coding	nonsense_mediated_decay	52.1906	38.2712	46.8448	0.471458	0.273114	0.291562		7.1398	1.88527	8.61835	0.273436	0.299276	2.18668		0.132061	0.0491667	0.184033	0.134867	1.40833e-16	1.00086e-56	TRUE	0	TRUE	RNF181-204	4
isoComp_00604907	geneComp_00143929	ENST00000461845	ENSG00000168894	WT	H	RNF181	protein_coding	retained_intron	52.1906	38.2712	46.8448	0.471458	0.273114	0.291562		2.76326	0.49876	2.88412	0.0213719	0.0300751	2.50807		0.0525	0.0130333	0.0615667	0.0485333	4.39871e-12	1.00086e-56		2	TRUE	RNF181-206	1
isoComp_00606158	geneComp_00144111	ENST00000310496	ENSG00000169733	WT	H	RFNG	protein_coding	protein_coding	12.5669	10.9045	15.9708	0.15175	0.363651	0.550093		5.29616	8.86832	10.1371	0.0966781	0.593054	0.192709		0.403012	0.813767	0.634367	-0.1794	2.87153e-09	2.87153e-09	FALSE	0	TRUE	RFNG-201	-4
isoComp_00606161	geneComp_00144111	ENST00000578676	ENSG00000169733	WT	H	RFNG	protein_coding	retained_intron	12.5669	10.9045	15.9708	0.15175	0.363651	0.550093		1.91574	0.54146	2.66162	0.148511	0.122633	2.27639		0.137218	0.0493333	0.1665	0.117167	5.81216e-05	2.87153e-09		1	TRUE	RFNG-204	4
isoComp_00606163	geneComp_00144111	ENST00000580928	ENSG00000169733	WT	H	RFNG	protein_coding	processed_transcript	12.5669	10.9045	15.9708	0.15175	0.363651	0.550093		2.15824	0	0.0910888	0	0.0910888	3.33755		0.165788	0	0.00546667	0.00546667	0.95893	2.87153e-09		0	TRUE	RFNG-206	0
isoComp_00606726	geneComp_00144208	ENST00000379774	ENSG00000170222	WT	H	ADPRM	protein_coding	protein_coding	4.40012	2.90137	4.39705	0.163565	0.0361501	0.598115		1.89447	2.14559	2.07735	0.23315	0.208386	-0.0464104		0.472127	0.737033	0.471733	-0.2653	6.92123e-09	6.92123e-09	FALSE	0	TRUE	ADPRM-201	-4
isoComp_00606727	geneComp_00144208	ENST00000468843	ENSG00000170222	WT	H	ADPRM	protein_coding	nonsense_mediated_decay	4.40012	2.90137	4.39705	0.163565	0.0361501	0.598115		1.83736	0.279887	1.86565	0.069614	0.0726985	2.69383		0.365436	0.0951	0.424567	0.329467	1.73581e-07	6.92123e-09	TRUE	0	TRUE	ADPRM-202	4
isoComp_00607093	geneComp_00144267	ENST00000389082	ENSG00000170456	WT	H	DENND5B	protein_coding	protein_coding	5.40721	5.55041	5.57102	0.0545118	0.260211	0.00533616		2.56596	2.09353	2.76963	0.0191301	0.10679	0.40208		0.521	0.3772	0.497567	0.120367	0.0316401	0.0316401	FALSE	0	TRUE	DENND5B-202	2
isoComp_00607098	geneComp_00144267	ENST00000546299	ENSG00000170456	WT	H	DENND5B	protein_coding	protein_coding	5.40721	5.55041	5.57102	0.0545118	0.260211	0.00533616		1.42268	2.10313	1.40423	0.0845535	0.166582	-0.579364		0.248127	0.3793	0.2514	-0.1279	0.0461927	0.0316401	FALSE	0	TRUE	DENND5B-207	-2
isoComp_00607581	geneComp_00144363	ENST00000370963	ENSG00000170899	WT	H	GSTA4	protein_coding	protein_coding	10.2018	14.6505	20.7427	0.45212	0.436166	0.501362		7.10971	12.5785	15.5188	0.344435	0.513566	0.302843		0.560094	0.858767	0.747967	-0.1108	0.00210801	0.00210801	FALSE	0	TRUE	GSTA4-203	-4
isoComp_00607583	geneComp_00144363	ENST00000477599	ENSG00000170899	WT	H	GSTA4	protein_coding	processed_transcript	10.2018	14.6505	20.7427	0.45212	0.436166	0.501362		1.65746	0.566526	3.25461	0.215757	0.390911	2.50145		0.111676	0.0392667	0.1571	0.117833	0.0180726	0.00210801		0	TRUE	GSTA4-205	4
isoComp_00608636	geneComp_00144552	ENST00000461311	ENSG00000171735	WT	H	CAMTA1	protein_coding	nonsense_mediated_decay	61.859	42.8608	69.9616	0.685811	1.57	0.706775		16.8718	3.90748	11.3747	0.139929	0.695802	1.53909		0.246855	0.0912	0.163	0.0718	0.000221672	2.18118e-08	TRUE	0	TRUE	CAMTA1-202	0
isoComp_00608637	geneComp_00144552	ENST00000461580	ENSG00000171735	WT	H	CAMTA1	protein_coding	processed_transcript	61.859	42.8608	69.9616	0.685811	1.57	0.706775		1.10784	0.121248	0.958323	0.0175425	0.126196	2.88319		0.0142545	0.00283333	0.0136667	0.0108333	0.0072772	2.18118e-08		0	TRUE	CAMTA1-203	0
isoComp_00608638	geneComp_00144552	ENST00000467267	ENSG00000171735	WT	H	CAMTA1	protein_coding	processed_transcript	61.859	42.8608	69.9616	0.685811	1.57	0.706775		2.14662	0.172823	0.73383	0.0476842	0.0960627	2.02453		0.0280727	0.004	0.0105333	0.00653333	0.25584	2.18118e-08		0	TRUE	CAMTA1-204	0
isoComp_00608642	geneComp_00144552	ENST00000473578	ENSG00000171735	WT	H	CAMTA1	protein_coding	protein_coding	61.859	42.8608	69.9616	0.685811	1.57	0.706775		17.8579	23.3912	25.3473	1.35682	1.11192	0.115813		0.346248	0.545033	0.362433	-0.1826	2.18118e-08	2.18118e-08	FALSE	0	TRUE	CAMTA1-208	-4
isoComp_00608643	geneComp_00144552	ENST00000476163	ENSG00000171735	WT	H	CAMTA1	protein_coding	processed_transcript	61.859	42.8608	69.9616	0.685811	1.57	0.706775		12.937	9.16479	24.0289	0.249459	1.41096	1.38962		0.199612	0.2141	0.343	0.1289	3.23067e-07	2.18118e-08		0	TRUE	CAMTA1-209	4
isoComp_00608646	geneComp_00144552	ENST00000486138	ENSG00000171735	WT	H	CAMTA1	protein_coding	nonsense_mediated_decay	61.859	42.8608	69.9616	0.685811	1.57	0.706775		4.69093	1.10172	2.75054	0.262512	0.347195	1.31216		0.0654242	0.0258667	0.0391667	0.0133	0.641827	2.18118e-08		0	TRUE	CAMTA1-212	0
isoComp_00608647	geneComp_00144552	ENST00000490738	ENSG00000171735	WT	H	CAMTA1	protein_coding	processed_transcript	61.859	42.8608	69.9616	0.685811	1.57	0.706775		1.34846	1.66928	0.521236	0.474114	0.205794	-1.66042		0.0226667	0.0392667	0.0076	-0.0316667	0.092072	2.18118e-08		0	TRUE	CAMTA1-213	0
isoComp_00608650	geneComp_00144552	ENST00000557126	ENSG00000171735	WT	H	CAMTA1	protein_coding	protein_coding	61.859	42.8608	69.9616	0.685811	1.57	0.706775		1.3108	0.441499	0.830646	0.117318	0.050578	0.896776		0.0223152	0.0103333	0.0118667	0.00153333	0.947596	2.18118e-08	FALSE	0	TRUE	CAMTA1-216	0
isoComp_00608673	geneComp_00144556	ENST00000305560	ENSG00000171763	WT	H	SPATA5L1	protein_coding	protein_coding	14.6391	8.86329	12.5858	0.260734	0.543257	0.505398		4.76892	6.71486	6.00033	0.122248	0.311286	-0.16206		0.378136	0.758533	0.477867	-0.280667	5.76678e-23	5.76678e-23	FALSE	0	TRUE	SPATA5L1-201	-4
isoComp_00608674	geneComp_00144556	ENST00000525552	ENSG00000171763	WT	H	SPATA5L1	protein_coding	nonsense_mediated_decay	14.6391	8.86329	12.5858	0.260734	0.543257	0.505398		2.93671	0.601077	0.803914	0.31406	0.105349	0.413522		0.132864	0.0665333	0.0635667	-0.00296667	0.969736	5.76678e-23	TRUE	0	TRUE	SPATA5L1-202	0
isoComp_00608675	geneComp_00144556	ENST00000531624	ENSG00000171763	WT	H	SPATA5L1	protein_coding	protein_coding	14.6391	8.86329	12.5858	0.260734	0.543257	0.505398		1.7184	0	0.0418091	0	0.020905	2.37321		0.124055	0	0.0032	0.0032	0.875547	5.76678e-23		0	TRUE	SPATA5L1-203	0
isoComp_00608676	geneComp_00144556	ENST00000531970	ENSG00000171763	WT	H	SPATA5L1	protein_coding	nonsense_mediated_decay	14.6391	8.86329	12.5858	0.260734	0.543257	0.505398		4.05444	0.724297	4.78764	0.271336	0.0483609	2.70789		0.267815	0.0830667	0.381567	0.2985	0.000590061	5.76678e-23	TRUE	0	TRUE	SPATA5L1-204	4
isoComp_00609484	geneComp_00144696	ENST00000307650	ENSG00000172366	WT	H	MCRIP2	protein_coding	protein_coding	39.1818	33.0706	44.4473	0.918551	1.33672	0.426434		14.7907	21.1968	20.7214	0.639355	0.98611	-0.0327111		0.305424	0.6412	0.465933	-0.175267	2.65036e-11	4.03794e-13	FALSE	0	TRUE	MCRIP2-201	-4
isoComp_00609485	geneComp_00144696	ENST00000474840	ENSG00000172366	WT	H	MCRIP2	protein_coding	nonsense_mediated_decay	39.1818	33.0706	44.4473	0.918551	1.33672	0.426434		1.00122	0.89538	0.886226	0.258423	0.27717	-0.0146606		0.0282364	0.0269667	0.0198333	-0.00713333	0.898504	4.03794e-13	TRUE	0	TRUE	MCRIP2-202	0
isoComp_00609486	geneComp_00144696	ENST00000491999	ENSG00000172366	WT	H	MCRIP2	protein_coding	nonsense_mediated_decay	39.1818	33.0706	44.4473	0.918551	1.33672	0.426434		10.5057	6.95522	18.7148	0.519589	0.530186	1.42671		0.225315	0.2108	0.421233	0.210433	4.03794e-13	4.03794e-13	TRUE	0	TRUE	MCRIP2-203	4
isoComp_00609487	geneComp_00144696	ENST00000575894	ENSG00000172366	WT	H	MCRIP2	protein_coding	retained_intron	39.1818	33.0706	44.4473	0.918551	1.33672	0.426434		1.46315	1.05044	1.23853	0.134124	0.0806336	0.235564		0.0478061	0.0316	0.028	-0.0036	0.942991	4.03794e-13		2	TRUE	MCRIP2-204	0
isoComp_00609488	geneComp_00144696	ENST00000611328	ENSG00000172366	WT	H	MCRIP2	protein_coding	processed_transcript	39.1818	33.0706	44.4473	0.918551	1.33672	0.426434		5.84844	1.13199	0.397258	0.849973	0.397258	-1.48753		0.163282	0.0336667	0.00873333	-0.0249333	0.725645	4.03794e-13		0	TRUE	MCRIP2-205	0
isoComp_00609489	geneComp_00144696	ENST00000615744	ENSG00000172366	WT	H	MCRIP2	protein_coding	processed_transcript	39.1818	33.0706	44.4473	0.918551	1.33672	0.426434		2.10816	1.02206	1.11025	0.154998	0.390745	0.118294		0.0627333	0.0310667	0.0252	-0.00586667	0.906847	4.03794e-13		0	TRUE	MCRIP2-206	0
isoComp_00609492	geneComp_00144696	ENST00000619674	ENSG00000172366	WT	H	MCRIP2	protein_coding	retained_intron	39.1818	33.0706	44.4473	0.918551	1.33672	0.426434		1.08467	0.574761	0.8934	0.0414207	0.180091	0.627517		0.0549758	0.0174333	0.0203333	0.0029	0.951914	4.03794e-13		1	TRUE	MCRIP2-209	0
isoComp_00609494	geneComp_00144696	ENST00000629534	ENSG00000172366	WT	H	MCRIP2	protein_coding	protein_coding	39.1818	33.0706	44.4473	0.918551	1.33672	0.426434		1.88251	0	0	0	0	0		0.0977364	0	0	0		4.03794e-13	FALSE	0	TRUE	MCRIP2-211	0
isoComp_00610013	geneComp_00144775	ENST00000314367	ENSG00000172785	WT	H	CBWD1	protein_coding	protein_coding	41.749	29.5536	33.2461	1.15763	1.14875	0.169797		2.18044	0	2.13492	0	0.437797	7.74478		0.0538727	0	0.0653	0.0653	1.32142e-13	1.32142e-13	FALSE	0	TRUE	CBWD1-201	3
isoComp_00610014	geneComp_00144775	ENST00000356521	ENSG00000172785	WT	H	CBWD1	protein_coding	protein_coding	41.749	29.5536	33.2461	1.15763	1.14875	0.169797		4.26066	14.5003	9.62669	0.394975	0.760576	-0.590466		0.125536	0.493033	0.288833	-0.2042	6.20416e-06	1.32142e-13	FALSE	0	TRUE	CBWD1-202	-4
isoComp_00610019	geneComp_00144775	ENST00000382447	ENSG00000172785	WT	H	CBWD1	protein_coding	protein_coding	41.749	29.5536	33.2461	1.15763	1.14875	0.169797		8.49869	5.43381	7.63661	0.474253	0.337143	0.490203		0.225767	0.183533	0.231	0.0474667	0.462727	1.32142e-13	FALSE	0	TRUE	CBWD1-207	0
isoComp_00610020	geneComp_00144775	ENST00000431099	ENSG00000172785	WT	H	CBWD1	protein_coding	processed_transcript	41.749	29.5536	33.2461	1.15763	1.14875	0.169797		18.6412	4.28559	8.50073	0.997708	0.931952	0.986428		0.383745	0.142933	0.2546	0.111667	0.0795416	1.32142e-13		0	TRUE	CBWD1-208	3
isoComp_00610024	geneComp_00144775	ENST00000475411	ENSG00000172785	WT	H	CBWD1	protein_coding	retained_intron	41.749	29.5536	33.2461	1.15763	1.14875	0.169797		1.04272	0.49261	0.55143	0.0553104	0.0297813	0.159667		0.0317848	0.0166333	0.0165667	-6.66667e-05	0.995541	1.32142e-13		2	TRUE	CBWD1-212	0
isoComp_00610033	geneComp_00144775	ENST00000613508	ENSG00000172785	WT	H	CBWD1	protein_coding	protein_coding	41.749	29.5536	33.2461	1.15763	1.14875	0.169797		1.09673	0	0	0	0	0		0.0235909	0	0	0		1.32142e-13	FALSE	0	TRUE	CBWD1-222	0
isoComp_00610038	geneComp_00144775	ENST00000618361	ENSG00000172785	WT	H	CBWD1	protein_coding	nonsense_mediated_decay	41.749	29.5536	33.2461	1.15763	1.14875	0.169797		1.0353	0.0425497	0.132464	0.0425497	0.0912782	1.43884		0.0176242	0.00146667	0.00416667	0.0027	0.918485	1.32142e-13		0	TRUE	CBWD1-227	0
isoComp_00610502	geneComp_00144834	ENST00000311469	ENSG00000173085	WT	H	COQ2	protein_coding	protein_coding	9.29262	8.55337	9.29454	0.096038	0.252869	0.119755		6.12474	7.65813	6.89665	0.120736	0.188883	-0.150888		0.569276	0.8958	0.742967	-0.152833	9.8402e-09	9.8402e-09	FALSE	0	TRUE	COQ2-202	-4
isoComp_00610504	geneComp_00144834	ENST00000503915	ENSG00000173085	WT	H	COQ2	protein_coding	nonsense_mediated_decay	9.29262	8.55337	9.29454	0.096038	0.252869	0.119755		1.86489	0.324801	1.7602	0.0862613	0.228184	2.40253		0.254815	0.0377667	0.188367	0.1506	2.54583e-05	9.8402e-09	TRUE	0	TRUE	COQ2-204	4
isoComp_00611159	geneComp_00144948	ENST00000311672	ENSG00000173660	WT	H	UQCRH	protein_coding	protein_coding	428.737	334.74	430.494	3.0201	8.40783	0.362945		375.626	316.905	340.582	2.54101	6.11725	0.103948		0.869594	0.946733	0.7912	-0.155533	1.08413e-226	1.08413e-226	FALSE	0	TRUE	UQCRH-201	-4
isoComp_00611162	geneComp_00144948	ENST00000489056	ENSG00000173660	WT	H	UQCRH	protein_coding	nonsense_mediated_decay	428.737	334.74	430.494	3.0201	8.40783	0.362945		6.59779	0.731051	3.54064	0.278343	0.510365	2.26043		0.0155879	0.00216667	0.00826667	0.0061	0.0131014	1.08413e-226	TRUE	0	TRUE	UQCRH-204	0
isoComp_00611163	geneComp_00144948	ENST00000496387	ENSG00000173660	WT	H	UQCRH	protein_coding	nonsense_mediated_decay	428.737	334.74	430.494	3.0201	8.40783	0.362945		44.4146	15.9815	84.5092	0.310782	2.90338	2.40198		0.109739	0.0477333	0.1962	0.148467	1.08446e-195	1.08413e-226	TRUE	0	TRUE	UQCRH-205	4
isoComp_00612255	geneComp_00145133	ENST00000311189	ENSG00000174775	WT	H	HRAS	protein_coding	protein_coding	30.4971	41.0538	42.472	0.761795	2.70208	0.0489855		7.22619	12.9054	11.4985	0.545631	1.15593	-0.166389		0.224285	0.315033	0.270133	-0.0449	0.596397	0.000278324	FALSE	0	TRUE	HRAS-201	0
isoComp_00612259	geneComp_00145133	ENST00000451590	ENSG00000174775	WT	H	HRAS	protein_coding	protein_coding	30.4971	41.0538	42.472	0.761795	2.70208	0.0489855		4.12965	12.8077	8.38771	0.376844	0.904009	-0.610065		0.102385	0.312133	0.197833	-0.1143	0.000278324	0.000278324	FALSE	1	TRUE	HRAS-205	-4
isoComp_00612260	geneComp_00145133	ENST00000462734	ENSG00000174775	WT	H	HRAS	protein_coding	processed_transcript	30.4971	41.0538	42.472	0.761795	2.70208	0.0489855		5.86379	6.98715	6.46816	0.363055	1.16572	-0.111185		0.214948	0.170167	0.150933	-0.0192333	0.867202	0.000278324		0	TRUE	HRAS-206	0
isoComp_00612262	geneComp_00145133	ENST00000478324	ENSG00000174775	WT	H	HRAS	protein_coding	processed_transcript	30.4971	41.0538	42.472	0.761795	2.70208	0.0489855		1.41873	3.59049	3.15057	0.0656707	0.233855	-0.188005		0.0392182	0.0875667	0.0744	-0.0131667	0.729123	0.000278324		0	TRUE	HRAS-208	0
isoComp_00612263	geneComp_00145133	ENST00000479482	ENSG00000174775	WT	H	HRAS	protein_coding	processed_transcript	30.4971	41.0538	42.472	0.761795	2.70208	0.0489855		2.93071	0.498634	0.828103	0.0433505	0.135279	0.720499		0.145979	0.0121	0.0200667	0.00796667	0.676935	0.000278324		0	TRUE	HRAS-209	0
isoComp_00612264	geneComp_00145133	ENST00000482021	ENSG00000174775	WT	H	HRAS	protein_coding	processed_transcript	30.4971	41.0538	42.472	0.761795	2.70208	0.0489855		2.30868	1.14164	0.646238	0.762529	0.36025	-0.811394		0.0923848	0.0274333	0.0153667	-0.0120667	0.978114	0.000278324		0	TRUE	HRAS-210	0
isoComp_00612265	geneComp_00145133	ENST00000493230	ENSG00000174775	WT	H	HRAS	protein_coding	nonsense_mediated_decay	30.4971	41.0538	42.472	0.761795	2.70208	0.0489855		5.52566	1.9462	10.3551	1.02663	0.823462	2.4056		0.136148	0.0467667	0.245333	0.198567	0.267876	0.000278324	TRUE	0	TRUE	HRAS-211	0
isoComp_00612518	geneComp_00145183	ENST00000334808	ENSG00000175029	WT	H	CTBP2	protein_coding	protein_coding	23.342	21.9219	24.5872	0.632686	0.977394	0.16546		1.18554	0.94169	1.42192	0.103343	0.176993	0.589385		0.0484818	0.0429	0.0581	0.0152	0.727414	7.41137e-05	FALSE	0	FALSE	CTBP2-202	0
isoComp_00612519	geneComp_00145183	ENST00000337195	ENSG00000175029	WT	H	CTBP2	protein_coding	protein_coding	23.342	21.9219	24.5872	0.632686	0.977394	0.16546		3.19437	3.37035	3.63349	0.0623447	0.0846435	0.108148		0.143385	0.154067	0.148	-0.00606667	0.953569	7.41137e-05	FALSE	0	FALSE	CTBP2-203	0
isoComp_00612521	geneComp_00145183	ENST00000411419	ENSG00000175029	WT	H	CTBP2	protein_coding	protein_coding	23.342	21.9219	24.5872	0.632686	0.977394	0.16546		2.94181	1.6052	4.41559	0.386455	0.347366	1.45416		0.13263	0.0733667	0.1807	0.107333	0.00477238	7.41137e-05	FALSE	0	FALSE	CTBP2-205	1
isoComp_00612523	geneComp_00145183	ENST00000467395	ENSG00000175029	WT	H	CTBP2	protein_coding	processed_transcript	23.342	21.9219	24.5872	0.632686	0.977394	0.16546		1.09385	0.63542	0.73135	0.0729953	0.11454	0.199916		0.0509697	0.0289	0.03	0.0011	0.999508	7.41137e-05		0	FALSE	CTBP2-207	0
isoComp_00612524	geneComp_00145183	ENST00000476817	ENSG00000175029	WT	H	CTBP2	protein_coding	processed_transcript	23.342	21.9219	24.5872	0.632686	0.977394	0.16546		1.94038	1.67164	1.99715	0.271311	0.068484	0.255286		0.0907939	0.0756667	0.0816333	0.00596667	0.949677	7.41137e-05		0	FALSE	CTBP2-208	0
isoComp_00612526	geneComp_00145183	ENST00000493552	ENSG00000175029	WT	H	CTBP2	protein_coding	processed_transcript	23.342	21.9219	24.5872	0.632686	0.977394	0.16546		1.34984	0	0.354573	0	0.354573	5.18814		0.0435455	0	0.0133667	0.0133667	0.925952	7.41137e-05		0	FALSE	CTBP2-210	0
isoComp_00612530	geneComp_00145183	ENST00000531469	ENSG00000175029	WT	H	CTBP2	protein_coding	protein_coding	23.342	21.9219	24.5872	0.632686	0.977394	0.16546		8.89434	11.4168	9.4173	0.296538	0.591597	-0.277502		0.377161	0.521033	0.382433	-0.1386	7.41137e-05	7.41137e-05	FALSE	0	FALSE	CTBP2-214	-1
isoComp_00612553	geneComp_00145187	ENST00000475947	ENSG00000175061	WT	H	LRRC75A-AS1	processed_transcript	antisense_RNA	661.557	307.403	710.501	4.04603	21.559	1.20868		18.4424	30.1531	21.5542	1.05363	1.02138	-0.484149		0.034503	0.0982	0.0304333	-0.0677667	6.20934e-31	1.22374e-80		1	TRUE	LRRC75A-AS1-204	0
isoComp_00612554	geneComp_00145187	ENST00000475953	ENSG00000175061	WT	H	LRRC75A-AS1	processed_transcript	antisense_RNA	661.557	307.403	710.501	4.04603	21.559	1.20868		7.51961	5.50682	13.2287	0.764003	0.696052	1.26286		0.0112061	0.0179333	0.0186	0.000666667	0.973415	1.22374e-80		1	TRUE	LRRC75A-AS1-205	0
isoComp_00612558	geneComp_00145187	ENST00000481027	ENSG00000175061	WT	H	LRRC75A-AS1	processed_transcript	antisense_RNA	661.557	307.403	710.501	4.04603	21.559	1.20868		175.015	47.5466	211.822	1.93957	5.64338	2.1552		0.252248	0.1546	0.2982	0.1436	6.98279e-49	1.22374e-80		0	TRUE	LRRC75A-AS1-209	4
isoComp_00612559	geneComp_00145187	ENST00000481898	ENSG00000175061	WT	H	LRRC75A-AS1	processed_transcript	antisense_RNA	661.557	307.403	710.501	4.04603	21.559	1.20868		99.3771	25.8988	125.338	1.54407	5.35278	2.27443		0.136797	0.0841667	0.1763	0.0921333	2.1142e-31	1.22374e-80		1	TRUE	LRRC75A-AS1-210	3
isoComp_00612560	geneComp_00145187	ENST00000483140	ENSG00000175061	WT	H	LRRC75A-AS1	processed_transcript	antisense_RNA	661.557	307.403	710.501	4.04603	21.559	1.20868		68.0929	42.9262	99.0093	0.763716	2.89869	1.20552		0.103148	0.139733	0.139367	-0.000366667	0.966599	1.22374e-80		0	TRUE	LRRC75A-AS1-211	0
isoComp_00612563	geneComp_00145187	ENST00000487066	ENSG00000175061	WT	H	LRRC75A-AS1	processed_transcript	antisense_RNA	661.557	307.403	710.501	4.04603	21.559	1.20868		38.4733	0.527832	6.85656	0.154143	0.0555947	3.67436		0.0413333	0.0017	0.00966667	0.00796667	3.17768e-12	1.22374e-80		0	TRUE	LRRC75A-AS1-214	0
isoComp_00612566	geneComp_00145187	ENST00000497774	ENSG00000175061	WT	H	LRRC75A-AS1	processed_transcript	retained_intron	661.557	307.403	710.501	4.04603	21.559	1.20868		19.3408	39.7686	20.6127	1.34851	1.69922	-0.947759		0.0353879	0.129333	0.0289667	-0.100367	1.22374e-80	1.22374e-80		3	TRUE	LRRC75A-AS1-217	-4
isoComp_00612567	geneComp_00145187	ENST00000578380	ENSG00000175061	WT	H	LRRC75A-AS1	processed_transcript	antisense_RNA	661.557	307.403	710.501	4.04603	21.559	1.20868		10.2932	0.171226	0.366543	0.171226	0.366543	1.05502		0.0132455	0.000566667	0.0005	-6.66667e-05	0.94779	1.22374e-80		0	TRUE	LRRC75A-AS1-218	0
isoComp_00612568	geneComp_00145187	ENST00000578757	ENSG00000175061	WT	H	LRRC75A-AS1	processed_transcript	retained_intron	661.557	307.403	710.501	4.04603	21.559	1.20868		20.1092	17.6159	32.6111	0.206768	1.79569	0.888108		0.0311545	0.0573667	0.0458	-0.0115667	0.00358063	1.22374e-80		1	TRUE	LRRC75A-AS1-219	0
isoComp_00612570	geneComp_00145187	ENST00000580180	ENSG00000175061	WT	H	LRRC75A-AS1	processed_transcript	antisense_RNA	661.557	307.403	710.501	4.04603	21.559	1.20868		160.812	81.8288	150.433	2.01228	3.74279	0.878361		0.272148	0.266167	0.2118	-0.0543667	2.36973e-09	1.22374e-80		1	TRUE	LRRC75A-AS1-221	0
isoComp_00612573	geneComp_00145187	ENST00000581718	ENSG00000175061	WT	H	LRRC75A-AS1	processed_transcript	antisense_RNA	661.557	307.403	710.501	4.04603	21.559	1.20868		17.9777	4.87963	10.5031	0.486232	0.635815	1.10438		0.0260909	0.0158667	0.0147333	-0.00113333	0.917284	1.22374e-80		1	TRUE	LRRC75A-AS1-224	0
isoComp_00613413	geneComp_00145310	ENST00000319080	ENSG00000175727	WT	H	MLXIP	protein_coding	protein_coding	8.90461	9.72933	9.54018	0.567733	0.675112	-0.0282948		3.10536	3.02696	4.17835	0.122223	0.432914	0.463754		0.363488	0.313933	0.436167	0.122233	0.027556	0.0245197	FALSE	0	TRUE	MLXIP-201	1
isoComp_00613417	geneComp_00145310	ENST00000535876	ENSG00000175727	WT	H	MLXIP	protein_coding	retained_intron	8.90461	9.72933	9.54018	0.567733	0.675112	-0.0282948		2.68061	4.52377	3.41903	0.423252	0.387256	-0.402913		0.272067	0.463267	0.356333	-0.106933	0.0245197	0.0245197		1	TRUE	MLXIP-205	-1
isoComp_00613418	geneComp_00145310	ENST00000535996	ENSG00000175727	WT	H	MLXIP	protein_coding	processed_transcript	8.90461	9.72933	9.54018	0.567733	0.675112	-0.0282948		1.02249	0	0	0	0	0		0.110055	0	0	0		0.0245197		0	TRUE	MLXIP-206	0
isoComp_00613907	geneComp_00145409	ENST00000371408	ENSG00000176273	WT	H	SLC35G1	protein_coding	protein_coding	7.52476	7.52093	10.6902	0.241962	0.144553	0.506739		1.50685	2.38388	2.07938	0.167129	0.118215	-0.196279		0.197624	0.316633	0.1947	-0.121933	0.0188713	1.74957e-11	FALSE	0	TRUE	SLC35G1-201	-4
isoComp_00613908	geneComp_00145409	ENST00000427197	ENSG00000176273	WT	H	SLC35G1	protein_coding	protein_coding	7.52476	7.52093	10.6902	0.241962	0.144553	0.506739		2.18782	2.94908	2.55141	0.176202	0.154236	-0.20821		0.336555	0.392367	0.2384	-0.153967	0.00324175	1.74957e-11	FALSE	0	TRUE	SLC35G1-202	-4
isoComp_00613909	geneComp_00145409	ENST00000483386	ENSG00000176273	WT	H	SLC35G1	protein_coding	nonsense_mediated_decay	7.52476	7.52093	10.6902	0.241962	0.144553	0.506739		2.04391	1.71168	2.94781	0.0236356	0.0533414	0.780707		0.267333	0.2282	0.275867	0.0476667	0.593597	1.74957e-11	TRUE	0	TRUE	SLC35G1-203	0
isoComp_00613912	geneComp_00145409	ENST00000605679	ENSG00000176273	WT	H	SLC35G1	protein_coding	nonsense_mediated_decay	7.52476	7.52093	10.6902	0.241962	0.144553	0.506739		1.60894	0.476282	3.03442	0.0958238	0.0629049	2.6463		0.166121	0.0628	0.283867	0.221067	1.74957e-11	1.74957e-11	TRUE	0	TRUE	SLC35G1-206	4
isoComp_00614008	geneComp_00145437	ENST00000361168	ENSG00000176444	WT	H	CLK2	protein_coding	protein_coding	12.0517	9.32197	10.7033	0.37495	1.50604	0.199152		2.36737	3.04062	2.24686	0.226319	0.182771	-0.434789		0.212567	0.325567	0.217733	-0.107833	0.126302	0.00096644	FALSE	0	TRUE	CLK2-202	0
isoComp_00614009	geneComp_00145437	ENST00000368361	ENSG00000176444	WT	H	CLK2	protein_coding	protein_coding	12.0517	9.32197	10.7033	0.37495	1.50604	0.199152		1.42978	2.01137	2.47336	0.268362	0.191488	0.296965		0.135794	0.217867	0.234933	0.0170667	0.954462	0.00096644	FALSE	0	TRUE	CLK2-203	0
isoComp_00614010	geneComp_00145437	ENST00000471047	ENSG00000176444	WT	H	CLK2	protein_coding	processed_transcript	12.0517	9.32197	10.7033	0.37495	1.50604	0.199152		1.57293	1.1084	1.05127	0.245675	0.123313	-0.0756514		0.1215	0.117633	0.0998333	-0.0178	0.91359	0.00096644		0	TRUE	CLK2-204	0
isoComp_00614011	geneComp_00145437	ENST00000476983	ENSG00000176444	WT	H	CLK2	protein_coding	processed_transcript	12.0517	9.32197	10.7033	0.37495	1.50604	0.199152		3.40278	1.06466	2.48714	0.051485	0.322111	1.21639		0.265185	0.1145	0.2332	0.1187	0.00096644	0.00096644		0	TRUE	CLK2-205	2
isoComp_00614012	geneComp_00145437	ENST00000484699	ENSG00000176444	WT	H	CLK2	protein_coding	processed_transcript	12.0517	9.32197	10.7033	0.37495	1.50604	0.199152		1.89528	0.914684	0.90385	0.166611	0.48181	-0.017003		0.144291	0.097	0.076	-0.021	0.894302	0.00096644		0	TRUE	CLK2-206	0
isoComp_00614013	geneComp_00145437	ENST00000497188	ENSG00000176444	WT	H	CLK2	protein_coding	processed_transcript	12.0517	9.32197	10.7033	0.37495	1.50604	0.199152		1.13234	0.649381	1.07473	0.0276436	0.245828	0.718159		0.0950939	0.0701	0.0988333	0.0287333	0.760577	0.00096644		3	TRUE	CLK2-207	0
isoComp_00614522	geneComp_00145541	ENST00000382409	ENSG00000177030	WT	H	DEAF1	protein_coding	protein_coding	23.7066	27.4822	37.6989	0.167557	0.889464	0.455882		10.0741	15.8309	17.8741	0.129869	0.457194	0.175024		0.352061	0.576133	0.4741	-0.102033	4.61456e-08	4.61456e-08	FALSE	0	TRUE	DEAF1-201	-1
isoComp_00614528	geneComp_00145541	ENST00000527170	ENSG00000177030	WT	H	DEAF1	protein_coding	nonsense_mediated_decay	23.7066	27.4822	37.6989	0.167557	0.889464	0.455882		1.41494	1.35917	2.20386	0.203383	0.165222	0.693268		0.0598939	0.0495333	0.0585667	0.00903333	0.907592	4.61456e-08		0	TRUE	DEAF1-207	0
isoComp_00614529	geneComp_00145541	ENST00000527658	ENSG00000177030	WT	H	DEAF1	protein_coding	processed_transcript	23.7066	27.4822	37.6989	0.167557	0.889464	0.455882		1.82689	1.65485	3.21207	0.192349	0.138863	0.952597		0.0567788	0.0602333	0.0851667	0.0249333	0.39673	4.61456e-08		0	TRUE	DEAF1-208	0
isoComp_00614531	geneComp_00145541	ENST00000529717	ENSG00000177030	WT	H	DEAF1	protein_coding	nonsense_mediated_decay	23.7066	27.4822	37.6989	0.167557	0.889464	0.455882		4.13692	3.50941	9.54915	0.355718	0.780013	1.44155		0.112894	0.1276	0.252833	0.125233	7.55436e-05	4.61456e-08	TRUE	0	TRUE	DEAF1-210	1
isoComp_00614532	geneComp_00145541	ENST00000529727	ENSG00000177030	WT	H	DEAF1	protein_coding	processed_transcript	23.7066	27.4822	37.6989	0.167557	0.889464	0.455882		1.62928	1.14351	0.981405	0.232345	0.211529	-0.218488		0.117806	0.0416667	0.0263	-0.0153667	0.679733	4.61456e-08		0	TRUE	DEAF1-211	0
isoComp_00614533	geneComp_00145541	ENST00000530813	ENSG00000177030	WT	H	DEAF1	protein_coding	processed_transcript	23.7066	27.4822	37.6989	0.167557	0.889464	0.455882		1.40697	1.59175	1.56516	0.328212	0.181209	-0.0241462		0.0682636	0.0577667	0.0417667	-0.016	0.748654	4.61456e-08		0	TRUE	DEAF1-212	0
isoComp_00616275	geneComp_00145850	ENST00000562698	ENSG00000178761	WT	H	FAM219B	protein_coding	protein_coding	28.6551	13.5992	30.2824	0.82806	0.48542	1.15437		2.50398	2.19302	3.21643	0.466961	0.214339	0.550457		0.0756909	0.160633	0.106433	-0.0542	0.260338	6.65191e-06	FALSE	0	TRUE	FAM219B-202	0
isoComp_00616278	geneComp_00145850	ENST00000563413	ENSG00000178761	WT	H	FAM219B	protein_coding	nonsense_mediated_decay	28.6551	13.5992	30.2824	0.82806	0.48542	1.15437		1.83661	0	0.411413	0	0.262532	5.39716		0.0459061	0	0.0137333	0.0137333	0.656207	6.65191e-06	TRUE	0	TRUE	FAM219B-205	0
isoComp_00616279	geneComp_00145850	ENST00000563671	ENSG00000178761	WT	H	FAM219B	protein_coding	nonsense_mediated_decay	28.6551	13.5992	30.2824	0.82806	0.48542	1.15437		6.74244	1.60613	8.7044	0.286445	0.382951	2.43086		0.178194	0.116367	0.287767	0.1714	6.65191e-06	6.65191e-06		0	TRUE	FAM219B-206	4
isoComp_00616283	geneComp_00145850	ENST00000564723	ENSG00000178761	WT	H	FAM219B	protein_coding	processed_transcript	28.6551	13.5992	30.2824	0.82806	0.48542	1.15437		9.15852	0.230313	4.39516	0.230313	0.396161	4.19621		0.20203	0.0156667	0.144967	0.1293	0.0419615	6.65191e-06		0	TRUE	FAM219B-210	4
isoComp_00616287	geneComp_00145850	ENST00000566194	ENSG00000178761	WT	H	FAM219B	protein_coding	nonsense_mediated_decay	28.6551	13.5992	30.2824	0.82806	0.48542	1.15437		1.01184	0.650637	1.84995	0.0598522	0.153865	1.49333		0.0397727	0.0477333	0.0611667	0.0134333	0.938034	6.65191e-06	TRUE	0	TRUE	FAM219B-214	0
isoComp_00616290	geneComp_00145850	ENST00000569524	ENSG00000178761	WT	H	FAM219B	protein_coding	nonsense_mediated_decay	28.6551	13.5992	30.2824	0.82806	0.48542	1.15437		2.78635	4.30216	4.56788	0.464385	0.549543	0.0862703		0.205712	0.318333	0.150467	-0.167867	7.53999e-06	6.65191e-06	TRUE	3	TRUE	FAM219B-217	-4
isoComp_00617645	geneComp_00146110	ENST00000325748	ENSG00000180228	WT	H	PRKRA	protein_coding	protein_coding	15.828	14.9736	16.906	0.436514	0.340479	0.175008		6.99388	11.9262	9.63826	0.0691246	0.507494	-0.306998		0.440097	0.7976	0.570067	-0.227533	3.03173e-24	7.25798e-31	FALSE	0	TRUE	PRKRA-201	-4
isoComp_00617646	geneComp_00146110	ENST00000424699	ENSG00000180228	WT	H	PRKRA	protein_coding	nonsense_mediated_decay	15.828	14.9736	16.906	0.436514	0.340479	0.175008		3.36764	0.104081	3.58833	0.0373664	0.109652	4.9792		0.170985	0.00686667	0.212167	0.2053	7.25798e-31	7.25798e-31	TRUE	0	TRUE	PRKRA-202	4
isoComp_00617648	geneComp_00146110	ENST00000448279	ENSG00000180228	WT	H	PRKRA	protein_coding	nonsense_mediated_decay	15.828	14.9736	16.906	0.436514	0.340479	0.175008		1.24636	0.340924	0.658339	0.0312665	0.0407348	0.929422		0.0826818	0.0229333	0.0389667	0.0160333	0.57518	7.25798e-31	TRUE	0	TRUE	PRKRA-204	0
isoComp_00617652	geneComp_00146110	ENST00000466165	ENSG00000180228	WT	H	PRKRA	protein_coding	retained_intron	15.828	14.9736	16.906	0.436514	0.340479	0.175008		1.94131	0.438775	1.02613	0.0492377	0.256908	1.20714		0.134355	0.0295	0.0608667	0.0313667	0.483777	7.25798e-31		0	TRUE	PRKRA-208	0
isoComp_00618150	geneComp_00146231	ENST00000397130	ENSG00000180979	WT	H	LRRC57	protein_coding	protein_coding	4.36302	3.0617	3.54031	0.112231	0.0855591	0.208905		1.85495	1.93752	1.52528	0.132055	0.112761	-0.343132		0.458685	0.631333	0.430967	-0.200367	0.00151253	0.00151253	FALSE	0	TRUE	LRRC57-202	-1
isoComp_00618154	geneComp_00146231	ENST00000570160	ENSG00000180979	WT	H	LRRC57	protein_coding	protein_coding	4.36302	3.0617	3.54031	0.112231	0.0855591	0.208905		1.42018	0.0546732	0.961007	0.0546732	0.150906	3.90824		0.269709	0.0192667	0.271333	0.252067	0.00713618	0.00151253	FALSE	0	TRUE	LRRC57-206	1
isoComp_00618567	geneComp_00146305	ENST00000323523	ENSG00000181458	WT	H	TMEM45A	protein_coding	protein_coding	11.8957	5.97641	6.50482	0.255539	0.40281	0.122034		5.1431	1.48109	0.950383	0.0629197	0.0797356	-0.634691		0.340779	0.2484	0.1463	-0.1021	0.0860793	0.0150056	FALSE	0	TRUE	TMEM45A-201	0
isoComp_00618568	geneComp_00146305	ENST00000403410	ENSG00000181458	WT	H	TMEM45A	protein_coding	protein_coding	11.8957	5.97641	6.50482	0.255539	0.40281	0.122034		1.2351	0.268987	0.228968	0.0405743	0.0478724	-0.223382		0.0806242	0.0450333	0.0348667	-0.0101667	0.936756	0.0150056	FALSE	0	TRUE	TMEM45A-202	0
isoComp_00618570	geneComp_00146305	ENST00000462884	ENSG00000181458	WT	H	TMEM45A	protein_coding	processed_transcript	11.8957	5.97641	6.50482	0.255539	0.40281	0.122034		2.13723	0.422688	0.168029	0.211611	0.168029	-1.28121		0.174397	0.0689	0.0281333	-0.0407667	0.765461	0.0150056		0	TRUE	TMEM45A-204	0
isoComp_00618573	geneComp_00146305	ENST00000489060	ENSG00000181458	WT	H	TMEM45A	protein_coding	retained_intron	11.8957	5.97641	6.50482	0.255539	0.40281	0.122034		2.57344	3.72884	4.92494	0.160635	0.381185	0.400442		0.358036	0.624867	0.755733	0.130867	0.0150056	0.0150056		0	TRUE	TMEM45A-207	1
isoComp_00619301	geneComp_00146447	ENST00000329235	ENSG00000182287	WT	H	AP1S2	protein_coding	protein_coding	27.3054	28.5814	53.1242	0.55669	0.442156	0.89406		10.6764	17.3031	24.9808	0.441486	0.324928	0.529532		0.350115	0.606	0.4702	-0.1358	4.50375e-07	1.31889e-08	FALSE	0	TRUE	AP1S2-201	-4
isoComp_00619302	geneComp_00146447	ENST00000380291	ENSG00000182287	WT	H	AP1S2	protein_coding	protein_coding	27.3054	28.5814	53.1242	0.55669	0.442156	0.89406		4.66753	4.50274	9.43689	0.201885	0.654167	1.06584		0.162385	0.157367	0.1775	0.0201333	0.770215	1.31889e-08	FALSE	0	TRUE	AP1S2-202	0
isoComp_00619303	geneComp_00146447	ENST00000450644	ENSG00000182287	WT	H	AP1S2	protein_coding	protein_coding	27.3054	28.5814	53.1242	0.55669	0.442156	0.89406		3.42827	2.50723	4.54441	0.146399	0.60089	0.855427		0.134573	0.0878	0.0857667	-0.00203333	0.990673	1.31889e-08		0	TRUE	AP1S2-203	0
isoComp_00619305	geneComp_00146447	ENST00000479184	ENSG00000182287	WT	H	AP1S2	protein_coding	processed_transcript	27.3054	28.5814	53.1242	0.55669	0.442156	0.89406		5.33174	2.22216	9.52579	0.228321	0.39215	2.09491		0.202115	0.0776333	0.179333	0.1017	1.31889e-08	1.31889e-08		0	TRUE	AP1S2-205	4
isoComp_00619306	geneComp_00146447	ENST00000545766	ENSG00000182287	WT	H	AP1S2	protein_coding	protein_coding	27.3054	28.5814	53.1242	0.55669	0.442156	0.89406		2.73	1.75402	3.7547	0.291377	1.14348	1.09367		0.118212	0.0610333	0.0705333	0.0095	0.974273	1.31889e-08	FALSE	0	TRUE	AP1S2-206	0
isoComp_00619626	geneComp_00146499	ENST00000355797	ENSG00000182534	WT	H	MXRA7	protein_coding	protein_coding	41.2154	55.3518	53.6655	1.4397	2.17957	-0.0446277		1.66689	2.46737	2.49536	0.0811156	0.078772	0.0162064		0.0370121	0.0445667	0.0465333	0.00196667	0.951153	2.18621e-14	FALSE	0	TRUE	MXRA7-201	0
isoComp_00619627	geneComp_00146499	ENST00000375036	ENSG00000182534	WT	H	MXRA7	protein_coding	protein_coding	41.2154	55.3518	53.6655	1.4397	2.17957	-0.0446277		7.98068	10.3534	16.9054	0.333926	0.713201	0.706844		0.184558	0.187533	0.314967	0.127433	5.94823e-11	2.18621e-14	TRUE	0	TRUE	MXRA7-202	2
isoComp_00619628	geneComp_00146499	ENST00000449428	ENSG00000182534	WT	H	MXRA7	protein_coding	protein_coding	41.2154	55.3518	53.6655	1.4397	2.17957	-0.0446277		27.1204	42.2155	33.5153	1.59885	1.17825	-0.332861		0.584342	0.7622	0.624867	-0.137333	2.18621e-14	2.18621e-14	FALSE	0	TRUE	MXRA7-203	-2
isoComp_00619629	geneComp_00146499	ENST00000585519	ENSG00000182534	WT	H	MXRA7	protein_coding	protein_coding	41.2154	55.3518	53.6655	1.4397	2.17957	-0.0446277		3.68178	0.127752	0.139715	0.127752	0.139715	0.120149		0.164861	0.0022	0.00253333	0.000333333	0.998837	2.18621e-14	FALSE	0	TRUE	MXRA7-204	0
isoComp_00620611	geneComp_00146679	ENST00000330978	ENSG00000183336	WT	H	BOLA2	protein_coding	protein_coding	19.5408	37.4476	38.4386	1.47184	1.59883	0.0376716		13.8597	31.8953	26.2462	1.01804	1.77701	-0.281138		0.659891	0.8524	0.681567	-0.170833	7.79188e-10	7.79188e-10	FALSE	0	TRUE	BOLA2-201	-4
isoComp_00620612	geneComp_00146679	ENST00000380596	ENSG00000183336	WT	H	BOLA2	protein_coding	nonsense_mediated_decay	19.5408	37.4476	38.4386	1.47184	1.59883	0.0376716		5.68111	5.55233	12.1924	0.598236	0.52611	1.1334		0.340109	0.1476	0.318433	0.170833	3.13417e-08	7.79188e-10	TRUE	0	TRUE	BOLA2-202	4
isoComp_00620673	geneComp_00146695	ENST00000328085	ENSG00000183426	WT	H	NPIPA1	protein_coding	protein_coding	15.9693	4.31759	19.1043	0.208931	0.457727	2.14302		4.37707	0.115186	7.73218	0.115186	0.16224	5.95059		0.203294	0.0248667	0.4055	0.380633	0.000522533	5.25157e-19	FALSE	0	TRUE	NPIPA1-201	4
isoComp_00620675	geneComp_00146695	ENST00000472413	ENSG00000183426	WT	H	NPIPA1	protein_coding	processed_transcript	15.9693	4.31759	19.1043	0.208931	0.457727	2.14302		3.2158	1.5682	4.54536	0.0596617	0.144749	1.52928		0.226682	0.363733	0.238233	-0.1255	0.00297263	5.25157e-19		1	TRUE	NPIPA1-203	-4
isoComp_00620676	geneComp_00146695	ENST00000534720	ENSG00000183426	WT	H	NPIPA1	protein_coding	retained_intron	15.9693	4.31759	19.1043	0.208931	0.457727	2.14302		1.4708	1.72787	1.75487	0.0284768	0.0298417	0.0222377		0.137194	0.402267	0.0919	-0.310367	5.25157e-19	5.25157e-19		0	TRUE	NPIPA1-204	-4
isoComp_00620678	geneComp_00146695	ENST00000541836	ENSG00000183426	WT	H	NPIPA1	protein_coding	processed_transcript	15.9693	4.31759	19.1043	0.208931	0.457727	2.14302		1.71641	0.180063	1.6692	0.05903	0.123457	3.14322		0.099297	0.0423	0.0873667	0.0450667	0.380647	5.25157e-19		0	TRUE	NPIPA1-206	0
isoComp_00620680	geneComp_00146695	ENST00000545831	ENSG00000183426	WT	H	NPIPA1	protein_coding	processed_transcript	15.9693	4.31759	19.1043	0.208931	0.457727	2.14302		3.9186	0.422347	2.95541	0.0986427	0.345803	2.77797		0.231673	0.0962667	0.154033	0.0577667	0.578538	5.25157e-19		1	TRUE	NPIPA1-208	2
isoComp_00622864	geneComp_00147139	ENST00000353379	ENSG00000185324	WT	H	CDK10	protein_coding	protein_coding	17.1388	7.5743	9.40535	0.269447	0.153915	0.311998		1.17026	1.13908	1.21812	0.150257	0.0784315	0.0959732		0.0852576	0.151467	0.1296	-0.0218667	1	4.0469e-05	FALSE	0	TRUE	CDK10-202	0
isoComp_00622866	geneComp_00147139	ENST00000472018	ENSG00000185324	WT	H	CDK10	protein_coding	retained_intron	17.1388	7.5743	9.40535	0.269447	0.153915	0.311998		1.80999	0.776166	0.918404	0.0587178	0.250863	0.23992		0.104236	0.102933	0.0978	-0.00513333	0.986675	4.0469e-05		2	TRUE	CDK10-204	0
isoComp_00622868	geneComp_00147139	ENST00000503560	ENSG00000185324	WT	H	CDK10	protein_coding	processed_transcript	17.1388	7.5743	9.40535	0.269447	0.153915	0.311998		1.38061	0.65725	1.03337	0.0567037	0.131306	0.644954		0.0876182	0.0873	0.1095	0.0222	0.736066	4.0469e-05		0	TRUE	CDK10-206	0
isoComp_00622871	geneComp_00147139	ENST00000505733	ENSG00000185324	WT	H	CDK10	protein_coding	retained_intron	17.1388	7.5743	9.40535	0.269447	0.153915	0.311998		1.25469	0.249173	1.29208	0.071944	0.182981	2.32883		0.0828515	0.0324	0.137967	0.105567	4.0469e-05	4.0469e-05		1	TRUE	CDK10-209	3
isoComp_00622877	geneComp_00147139	ENST00000514965	ENSG00000185324	WT	H	CDK10	protein_coding	processed_transcript	17.1388	7.5743	9.40535	0.269447	0.153915	0.311998		1.40387	0.248941	0.2568	0.248941	0.2568	0.0431326		0.068203	0.0324	0.0279667	-0.00443333	0.991006	4.0469e-05		0	TRUE	CDK10-215	0
isoComp_00622878	geneComp_00147139	ENST00000561477	ENSG00000185324	WT	H	CDK10	protein_coding	retained_intron	17.1388	7.5743	9.40535	0.269447	0.153915	0.311998		1.61262	0.835906	0.470047	0.0317433	0.103589	-0.817321		0.0892152	0.110467	0.0500333	-0.0604333	0.353217	4.0469e-05		0	TRUE	CDK10-216	0
isoComp_00622884	geneComp_00147139	ENST00000625631	ENSG00000185324	WT	H	CDK10	protein_coding	protein_coding	17.1388	7.5743	9.40535	0.269447	0.153915	0.311998		1.24031	0.991575	0	0.526258	0	-6.64613		0.0604242	0.126167	0	-0.126167	0.143534	4.0469e-05	FALSE	0	TRUE	CDK10-222	-2
isoComp_00623773	geneComp_00147280	ENST00000399208	ENSG00000185917	WT	H	SETD4	protein_coding	protein_coding	12.3001	6.91204	9.01138	0.219123	0.504293	0.38215		1.08779	1.88801	1.38895	0.248838	0.191861	-0.440148		0.132161	0.274733	0.153933	-0.1208	0.157548	0.001457	FALSE	1	TRUE	SETD4-205	-2
isoComp_00623777	geneComp_00147280	ENST00000429161	ENSG00000185917	WT	H	SETD4	protein_coding	protein_coding	12.3001	6.91204	9.01138	0.219123	0.504293	0.38215		1.13309	0.578491	1.1846	0.164995	0.306829	1.02143		0.134373	0.0833333	0.1326	0.0492667	0.777074	0.001457	FALSE	0	TRUE	SETD4-209	0
isoComp_00623778	geneComp_00147280	ENST00000442559	ENSG00000185917	WT	H	SETD4	protein_coding	protein_coding	12.3001	6.91204	9.01138	0.219123	0.504293	0.38215		2.26055	0	0	0	0	0		0.0779727	0	0	0		0.001457	FALSE	0	TRUE	SETD4-210	0
isoComp_00623780	geneComp_00147280	ENST00000446166	ENSG00000185917	WT	H	SETD4	protein_coding	protein_coding	12.3001	6.91204	9.01138	0.219123	0.504293	0.38215		1.13916	0.923961	0.616653	0.122125	0.0902037	-0.575695		0.0902788	0.133467	0.0686667	-0.0648	0.185806	0.001457	FALSE	0	TRUE	SETD4-212	-1
isoComp_00623782	geneComp_00147280	ENST00000469482	ENSG00000185917	WT	H	SETD4	protein_coding	processed_transcript	12.3001	6.91204	9.01138	0.219123	0.504293	0.38215		2.47992	0.77138	1.97853	0.0445314	0.146798	1.34761		0.187642	0.112	0.2191	0.1071	0.001457	0.001457		0	TRUE	SETD4-214	4
isoComp_00624453	geneComp_00147422	ENST00000374076	ENSG00000186501	WT	H	TMEM222	protein_coding	protein_coding	14.8886	19.1418	22.0407	0.115798	0.561518	0.203347		2.27363	4.80597	3.51371	1.68956	1.76201	-0.450732		0.124879	0.2503	0.1559	-0.0944	0.897632	0.000214204	FALSE	0	TRUE	TMEM222-201	0
isoComp_00624454	geneComp_00147422	ENST00000464720	ENSG00000186501	WT	H	TMEM222	protein_coding	nonsense_mediated_decay	14.8886	19.1418	22.0407	0.115798	0.561518	0.203347		3.44098	0.882382	5.32887	0.323973	0.883034	2.5808		0.188352	0.0462667	0.2434	0.197133	0.000214204	0.000214204	TRUE	0	TRUE	TMEM222-202	4
isoComp_00624462	geneComp_00147422	ENST00000608611	ENSG00000186501	WT	H	TMEM222	protein_coding	protein_coding	14.8886	19.1418	22.0407	0.115798	0.561518	0.203347		5.61156	11.191	8.98812	1.43452	0.987117	-0.315928		0.431627	0.5852	0.407333	-0.177867	0.552483	0.000214204	FALSE	0	TRUE	TMEM222-210	-1
isoComp_00625131	geneComp_00147543	ENST00000334841	ENSG00000187118	WT	H	CMC1	protein_coding	nonsense_mediated_decay	15.6115	12.4414	11.426	0.267087	0.596042	-0.122727		1.35099	0.725799	2.02121	0.145856	0.183302	1.46496		0.0979727	0.0588333	0.1791	0.120267	0.0015414	0.0015414	TRUE	0	TRUE	CMC1-201	4
isoComp_00625133	geneComp_00147543	ENST00000418849	ENSG00000187118	WT	H	CMC1	protein_coding	protein_coding	15.6115	12.4414	11.426	0.267087	0.596042	-0.122727		7.68765	5.57919	4.31257	0.204022	0.585632	-0.37075		0.47123	0.449433	0.3753	-0.0741333	0.829772	0.0015414		0	TRUE	CMC1-203	0
isoComp_00625134	geneComp_00147543	ENST00000423894	ENSG00000187118	WT	H	CMC1	protein_coding	protein_coding	15.6115	12.4414	11.426	0.267087	0.596042	-0.122727		4.9755	5.1349	3.4872	0.484926	0.427304	-0.556945		0.320576	0.411467	0.3056	-0.105867	0.601049	0.0015414	FALSE	0	TRUE	CMC1-204	0
isoComp_00626440	geneComp_00147824	ENST00000375167	ENSG00000188486	WT	H	H2AFX	protein_coding	nonsense_mediated_decay	104.603	171.954	189.903	5.55148	10.4856	0.14323		61.0243	67.047	111.937	2.78459	6.92418	0.739354		0.506727	0.389633	0.589067	0.199433	2.84453e-53	2.50677e-53	TRUE	0	TRUE	H2AFX-201	4
isoComp_00626441	geneComp_00147824	ENST00000530167	ENSG00000188486	WT	H	H2AFX	protein_coding	protein_coding	104.603	171.954	189.903	5.55148	10.4856	0.14323		43.5785	104.907	77.9663	2.77363	3.79365	-0.428146		0.493273	0.610367	0.410933	-0.199433	2.50677e-53	2.50677e-53	FALSE	1	TRUE	H2AFX-202	-4
isoComp_00628935	geneComp_00148278	ENST00000413755	ENSG00000196756	WT	H	SNHG17	processed_transcript	lincRNA	31.039	15.8425	29.3336	0.649094	1.43617	0.888337		2.84423	1.11487	2.11752	0.0873951	0.259008	0.919413		0.0830121	0.0706	0.072	0.0014	0.998264	2.58164e-15		0	FALSE	SNHG17-201	0
isoComp_00628936	geneComp_00148278	ENST00000414142	ENSG00000196756	WT	H	SNHG17	processed_transcript	retained_intron	31.039	15.8425	29.3336	0.649094	1.43617	0.888337		1.72459	0.792281	1.07934	0.0327996	0.123674	0.441268		0.0561727	0.0502	0.0374333	-0.0127667	0.786572	2.58164e-15		1	FALSE	SNHG17-202	0
isoComp_00628937	geneComp_00148278	ENST00000417578	ENSG00000196756	WT	H	SNHG17	processed_transcript	lincRNA	31.039	15.8425	29.3336	0.649094	1.43617	0.888337		1.44371	0.197456	0.529086	0.0731767	0.245514	1.37771		0.043203	0.0128	0.0181333	0.00533333	0.971826	2.58164e-15		0	FALSE	SNHG17-203	0
isoComp_00628938	geneComp_00148278	ENST00000423536	ENSG00000196756	WT	H	SNHG17	processed_transcript	lincRNA	31.039	15.8425	29.3336	0.649094	1.43617	0.888337		5.41567	0.820275	5.53547	0.530629	1.23121	2.73965		0.169939	0.0492667	0.185467	0.1362	0.32939	2.58164e-15		0	FALSE	SNHG17-204	0
isoComp_00628939	geneComp_00148278	ENST00000424235	ENSG00000196756	WT	H	SNHG17	processed_transcript	retained_intron	31.039	15.8425	29.3336	0.649094	1.43617	0.888337		1.23857	1.00197	1.61088	0.136697	0.229712	0.679617		0.045897	0.0629667	0.0556	-0.00736667	0.937478	2.58164e-15		0	FALSE	SNHG17-205	0
isoComp_00628940	geneComp_00148278	ENST00000436764	ENSG00000196756	WT	H	SNHG17	processed_transcript	lincRNA	31.039	15.8425	29.3336	0.649094	1.43617	0.888337		8.4823	1.88916	5.82439	0.151657	0.437502	1.61922		0.239058	0.120433	0.2006	0.0801667	0.125506	2.58164e-15		0	FALSE	SNHG17-206	2
isoComp_00628941	geneComp_00148278	ENST00000449469	ENSG00000196756	WT	H	SNHG17	processed_transcript	retained_intron	31.039	15.8425	29.3336	0.649094	1.43617	0.888337		4.14085	6.40655	5.64299	0.0979858	0.261536	-0.182782		0.175839	0.405433	0.1927	-0.212733	2.58164e-15	2.58164e-15		0	FALSE	SNHG17-207	-3
isoComp_00628942	geneComp_00148278	ENST00000456953	ENSG00000196756	WT	H	SNHG17	processed_transcript	lincRNA	31.039	15.8425	29.3336	0.649094	1.43617	0.888337		5.74905	3.61992	6.9939	0.187335	0.593014	0.948221		0.186891	0.2283	0.2381	0.0098	0.947877	2.58164e-15		0	FALSE	SNHG17-208	0
isoComp_00629001	geneComp_00148299	ENST00000372874	ENSG00000196839	WT	H	ADA	protein_coding	protein_coding	12.7945	5.86895	9.50864	0.353968	0.629006	0.695197		6.84464	4.48114	6.246	0.198418	0.49073	0.478158		0.553091	0.765233	0.656033	-0.1092	0.00050679	0.00050679	FALSE	0	TRUE	ADA-201	-4
isoComp_00629006	geneComp_00148299	ENST00000536532	ENSG00000196839	WT	H	ADA	protein_coding	nonsense_mediated_decay	12.7945	5.86895	9.50864	0.353968	0.629006	0.695197		2.02697	0.502826	1.86709	0.116588	0.154488	1.87196		0.169194	0.0881	0.199933	0.111833	0.128368	0.00050679	TRUE	0	TRUE	ADA-206	3
isoComp_00629009	geneComp_00148299	ENST00000545776	ENSG00000196839	WT	H	ADA	protein_coding	retained_intron	12.7945	5.86895	9.50864	0.353968	0.629006	0.695197		1.30855	0.112817	0.298837	0.0807629	0.11102	1.33034		0.0874485	0.0182	0.0302667	0.0120667	0.868091	0.00050679		0	TRUE	ADA-209	0
isoComp_00629353	geneComp_00148355	ENST00000358056	ENSG00000197045	WT	H	GMFB	protein_coding	protein_coding	43.435	20.9943	19.916	0.201121	0.811798	-0.0760289		12.4796	17.0122	13.2224	0.659225	0.876724	-0.363346		0.524388	0.8102	0.662933	-0.147267	0.00904326	0.00904326	FALSE	0	FALSE	GMFB-201	-1
isoComp_00629354	geneComp_00148355	ENST00000553333	ENSG00000197045	WT	H	GMFB	protein_coding	protein_coding	43.435	20.9943	19.916	0.201121	0.811798	-0.0760289		3.58552	1.65145	1.63853	0.144322	0.201143	-0.0112625		0.0744939	0.0785333	0.0818333	0.0033	0.95719	0.00904326	FALSE	0	FALSE	GMFB-202	0
isoComp_00629357	geneComp_00148355	ENST00000554163	ENSG00000197045	WT	H	GMFB	protein_coding	retained_intron	43.435	20.9943	19.916	0.201121	0.811798	-0.0760289		2.41809	0.159065	0.323125	0.0293918	0.114049	0.978482		0.051603	0.00756667	0.0158333	0.00826667	0.729177	0.00904326		0	FALSE	GMFB-205	0
isoComp_00629359	geneComp_00148355	ENST00000554682	ENSG00000197045	WT	H	GMFB	protein_coding	retained_intron	43.435	20.9943	19.916	0.201121	0.811798	-0.0760289		19.0459	0.135139	0.434552	0.135139	0.434552	1.61491		0.21587	0.00633333	0.0202333	0.0139	0.99977	0.00904326		0	FALSE	GMFB-207	0
isoComp_00629361	geneComp_00148355	ENST00000616146	ENSG00000197045	WT	H	GMFB	protein_coding	protein_coding	43.435	20.9943	19.916	0.201121	0.811798	-0.0760289		1.43393	1.0521	2.94097	0.700948	0.832614	1.47427		0.0541485	0.0504667	0.151367	0.1009	0.546886	0.00904326	FALSE	0	FALSE	GMFB-209	0
isoComp_00629362	geneComp_00148355	ENST00000628554	ENSG00000197045	WT	H	GMFB	protein_coding	protein_coding	43.435	20.9943	19.916	0.201121	0.811798	-0.0760289		2.795	0	0.0751966	0	0.0751966	3.0908		0.0259909	0	0.00383333	0.00383333	0.938763	0.00904326	TRUE	0	FALSE	GMFB-210	0
isoComp_00632787	geneComp_00148931	ENST00000361641	ENSG00000198860	WT	H	TSEN15	protein_coding	protein_coding	13.3748	14.6123	14.4964	0.199766	0.87833	-0.0114756		7.07004	7.02253	9.30115	0.176984	0.569052	0.404916		0.503694	0.480533	0.6427	0.162167	0.00116099	8.09102e-06	FALSE	0	TRUE	TSEN15-201	4
isoComp_00632789	geneComp_00148931	ENST00000423085	ENSG00000198860	WT	H	TSEN15	protein_coding	protein_coding	13.3748	14.6123	14.4964	0.199766	0.87833	-0.0114756		2.24975	5.55196	3.09149	0.270195	0.339069	-0.84263		0.158058	0.380467	0.213533	-0.166933	0.000100374	8.09102e-06	FALSE	0	TRUE	TSEN15-203	-4
isoComp_00632791	geneComp_00148931	ENST00000462677	ENSG00000198860	WT	H	TSEN15	protein_coding	nonsense_mediated_decay	13.3748	14.6123	14.4964	0.199766	0.87833	-0.0114756		1.19559	0.0640207	0.980676	0.0173483	0.168421	3.74241		0.0895273	0.00433333	0.0689333	0.0646	8.09102e-06	8.09102e-06		0	TRUE	TSEN15-205	3
isoComp_00632793	geneComp_00148931	ENST00000533373	ENSG00000198860	WT	H	TSEN15	protein_coding	protein_coding	13.3748	14.6123	14.4964	0.199766	0.87833	-0.0114756		1.54198	1.08529	0.370532	0.10445	0.144276	-1.52522		0.132294	0.0742	0.0246333	-0.0495667	0.0667112	8.09102e-06	FALSE	0	TRUE	TSEN15-207	0
isoComp_00632953	geneComp_00148965	ENST00000361413	ENSG00000198920	WT	H	KIAA0753	protein_coding	protein_coding	8.02149	6.39017	7.19658	0.35141	0.413724	0.171204		2.37134	2.29216	3.18202	0.128835	0.0975706	0.47148		0.310282	0.359867	0.4468	0.0869333	0.891703	0.00333715	FALSE	1	TRUE	KIAA0753-201	0
isoComp_00632960	geneComp_00148965	ENST00000573033	ENSG00000198920	WT	H	KIAA0753	protein_coding	protein_coding	8.02149	6.39017	7.19658	0.35141	0.413724	0.171204		1.04645	0.235036	1.02772	0.0648021	0.0712619	2.08235		0.121024	0.0358333	0.144733	0.1089	0.00333715	0.00333715	FALSE	0	TRUE	KIAA0753-208	1
isoComp_00632963	geneComp_00148965	ENST00000576823	ENSG00000198920	WT	H	KIAA0753	protein_coding	processed_transcript	8.02149	6.39017	7.19658	0.35141	0.413724	0.171204		1.30072	1.43386	0.695147	0.372115	0.365225	-1.03394		0.158952	0.2193	0.0911333	-0.128167	0.635045	0.00333715		0	TRUE	KIAA0753-211	0
isoComp_00634753	geneComp_00149936	ENST00000337523	ENSG00000204348	WT	H	DXO	protein_coding	protein_coding	14.667	11.3154	18.0361	0.155607	0.926511	0.672117		6.67286	5.81053	9.43491	0.264454	0.279133	0.698386		0.453276	0.5131	0.525233	0.0121333	0.550111	2.70112e-11	FALSE	0	TRUE	DXO-201	0
isoComp_00634756	geneComp_00149936	ENST00000460058	ENSG00000204348	WT	H	DXO	protein_coding	retained_intron	14.667	11.3154	18.0361	0.155607	0.926511	0.672117		1.94325	1.96621	0.86963	0.162788	0.44825	-1.16777		0.160403	0.173833	0.0463667	-0.127467	0.368168	2.70112e-11		0	TRUE	DXO-204	-2
isoComp_00634761	geneComp_00149936	ENST00000480240	ENSG00000204348	WT	H	DXO	protein_coding	nonsense_mediated_decay	14.667	11.3154	18.0361	0.155607	0.926511	0.672117		1.41389	0.304941	2.3714	0.304941	0.535655	2.91866		0.0644636	0.0272667	0.131833	0.104567	0.202866	2.70112e-11	TRUE	0	TRUE	DXO-209	0
isoComp_00634762	geneComp_00149936	ENST00000487914	ENSG00000204348	WT	H	DXO	protein_coding	processed_transcript	14.667	11.3154	18.0361	0.155607	0.926511	0.672117		1.24397	0	1.94746	0	0.42546	7.61284		0.0735061	0	0.1067	0.1067	2.70112e-11	2.70112e-11		1	TRUE	DXO-211	3
isoComp_00635185	geneComp_00150018	ENST00000376473	ENSG00000204564	WT	H	C6orf136	protein_coding	protein_coding	12.445	2.61977	3.85278	0.0933824	0.289875	0.554703		1.15381	1.09245	0.559436	0.0285234	0.157359	-0.953104		0.172718	0.418767	0.145033	-0.273733	0.00934199	0.00267793	FALSE	0	TRUE	C6orf136-203	-2
isoComp_00635186	geneComp_00150018	ENST00000446773	ENSG00000204564	WT	H	C6orf136	protein_coding	protein_coding	12.445	2.61977	3.85278	0.0933824	0.289875	0.554703		1.42461	1.09719	2.27013	0.100036	0.0894269	1.04222		0.290658	0.418533	0.592767	0.174233	0.00267793	0.00267793	FALSE	0	TRUE	C6orf136-204	2
isoComp_00635187	geneComp_00150018	ENST00000460172	ENSG00000204564	WT	H	C6orf136	protein_coding	retained_intron	12.445	2.61977	3.85278	0.0933824	0.289875	0.554703		7.8624	0	0	0	0	0		0.301688	0	0	0		0.00267793		0	TRUE	C6orf136-205	0
isoComp_00636084	geneComp_00150230	ENST00000336133	ENSG00000205323	WT	H	SARNP	protein_coding	protein_coding	54.4056	51.2034	56.6207	1.02533	0.98873	0.145061		32.9596	43.5601	36.5844	1.06011	2.3157	-0.251716		0.623636	0.8506	0.645567	-0.205033	1.10311e-10	1.10311e-10	FALSE	0	TRUE	SARNP-201	-4
isoComp_00636085	geneComp_00150230	ENST00000546604	ENSG00000205323	WT	H	SARNP	protein_coding	nonsense_mediated_decay	54.4056	51.2034	56.6207	1.02533	0.98873	0.145061		7.85725	2.01923	15.3808	0.856381	1.81725	2.92306		0.132876	0.0396	0.272133	0.232533	1.21458e-06	1.10311e-10	TRUE	0	TRUE	SARNP-202	4
isoComp_00636086	geneComp_00150230	ENST00000552080	ENSG00000205323	WT	H	SARNP	protein_coding	protein_coding	54.4056	51.2034	56.6207	1.02533	0.98873	0.145061		7.18969	0.624821	0.22089	0.379258	0.15245	-1.45915		0.1292	0.0125333	0.00386667	-0.00866667	0.904778	1.10311e-10	FALSE	0	TRUE	SARNP-203	0
isoComp_00636088	geneComp_00150230	ENST00000552884	ENSG00000205323	WT	H	SARNP	protein_coding	nonsense_mediated_decay	54.4056	51.2034	56.6207	1.02533	0.98873	0.145061		4.14327	1.20228	1.56447	0.445283	0.433979	0.377136		0.0706485	0.0233333	0.0275	0.00416667	0.934962	1.10311e-10	TRUE	0	TRUE	SARNP-205	0
isoComp_00636089	geneComp_00150230	ENST00000552946	ENSG00000205323	WT	H	SARNP	protein_coding	retained_intron	54.4056	51.2034	56.6207	1.02533	0.98873	0.145061		1.98517	3.44166	2.61166	0.426486	0.345633	-0.396806		0.0379091	0.067	0.0463	-0.0207	0.457803	1.10311e-10		0	TRUE	SARNP-206	0
isoComp_00636447	geneComp_00150304	ENST00000399292	ENSG00000205670	WT	H	SMIM11A	protein_coding	protein_coding	8.81137	8.93578	20.7712	1.50175	3.89952	1.216		6.89965	6.48914	18.2646	1.46446	3.78058	1.49152		0.564239	0.7131	0.871267	0.158167	0.00298405	0.00298405	FALSE	0	TRUE	SMIM11A-201	3
isoComp_00636450	geneComp_00150304	ENST00000481710	ENSG00000205670	WT	H	SMIM11A	protein_coding	processed_transcript	8.81137	8.93578	20.7712	1.50175	3.89952	1.216		1.47288	2.18114	1.78646	0.173998	0.172559	-0.286521		0.333755	0.2584	0.0932	-0.1652	0.0184024	0.00298405		0	TRUE	SMIM11A-205	-3
isoComp_00636537	geneComp_00150319	ENST00000433020	ENSG00000205746	WT	H	AC126755.1	transcribed_unprocessed_pseudogene	processed_transcript	14.0404	4.10846	18.3248	0.184314	1.04965	2.15441		1.20836	0	0.3664	0	0.3664	5.23419		0.0622909	0	0.0201333	0.0201333	1	0.0256286		0	FALSE	AC126755.1-204	0
isoComp_00636538	geneComp_00150319	ENST00000525846	ENSG00000205746	WT	H	AC126755.1	transcribed_unprocessed_pseudogene	transcribed_unprocessed_pseudogene	14.0404	4.10846	18.3248	0.184314	1.04965	2.15441		3.23267	0.762361	5.59313	0.0493479	0.101242	2.85889		0.208612	0.185833	0.307833	0.122	0.0447224	0.0256286		0	FALSE	AC126755.1-201	4
isoComp_00636539	geneComp_00150319	ENST00000535716	ENSG00000205746	WT	H	AC126755.1	transcribed_unprocessed_pseudogene	processed_transcript	14.0404	4.10846	18.3248	0.184314	1.04965	2.15441		4.06121	1.59077	4.89216	0.130818	0.860624	1.61465		0.376297	0.386333	0.263533	-0.1228	0.226098	0.0256286		0	FALSE	AC126755.1-205	-3
isoComp_00636540	geneComp_00150319	ENST00000538220	ENSG00000205746	WT	H	AC126755.1	transcribed_unprocessed_pseudogene	processed_transcript	14.0404	4.10846	18.3248	0.184314	1.04965	2.15441		1.44037	0	1.02724	0	0.3917	6.69661		0.0849152	0	0.0562333	0.0562333	0.0256286	0.0256286		0	FALSE	AC126755.1-203	0
isoComp_00636541	geneComp_00150319	ENST00000545152	ENSG00000205746	WT	H	AC126755.1	transcribed_unprocessed_pseudogene	processed_transcript	14.0404	4.10846	18.3248	0.184314	1.04965	2.15441		4.09776	1.75533	6.44588	0.0633253	0.321343	1.87067		0.267867	0.427767	0.3523	-0.0754667	0.347661	0.0256286		0	FALSE	AC126755.1-202	0
isoComp_00636812	geneComp_00150396	ENST00000528584	ENSG00000206149	WT	H	HERC2P9	transcribed_unprocessed_pseudogene	processed_transcript	11.2845	3.13241	6.07648	0.0995604	0.655394	0.953738		3.32196	0.381168	1.74854	0.0528316	0.318534	2.16851		0.275409	0.122967	0.2836	0.160633	0.0225578	0.0225578		0	FALSE	HERC2P9-203	3
isoComp_00636813	geneComp_00150396	ENST00000529353	ENSG00000206149	WT	H	HERC2P9	transcribed_unprocessed_pseudogene	processed_transcript	11.2845	3.13241	6.07648	0.0995604	0.655394	0.953738		2.0422	0.124443	0.543312	0.0894447	0.272912	2.0411		0.143997	0.0406333	0.0881333	0.0475	0.940254	0.0225578		0	FALSE	HERC2P9-204	1
isoComp_00636814	geneComp_00150396	ENST00000529537	ENSG00000206149	WT	H	HERC2P9	transcribed_unprocessed_pseudogene	processed_transcript	11.2845	3.13241	6.07648	0.0995604	0.655394	0.953738		2.24699	0.789764	0.908719	0.10752	0.0431937	0.200049		0.190333	0.2533	0.1515	-0.1018	0.0997136	0.0225578		0	FALSE	HERC2P9-205	-2
isoComp_00636815	geneComp_00150396	ENST00000529624	ENSG00000206149	WT	H	HERC2P9	transcribed_unprocessed_pseudogene	transcribed_unprocessed_pseudogene	11.2845	3.13241	6.07648	0.0995604	0.655394	0.953738		1.14583	0.476662	0.956019	0.0407945	0.114486	0.989131		0.108106	0.153267	0.157233	0.00396667	0.896383	0.0225578		0	FALSE	HERC2P9-206	0
isoComp_00636817	geneComp_00150396	ENST00000569226	ENSG00000206149	WT	H	HERC2P9	transcribed_unprocessed_pseudogene	retained_intron	11.2845	3.13241	6.07648	0.0995604	0.655394	0.953738		1.30154	0.225608	0.40411	0.0134924	0.157341	0.813627		0.123476	0.072	0.0675	-0.0045	0.928325	0.0225578		0	FALSE	HERC2P9-208	0
isoComp_00638346	geneComp_00151416	ENST00000313465	ENSG00000213563	WT	H	C8orf82	protein_coding	protein_coding	6.22011	10.6627	11.1448	0.5279	0.856549	0.0637409		1.03817	2.09192	2.49816	0.146658	0.441579	0.254917		0.129642	0.198067	0.220933	0.0228667	0.944042	0.00324574	FALSE	2	TRUE	C8orf82-201	0
isoComp_00638347	geneComp_00151416	ENST00000524821	ENSG00000213563	WT	H	C8orf82	protein_coding	protein_coding	6.22011	10.6627	11.1448	0.5279	0.856549	0.0637409		1.22991	2.69272	1.23397	0.0231552	0.13886	-1.11947		0.2222	0.253933	0.114	-0.139933	0.00324574	0.00324574	FALSE	1	TRUE	C8orf82-202	-2
isoComp_00638350	geneComp_00151416	ENST00000534680	ENSG00000213563	WT	H	C8orf82	protein_coding	nonsense_mediated_decay	6.22011	10.6627	11.1448	0.5279	0.856549	0.0637409		2.81666	4.13553	5.88772	0.525031	0.376637	0.5086		0.395433	0.385	0.529367	0.144367	0.0230573	0.00324574	TRUE	0	TRUE	C8orf82-205	2
isoComp_00652211	geneComp_00159555	ENST00000419160	ENSG00000237094	WT	H	AL732372.2	transcribed_unprocessed_pseudogene	processed_transcript	16.9399	9.5994	10.6015	1.51206	1.00912	0.143109		2.64183	2.17798	2.01292	0.207698	0.15499	-0.113165		0.176145	0.236467	0.1926	-0.0438667	0.845162	6.4972e-06		0	FALSE	AL732372.2-209	0
isoComp_00652222	geneComp_00159555	ENST00000599771	ENSG00000237094	WT	H	AL732372.2	transcribed_unprocessed_pseudogene	processed_transcript	16.9399	9.5994	10.6015	1.51206	1.00912	0.143109		4.04327	0.549511	2.59662	0.0865765	0.582862	2.21994		0.195336	0.0586333	0.241133	0.1825	6.4972e-06	6.4972e-06		0	FALSE	AL732372.2-214	4
isoComp_00652225	geneComp_00159555	ENST00000608420	ENSG00000237094	WT	H	AL732372.2	transcribed_unprocessed_pseudogene	processed_transcript	16.9399	9.5994	10.6015	1.51206	1.00912	0.143109		1.86392	1.56529	1.70637	0.180855	0.118942	0.123743		0.117279	0.1654	0.162933	-0.00246667	0.970459	6.4972e-06		0	FALSE	AL732372.2-221	0
isoComp_00652228	geneComp_00159555	ENST00000641049	ENSG00000237094	WT	H	AL732372.2	transcribed_unprocessed_pseudogene	processed_transcript	16.9399	9.5994	10.6015	1.51206	1.00912	0.143109		1.07523	1.54262	0	1.54262	0	-7.27856		0.0648848	0.1266	0	-0.1266	0.831986	6.4972e-06		0	FALSE	AL732372.2-224	0
isoComp_00652230	geneComp_00159555	ENST00000641303	ENSG00000237094	WT	H	AL732372.2	transcribed_unprocessed_pseudogene	processed_transcript	16.9399	9.5994	10.6015	1.51206	1.00912	0.143109		1.73991	0.209298	0.356497	0.0214728	0.107207	0.740912		0.0812697	0.0225333	0.0322	0.00966667	0.919329	6.4972e-06		0	FALSE	AL732372.2-222	0
isoComp_00655273	geneComp_00161211	ENST00000414292	ENSG00000242294	WT	H	STAG3L5P	transcribed_unprocessed_pseudogene	processed_transcript	43.1658	5.58818	7.18126	0.215257	0.488926	0.361288		7.52453	1.4229	0.839774	0.195031	0.0302032	-0.753791		0.171339	0.253033	0.1178	-0.135233	0.00709142	0.00709142		0	FALSE	STAG3L5P-201	-4
isoComp_00655274	geneComp_00161211	ENST00000422479	ENSG00000242294	WT	H	STAG3L5P	transcribed_unprocessed_pseudogene	processed_transcript	43.1658	5.58818	7.18126	0.215257	0.488926	0.361288		2.34775	0.943883	1.23673	0.0776671	0.0826682	0.386264		0.119927	0.169567	0.172333	0.00276667	0.95467	0.00709142		0	FALSE	STAG3L5P-202	0
isoComp_00655276	geneComp_00161211	ENST00000443759	ENSG00000242294	WT	H	STAG3L5P	transcribed_unprocessed_pseudogene	transcribed_unprocessed_pseudogene	43.1658	5.58818	7.18126	0.215257	0.488926	0.361288		17.3988	0	0	0	0	0		0.132615	0	0	0		0.00709142		0	FALSE	STAG3L5P-204	0
isoComp_00655277	geneComp_00161211	ENST00000473757	ENSG00000242294	WT	H	STAG3L5P	transcribed_unprocessed_pseudogene	retained_intron	43.1658	5.58818	7.18126	0.215257	0.488926	0.361288		9.76124	1.07864	2.36267	0.0477016	0.330717	1.12399		0.299264	0.1935	0.3266	0.1331	0.052285	0.00709142		0	FALSE	STAG3L5P-205	3
isoComp_00655279	geneComp_00161211	ENST00000493499	ENSG00000242294	WT	H	STAG3L5P	transcribed_unprocessed_pseudogene	processed_transcript	43.1658	5.58818	7.18126	0.215257	0.488926	0.361288		4.58674	0.87425	1.63289	0.0656985	0.284376	0.893707		0.179542	0.157767	0.224267	0.0665	0.678797	0.00709142		0	FALSE	STAG3L5P-207	2
isoComp_00656967	geneComp_00162101	ENST00000520348	ENSG00000245910	WT	H	SNHG6	processed_transcript	lincRNA	292.204	43.329	223.333	0.982092	4.9617	2.36552		5.258	1.09975	1.75317	0.197471	0.219005	0.667937		0.0184273	0.0255	0.0079	-0.0176	0.00295568	7.70428e-45		0	FALSE	SNHG6-201	0
isoComp_00656968	geneComp_00162101	ENST00000520619	ENSG00000245910	WT	H	SNHG6	processed_transcript	lincRNA	292.204	43.329	223.333	0.982092	4.9617	2.36552		18.3942	0.0490686	0.0846114	0.02477	0.0541782	0.679622		0.0502394	0.00116667	0.000366667	-0.0008	0.821234	7.70428e-45		0	FALSE	SNHG6-202	0
isoComp_00656969	geneComp_00162101	ENST00000520944	ENSG00000245910	WT	H	SNHG6	processed_transcript	lincRNA	292.204	43.329	223.333	0.982092	4.9617	2.36552		122.842	21.7059	187.366	1.4882	5.01777	3.10912		0.455682	0.500333	0.8388	0.338467	7.70428e-45	7.70428e-45		0	FALSE	SNHG6-203	4
isoComp_00656970	geneComp_00162101	ENST00000521127	ENSG00000245910	WT	H	SNHG6	processed_transcript	retained_intron	292.204	43.329	223.333	0.982092	4.9617	2.36552		5.02979	0.795111	1.17351	0.070085	0.246316	0.555817		0.0242364	0.0183667	0.0053	-0.0130667	0.00395489	7.70428e-45		1	FALSE	SNHG6-204	0
isoComp_00656971	geneComp_00162101	ENST00000521399	ENSG00000245910	WT	H	SNHG6	processed_transcript	lincRNA	292.204	43.329	223.333	0.982092	4.9617	2.36552		140.68	19.6792	32.9554	1.10043	0.40733	0.743547		0.451421	0.454633	0.1476	-0.307033	2.17421e-36	7.70428e-45		0	FALSE	SNHG6-205	-4
isoComp_00666486	geneComp_00168419	ENST00000568556	ENSG00000261740	WT	H	BOLA2-SMG1P6	protein_coding	nonsense_mediated_decay	27.8262	23.0007	30.7654	0.781066	1.55372	0.419475		9.90841	5.12348	12.6939	0.41137	0.701254	1.30727		0.337988	0.224233	0.412433	0.1882	1.04917e-06	1.42966e-07	TRUE	0	TRUE	BOLA2-SMG1P6-202	4
isoComp_00666487	geneComp_00168419	ENST00000569622	ENSG00000261740	WT	H	BOLA2-SMG1P6	protein_coding	protein_coding	27.8262	23.0007	30.7654	0.781066	1.55372	0.419475		17.2342	17.0962	17.1499	1.17543	0.899015	0.0045188		0.635752	0.741667	0.557333	-0.184333	1.42966e-07	1.42966e-07		0	TRUE	BOLA2-SMG1P6-203	-4
isoComp_00667144	geneComp_00168821	ENST00000587424	ENSG00000263465	WT	H	SRSF8	protein_coding	protein_coding	9.42596	8.70079	10.183	0.282874	0.402779	0.2267		4.43203	6.80462	6.4598	0.0970697	0.149493	-0.074913		0.436215	0.7839	0.6356	-0.1483	0.0120986	0.0120986	FALSE	1	TRUE	SRSF8-201	-4
isoComp_00667145	geneComp_00168821	ENST00000638426	ENSG00000263465	WT	H	SRSF8	protein_coding	nonsense_mediated_decay	9.42596	8.70079	10.183	0.282874	0.402779	0.2267		4.99393	1.89616	3.72317	0.319993	0.337506	0.96973		0.563785	0.2161	0.3644	0.1483	0.0350806	0.0120986	TRUE	0	TRUE	SRSF8-202	4
isoComp_00668655	geneComp_00169929	ENST00000416949	ENSG00000266967	WT	H	AARSD1	protein_coding	processed_transcript	34.6229	13.6412	25.2882	0.11771	0.991837	0.890007		4.12815	0.297155	0.188282	0.175563	0.140096	-0.631413		0.0790182	0.0216	0.0076	-0.014	0.884453	2.98559e-05		0	TRUE	AARSD1-201	0
isoComp_00668656	geneComp_00169929	ENST00000427569	ENSG00000266967	WT	H	AARSD1	protein_coding	protein_coding	34.6229	13.6412	25.2882	0.11771	0.991837	0.890007		9.43665	9.17602	13.2313	0.325012	0.0453062	0.527531		0.389536	0.672767	0.524833	-0.147933	2.98559e-05	2.98559e-05	FALSE	1	TRUE	AARSD1-202	-4
isoComp_00668657	geneComp_00169929	ENST00000430739	ENSG00000266967	WT	H	AARSD1	protein_coding	protein_coding	34.6229	13.6412	25.2882	0.11771	0.991837	0.890007		4.04193	0.25709	1.21447	0.25709	0.354709	2.19676		0.0919091	0.0190667	0.0479	0.0288333	0.452862	2.98559e-05	FALSE	0	TRUE	AARSD1-203	0
isoComp_00668659	geneComp_00169929	ENST00000441280	ENSG00000266967	WT	H	AARSD1	protein_coding	retained_intron	34.6229	13.6412	25.2882	0.11771	0.991837	0.890007		1.58296	0.343133	0.639903	0.0976823	0.184231	0.880013		0.0422333	0.0251	0.0251667	6.66667e-05	0.995541	2.98559e-05		1	TRUE	AARSD1-205	0
isoComp_00668663	geneComp_00169929	ENST00000483535	ENSG00000266967	WT	H	AARSD1	protein_coding	retained_intron	34.6229	13.6412	25.2882	0.11771	0.991837	0.890007		2.16992	0.322547	0.624066	0.191731	0.178283	0.931073		0.0481212	0.0238	0.0243	0.0005	0.9416	2.98559e-05		0	TRUE	AARSD1-209	0
isoComp_00668666	geneComp_00169929	ENST00000486664	ENSG00000266967	WT	H	AARSD1	protein_coding	retained_intron	34.6229	13.6412	25.2882	0.11771	0.991837	0.890007		1.63439	0.317779	0.887721	0.156625	0.162185	1.45354		0.0395455	0.0231	0.0350667	0.0119667	0.834453	2.98559e-05		0	TRUE	AARSD1-212	0
isoComp_00668670	geneComp_00169929	ENST00000591096	ENSG00000266967	WT	H	AARSD1	protein_coding	nonsense_mediated_decay	34.6229	13.6412	25.2882	0.11771	0.991837	0.890007		3.40223	0.493381	4.35435	0.305357	0.104578	3.11605		0.113994	0.0365	0.173033	0.136533	0.114776	2.98559e-05		0	TRUE	AARSD1-216	1
isoComp_00668672	geneComp_00169929	ENST00000592136	ENSG00000266967	WT	H	AARSD1	protein_coding	retained_intron	34.6229	13.6412	25.2882	0.11771	0.991837	0.890007		2.72783	0.349869	0.776406	0.19801	0.393792	1.1278		0.0494455	0.0254333	0.0297333	0.0043	0.997168	2.98559e-05		0	TRUE	AARSD1-218	0
isoComp_00669540	geneComp_00170497	ENST00000301457	ENSG00000267855	WT	H	NDUFA7	protein_coding	protein_coding	72.4834	83.968	94.0711	0.464026	0.109768	0.163892		29.7787	65.1589	38.0374	0.48881	0.527083	-0.776386		0.383945	0.7761	0.404333	-0.371767	4.04503e-115	4.04503e-115	FALSE	0	TRUE	NDUFA7-201	-4
isoComp_00669541	geneComp_00170497	ENST00000593729	ENSG00000267855	WT	H	NDUFA7	protein_coding	nonsense_mediated_decay	72.4834	83.968	94.0711	0.464026	0.109768	0.163892		40.1428	16.7515	52.8173	0.674861	0.282926	1.65613		0.580327	0.199467	0.561433	0.361967	1.18744e-110	4.04503e-115	TRUE	0	TRUE	NDUFA7-202	4
isoComp_00669542	geneComp_00170497	ENST00000595856	ENSG00000267855	WT	H	NDUFA7	protein_coding	nonsense_mediated_decay	72.4834	83.968	94.0711	0.464026	0.109768	0.163892		1.10207	0.498319	1.59356	0.11814	0.057256	1.65747		0.015797	0.00593333	0.0169667	0.0110333	0.0106671	4.04503e-115	TRUE	0	TRUE	NDUFA7-203	0
isoComp_00670658	geneComp_00171299	ENST00000340301	ENSG00000270580	WT	H	PKD1P6-NPIPP1	processed_transcript	processed_transcript	3.37416	0.551876	3.69676	0.0402087	0.536821	2.72183		2.36447	0.54557	2.49587	0.0382846	0.431887	2.17327		0.672879	0.989167	0.668833	-0.320333	9.81547e-05	9.81547e-05		0	FALSE	PKD1P6-NPIPP1-201	-4
isoComp_00670659	geneComp_00171299	ENST00000605794	ENSG00000270580	WT	H	PKD1P6-NPIPP1	processed_transcript	processed_transcript	3.37416	0.551876	3.69676	0.0402087	0.536821	2.72183		1.00969	0.00630591	1.20089	0.00630591	0.108498	6.21453		0.327121	0.0108333	0.331167	0.320333	0.000504063	9.81547e-05		0	FALSE	PKD1P6-NPIPP1-202	4
isoComp_00670757	geneComp_00171368	ENST00000605528	ENSG00000270800	WT	H	RPS10-NUDT3	protein_coding	protein_coding	8.85352	5.32862	5.42583	0.105028	0.179571	0.0260342		4.53519	0.654137	0.0760539	0.162878	0.0760539	-2.94817		0.33147	0.1218	0.0143	-0.1075	0.124026	0.042314		0	TRUE	RPS10-NUDT3-201	-2
isoComp_00670759	geneComp_00171368	ENST00000639877	ENSG00000270800	WT	H	RPS10-NUDT3	protein_coding	protein_coding	8.85352	5.32862	5.42583	0.105028	0.179571	0.0260342		4.31314	4.6519	5.34978	0.0778608	0.215841	0.201256		0.667588	0.8738	0.9857	0.1119	0.042314	0.042314	FALSE	0	TRUE	RPS10-NUDT3-203	2
isoComp_00671708	geneComp_00172139	ENST00000608760	ENSG00000272645	WT	H	GTF2IP20	transcribed_unprocessed_pseudogene	retained_intron	4.67085	2.51094	6.58072	0.0513371	0.351854	1.38647		1.8071	1.36832	2.58974	0.063732	0.241132	0.915452		0.434403	0.544467	0.3919	-0.152567	0.0412879	0.0322266		1	TRUE	GTF2IP20-202	-4
isoComp_00671709	geneComp_00172139	ENST00000634905	ENSG00000272645	WT	H	GTF2IP20	transcribed_unprocessed_pseudogene	processed_transcript	4.67085	2.51094	6.58072	0.0513371	0.351854	1.38647		2.84877	1.07016	3.99099	0.0425975	0.11623	1.88911		0.561848	0.4266	0.6081	0.1815	0.0322266	0.0322266		0	TRUE	GTF2IP20-203	4
isoComp_00672764	geneComp_00172955	ENST00000612727	ENSG00000274512	WT	H	TBC1D3L	protein_coding	protein_coding	4.09807	0.681309	1.69338	0.054213	0.187592	1.301		1.71522	0.681309	1.08827	0.054213	0.0592886	0.667833		0.574836	1	0.662767	-0.337233	0.00057463	0.00057463	FALSE	0	FALSE	TBC1D3L-201	-4
isoComp_00672765	geneComp_00172955	ENST00000617678	ENSG00000274512	WT	H	TBC1D3L	protein_coding	protein_coding	4.09807	0.681309	1.69338	0.054213	0.187592	1.301		2.38285	0	0.605111	0	0.235418	5.94278		0.425164	0	0.337233	0.337233	0.00278132	0.00057463	FALSE	0	FALSE	TBC1D3L-202	4
isoComp_00672800	geneComp_00172985	ENST00000610959	ENSG00000274602	WT	H	PI4KAP1	transcribed_unprocessed_pseudogene	processed_transcript	5.34939	3.84627	7.91966	0.339409	0.532078	1.04005		1.09058	1.55795	1.9123	0.0268674	0.144449	0.293958		0.262406	0.410333	0.2438	-0.166533	0.00322464	0.00322464		2	TRUE	PI4KAP1-201	-4
isoComp_00672803	geneComp_00172985	ENST00000612579	ENSG00000274602	WT	H	PI4KAP1	transcribed_unprocessed_pseudogene	transcribed_unprocessed_pseudogene	5.34939	3.84627	7.91966	0.339409	0.532078	1.04005		1.16466	0.149762	1.54474	0.0985859	0.107497	3.28268		0.113803	0.0425333	0.1977	0.155167	0.00940487	0.00322464		0	TRUE	PI4KAP1-204	4
isoComp_00673836	geneComp_00173794	ENST00000613697	ENSG00000276997	WT	H	AL513314.2	lincRNA	lincRNA	9.80691	3.02836	5.05283	0.286732	0.912087	0.736651		4.43669	0.0872258	1.2047	0.0872258	0.752039	3.64312		0.295588	0.0353333	0.2003	0.164967	0.721847	0.00203037		0	FALSE	AL513314.2-203	2
isoComp_00673837	geneComp_00173794	ENST00000617077	ENSG00000276997	WT	H	AL513314.2	lincRNA	lincRNA	9.80691	3.02836	5.05283	0.286732	0.912087	0.736651		1.28624	1.24146	0.933741	0.205682	0.104605	-0.407154		0.202736	0.4048	0.189367	-0.215433	0.00226691	0.00203037		0	FALSE	AL513314.2-202	-4
isoComp_00673838	geneComp_00173794	ENST00000617276	ENSG00000276997	WT	H	AL513314.2	lincRNA	lincRNA	9.80691	3.02836	5.05283	0.286732	0.912087	0.736651		2.71937	1.52581	2.29915	0.222064	0.182557	0.588367		0.403118	0.4997	0.490267	-0.00943333	0.970528	0.00203037		0	FALSE	AL513314.2-206	-1
isoComp_00673840	geneComp_00173794	ENST00000620399	ENSG00000276997	WT	H	AL513314.2	lincRNA	lincRNA	9.80691	3.02836	5.05283	0.286732	0.912087	0.736651		1.10654	0	0.409398	0	0.0394427	5.39025		0.062003	0	0.0849667	0.0849667	0.00203037	0.00203037		0	FALSE	AL513314.2-205	0
isoComp_00673865	geneComp_00173816	ENST00000614592	ENSG00000277053	WT	H	GTF2IP1	transcribed_unprocessed_pseudogene	transcribed_unprocessed_pseudogene	9.45081	8.19467	8.77424	0.117485	0.531774	0.0984721		1.09769	0.988654	0	0.49759	0	-6.64191		0.13807	0.119067	0	-0.119067	0.170397	0.0459868		0	FALSE	GTF2IP1-202	0
isoComp_00673866	geneComp_00173816	ENST00000616377	ENSG00000277053	WT	H	GTF2IP1	transcribed_unprocessed_pseudogene	processed_transcript	9.45081	8.19467	8.77424	0.117485	0.531774	0.0984721		2.72338	4.75978	6.47383	0.386013	0.184553	0.442924		0.334879	0.5821	0.741233	0.159133	0.0459868	0.0459868		0	FALSE	GTF2IP1-204	1
isoComp_00673867	geneComp_00173816	ENST00000618412	ENSG00000277053	WT	H	GTF2IP1	transcribed_unprocessed_pseudogene	retained_intron	9.45081	8.19467	8.77424	0.117485	0.531774	0.0984721		2.33868	1.24776	1.39179	0.246706	0.210373	0.156411		0.241394	0.153	0.159533	0.00653333	1	0.0459868		0	FALSE	GTF2IP1-205	0
isoComp_00673870	geneComp_00173816	ENST00000622399	ENSG00000277053	WT	H	GTF2IP1	transcribed_unprocessed_pseudogene	processed_transcript	9.45081	8.19467	8.77424	0.117485	0.531774	0.0984721		1.67652	0	0	0	0	0		0.117673	0	0	0		0.0459868		0	FALSE	GTF2IP1-209	0
isoComp_00674941	geneComp_00174628	ENST00000620015	ENSG00000280071	WT	H	FP565260.6	protein_coding	protein_coding	23.3682	12.9394	4.39242	0.849378	0.03456	-1.55652		1.96707	0.36429	0.0494766	0.136325	0.0494766	-2.65376		0.0800576	0.0275	0.0113333	-0.0161667	0.978294	9.64087e-46	FALSE	0	TRUE	FP565260.6-203	0
isoComp_00674942	geneComp_00174628	ENST00000620528	ENSG00000280071	WT	H	FP565260.6	protein_coding	protein_coding	23.3682	12.9394	4.39242	0.849378	0.03456	-1.55652		7.4154	7.87773	0	0.461565	0	-9.62347		0.253152	0.609367	0	-0.609367	9.64087e-46	9.64087e-46	FALSE	0	TRUE	FP565260.6-204	-4
isoComp_00674944	geneComp_00174628	ENST00000623390	ENSG00000280071	WT	H	FP565260.6	protein_coding	processed_transcript	23.3682	12.9394	4.39242	0.849378	0.03456	-1.55652		1.02533	1.29243	0.957184	0.188963	0.102757	-0.429339		0.116142	0.0995333	0.217867	0.118333	1.5425e-06	9.64087e-46		0	TRUE	FP565260.6-210	4
isoComp_00674951	geneComp_00174628	ENST00000625036	ENSG00000280071	WT	H	FP565260.6	protein_coding	protein_coding	23.3682	12.9394	4.39242	0.849378	0.03456	-1.55652		10.0493	0	0	0	0	0		0.221682	0	0	0		9.64087e-46		0	TRUE	FP565260.6-202	0

## Sheet: H-KD
iso_ref	gene_ref	isoform_id	gene_id	condition_1	condition_2	gene_name	gene_biotype	iso_biotype	gene_overall_mean	gene_value_1	gene_value_2	gene_stderr_1	gene_stderr_2	gene_log2_fold_change	gene_q_value	iso_overall_mean	iso_value_1	iso_value_2	iso_stderr_1	iso_stderr_2	iso_log2_fold_change	iso_q_value	IF_overall	IF1	IF2	dIF	isoform_switch_q_value	gene_switch_q_value	PTC	IR	switchConsequencesGene	transcript_name	overlap
isoComp_00727816	geneComp_00181673	ENST00000489394	ENSG00000130066	WT	H-KD	SAT1	protein_coding	processed_transcript	172.085	127.858	359.017	3.04851	9.52938	1.48944		85.0304	6.53	220.361	0.207015	7.78472	5.0745		0.294342	0.0511667	0.6135	0.562333	0	0		0	TRUE	SAT1-209	4
isoComp_00761623	geneComp_00186007	ENST00000359995	ENSG00000161547	WT	H-KD	SRSF2	protein_coding	protein_coding	136.06	156.708	167.656	2.59567	5.79864	0.0974219		35.5917	126.019	10.0923	2.4813	0.896701	-3.641		0.265433	0.8041	0.0600333	-0.744067	0	0	FALSE	1	TRUE	SRSF2-202	-4
isoComp_00703160	geneComp_00178484	ENST00000388749	ENSG00000104824	WT	H-KD	HNRNPL	protein_coding	nonsense_mediated_decay	265.695	260.247	454.576	6.74051	2.49733	0.804616		73.9805	6.1566	186.235	0.285015	5.31281	4.91658		0.1659	0.0237333	0.409667	0.385933	8.22868e-272	8.22868e-272	TRUE	0	TRUE	HNRNPL-202	4
isoComp_00780229	geneComp_00188832	ENST00000311672	ENSG00000173660	WT	H-KD	UQCRH	protein_coding	protein_coding	428.737	334.74	472.031	3.0201	23.9439	0.495831		375.626	316.905	371.63	2.54101	19.1878	0.229809		0.869594	0.946733	0.787233	-0.1595	6.59136e-255	6.59136e-255	FALSE	0	TRUE	UQCRH-201	-4
isoComp_00780233	geneComp_00188832	ENST00000496387	ENSG00000173660	WT	H-KD	UQCRH	protein_coding	nonsense_mediated_decay	428.737	334.74	472.031	3.0201	23.9439	0.495831		44.4146	15.9815	94.4606	0.310782	4.66802	2.56256		0.109739	0.0477333	0.200167	0.152433	1.10924e-234	6.59136e-255	TRUE	0	TRUE	UQCRH-205	4
isoComp_00753965	geneComp_00184998	ENST00000349655	ENSG00000152795	WT	H-KD	HNRNPDL	protein_coding	nonsense_mediated_decay	95.2577	127.642	137.072	2.49337	3.69155	0.102827		14.7551	0	26.0296	0	1.43461	11.3465		0.192336	0	0.189633	0.189633	3.15354e-224	3.15354e-224	TRUE	0	TRUE	HNRNPDL-202	3
isoComp_00711859	geneComp_00179543	ENST00000230050	ENSG00000112306	WT	H-KD	RPS12	protein_coding	protein_coding	912.396	737.337	859.245	12.7909	46.7629	0.220743		772.437	717.884	642.719	12.2107	37.8033	-0.15956		0.840585	0.973633	0.747733	-0.2259	1.32281e-207	1.32281e-207	FALSE	0	TRUE	RPS12-201	-4
isoComp_00711860	geneComp_00179543	ENST00000484616	ENSG00000112306	WT	H-KD	RPS12	protein_coding	retained_intron	912.396	737.337	859.245	12.7909	46.7629	0.220743		139.959	19.4527	216.526	1.23377	11.1973	3.47582		0.159415	0.0263667	0.252267	0.2259	6.75973e-201	1.32281e-207		0	TRUE	RPS12-202	4
isoComp_00710453	geneComp_00179351	ENST00000544850	ENSG00000111196	WT	H-KD	MAGOHB	protein_coding	nonsense_mediated_decay	41.8392	37.7374	55.4666	0.439545	1.61202	0.555503		10.0493	1.61962	26.9175	0.129045	0.839534	4.04647		0.209888	0.0429667	0.485233	0.442267	1.06326e-181	1.06326e-181	TRUE	0	TRUE	MAGOHB-208	4
isoComp_00710452	geneComp_00179351	ENST00000544176	ENSG00000111196	WT	H-KD	MAGOHB	protein_coding	retained_intron	41.8392	37.7374	55.4666	0.439545	1.61202	0.555503		6.10908	12.9251	0	0.743972	0	-10.3371		0.167291	0.3424	0	-0.3424	1.11197e-127	1.06326e-181		0	TRUE	MAGOHB-207	-3
isoComp_00704756	geneComp_00178675	ENST00000222284	ENSG00000105677	WT	H-KD	TMEM147	protein_coding	protein_coding	105.533	137.09	191.513	2.43376	5.22606	0.482294		80.0406	125.799	139.907	2.16282	4.54142	0.153335		0.707676	0.9177	0.7303	-0.1874	6.68327e-120	6.68327e-120	FALSE	0	TRUE	TMEM147-201	-4
isoComp_00781623	geneComp_00189071	ENST00000475947	ENSG00000175061	WT	H-KD	LRRC75A-AS1	processed_transcript	antisense_RNA	661.557	307.403	745.686	4.04603	13.698	1.27841		18.4424	30.1531	10.9941	1.05363	0.428553	-1.45474		0.034503	0.0982	0.0147333	-0.0834667	5.35542e-116	5.35542e-116		1	TRUE	LRRC75A-AS1-204	0
isoComp_00712756	geneComp_00179668	ENST00000509425	ENSG00000113328	WT	H-KD	CCNG1	protein_coding	processed_transcript	100.079	117.943	131.959	0.640163	4.56282	0.161986		13.4616	1.88327	20.924	0.141462	1.04277	3.4669		0.127091	0.0159667	0.1584	0.142433	5.57074e-114	5.57074e-114		0	TRUE	CCNG1-206	3
isoComp_00781636	geneComp_00189071	ENST00000497774	ENSG00000175061	WT	H-KD	LRRC75A-AS1	processed_transcript	retained_intron	661.557	307.403	745.686	4.04603	13.698	1.27841		19.3408	39.7686	14.4067	1.34851	1.21176	-1.46425		0.0353879	0.129333	0.0192667	-0.110067	1.33482e-111	5.35542e-116		3	TRUE	LRRC75A-AS1-217	-4
isoComp_00838610	geneComp_00214381	ENST00000301457	ENSG00000267855	WT	H-KD	NDUFA7	protein_coding	protein_coding	72.4834	83.968	100.436	0.464026	1.62565	0.258335		29.7787	65.1589	27.1717	0.48881	1.02676	-1.26155		0.383945	0.7761	0.271	-0.5051	2.34728e-93	2.34728e-93	FALSE	0	TRUE	NDUFA7-201	-4
isoComp_00727811	geneComp_00181673	ENST00000379270	ENSG00000130066	WT	H-KD	SAT1	protein_coding	protein_coding	172.085	127.858	359.017	3.04851	9.52938	1.48944		59.2053	99.0966	112.293	2.2222	4.37504	0.180347		0.362058	0.775167	0.313367	-0.4618	5.05551e-91	0	FALSE	0	TRUE	SAT1-204	-4
isoComp_00753969	geneComp_00184998	ENST00000602300	ENSG00000152795	WT	H-KD	HNRNPDL	protein_coding	protein_coding	95.2577	127.642	137.072	2.49337	3.69155	0.102827		64.773	109.147	90.1691	2.41395	1.97808	-0.275545		0.641424	0.855033	0.658	-0.197033	6.8639e-91	3.15354e-224	FALSE	0	TRUE	HNRNPDL-206	-3
isoComp_00726897	geneComp_00181561	ENST00000249806	ENSG00000128973	WT	H-KD	CLN6	protein_coding	protein_coding	26.5498	29.1867	39.2807	1.0559	1.19317	0.428382		15.5712	23.289	23.4844	0.559731	0.612545	0.0120506		0.542136	0.798633	0.598033	-0.2006	7.73328e-90	7.73328e-90	FALSE	0	TRUE	CLN6-201	-4
isoComp_00737650	geneComp_00182929	ENST00000527447	ENSG00000137504	WT	H-KD	CREBZF	protein_coding	protein_coding	15.6384	11.8969	22.4739	0.237021	1.45997	0.917089		5.60528	9.10832	3.88582	0.0467423	0.249918	-1.22684		0.382015	0.766067	0.1731	-0.592967	4.54275e-89	4.54275e-89	FALSE	2	TRUE	CREBZF-204	-4
isoComp_00720741	geneComp_00180689	ENST00000327300	ENSG00000121774	WT	H-KD	KHDRBS1	protein_coding	protein_coding	40.3588	54.7558	59.9346	1.13064	0.722805	0.130355		32.8534	52.8438	45.1177	1.20193	0.86922	-0.227996		0.804509	0.965	0.752733	-0.212267	2.21405e-88	2.21405e-88	FALSE	0	TRUE	KHDRBS1-202	-3
isoComp_00838611	geneComp_00214381	ENST00000593729	ENSG00000267855	WT	H-KD	NDUFA7	protein_coding	nonsense_mediated_decay	72.4834	83.968	100.436	0.464026	1.62565	0.258335		40.1428	16.7515	68.9145	0.674861	3.08517	2.03987		0.580327	0.199467	0.6855	0.486033	1.29383e-82	2.34728e-93	TRUE	0	TRUE	NDUFA7-202	4
isoComp_00720742	geneComp_00180689	ENST00000484270	ENSG00000121774	WT	H-KD	KHDRBS1	protein_coding	processed_transcript	40.3588	54.7558	59.9346	1.13064	0.722805	0.130355		4.95261	0.559253	10.629	0.031202	0.371683	4.22415		0.129327	0.0102	0.177333	0.167133	7.54327e-81	2.21405e-88		0	TRUE	KHDRBS1-203	3
isoComp_00761625	geneComp_00186007	ENST00000452355	ENSG00000161547	WT	H-KD	SRSF2	protein_coding	nonsense_mediated_decay	136.06	156.708	167.656	2.59567	5.79864	0.0974219		19.6843	1.99004	50.66	0.338445	4.83885	4.66303		0.126048	0.0126333	0.300967	0.288333	1.13071e-80	0	TRUE	0	TRUE	SRSF2-204	4
isoComp_00678984	geneComp_00175824	ENST00000225298	ENSG00000011260	WT	H-KD	UTP18	protein_coding	protein_coding	35.5131	44.8022	59.2853	0.567882	1.10363	0.404027		28.6045	43.226	48.0658	0.415258	0.940781	0.153075		0.770885	0.9649	0.810733	-0.154167	6.33595e-75	6.33595e-75	FALSE	1	TRUE	UTP18-201	-3
isoComp_00781628	geneComp_00189071	ENST00000481027	ENSG00000175061	WT	H-KD	LRRC75A-AS1	processed_transcript	antisense_RNA	661.557	307.403	745.686	4.04603	13.698	1.27841		175.015	47.5466	258.7	1.93957	3.29893	2.44362		0.252248	0.1546	0.347	0.1924	7.24764e-75	5.35542e-116		0	TRUE	LRRC75A-AS1-209	4
isoComp_00805154	geneComp_00194114	ENST00000336133	ENSG00000205323	WT	H-KD	SARNP	protein_coding	protein_coding	54.4056	51.2034	68.8635	1.02533	1.46666	0.427427		32.9596	43.5601	39.0278	1.06011	1.41469	-0.158467		0.623636	0.8506	0.566367	-0.284233	1.4426e-74	1.4426e-74	FALSE	0	TRUE	SARNP-201	-4
isoComp_00699299	geneComp_00178030	ENST00000480992	ENSG00000101361	WT	H-KD	NOP56	protein_coding	processed_transcript	182.69	222.138	235.4	3.39063	1.79591	0.0836526		28.6543	8.01722	45.622	0.660929	0.396804	2.50707		0.143055	0.0362	0.1938	0.1576	6.65723e-71	6.65723e-71		0	FALSE	NOP56-213	3
isoComp_00763930	geneComp_00186395	ENST00000488097	ENSG00000163444	WT	H-KD	TMEM183A	protein_coding	retained_intron	57.249	49.6901	92.9348	0.537929	3.84085	0.903127		6.64064	0.655237	13.5363	0.037133	0.485876	4.34788		0.105473	0.0132	0.145833	0.132633	1.33366e-67	1.33366e-67		0	TRUE	TMEM183A-204	3
isoComp_00795510	geneComp_00191708	ENST00000375167	ENSG00000188486	WT	H-KD	H2AFX	protein_coding	nonsense_mediated_decay	104.603	171.954	213.419	5.55148	3.96999	0.311647		61.0243	67.047	140.414	2.78459	2.41251	1.06633		0.506727	0.389633	0.6581	0.268467	1.34482e-65	1.34482e-65	TRUE	0	TRUE	H2AFX-201	4
isoComp_00795511	geneComp_00191708	ENST00000530167	ENSG00000188486	WT	H-KD	H2AFX	protein_coding	protein_coding	104.603	171.954	213.419	5.55148	3.96999	0.311647		43.5785	104.907	73.0049	2.77363	2.88447	-0.522989		0.493273	0.610367	0.3419	-0.268467	4.07576e-65	1.34482e-65	FALSE	1	TRUE	H2AFX-202	-4
isoComp_00786715	geneComp_00189994	ENST00000325748	ENSG00000180228	WT	H-KD	PRKRA	protein_coding	protein_coding	15.828	14.9736	22.5338	0.436514	0.540967	0.589352		6.99388	11.9262	10.2137	0.0691246	0.176704	-0.223424		0.440097	0.7976	0.453867	-0.343733	1.02494e-62	1.02494e-62	FALSE	0	TRUE	PRKRA-201	-4
isoComp_00757230	geneComp_00185450	ENST00000425053	ENSG00000156976	WT	H-KD	EIF4A2	protein_coding	nonsense_mediated_decay	166.684	66.9215	130.102	2.14628	8.00362	0.958995		29.6498	3.97897	38.3097	0.516777	2.49999	3.264		0.179103	0.0591	0.294367	0.235267	1.75451e-62	1.75451e-62	TRUE	1	TRUE	EIF4A2-202	4
isoComp_00691511	geneComp_00177124	ENST00000572179	ENSG00000083457	WT	H-KD	ITGAE	protein_coding	processed_transcript	31.0945	22.987	32.8332	0.316157	0.491412	0.514147		22.785	20.8535	21.7509	0.265328	0.313706	0.0607578		0.757112	0.907233	0.662467	-0.244767	5.95163e-62	5.95163e-62		0	FALSE	ITGAE-207	-4
isoComp_00699315	geneComp_00178032	ENST00000466494	ENSG00000101365	WT	H-KD	IDH3B	protein_coding	nonsense_mediated_decay	53.7621	63.9502	80.1798	0.448411	2.75992	0.326244		6.05209	2.0125	15.3951	0.103813	0.932189	2.92919		0.0739636	0.0314667	0.191833	0.160367	6.12297e-60	6.12297e-60		0	TRUE	IDH3B-204	4
isoComp_00730085	geneComp_00181954	ENST00000521461	ENSG00000131773	WT	H-KD	KHDRBS3	protein_coding	nonsense_mediated_decay	15.2207	15.9977	48.3455	0.397614	1.98201	1.59492		2.94603	0.209151	11.7338	0.0264451	0.662852	5.74383		0.117122	0.0131333	0.242567	0.229433	4.03522e-59	4.03522e-59	TRUE	0	TRUE	KHDRBS3-207	4
isoComp_00684768	geneComp_00176430	ENST00000261721	ENSG00000064726	WT	H-KD	BTBD1	protein_coding	protein_coding	38.2845	31.1689	70.5351	0.647482	1.30179	1.17798		27.7682	29.5132	49.8391	0.243404	0.427136	0.755718		0.727182	0.947367	0.706833	-0.240533	6.07364e-59	6.07364e-59	FALSE	0	TRUE	BTBD1-201	-4
isoComp_00703170	geneComp_00178484	ENST00000601449	ENSG00000104824	WT	H-KD	HNRNPL	protein_coding	protein_coding	265.695	260.247	454.576	6.74051	2.49733	0.804616		2.73126	27.841	0.11542	3.36153	0.0660022	-7.79482		0.0113697	0.107667	0.000266667	-0.1074	5.28403e-56	8.22868e-272		0	TRUE	HNRNPL-212	-4
isoComp_00722573	geneComp_00180948	ENST00000279036	ENSG00000124155	WT	H-KD	PIGT	protein_coding	protein_coding	41.1703	27.0994	51.7746	0.552559	1.78007	0.933731		11.1587	18.2788	11.5008	0.740585	0.962138	-0.667972		0.295315	0.674567	0.221867	-0.4527	4.32347e-55	4.32347e-55	FALSE	0	TRUE	PIGT-202	-4
isoComp_00737647	geneComp_00182929	ENST00000260058	ENSG00000137504	WT	H-KD	CREBZF	protein_coding	nonsense_mediated_decay	15.6384	11.8969	22.4739	0.237021	1.45997	0.917089		3.59777	0.58501	9.30303	0.0246286	0.782183	3.96827		0.184152	0.0493	0.413	0.3637	5.81764e-54	4.54275e-89	TRUE	0	TRUE	CREBZF-201	4
isoComp_00724804	geneComp_00181277	ENST00000246535	ENSG00000126249	WT	H-KD	PDCD2L	protein_coding	protein_coding	29.027	38.7659	59.3708	0.668579	0.69397	0.614839		15.9646	32.1465	32.844	0.553988	1.13039	0.0309602		0.444203	0.829267	0.552933	-0.276333	2.78672e-53	2.78672e-53	FALSE	0	TRUE	PDCD2L-201	-4
isoComp_00761629	geneComp_00186007	ENST00000585202	ENSG00000161547	WT	H-KD	SRSF2	protein_coding	nonsense_mediated_decay	136.06	156.708	167.656	2.59567	5.79864	0.0974219		38.913	17.9154	93.2039	2.08377	2.58712	2.37854		0.251627	0.1144	0.556233	0.441833	4.17905e-52	0	TRUE	0	TRUE	SRSF2-208	4
isoComp_00724807	geneComp_00181277	ENST00000587385	ENSG00000126249	WT	H-KD	PDCD2L	protein_coding	retained_intron	29.027	38.7659	59.3708	0.668579	0.69397	0.614839		9.71989	6.0658	25.1934	0.128783	0.165785	2.05247		0.244248	0.156667	0.4245	0.267833	7.79001e-51	2.78672e-53		1	TRUE	PDCD2L-204	4
isoComp_00786716	geneComp_00189994	ENST00000424699	ENSG00000180228	WT	H-KD	PRKRA	protein_coding	nonsense_mediated_decay	15.828	14.9736	22.5338	0.436514	0.540967	0.589352		3.36764	0.104081	7.93624	0.0373664	0.507956	6.12215		0.170985	0.00686667	0.351533	0.344667	1.64838e-50	1.02494e-62	TRUE	0	TRUE	PRKRA-202	4
isoComp_00691507	geneComp_00177124	ENST00000570360	ENSG00000083457	WT	H-KD	ITGAE	protein_coding	processed_transcript	31.0945	22.987	32.8332	0.316157	0.491412	0.514147		7.47801	1.59502	10.4717	0.0593345	0.231088	2.70721		0.21073	0.0693333	0.3189	0.249567	6.85119e-50	5.95163e-62		0	FALSE	ITGAE-202	4
isoComp_00781629	geneComp_00189071	ENST00000481898	ENSG00000175061	WT	H-KD	LRRC75A-AS1	processed_transcript	antisense_RNA	661.557	307.403	745.686	4.04603	13.698	1.27841		99.3771	25.8988	160.73	1.54407	5.19197	2.63322		0.136797	0.0841667	0.215467	0.1313	3.05676e-48	5.35542e-116		1	TRUE	LRRC75A-AS1-210	3
isoComp_00683003	geneComp_00176242	ENST00000481966	ENSG00000053371	WT	H-KD	AKR7A2	protein_coding	nonsense_mediated_decay	29.1574	46.4543	46.6054	0.317379	1.21948	0.00468214		5.40668	0.56932	8.8775	0.115508	0.632751	3.93935		0.251015	0.0122333	0.190033	0.1778	1.90942e-47	1.90942e-47	TRUE	0	TRUE	AKR7A2-203	4
isoComp_00710454	geneComp_00179351	ENST00000545236	ENSG00000111196	WT	H-KD	MAGOHB	protein_coding	nonsense_mediated_decay	41.8392	37.7374	55.4666	0.439545	1.61202	0.555503		5.65604	1.19766	12.4671	0.0443201	0.375145	3.369		0.125691	0.0317667	0.225533	0.193767	1.04777e-46	1.06326e-181	TRUE	0	TRUE	MAGOHB-209	4
isoComp_00727864	geneComp_00181678	ENST00000592571	ENSG00000130159	WT	H-KD	ECSIT	protein_coding	nonsense_mediated_decay	22.9006	26.928	30.8245	0.16802	0.963454	0.194904		2.17404	0.182028	6.10151	0.0213792	0.511267	4.99214		0.0881364	0.00676667	0.1976	0.190833	2.58275e-46	2.58275e-46	TRUE	0	TRUE	ECSIT-212	3
isoComp_00746334	geneComp_00183942	ENST00000272418	ENSG00000144029	WT	H-KD	MRPS5	protein_coding	protein_coding	23.158	23.879	25.0072	0.474877	0.364141	0.0665706		18.9078	23.1312	20.9822	0.544365	0.182372	-0.140608		0.806824	0.968567	0.839233	-0.129333	7.38432e-46	7.38432e-46	FALSE	0	TRUE	MRPS5-201	-3
isoComp_00710808	geneComp_00179396	ENST00000543153	ENSG00000111445	WT	H-KD	RFC5	protein_coding	processed_transcript	30.1204	36.9351	45.6495	0.692629	0.459526	0.305532		4.00115	1.03253	8.32492	0.0587862	0.122874	2.99908		0.119076	0.028	0.182367	0.154367	9.70841e-46	9.70841e-46		0	TRUE	RFC5-209	3
isoComp_00714856	geneComp_00179903	ENST00000377526	ENSG00000115307	WT	H-KD	AUP1	protein_coding	protein_coding	52.011	45.0239	57.9874	0.246112	1.01769	0.364977		27.0716	39.2809	34.1272	0.46526	0.96512	-0.20285		0.466648	0.8725	0.588333	-0.284167	1.45919e-44	1.45919e-44	FALSE	0	TRUE	AUP1-201	-4
isoComp_00699900	geneComp_00178127	ENST00000376327	ENSG00000102007	WT	H-KD	PLP2	protein_coding	protein_coding	79.176	44.5255	40.0133	0.666132	0.962459	-0.154116		63.2665	44.2104	35.575	0.666537	0.999961	-0.313444		0.838021	0.9929	0.888967	-0.103933	2.56289e-44	2.56289e-44	FALSE	0	FALSE	PLP2-202	-3
isoComp_00844012	geneComp_00218512	ENST00000620528	ENSG00000280071	WT	H-KD	FP565260.6	protein_coding	protein_coding	23.3682	12.9394	3.5098	0.849378	0.144421	-1.87932		7.4154	7.87773	0	0.461565	0	-9.62347		0.253152	0.609367	0	-0.609367	5.19762e-44	5.19762e-44	FALSE	0	TRUE	FP565260.6-204	-4
isoComp_00684771	geneComp_00176430	ENST00000559652	ENSG00000064726	WT	H-KD	BTBD1	protein_coding	nonsense_mediated_decay	38.2845	31.1689	70.5351	0.647482	1.30179	1.17798		9.08869	1.01059	20.3128	0.237242	0.820885	4.31563		0.214209	0.0322	0.287767	0.255567	5.57207e-43	6.07364e-59		0	TRUE	BTBD1-204	4
isoComp_00764293	geneComp_00186444	ENST00000475836	ENSG00000163584	WT	H-KD	RPL22L1	protein_coding	nonsense_mediated_decay	61.9209	14.3269	32.9419	0.63685	2.05851	1.20063		23.0791	6.57453	26.3644	0.423448	2.02925	2.00198		0.543115	0.458767	0.7991	0.340333	5.50316e-42	5.50316e-42	TRUE	0	TRUE	RPL22L1-204	4
isoComp_00704759	geneComp_00178675	ENST00000477168	ENSG00000105677	WT	H-KD	TMEM147	protein_coding	retained_intron	105.533	137.09	191.513	2.43376	5.22606	0.482294		13.128	1.65708	35.138	0.352333	0.693695	4.39805		0.104024	0.0121667	0.183667	0.1715	2.10289e-39	6.68327e-120		1	TRUE	TMEM147-204	4
isoComp_00768999	geneComp_00187156	ENST00000370151	ENSG00000166171	WT	H-KD	DPCD	protein_coding	protein_coding	36.7922	37.975	39.4494	0.2688	2.17016	0.0549388		20.1591	33.0824	25.3207	0.490684	1.07486	-0.385613		0.571491	0.8711	0.642733	-0.228367	5.47269e-39	5.47269e-39	FALSE	0	TRUE	DPCD-202	-4
isoComp_00769807	geneComp_00187256	ENST00000538135	ENSG00000166532	WT	H-KD	RIMKLB	protein_coding	protein_coding	71.2514	8.66549	25.0858	0.0971547	0.539104	1.53243		7.90123	1.83027	0	0.113281	0	-7.52377		0.100064	0.211133	0	-0.211133	1.5633e-38	1.5633e-38	FALSE	0	TRUE	RIMKLB-207	-3
isoComp_00703168	geneComp_00178484	ENST00000600873	ENSG00000104824	WT	H-KD	HNRNPL	protein_coding	protein_coding	265.695	260.247	454.576	6.74051	2.49733	0.804616		64.9552	105.499	101.893	3.39191	3.571	-0.0501644		0.278036	0.405267	0.224233	-0.181033	7.83913e-38	8.22868e-272	FALSE	0	TRUE	HNRNPL-210	-3
isoComp_00788297	geneComp_00190316	ENST00000636787	ENSG00000182220	WT	H-KD	ATP6AP2	protein_coding	nonsense_mediated_decay	58.0731	32.7288	27.7175	0.530128	0.361078	-0.239685		4.34309	0	3.27524	0	0.208089	8.35985		0.0739879	0	0.1184	0.1184	3.18874e-37	3.18874e-37	TRUE	0	TRUE	ATP6AP2-219	2
isoComp_00743087	geneComp_00183532	ENST00000393038	ENSG00000141378	WT	H-KD	PTRH2	protein_coding	protein_coding	20.2761	19.1863	24.495	0.349669	0.315379	0.35225		16.2151	17.7447	18.3738	0.513635	0.135452	0.0502327		0.770252	0.9245	0.750267	-0.174233	2.88966e-36	2.88966e-36	FALSE	0	FALSE	PTRH2-201	-4
isoComp_00773972	geneComp_00187813	ENST00000306368	ENSG00000168894	WT	H-KD	RNF181	protein_coding	protein_coding	52.1906	38.2712	54.5431	0.471458	0.495483	0.511026		28.79	34.1043	33.8257	0.670466	1.50093	-0.0118327		0.597173	0.891	0.6199	-0.2711	3.07716e-36	3.07716e-36	FALSE	0	TRUE	RNF181-201	-4
isoComp_00779083	geneComp_00188659	ENST00000314367	ENSG00000172785	WT	H-KD	CBWD1	protein_coding	protein_coding	41.749	29.5536	43.0868	1.15763	0.496226	0.543761		2.18044	0	6.18796	0	0.627781	9.27565		0.0538727	0	0.143933	0.143933	5.70217e-36	5.70217e-36	FALSE	0	TRUE	CBWD1-201	3
isoComp_00733685	geneComp_00182413	ENST00000590652	ENSG00000134779	WT	H-KD	TPGS2	protein_coding	nonsense_mediated_decay	35.3325	31.1502	37.1872	0.660834	0.746583	0.255487		3.68827	2.21137	10.3568	0.0830436	0.530536	2.22244		0.104345	0.0710667	0.278167	0.2071	1.24023e-35	1.24023e-35		0	TRUE	TPGS2-213	3
isoComp_00690857	geneComp_00177056	ENST00000460231	ENSG00000081154	WT	H-KD	PCNP	protein_coding	nonsense_mediated_decay	57.8237	37.593	40.067	1.15201	1.14167	0.0919274		11.0764	6.89019	16.9194	0.387817	0.424206	1.29482		0.232148	0.1831	0.422433	0.239333	1.88796e-35	1.88796e-35	TRUE	0	TRUE	PCNP-202	4
isoComp_00736242	geneComp_00182729	ENST00000584668	ENSG00000136450	WT	H-KD	SRSF1	protein_coding	nonsense_mediated_decay	150.385	184.637	183.021	1.64724	1.83148	-0.0126799		12.004	3.89814	22.2413	0.504907	0.854232	2.50934		0.0825455	0.0211333	0.1216	0.100467	2.60611e-35	2.60611e-35		0	TRUE	SRSF1-207	3
isoComp_00778703	geneComp_00188609	ENST00000357519	ENSG00000172500	WT	H-KD	FIBP	protein_coding	protein_coding	45.1636	30.7506	47.9182	0.355493	2.78713	0.639793		20.0272	23.6646	25.5377	0.339209	1.21719	0.109854		0.425018	0.7695	0.533633	-0.235867	1.40817e-34	1.40817e-34	FALSE	0	TRUE	FIBP-202	-2
isoComp_00698851	geneComp_00177951	ENST00000468420	ENSG00000101052	WT	H-KD	IFT52	protein_coding	processed_transcript	36.3591	15.0268	43.799	0.72138	0.894498	1.54273		3.90054	0.429939	9.27495	0.0631182	0.236054	4.39952		0.0968121	0.0284	0.2117	0.1833	1.50719e-34	1.50719e-34		0	TRUE	IFT52-206	4
isoComp_00757251	geneComp_00185450	ENST00000494445	ENSG00000156976	WT	H-KD	EIF4A2	protein_coding	retained_intron	166.684	66.9215	130.102	2.14628	8.00362	0.958995		22.679	5.67862	27.1067	0.307363	1.77596	2.25303		0.1407	0.0849	0.208233	0.123333	3.12723e-34	1.75451e-62		0	TRUE	EIF4A2-223	4
isoComp_00699312	geneComp_00178032	ENST00000380843	ENSG00000101365	WT	H-KD	IDH3B	protein_coding	protein_coding	53.7621	63.9502	80.1798	0.448411	2.75992	0.326244		29.6135	49.2397	37.9122	0.681747	1.54049	-0.377075		0.543539	0.770167	0.472667	-0.2975	7.92608e-34	6.12297e-60	FALSE	1	TRUE	IDH3B-201	-4
isoComp_00714857	geneComp_00179903	ENST00000425118	ENSG00000115307	WT	H-KD	AUP1	protein_coding	nonsense_mediated_decay	52.011	45.0239	57.9874	0.246112	1.01769	0.364977		11.4669	2.05897	18.014	0.362605	0.454562	3.12294		0.240806	0.0457333	0.3106	0.264867	8.77782e-34	1.45919e-44	TRUE	0	TRUE	AUP1-202	4
isoComp_00769813	geneComp_00187256	ENST00000619374	ENSG00000166532	WT	H-KD	RIMKLB	protein_coding	protein_coding	71.2514	8.66549	25.0858	0.0971547	0.539104	1.53243		2.91928	0.481385	9.56325	0.116201	0.143327	4.28408		0.130682	0.0554667	0.3813	0.325833	1.15999e-33	1.5633e-38	TRUE	0	TRUE	RIMKLB-213	4
isoComp_00781640	geneComp_00189071	ENST00000580180	ENSG00000175061	WT	H-KD	LRRC75A-AS1	processed_transcript	antisense_RNA	661.557	307.403	745.686	4.04603	13.698	1.27841		160.812	81.8288	125.009	2.01228	3.57951	0.611294		0.272148	0.266167	0.1676	-0.0985667	1.92871e-33	5.35542e-116		1	TRUE	LRRC75A-AS1-221	0
isoComp_00698971	geneComp_00177971	ENST00000477741	ENSG00000101158	WT	H-KD	NELFCD	protein_coding	retained_intron	55.3691	32.881	74.7236	0.704798	0.974727	1.18406		6.1349	0.75872	15.2239	0.178261	0.471933	4.30868		0.0956636	0.0229667	0.203633	0.180667	4.83447e-33	4.83447e-33		1	TRUE	NELFCD-205	4
isoComp_00769147	geneComp_00187177	ENST00000299335	ENSG00000166260	WT	H-KD	COX11	protein_coding	protein_coding	37.3477	35.4665	58.6021	1.07182	1.19098	0.724334		5.4352	15.1395	3.58778	0.813866	0.557472	-2.07409		0.162088	0.426333	0.0614	-0.364933	1.28988e-32	1.28988e-32	FALSE	0	TRUE	COX11-201	-4
isoComp_00717596	geneComp_00180249	ENST00000366988	ENSG00000117691	WT	H-KD	NENF	protein_coding	protein_coding	44.8887	70.0605	81.6363	1.61754	2.38947	0.22058		32.729	61.1578	57.4331	1.77501	2.22565	-0.0906399		0.624936	0.8727	0.7032	-0.1695	7.25416e-32	7.25416e-32	FALSE	0	TRUE	NENF-201	-4
isoComp_00720232	geneComp_00180620	ENST00000357849	ENSG00000121022	WT	H-KD	COPS5	protein_coding	protein_coding	29.0138	25.2508	26.2362	0.533029	0.427813	0.0552109		21.6452	23.6461	21.8066	0.447772	0.454071	-0.116783		0.79457	0.936567	0.831067	-0.1055	1.68108e-31	1.68108e-31	FALSE	0	TRUE	COPS5-201	-1
isoComp_00703237	geneComp_00178494	ENST00000391952	ENSG00000104859	WT	H-KD	CLASRP	protein_coding	nonsense_mediated_decay	21.8819	10.1597	25.1665	0.304364	1.15356	1.30781		5.95157	1.2258	14.0516	0.165542	0.437599	3.50824		0.26183	0.1203	0.5594	0.4391	2.60506e-31	2.60506e-31	TRUE	0	TRUE	CLASRP-202	4
isoComp_00711088	geneComp_00179421	ENST00000229266	ENSG00000111666	WT	H-KD	CHPT1	protein_coding	protein_coding	24.112	31.5069	42.5678	0.866342	0.48344	0.433976		14.1277	25.1754	22.6124	1.12808	0.651196	-0.15484		0.569364	0.798333	0.531567	-0.266767	3.55153e-31	3.55153e-31	FALSE	0	TRUE	CHPT1-201	-4
isoComp_00777743	geneComp_00188440	ENST00000305560	ENSG00000171763	WT	H-KD	SPATA5L1	protein_coding	protein_coding	14.6391	8.86329	15.1974	0.260734	0.54817	0.777229		4.76892	6.71486	6.26686	0.122248	0.123558	-0.0994595		0.378136	0.758533	0.413233	-0.3453	6.89034e-31	6.89034e-31	FALSE	0	TRUE	SPATA5L1-201	-4
isoComp_00763927	geneComp_00186395	ENST00000367242	ENSG00000163444	WT	H-KD	TMEM183A	protein_coding	protein_coding	57.249	49.6901	92.9348	0.537929	3.84085	0.903127		27.2093	35.4935	44.6662	0.800783	0.918693	0.331545		0.462548	0.714133	0.481467	-0.232667	8.72504e-31	1.33366e-67	FALSE	0	TRUE	TMEM183A-201	-4
isoComp_00688471	geneComp_00176815	ENST00000344425	ENSG00000075043	WT	H-KD	KCNQ2	protein_coding	protein_coding	11.5954	7.10506	24.5292	0.288633	1.57241	1.78614		4.61284	5.9273	14.1566	0.396589	0.999307	1.25462		0.433187	0.8374	0.576833	-0.260567	6.42583e-30	6.42583e-30	FALSE	0	TRUE	KCNQ2-201	-3
isoComp_00749951	geneComp_00184465	ENST00000377384	ENSG00000147996	WT	H-KD	CBWD5	protein_coding	protein_coding	50.9712	12.9842	47.6042	0.182934	1.01587	1.87353		2.21217	4.23888	3.48783	0.275057	0.297427	-0.280623		0.106185	0.326233	0.0734333	-0.2528	1.8488e-29	1.8488e-29	FALSE	0	TRUE	CBWD5-202	-4
isoComp_00706938	geneComp_00178965	ENST00000474993	ENSG00000107833	WT	H-KD	NPM3	protein_coding	processed_transcript	83.0253	80.7256	93.9617	1.5566	1.66841	0.219021		13.8387	6.99155	25.6777	0.336677	0.924165	1.87533		0.167442	0.0868	0.273667	0.186867	9.52394e-29	9.52394e-29		0	TRUE	NPM3-204	4
isoComp_00766199	geneComp_00186689	ENST00000506974	ENSG00000164258	WT	H-KD	NDUFS4	protein_coding	nonsense_mediated_decay	41.6723	48.2497	49.0993	0.249767	1.15947	0.0251765		3.68578	1.09343	9.16846	0.203161	0.294403	3.05626		0.0963091	0.0226333	0.1872	0.164567	1.17616e-28	1.17616e-28	TRUE	0	TRUE	NDUFS4-204	3
isoComp_00711091	geneComp_00179421	ENST00000549128	ENSG00000111666	WT	H-KD	CHPT1	protein_coding	nonsense_mediated_decay	24.112	31.5069	42.5678	0.866342	0.48344	0.433976		5.92975	3.21284	14.595	0.330658	0.723369	2.18006		0.201806	0.101667	0.342667	0.241	1.47297e-28	3.55153e-31	TRUE	0	TRUE	CHPT1-204	4
isoComp_00785360	geneComp_00189734	ENST00000569524	ENSG00000178761	WT	H-KD	FAM219B	protein_coding	nonsense_mediated_decay	28.6551	13.5992	55.7854	0.82806	1.06857	2.03556		2.78635	4.30216	2.36328	0.464385	0.143994	-0.861529		0.205712	0.318333	0.0423667	-0.275967	4.25922e-28	4.25922e-28	TRUE	3	TRUE	FAM219B-217	-4
isoComp_00798990	geneComp_00192327	ENST00000541279	ENSG00000197345	WT	H-KD	MRPL21	protein_coding	nonsense_mediated_decay	53.7132	55.9637	60.4177	0.840099	2.49803	0.110459		3.85581	0.777383	8.04546	0.124239	0.972507	3.35483		0.0811061	0.0138667	0.132633	0.118767	6.64831e-28	6.64831e-28	TRUE	0	TRUE	MRPL21-205	3
isoComp_00789681	geneComp_00190563	ENST00000330978	ENSG00000183336	WT	H-KD	BOLA2	protein_coding	protein_coding	19.5408	37.4476	42.0537	1.47184	1.35113	0.167317		13.8597	31.8953	25.5803	1.01804	0.992609	-0.318199		0.659891	0.8524	0.608033	-0.244367	8.87976e-28	8.87976e-28	FALSE	0	TRUE	BOLA2-201	-4
isoComp_00839383	geneComp_00214895	ENST00000602520	ENSG00000269893	WT	H-KD	SNHG8	lincRNA	lincRNA	160.633	71.8199	54.066	3.52495	1.79427	-0.409596		42.7809	57.3912	31.7095	3.25359	0.787407	-0.855711		0.407561	0.798467	0.5871	-0.211367	1.76402e-27	1.76402e-27		0	TRUE	SNHG8-203	-1
isoComp_00717282	geneComp_00180208	ENST00000497973	ENSG00000117448	WT	H-KD	AKR1A1	protein_coding	processed_transcript	68.6897	48.5938	112.404	1.5306	5.49206	1.20968		13.6445	4.58584	30.888	0.474046	1.70322	2.74912		0.160291	0.0942333	0.2747	0.180467	3.54909e-27	3.54909e-27		0	TRUE	AKR1A1-213	4
isoComp_00717599	geneComp_00180249	ENST00000479589	ENSG00000117691	WT	H-KD	NENF	protein_coding	processed_transcript	44.8887	70.0605	81.6363	1.61754	2.38947	0.22058		9.45953	8.37365	22.0433	0.0564822	0.568342	1.39534		0.193694	0.1197	0.270333	0.150633	4.07661e-27	7.25416e-32		0	TRUE	NENF-204	4
isoComp_00789746	geneComp_00190579	ENST00000534720	ENSG00000183426	WT	H-KD	NPIPA1	protein_coding	retained_intron	15.9693	4.31759	27.3445	0.208931	1.10446	2.66014		1.4708	1.72787	1.6598	0.0284768	0.123303	-0.0576485		0.137194	0.402267	0.0606333	-0.341633	5.88981e-27	5.88981e-27		0	TRUE	NPIPA1-204	-4
isoComp_00778712	geneComp_00188609	ENST00000533037	ENSG00000172500	WT	H-KD	FIBP	protein_coding	nonsense_mediated_decay	45.1636	30.7506	47.9182	0.355493	2.78713	0.639793		2.51269	0.646915	6.14223	0.0771285	0.186861	3.22733		0.0522636	0.0209667	0.1289	0.107933	6.40295e-27	1.40817e-34	TRUE	0	TRUE	FIBP-211	2
isoComp_00710449	geneComp_00179351	ENST00000539554	ENSG00000111196	WT	H-KD	MAGOHB	protein_coding	protein_coding	41.8392	37.7374	55.4666	0.439545	1.61202	0.555503		14.5053	19.2973	10.2883	0.788229	0.848832	-0.906745		0.366576	0.511533	0.184933	-0.3266	9.9204e-27	1.06326e-181	FALSE	0	TRUE	MAGOHB-204	-4
isoComp_00692404	geneComp_00177238	ENST00000200135	ENSG00000086827	WT	H-KD	ZW10	protein_coding	protein_coding	8.01937	8.7643	9.98777	0.146055	0.161391	0.188322		6.05512	8.70246	8.58965	0.176698	0.185526	-0.0188026		0.768991	0.9928	0.8599	-0.1329	1.10094e-26	1.10094e-26	FALSE	0	TRUE	ZW10-201	-3
isoComp_00684672	geneComp_00176422	ENST00000452918	ENSG00000064607	WT	H-KD	SUGP2	protein_coding	protein_coding	21.388	12.6359	26.7443	0.0609207	0.841999	1.0811		4.04563	4.06609	2.19236	0.0366533	0.201455	-0.888133		0.208379	0.3218	0.0816667	-0.240133	1.44698e-26	1.44698e-26	FALSE	2	TRUE	SUGP2-203	-4
isoComp_00759039	geneComp_00185692	ENST00000526849	ENSG00000159063	WT	H-KD	ALG8	protein_coding	protein_coding	62.1651	30.7075	58.2659	0.229106	2.715	0.923838		5.73781	0.429155	7.05269	0.0274701	0.530103	4.00742		0.0779909	0.0139667	0.1213	0.107333	3.01585e-26	3.01585e-26	FALSE	0	TRUE	ALG8-209	1
isoComp_00788337	geneComp_00190320	ENST00000487994	ENSG00000182240	WT	H-KD	BACE2	protein_coding	processed_transcript	30.4287	20.115	33.2187	0.439517	0.292034	0.723439		7.09272	2.92905	12.5614	0.12377	0.169042	2.09672		0.220464	0.145733	0.378233	0.2325	7.51058e-26	7.51058e-26		0	FALSE	BACE2-209	3
isoComp_00764291	geneComp_00186444	ENST00000463836	ENSG00000163584	WT	H-KD	RPL22L1	protein_coding	protein_coding	61.9209	14.3269	32.9419	0.63685	2.05851	1.20063		28.4938	6.05287	2.52366	0.529846	0.15958	-1.25878		0.299558	0.4213	0.0776	-0.3437	1.5794e-25	5.50316e-42	FALSE	0	TRUE	RPL22L1-202	-4
isoComp_00687664	geneComp_00176733	ENST00000251607	ENSG00000072756	WT	H-KD	TRNT1	protein_coding	protein_coding	13.0071	9.83675	17.5111	0.266596	0.456746	0.831374		4.61134	5.6919	5.50156	0.311749	0.267674	-0.0489819		0.375688	0.577733	0.3143	-0.263433	2.31038e-25	2.31038e-25	FALSE	0	TRUE	TRNT1-201	-4
isoComp_00730079	geneComp_00181954	ENST00000355849	ENSG00000131773	WT	H-KD	KHDRBS3	protein_coding	protein_coding	15.2207	15.9977	48.3455	0.397614	1.98201	1.59492		8.00058	12.0019	23.3485	0.250102	1.11629	0.959491		0.489407	0.7504	0.483233	-0.267167	7.30928e-25	4.03522e-59	FALSE	0	TRUE	KHDRBS3-201	-4
isoComp_00743088	geneComp_00183532	ENST00000409433	ENSG00000141378	WT	H-KD	PTRH2	protein_coding	protein_coding	20.2761	19.1863	24.495	0.349669	0.315379	0.35225		2.83037	0.776102	5.22249	0.0674641	0.0594054	2.73471		0.154412	0.0406333	0.213267	0.172633	9.23454e-25	2.88966e-36	FALSE	0	FALSE	PTRH2-202	4
isoComp_00753121	geneComp_00184865	ENST00000281453	ENSG00000151725	WT	H-KD	CENPU	protein_coding	protein_coding	27.5913	32.6273	45.7972	0.640473	0.720174	0.489053		10.8506	21.9355	18.5315	0.768256	0.302303	-0.243169		0.351258	0.672067	0.4047	-0.267367	9.2547e-25	9.2547e-25	FALSE	0	TRUE	CENPU-201	-4
isoComp_00704764	geneComp_00178675	ENST00000599895	ENSG00000105677	WT	H-KD	TMEM147	protein_coding	retained_intron	105.533	137.09	191.513	2.43376	5.22606	0.482294		1.31036	0	2.90985	0	0.18844	8.18975		0.0127727	0	0.0152667	0.0152667	1.80157e-24	6.68327e-120		2	TRUE	TMEM147-209	0
isoComp_00694745	geneComp_00177487	ENST00000554437	ENSG00000092108	WT	H-KD	SCFD1	protein_coding	nonsense_mediated_decay	27.4753	21.8846	31.3609	0.612161	1.36171	0.518848		2.71128	0.207847	3.65523	0.0475371	0.20113	4.07252		0.0877727	0.0094	0.116467	0.107067	2.57485e-24	2.57485e-24	TRUE	0	TRUE	SCFD1-211	2
isoComp_00765991	geneComp_00186661	ENST00000296582	ENSG00000164168	WT	H-KD	TMEM184C	protein_coding	protein_coding	6.94614	6.62937	7.48115	0.122533	0.168127	0.17414		4.2719	6.52264	5.48558	0.105883	0.123701	-0.249394		0.622306	0.984	0.7341	-0.2499	2.90853e-24	2.90853e-24	FALSE	0	TRUE	TMEM184C-201	-3
isoComp_00681070	geneComp_00176041	ENST00000457377	ENSG00000033867	WT	H-KD	SLC4A7	protein_coding	nonsense_mediated_decay	8.05991	8.54529	7.88188	0.0173395	0.118618	-0.116447		1.25693	0	2.06247	0	0.123368	7.6952		0.154761	0	0.261933	0.261933	3.64473e-24	3.64473e-24	TRUE	0	TRUE	SLC4A7-215	3
isoComp_00732882	geneComp_00182322	ENST00000473474	ENSG00000134255	WT	H-KD	CEPT1	protein_coding	processed_transcript	20.2003	15.4843	26.0466	0.271675	0.319706	0.749912		2.29009	0.133314	4.04012	0.0394217	0.157184	4.82071		0.110888	0.00863333	0.1551	0.146467	4.40027e-24	4.40027e-24		0	TRUE	CEPT1-204	3
isoComp_00698593	geneComp_00177926	ENST00000560403	ENSG00000100908	WT	H-KD	EMC9	protein_coding	protein_coding	21.899	20.184	48.7593	0.198831	0.769785	1.27204		2.33705	0.551155	7.42683	0.0569879	0.208182	3.72822		0.0732182	0.0273333	0.1523	0.124967	4.93282e-24	4.93282e-24	FALSE	0	TRUE	EMC9-206	3
isoComp_00712755	geneComp_00179668	ENST00000509143	ENSG00000113328	WT	H-KD	CCNG1	protein_coding	processed_transcript	100.079	117.943	131.959	0.640163	4.56282	0.161986		2.04917	0.467108	4.72203	0.072076	0.210322	3.31007		0.0170727	0.00396667	0.0358667	0.0319	5.67182e-24	5.57074e-114		0	TRUE	CCNG1-205	0
isoComp_00686914	geneComp_00176662	ENST00000262498	ENSG00000070761	WT	H-KD	CFAP20	protein_coding	protein_coding	27.0936	26.5906	38.9164	0.575286	0.660137	0.549288		13.8569	23.2685	27.6848	0.18339	0.393797	0.250618		0.536276	0.875533	0.7115	-0.164033	7.05265e-24	7.05265e-24	FALSE	0	TRUE	CFAP20-201	-4
isoComp_00725413	geneComp_00181363	ENST00000482168	ENSG00000127125	WT	H-KD	PPCS	protein_coding	processed_transcript	18.9205	12.2087	27.9065	0.853772	0.823126	1.19203		3.89537	0.822092	8.77148	0.17564	0.361808	3.39965		0.186733	0.0663333	0.314133	0.2478	8.16391e-24	8.16391e-24		0	TRUE	PPCS-208	4
isoComp_00753125	geneComp_00184865	ENST00000510146	ENSG00000151725	WT	H-KD	CENPU	protein_coding	nonsense_mediated_decay	27.5913	32.6273	45.7972	0.640473	0.720174	0.489053		12.3023	9.36158	25.0752	0.480222	0.668438	1.42047		0.383976	0.2874	0.547333	0.259933	1.51252e-23	9.2547e-25	TRUE	0	TRUE	CENPU-205	4
isoComp_00789682	geneComp_00190563	ENST00000380596	ENSG00000183336	WT	H-KD	BOLA2	protein_coding	nonsense_mediated_decay	19.5408	37.4476	42.0537	1.47184	1.35113	0.167317		5.68111	5.55233	16.4734	0.598236	0.434618	1.56725		0.340109	0.1476	0.391967	0.244367	1.97117e-23	8.87976e-28	TRUE	0	TRUE	BOLA2-202	4
isoComp_00746335	geneComp_00183942	ENST00000345084	ENSG00000144029	WT	H-KD	MRPS5	protein_coding	nonsense_mediated_decay	23.158	23.879	25.0072	0.474877	0.364141	0.0665706		2.82875	0.12455	3.1075	0.0625274	0.148946	4.53418		0.130239	0.0052	0.1242	0.119	3.25601e-23	7.38432e-46	TRUE	0	TRUE	MRPS5-202	3
isoComp_00809629	geneComp_00196205	ENST00000571986	ENSG00000217930	WT	H-KD	PAM16	protein_coding	nonsense_mediated_decay	48.1186	51.1928	57.7379	0.684555	1.0506	0.173546		3.88167	1.44375	8.14686	0.182636	0.0753213	2.48824		0.0757394	0.0283	0.141133	0.112833	4.01705e-23	4.01705e-23	TRUE	0	TRUE	PAM16-205	3
isoComp_00699302	geneComp_00178030	ENST00000492135	ENSG00000101361	WT	H-KD	NOP56	protein_coding	processed_transcript	182.69	222.138	235.4	3.39063	1.79591	0.0836526		47.8655	105.055	76.2718	3.66572	0.572447	-0.461865		0.206509	0.472633	0.324033	-0.1486	4.06449e-23	6.65723e-71		0	FALSE	NOP56-216	-3
isoComp_00826039	geneComp_00205985	ENST00000520944	ENSG00000245910	WT	H-KD	SNHG6	processed_transcript	lincRNA	292.204	43.329	305.378	0.982092	13.9307	2.81691		122.842	21.7059	260.166	1.4882	13.0189	3.58266		0.455682	0.500333	0.851833	0.3515	7.72996e-23	7.72996e-23		0	FALSE	SNHG6-203	4
isoComp_00759031	geneComp_00185692	ENST00000299626	ENSG00000159063	WT	H-KD	ALG8	protein_coding	protein_coding	62.1651	30.7075	58.2659	0.229106	2.715	0.923838		15.699	24.7349	31.7103	0.156293	0.636997	0.358274		0.377879	0.8055	0.546333	-0.259167	9.36441e-23	3.01585e-26	FALSE	2	TRUE	ALG8-201	-1
isoComp_00745551	geneComp_00183842	ENST00000271764	ENSG00000143486	WT	H-KD	EIF2D	protein_coding	protein_coding	26.0258	23.1369	34.7443	0.473086	0.464398	0.586371		17.34	19.7937	25.0917	0.361394	0.61512	0.342011		0.635321	0.855667	0.722	-0.133667	9.54357e-23	9.54357e-23	FALSE	0	TRUE	EIF2D-201	-3
isoComp_00797003	geneComp_00192015	ENST00000627121	ENSG00000196305	WT	H-KD	IARS	protein_coding	protein_coding	99.4847	80.4425	92.6375	1.76217	1.35449	0.203613		6.78405	2.86802	20.2319	0.435975	1.59187	2.8142		0.0759061	0.0356667	0.218733	0.183067	1.16622e-22	1.16622e-22	TRUE	1	TRUE	IARS-213	2
isoComp_00773977	geneComp_00187813	ENST00000461845	ENSG00000168894	WT	H-KD	RNF181	protein_coding	retained_intron	52.1906	38.2712	54.5431	0.471458	0.495483	0.511026		2.76326	0.49876	4.85642	0.0213719	0.156437	3.2578		0.0525	0.0130333	0.0891333	0.0761	1.45714e-22	3.07716e-36		2	TRUE	RNF181-206	1
isoComp_00721847	geneComp_00180846	ENST00000473576	ENSG00000123179	WT	H-KD	EBPL	protein_coding	processed_transcript	34.2673	45.273	70.129	1.32034	1.743	0.631247		12.79	6.69944	32.3152	0.675336	2.59195	2.2684		0.380588	0.147433	0.459567	0.312133	1.82923e-22	1.82923e-22		0	TRUE	EBPL-206	4
isoComp_00699899	geneComp_00178127	ENST00000376322	ENSG00000102007	WT	H-KD	PLP2	protein_coding	protein_coding	79.176	44.5255	40.0133	0.666132	0.962459	-0.154116		15.9095	0.315114	4.43831	0.104492	0.230432	3.77424		0.161979	0.0071	0.111033	0.103933	2.24101e-22	2.56289e-44	FALSE	0	FALSE	PLP2-201	3
isoComp_00733298	geneComp_00182366	ENST00000510921	ENSG00000134480	WT	H-KD	CCNH	protein_coding	processed_transcript	22.4624	21.9783	29.6066	0.243083	0.262918	0.429672		2.8917	1.03768	6.81043	0.131424	0.256342	2.70267		0.1182	0.0470667	0.2302	0.183133	9.31528e-22	9.31528e-22		0	TRUE	CCNH-208	4
isoComp_00687671	geneComp_00176733	ENST00000434583	ENSG00000072756	WT	H-KD	TRNT1	protein_coding	nonsense_mediated_decay	13.0071	9.83675	17.5111	0.266596	0.456746	0.831374		3.76022	1.362	8.28516	0.117599	0.198364	2.59599		0.256858	0.138933	0.4733	0.334367	2.5121e-21	2.31038e-25	TRUE	0	TRUE	TRNT1-208	4
isoComp_00706910	geneComp_00178961	ENST00000224807	ENSG00000107819	WT	H-KD	SFXN3	protein_coding	protein_coding	9.45658	2.95739	1.88765	0.0852811	0.119449	-0.64498		4.53858	2.77068	0	0.0820362	0	-8.11929		0.4949	0.937333	0	-0.937333	5.74245e-21	5.74245e-21	FALSE	0	FALSE	SFXN3-201	-1
isoComp_00773975	geneComp_00187813	ENST00000443647	ENSG00000168894	WT	H-KD	RNF181	protein_coding	nonsense_mediated_decay	52.1906	38.2712	54.5431	0.471458	0.495483	0.511026		7.1398	1.88527	12.3511	0.273436	0.682662	2.70533		0.132061	0.0491667	0.2266	0.177433	6.23594e-21	3.07716e-36	TRUE	0	TRUE	RNF181-204	4
isoComp_00720240	geneComp_00180620	ENST00000523086	ENSG00000121022	WT	H-KD	COPS5	protein_coding	processed_transcript	29.0138	25.2508	26.2362	0.533029	0.427813	0.0552109		2.62015	0.19931	2.99383	0.0376527	0.229923	3.84309		0.0727485	0.00796667	0.114133	0.106167	6.92142e-21	1.68108e-31		0	TRUE	COPS5-212	1
isoComp_00709111	geneComp_00179201	ENST00000510755	ENSG00000109775	WT	H-KD	UFSP2	protein_coding	nonsense_mediated_decay	15.0963	9.645	12.5988	0.481863	0.949209	0.385079		1.314	0.110254	3.2451	0.0612739	0.224711	4.75854		0.102497	0.0118	0.258233	0.246433	1.13215e-20	1.13215e-20	TRUE	0	TRUE	UFSP2-207	4
isoComp_00736921	geneComp_00182828	ENST00000462523	ENSG00000136936	WT	H-KD	XPA	protein_coding	nonsense_mediated_decay	6.94322	6.94115	9.04435	0.338118	0.0985438	0.38136		1.52618	0.424207	3.44558	0.0834112	0.00796878	2.99247		0.202452	0.0613667	0.381067	0.3197	2.30015e-20	2.30015e-20	TRUE	0	TRUE	XPA-202	4
isoComp_00683001	geneComp_00176242	ENST00000235835	ENSG00000053371	WT	H-KD	AKR7A2	protein_coding	protein_coding	29.1574	46.4543	46.6054	0.317379	1.21948	0.00468214		22.0115	44.3189	35.7058	0.473356	0.352896	-0.311684		0.646597	0.954067	0.766833	-0.187233	2.31059e-20	1.90942e-47	FALSE	0	TRUE	AKR7A2-201	-4
isoComp_00766196	geneComp_00186689	ENST00000296684	ENSG00000164258	WT	H-KD	NDUFS4	protein_coding	protein_coding	41.6723	48.2497	49.0993	0.249767	1.15947	0.0251765		32.98	42.2539	35.8689	0.380922	1.39373	-0.236294		0.766124	0.8757	0.730033	-0.145667	2.43971e-20	1.17616e-28	FALSE	0	TRUE	NDUFS4-201	-3
isoComp_00757229	geneComp_00185450	ENST00000323963	ENSG00000156976	WT	H-KD	EIF4A2	protein_coding	protein_coding	166.684	66.9215	130.102	2.14628	8.00362	0.958995		12.6825	21.7682	12.7412	0.323404	0.712302	-0.772254		0.099897	0.326	0.0992	-0.2268	2.7698e-20	1.75451e-62	FALSE	1	TRUE	EIF4A2-201	-4
isoComp_00722600	geneComp_00180948	ENST00000638864	ENSG00000124155	WT	H-KD	PIGT	protein_coding	nonsense_mediated_decay	41.1703	27.0994	51.7746	0.552559	1.78007	0.933731		1.6428	0	2.82637	0	0.267313	8.1479		0.0316667	0	0.0549	0.0549	4.25223e-20	4.32347e-55	TRUE	0	TRUE	PIGT-230	0
isoComp_00781633	geneComp_00189071	ENST00000487066	ENSG00000175061	WT	H-KD	LRRC75A-AS1	processed_transcript	antisense_RNA	661.557	307.403	745.686	4.04603	13.698	1.27841		38.4733	0.527832	16.145	0.154143	1.56497	4.90868		0.0413333	0.0017	0.0217667	0.0200667	5.48991e-20	5.35542e-116		0	TRUE	LRRC75A-AS1-214	0
isoComp_00769904	geneComp_00187268	ENST00000631687	ENSG00000166582	WT	H-KD	CENPV	protein_coding	processed_transcript	50.375	81.4728	95.9371	1.03249	0.61965	0.235744		6.10642	14.8509	9.09223	0.27667	0.269658	-0.707226		0.117791	0.182267	0.0948	-0.0874667	1.26135e-19	1.26135e-19		0	TRUE	CENPV-207	0
isoComp_00696930	geneComp_00177742	ENST00000216027	ENSG00000100209	WT	H-KD	HSCB	protein_coding	protein_coding	14.7636	8.96742	27.2775	0.105762	0.979688	1.60387		4.5345	5.80021	9.64113	0.11902	0.291887	0.732107		0.312958	0.6472	0.3539	-0.2933	1.38077e-19	1.38077e-19	FALSE	0	TRUE	HSCB-201	-4
isoComp_00839381	geneComp_00214895	ENST00000602414	ENSG00000269893	WT	H-KD	SNHG8	lincRNA	lincRNA	160.633	71.8199	54.066	3.52495	1.79427	-0.409596		31.1361	6.23089	12.1565	0.393961	0.348413	0.963085		0.180921	0.0868667	0.2255	0.138633	1.50894e-19	1.76402e-27		1	TRUE	SNHG8-201	1
isoComp_00819284	geneComp_00202200	ENST00000415397	ENSG00000234545	WT	H-KD	FAM133B	protein_coding	nonsense_mediated_decay	35.1546	15.7327	25.0708	0.51632	0.745533	0.6719		2.02775	0.323063	4.34567	0.101357	0.129359	3.70903		0.0775091	0.0202	0.173367	0.153167	1.53401e-19	1.53401e-19	TRUE	0	TRUE	FAM133B-201	2
isoComp_00779925	geneComp_00188784	ENST00000310256	ENSG00000173409	WT	H-KD	ARV1	protein_coding	protein_coding	17.795	25.17	32.9801	0.112094	0.756131	0.389753		14.5829	23.1265	26.9085	0.333299	0.523965	0.218428		0.775173	0.918833	0.816	-0.102833	2.49531e-19	2.49531e-19	FALSE	0	TRUE	ARV1-201	-1
isoComp_00779572	geneComp_00188718	ENST00000311469	ENSG00000173085	WT	H-KD	COQ2	protein_coding	protein_coding	9.29262	8.55337	12.0875	0.096038	0.128682	0.498464		6.12474	7.65813	8.4009	0.120736	0.124514	0.133386		0.569276	0.8958	0.695367	-0.200433	3.35789e-19	3.35789e-19	FALSE	0	TRUE	COQ2-202	-4
isoComp_00801861	geneComp_00192815	ENST00000462677	ENSG00000198860	WT	H-KD	TSEN15	protein_coding	nonsense_mediated_decay	13.3748	14.6123	18.8734	0.199766	1.00853	0.368948		1.19559	0.0640207	2.61887	0.0173483	0.185013	5.15037		0.0895273	0.00433333	0.139667	0.135333	3.35789e-19	3.35789e-19		0	TRUE	TSEN15-205	3
isoComp_00688913	geneComp_00176860	ENST00000265564	ENSG00000075914	WT	H-KD	EXOSC7	protein_coding	protein_coding	26.6069	15.6902	28.2214	0.298373	0.554392	0.846521		10.2634	11.5844	13.4233	0.149874	0.40873	0.212394		0.436003	0.7391	0.475467	-0.263633	6.60801e-19	6.60801e-19	FALSE	0	TRUE	EXOSC7-201	-4
isoComp_00777712	geneComp_00188436	ENST00000473578	ENSG00000171735	WT	H-KD	CAMTA1	protein_coding	protein_coding	61.859	42.8608	86.6202	0.685811	5.00451	1.01488		17.8579	23.3912	24.8514	1.35682	1.09232	0.0873229		0.346248	0.545033	0.287567	-0.257467	7.91327e-19	7.91327e-19	FALSE	0	TRUE	CAMTA1-208	-4
isoComp_00781807	geneComp_00189099	ENST00000421484	ENSG00000175193	WT	H-KD	PARL	protein_coding	nonsense_mediated_decay	21.0305	25.7897	27.9413	0.910886	0.563717	0.115562		3.33858	1.42468	5.53213	0.0412415	0.390335	1.94971		0.151782	0.0555	0.197633	0.142133	9.11959e-19	9.11959e-19	TRUE	0	TRUE	PARL-205	3
isoComp_00698978	geneComp_00177971	ENST00000602795	ENSG00000101158	WT	H-KD	NELFCD	protein_coding	protein_coding	55.3691	32.881	74.7236	0.704798	0.974727	1.18406		22.9792	24.0877	38.3909	0.206441	0.384089	0.672242		0.436409	0.733333	0.514033	-0.2193	1.22653e-18	4.83447e-33	FALSE	1	TRUE	NELFCD-213	-4
isoComp_00736038	geneComp_00182703	ENST00000485367	ENSG00000136271	WT	H-KD	DDX56	protein_coding	processed_transcript	57.908	73.1352	73.6149	0.680918	1.2936	0.00943205		20.3847	36.0734	24.0466	0.556163	0.499017	-0.584901		0.347621	0.4932	0.326767	-0.166433	1.22653e-18	1.22653e-18		0	TRUE	DDX56-212	-3
isoComp_00726908	geneComp_00181561	ENST00000636212	ENSG00000128973	WT	H-KD	CLN6	protein_coding	nonsense_mediated_decay	26.5498	29.1867	39.2807	1.0559	1.19317	0.428382		1.09607	0.354585	3.42479	0.0179684	0.0925511	3.23589		0.0276909	0.0122	0.0872	0.075	1.5687e-18	7.73328e-90	TRUE	0	TRUE	CLN6-213	0
isoComp_00788371	geneComp_00190331	ENST00000329235	ENSG00000182287	WT	H-KD	AP1S2	protein_coding	protein_coding	27.3054	28.5814	89.4508	0.55669	1.76274	1.64568		10.6764	17.3031	35.0635	0.441486	0.16738	1.01852		0.350115	0.606	0.392233	-0.213767	1.5687e-18	1.5687e-18	FALSE	0	TRUE	AP1S2-201	-4
isoComp_00745662	geneComp_00183854	ENST00000526491	ENSG00000143537	WT	H-KD	ADAM15	protein_coding	nonsense_mediated_decay	61.6359	27.0152	39.6365	0.891141	1.2453	0.552889		1.86467	0.338662	4.7945	0.0719119	0.489098	3.78448		0.0410879	0.0127667	0.120467	0.1077	2.11469e-18	2.11469e-18	TRUE	0	TRUE	ADAM15-225	2
isoComp_00740634	geneComp_00183290	ENST00000420613	ENSG00000139620	WT	H-KD	KANSL2	protein_coding	protein_coding	22.8603	17.6905	30.8876	0.48257	1.42113	0.803703		10.4252	11.622	15.9022	0.20433	0.52367	0.452032		0.441421	0.657333	0.5155	-0.141833	2.28236e-18	2.28236e-18	FALSE	0	TRUE	KANSL2-201	-3
isoComp_00716422	geneComp_00180082	ENST00000463371	ENSG00000116586	WT	H-KD	LAMTOR2	protein_coding	processed_transcript	37.6596	26.9896	43.9343	0.49324	0.973377	0.70274		3.43664	0.860663	7.66844	0.112338	0.770791	3.14063		0.0891455	0.0317667	0.173933	0.142167	3.89703e-18	3.89703e-18		0	TRUE	LAMTOR2-204	4
isoComp_00721842	geneComp_00180846	ENST00000242827	ENSG00000123179	WT	H-KD	EBPL	protein_coding	protein_coding	34.2673	45.273	70.129	1.32034	1.743	0.631247		16.1991	30.2548	27.2413	0.162632	0.84441	-0.151314		0.477109	0.669233	0.389433	-0.2798	4.21877e-18	1.82923e-22	FALSE	0	TRUE	EBPL-201	-4
isoComp_00779929	geneComp_00188784	ENST00000459891	ENSG00000173409	WT	H-KD	ARV1	protein_coding	nonsense_mediated_decay	17.795	25.17	32.9801	0.112094	0.756131	0.389753		1.28439	0.505637	4.05733	0.0584349	0.333836	2.97965		0.0496152	0.0200667	0.122667	0.1026	7.57916e-18	2.49531e-19		0	TRUE	ARV1-205	1
isoComp_00711236	geneComp_00179440	ENST00000229329	ENSG00000111726	WT	H-KD	CMAS	protein_coding	protein_coding	13.8325	19.1435	19.7966	0.480408	0.714078	0.0483704		10.6489	18.3766	16.0482	0.297942	0.484094	-0.195343		0.751894	0.960367	0.811	-0.149367	8.19999e-18	8.19999e-18	FALSE	0	TRUE	CMAS-201	-3
isoComp_00788375	geneComp_00190331	ENST00000479184	ENSG00000182287	WT	H-KD	AP1S2	protein_coding	processed_transcript	27.3054	28.5814	89.4508	0.55669	1.76274	1.64568		5.33174	2.22216	18.4511	0.228321	0.502981	3.04797		0.202115	0.0776333	0.2063	0.128667	8.35541e-18	1.5687e-18		0	TRUE	AP1S2-205	4
isoComp_00826041	geneComp_00205985	ENST00000521399	ENSG00000245910	WT	H-KD	SNHG6	processed_transcript	lincRNA	292.204	43.329	305.378	0.982092	13.9307	2.81691		140.68	19.6792	41.2006	1.10043	5.39019	1.06561		0.451421	0.454633	0.135033	-0.3196	3.11871e-17	7.72996e-23		0	FALSE	SNHG6-205	-4
isoComp_00736236	geneComp_00182729	ENST00000258962	ENSG00000136450	WT	H-KD	SRSF1	protein_coding	protein_coding	150.385	184.637	183.021	1.64724	1.83148	-0.0126799		46.6633	85.6597	65.2343	1.98094	1.28583	-0.392932		0.308279	0.4638	0.356333	-0.107467	3.13369e-17	2.60611e-35	FALSE	2	TRUE	SRSF1-201	-3
isoComp_00782982	geneComp_00189293	ENST00000605679	ENSG00000176273	WT	H-KD	SLC35G1	protein_coding	nonsense_mediated_decay	7.52476	7.52093	10.5483	0.241962	0.280243	0.487471		1.60894	0.476282	3.63927	0.0958238	0.045891	2.90774		0.166121	0.0628	0.3455	0.2827	4.87826e-17	4.87826e-17	TRUE	0	TRUE	SLC35G1-206	4
isoComp_00798986	geneComp_00192327	ENST00000362034	ENSG00000197345	WT	H-KD	MRPL21	protein_coding	protein_coding	53.7132	55.9637	60.4177	0.840099	2.49803	0.110459		44.2427	51.8621	46.3522	1.32584	2.24952	-0.162008		0.796497	0.926433	0.766733	-0.1597	6.50781e-17	6.64831e-28	FALSE	0	TRUE	MRPL21-201	-3
isoComp_00760207	geneComp_00185850	ENST00000327505	ENSG00000160216	WT	H-KD	AGPAT3	protein_coding	protein_coding	14.9583	25.8042	20.9873	0.379418	0.0728851	-0.297963		1.01306	6.29653	0	2.01899	0	-9.3007		0.0506576	0.244533	0	-0.244533	7.26151e-17	7.26151e-17	FALSE	0	FALSE	AGPAT3-202	-2
isoComp_00812242	geneComp_00197857	ENST00000602920	ENSG00000225470	WT	H-KD	JPX	lincRNA	lincRNA	41.9991	31.9111	87.5031	0.962814	1.82234	1.45499		6.76019	9.69978	14.666	0.478859	0.539695	0.595948		0.175985	0.303633	0.1676	-0.136033	9.35371e-17	9.35371e-17		0	FALSE	JPX-209	-3
isoComp_00738186	geneComp_00182989	ENST00000561691	ENSG00000137822	WT	H-KD	TUBGCP4	protein_coding	nonsense_mediated_decay	11.0482	11.9541	15.8009	0.431502	1.07744	0.402202		1.80214	0.632893	3.83978	0.0255696	0.169602	2.58213		0.147255	0.0530667	0.2439	0.190833	1.136e-16	1.136e-16		0	TRUE	TUBGCP4-202	4
isoComp_00688304	geneComp_00176796	ENST00000426649	ENSG00000074582	WT	H-KD	BCS1L	protein_coding	protein_coding	23.2544	22.7302	27.3514	0.259952	0.465236	0.266899		1.99942	0.625699	3.80832	0.0312567	0.204109	2.58652		0.0866455	0.0275333	0.139233	0.1117	1.40097e-16	1.40097e-16		0	TRUE	BCS1L-207	3
isoComp_00699428	geneComp_00178061	ENST00000217455	ENSG00000101473	WT	H-KD	ACOT8	protein_coding	protein_coding	13.771	12.3451	16.6184	0.171607	0.102689	0.428548		5.69928	9.20821	7.36345	0.291973	0.534147	-0.322147		0.424379	0.745567	0.4433	-0.302267	1.5825e-16	1.5825e-16	FALSE	0	TRUE	ACOT8-201	-4
isoComp_00678990	geneComp_00175824	ENST00000583725	ENSG00000011260	WT	H-KD	UTP18	protein_coding	protein_coding	35.5131	44.8022	59.2853	0.567882	1.10363	0.404027		3.6039	0.544619	8.47398	0.193331	0.306322	3.93517		0.102848	0.0120667	0.1432	0.131133	2.29056e-16	6.33595e-75	FALSE	0	TRUE	UTP18-207	3
isoComp_00712210	geneComp_00179593	ENST00000460985	ENSG00000112695	WT	H-KD	COX7A2	protein_coding	protein_coding	283.222	163.904	181.772	0.79356	3.99737	0.149276		78.3176	69.1271	46.552	2.58077	1.06957	-0.570308		0.287224	0.4219	0.2561	-0.1658	2.3554e-16	2.3554e-16	FALSE	0	TRUE	COX7A2-205	-4
isoComp_00713692	geneComp_00179772	ENST00000392692	ENSG00000114346	WT	H-KD	ECT2	protein_coding	protein_coding	26.2951	21.4687	16.8061	0.298878	0.486812	-0.353063		4.92462	7.49072	2.54912	0.150207	0.219604	-1.55138		0.22123	0.348833	0.151333	-0.1975	2.7842e-16	2.7842e-16	FALSE	0	FALSE	ECT2-204	-1
isoComp_00699431	geneComp_00178061	ENST00000461272	ENSG00000101473	WT	H-KD	ACOT8	protein_coding	nonsense_mediated_decay	13.771	12.3451	16.6184	0.171607	0.102689	0.428548		3.03993	0.598512	6.23702	0.158752	0.371149	3.35981		0.187148	0.0487333	0.3752	0.326467	2.84357e-16	1.5825e-16	TRUE	0	TRUE	ACOT8-204	4
isoComp_00757333	geneComp_00185459	ENST00000563940	ENSG00000157045	WT	H-KD	NTAN1	protein_coding	nonsense_mediated_decay	14.1277	14.1512	27.2519	0.0911004	0.649135	0.944945		1.39864	0.134343	3.66511	0.0398519	0.414928	4.67022		0.0901848	0.0095	0.134	0.1245	2.8916e-16	2.8916e-16	TRUE	0	TRUE	NTAN1-202	3
isoComp_00771842	geneComp_00187528	ENST00000301327	ENSG00000167700	WT	H-KD	MFSD3	protein_coding	protein_coding	15.096	17.5629	26.5708	0.283637	0.147753	0.597033		11.2014	15.4945	18.3946	0.238793	0.377757	0.247382		0.698494	0.8823	0.692367	-0.189933	3.68041e-16	3.68041e-16	FALSE	0	TRUE	MFSD3-201	-4
isoComp_00716424	geneComp_00180082	ENST00000489664	ENSG00000116586	WT	H-KD	LAMTOR2	protein_coding	processed_transcript	37.6596	26.9896	43.9343	0.49324	0.973377	0.70274		2.25332	0.557514	4.50494	0.0784938	0.105371	2.99198		0.0579212	0.0206667	0.102567	0.0819	4.87074e-16	3.89703e-18		1	TRUE	LAMTOR2-206	0
isoComp_00730758	geneComp_00182040	ENST00000382753	ENSG00000132406	WT	H-KD	TMEM128	protein_coding	protein_coding	5.70126	4.99683	9.42559	0.122123	0.609787	0.914216		3.36221	3.69011	3.66707	0.076941	0.229943	-0.00901262		0.657427	0.738733	0.3894	-0.349333	6.53406e-16	6.53406e-16	FALSE	0	TRUE	TMEM128-202	-4
isoComp_00777713	geneComp_00188436	ENST00000476163	ENSG00000171735	WT	H-KD	CAMTA1	protein_coding	processed_transcript	61.859	42.8608	86.6202	0.685811	5.00451	1.01488		12.937	9.16479	32.1854	0.249459	1.71906	1.81111		0.199612	0.2141	0.371833	0.157733	6.59895e-16	7.91327e-19		0	TRUE	CAMTA1-209	4
isoComp_00730757	geneComp_00182040	ENST00000254742	ENSG00000132406	WT	H-KD	TMEM128	protein_coding	protein_coding	5.70126	4.99683	9.42559	0.122123	0.609787	0.914216		2.33905	1.30672	5.75852	0.0665958	0.414934	2.13125		0.342573	0.261267	0.6106	0.349333	8.96386e-16	6.53406e-16	FALSE	0	TRUE	TMEM128-201	3
isoComp_00765994	geneComp_00186661	ENST00000508208	ENSG00000164168	WT	H-KD	TMEM184C	protein_coding	protein_coding	6.94614	6.62937	7.48115	0.122533	0.168127	0.17414		1.60997	0	1.50807	0	0.187152	7.2461		0.229612	0	0.202167	0.202167	1.41692e-15	2.90853e-24	FALSE	0	TRUE	TMEM184C-204	3
isoComp_00692405	geneComp_00177238	ENST00000535142	ENSG00000086827	WT	H-KD	ZW10	protein_coding	nonsense_mediated_decay	8.01937	8.7643	9.98777	0.146055	0.161391	0.188322		1.55071	0	1.37154	0	0.0824531	7.11013		0.180918	0	0.1375	0.1375	1.96918e-15	1.10094e-26	TRUE	0	TRUE	ZW10-202	3
isoComp_00743674	geneComp_00183586	ENST00000392325	ENSG00000141580	WT	H-KD	WDR45B	protein_coding	protein_coding	27.0247	28.7806	32.9878	0.737159	0.938612	0.196772		17.5703	25.4796	24.2291	0.358576	0.361623	-0.0725743		0.594421	0.885833	0.735167	-0.150667	1.96918e-15	1.96918e-15	FALSE	0	TRUE	WDR45B-201	-3
isoComp_00775228	geneComp_00187995	ENST00000310496	ENSG00000169733	WT	H-KD	RFNG	protein_coding	protein_coding	12.5669	10.9045	17.5179	0.15175	0.493444	0.683408		5.29616	8.86832	10.47	0.0966781	0.0891164	0.239282		0.403012	0.813767	0.598367	-0.2154	2.0152e-15	2.0152e-15	FALSE	0	TRUE	RFNG-201	-4
isoComp_00720494	geneComp_00180655	ENST00000471658	ENSG00000121390	WT	H-KD	PSPC1	protein_coding	nonsense_mediated_decay	20.4905	19.8286	34.1645	0.532059	0.899369	0.784611		4.72268	1.7953	9.93958	0.128517	0.669017	2.4624		0.19737	0.0905	0.2912	0.2007	2.21283e-15	2.21283e-15	TRUE	0	TRUE	PSPC1-203	4
isoComp_00720740	geneComp_00180689	ENST00000307714	ENSG00000121774	WT	H-KD	KHDRBS1	protein_coding	processed_transcript	40.3588	54.7558	59.9346	1.13064	0.722805	0.130355		1.1098	0.134237	2.24985	0.0480246	0.151955	3.96972		0.0278485	0.0024	0.0375	0.0351	2.2572e-15	2.21405e-88		0	TRUE	KHDRBS1-201	0
isoComp_00685197	geneComp_00176475	ENST00000472221	ENSG00000065665	WT	H-KD	SEC61A2	protein_coding	nonsense_mediated_decay	16.0565	5.32593	17.6558	0.400454	0.177087	1.72715		2.92876	0.3982	5.91001	0.0680375	0.216368	3.85825		0.180039	0.0741667	0.334867	0.2607	2.39025e-15	2.39025e-15	TRUE	0	TRUE	SEC61A2-212	4
isoComp_00681071	geneComp_00176041	ENST00000465487	ENSG00000033867	WT	H-KD	SLC4A7	protein_coding	retained_intron	8.05991	8.54529	7.88188	0.0173395	0.118618	-0.116447		1.45805	1.61286	0	0.409437	0	-7.34239		0.173964	0.1886	0	-0.1886	2.48905e-15	3.64473e-24		0	TRUE	SLC4A7-216	-2
isoComp_00688501	geneComp_00176815	ENST00000638073	ENSG00000075043	WT	H-KD	KCNQ2	protein_coding	processed_transcript	11.5954	7.10506	24.5292	0.288633	1.57241	1.78614		2.39053	0	3.61374	0	0.851045	8.50133		0.195123	0	0.144167	0.144167	2.5485e-15	6.42583e-30		0	TRUE	KCNQ2-247	3
isoComp_00773671	geneComp_00187771	ENST00000304800	ENSG00000168701	WT	H-KD	TMEM208	protein_coding	protein_coding	32.7708	27.5203	24.779	0.448398	0.692249	-0.151321		19.6373	24.4279	16.0865	0.505272	0.972523	-0.602372		0.651221	0.887633	0.648233	-0.2394	2.84128e-15	2.84128e-15	FALSE	0	TRUE	TMEM208-201	-4
isoComp_00778556	geneComp_00188580	ENST00000491999	ENSG00000172366	WT	H-KD	MCRIP2	protein_coding	nonsense_mediated_decay	39.1818	33.0706	51.9334	0.918551	0.989064	0.650954		10.5057	6.95522	23.936	0.519589	0.859472	1.78155		0.225315	0.2108	0.4611	0.2503	4.90387e-15	4.90387e-15	TRUE	0	TRUE	MCRIP2-203	4
isoComp_00769805	geneComp_00187256	ENST00000535829	ENSG00000166532	WT	H-KD	RIMKLB	protein_coding	protein_coding	71.2514	8.66549	25.0858	0.0971547	0.539104	1.53243		8.59497	4.55384	7.09598	0.171898	0.144328	0.638787		0.231545	0.525267	0.2829	-0.242367	4.91987e-15	1.5633e-38	FALSE	0	TRUE	RIMKLB-205	-4
isoComp_00771844	geneComp_00187528	ENST00000528047	ENSG00000167700	WT	H-KD	MFSD3	protein_coding	retained_intron	15.096	17.5629	26.5708	0.283637	0.147753	0.597033		2.86861	1.41221	7.34597	0.147963	0.419589	2.37079		0.187912	0.0805333	0.276333	0.1958	5.27243e-15	3.68041e-16		1	TRUE	MFSD3-203	4
isoComp_00807147	geneComp_00195156	ENST00000580947	ENSG00000213246	WT	H-KD	SUPT4H1	protein_coding	protein_coding	48.0107	46.1335	24.0914	0.4006	0.521709	-0.937011		6.0237	4.64781	0	1.16431	0	-8.86351		0.107821	0.100767	0	-0.100767	5.7375e-15	5.7375e-15	FALSE	0	TRUE	SUPT4H1-204	-2
isoComp_00836644	geneComp_00213050	ENST00000578195	ENSG00000264538	WT	H-KD	SUZ12P1	transcribed_unprocessed_pseudogene	transcribed_unprocessed_pseudogene	33.1043	17.3727	70.7675	0.603454	2.88069	2.02564		12.1359	4.21249	29.6005	0.212888	1.89402	2.80994		0.292782	0.242233	0.4175	0.175267	6.5885e-15	6.5885e-15		1	TRUE	SUZ12P1-203	3
isoComp_00749957	geneComp_00184465	ENST00000429800	ENSG00000147996	WT	H-KD	CBWD5	protein_coding	protein_coding	50.9712	12.9842	47.6042	0.182934	1.01587	1.87353		2.11574	1.7533	1.50243	0.14874	0.126843	-0.221403		0.0703303	0.1352	0.0317	-0.1035	7.31407e-15	1.8488e-29	FALSE	0	TRUE	CBWD5-208	-1
isoComp_00775796	geneComp_00188092	ENST00000379774	ENSG00000170222	WT	H-KD	ADPRM	protein_coding	protein_coding	4.40012	2.90137	7.11199	0.163565	0.214666	1.29058		1.89447	2.14559	2.35264	0.23315	0.294945	0.13232		0.472127	0.737033	0.3317	-0.405333	7.84921e-15	7.84921e-15	FALSE	0	TRUE	ADPRM-201	-4
isoComp_00710803	geneComp_00179396	ENST00000454402	ENSG00000111445	WT	H-KD	RFC5	protein_coding	protein_coding	30.1204	36.9351	45.6495	0.692629	0.459526	0.305532		18.0737	27.8808	28.6957	0.489133	0.0669852	0.0415484		0.554685	0.754933	0.628733	-0.1262	7.85998e-15	9.70841e-46	FALSE	0	TRUE	RFC5-204	-3
isoComp_00721083	geneComp_00180742	ENST00000576247	ENSG00000122299	WT	H-KD	ZC3H7A	protein_coding	retained_intron	17.1696	8.72059	15.0242	0.599683	0.775588	0.784095		2.25246	1.28314	0	0.350473	0	-7.01474		0.100579	0.143533	0	-0.143533	9.16974e-15	9.16974e-15		0	TRUE	ZC3H7A-217	-3
isoComp_00731293	geneComp_00182112	ENST00000372090	ENSG00000132773	WT	H-KD	TOE1	protein_coding	protein_coding	14.252	11.6391	17.9651	0.318743	0.854956	0.625779		4.05512	5.89882	4.43408	0.113693	0.0707155	-0.410987		0.276845	0.507667	0.247567	-0.2601	1.02481e-14	1.02481e-14	FALSE	0	TRUE	TOE1-201	-3
isoComp_00698847	geneComp_00177951	ENST00000373039	ENSG00000101052	WT	H-KD	IFT52	protein_coding	protein_coding	36.3591	15.0268	43.799	0.72138	0.894498	1.54273		6.19881	6.81826	10.9281	0.0688561	0.234853	0.679769		0.240315	0.4557	0.2495	-0.2062	1.14256e-14	1.50719e-34	FALSE	0	TRUE	IFT52-202	-4
isoComp_00709063	geneComp_00179194	ENST00000514031	ENSG00000109736	WT	H-KD	MFSD10	protein_coding	retained_intron	15.3503	14.3018	22.8703	0.290243	0.654486	0.676901		1.43606	0.319781	3.71208	0.0336313	0.301368	3.49653		0.0766182	0.0224333	0.162433	0.14	1.20404e-14	1.20404e-14		1	TRUE	MFSD10-210	3
isoComp_00779084	geneComp_00188659	ENST00000356521	ENSG00000172785	WT	H-KD	CBWD1	protein_coding	protein_coding	41.749	29.5536	43.0868	1.15763	0.496226	0.543761		4.26066	14.5003	7.97319	0.394975	0.606462	-0.862039		0.125536	0.493033	0.1848	-0.308233	1.24502e-14	5.70217e-36	FALSE	0	TRUE	CBWD1-202	-4
isoComp_00806019	geneComp_00194319	ENST00000489881	ENSG00000206562	WT	H-KD	METTL6	protein_coding	processed_transcript	14.3638	15.3971	25.8121	0.255642	0.587105	0.745015		2.08596	0.75708	5.18609	0.126261	0.128478	2.75998		0.124303	0.0489333	0.2012	0.152267	1.45256e-14	1.45256e-14		0	TRUE	METTL6-208	3
isoComp_00803832	geneComp_00193820	ENST00000487914	ENSG00000204348	WT	H-KD	DXO	protein_coding	processed_transcript	14.667	11.3154	24.3594	0.155607	0.227132	1.10551		1.24397	0	2.46675	0	0.277983	7.9523		0.0735061	0	0.101167	0.101167	1.53866e-14	1.53866e-14		1	TRUE	DXO-211	3
isoComp_00722616	geneComp_00180948	ENST00000639664	ENSG00000124155	WT	H-KD	PIGT	protein_coding	retained_intron	41.1703	27.0994	51.7746	0.552559	1.78007	0.933731		3.85163	0.806377	7.12495	0.145895	0.786866	3.1276		0.0784758	0.0298	0.1369	0.1071	1.58272e-14	4.32347e-55		0	TRUE	PIGT-247	1
isoComp_00775797	geneComp_00188092	ENST00000468843	ENSG00000170222	WT	H-KD	ADPRM	protein_coding	nonsense_mediated_decay	4.40012	2.90137	7.11199	0.163565	0.214666	1.29058		1.83736	0.279887	3.74559	0.069614	0.100138	3.69547		0.365436	0.0951	0.526833	0.431733	1.63812e-14	7.84921e-15	TRUE	0	TRUE	ADPRM-202	4
isoComp_00759050	geneComp_00185692	ENST00000532552	ENSG00000159063	WT	H-KD	ALG8	protein_coding	processed_transcript	62.1651	30.7075	58.2659	0.229106	2.715	0.923838		1.7217	0.0924617	2.97	0.0479375	0.183649	4.86216		0.0292909	0.003	0.0511667	0.0481667	2.86682e-14	3.01585e-26		0	TRUE	ALG8-220	0
isoComp_00769151	geneComp_00187177	ENST00000573912	ENSG00000166260	WT	H-KD	COX11	protein_coding	processed_transcript	37.3477	35.4665	58.6021	1.07182	1.19098	0.724334		1.6436	0.178588	4.17918	0.0602822	0.432493	4.47336		0.0345667	0.005	0.0715	0.0665	3.55568e-14	1.28988e-32		0	TRUE	COX11-205	0
isoComp_00808584	geneComp_00195709	ENST00000487278	ENSG00000214655	WT	H-KD	ZSWIM8	protein_coding	processed_transcript	12.7024	5.87342	6.36146	0.427364	0.459012	0.114969		1.88616	0	1.32845	0	0.239564	7.06441		0.141721	0	0.205667	0.205667	4.07939e-14	4.07939e-14		0	FALSE	ZSWIM8-210	2
isoComp_00844014	geneComp_00218512	ENST00000623390	ENSG00000280071	WT	H-KD	FP565260.6	protein_coding	processed_transcript	23.3682	12.9394	3.5098	0.849378	0.144421	-1.87932		1.02533	1.29243	0.783314	0.188963	0.143075	-0.715239		0.116142	0.0995333	0.221667	0.122133	4.14526e-14	5.19762e-44		0	TRUE	FP565260.6-210	4
isoComp_00749967	geneComp_00184465	ENST00000472916	ENSG00000147996	WT	H-KD	CBWD5	protein_coding	processed_transcript	50.9712	12.9842	47.6042	0.182934	1.01587	1.87353		4.8252	0.0425518	4.26522	0.0425518	0.245054	6.34611		0.0579303	0.00326667	0.0895667	0.0863	5.65234e-14	1.8488e-29		0	TRUE	CBWD5-219	0
isoComp_00736920	geneComp_00182828	ENST00000375128	ENSG00000136936	WT	H-KD	XPA	protein_coding	protein_coding	6.94322	6.94115	9.04435	0.338118	0.0985438	0.38136		3.99202	6.11907	4.29939	0.220446	0.0340237	-0.508186		0.580421	0.883633	0.475533	-0.4081	5.68454e-14	2.30015e-20	FALSE	0	TRUE	XPA-201	-4
isoComp_00757247	geneComp_00185450	ENST00000485101	ENSG00000156976	WT	H-KD	EIF4A2	protein_coding	retained_intron	166.684	66.9215	130.102	2.14628	8.00362	0.958995		5.08459	3.47118	2.29443	0.135963	0.0980226	-0.595163		0.0338364	0.0519	0.0176667	-0.0342333	5.72302e-14	1.75451e-62		9	TRUE	EIF4A2-219	0
isoComp_00725288	geneComp_00181348	ENST00000262948	ENSG00000126934	WT	H-KD	MAP2K2	protein_coding	protein_coding	66.8514	65.8605	75.5253	0.879895	4.70119	0.197518		36.866	62.5364	62.7735	0.767061	2.54027	0.00546061		0.536188	0.949533	0.833533	-0.116	8.67872e-14	8.67872e-14	FALSE	1	TRUE	MAP2K2-201	-3
isoComp_00698589	geneComp_00177926	ENST00000419198	ENSG00000100908	WT	H-KD	EMC9	protein_coding	protein_coding	21.899	20.184	48.7593	0.198831	0.769785	1.27204		5.00212	7.94629	7.49263	0.61498	0.344626	-0.0846993		0.301103	0.393667	0.153567	-0.2401	9.28646e-14	4.93282e-24	FALSE	1	TRUE	EMC9-202	-4
isoComp_00686915	geneComp_00176662	ENST00000562443	ENSG00000070761	WT	H-KD	CFAP20	protein_coding	processed_transcript	27.0936	26.5906	38.9164	0.575286	0.660137	0.549288		8.39599	1.17532	7.88137	0.245955	0.265573	2.735		0.293915	0.0438667	0.202733	0.158867	1.37899e-13	7.05265e-24		0	TRUE	CFAP20-202	4
isoComp_00769809	geneComp_00187256	ENST00000539923	ENSG00000166532	WT	H-KD	RIMKLB	protein_coding	protein_coding	71.2514	8.66549	25.0858	0.0971547	0.539104	1.53243		20.8065	0	3.04284	0	0.519481	8.25401		0.166915	0	0.121	0.121	1.40146e-13	1.5633e-38	FALSE	0	TRUE	RIMKLB-209	3
isoComp_00769901	geneComp_00187268	ENST00000482983	ENSG00000166582	WT	H-KD	CENPV	protein_coding	nonsense_mediated_decay	50.375	81.4728	95.9371	1.03249	0.61965	0.235744		5.51249	3.4893	14.004	0.506459	0.147668	2.00173		0.13613	0.0427	0.146	0.1033	1.61269e-13	1.26135e-19	TRUE	0	TRUE	CENPV-204	1
isoComp_00785349	geneComp_00189734	ENST00000563671	ENSG00000178761	WT	H-KD	FAM219B	protein_coding	nonsense_mediated_decay	28.6551	13.5992	55.7854	0.82806	1.06857	2.03556		6.74244	1.60613	18.9336	0.286445	0.365727	3.55109		0.178194	0.116367	0.3395	0.223133	1.81062e-13	4.25922e-28		0	TRUE	FAM219B-206	4
isoComp_00736243	geneComp_00182729	ENST00000584773	ENSG00000136450	WT	H-KD	SRSF1	protein_coding	protein_coding	150.385	184.637	183.021	1.64724	1.83148	-0.0126799		11.6152	1.98144	15.9696	0.47831	0.70487	3.00434		0.0746152	0.0108	0.0873333	0.0765333	1.98347e-13	2.60611e-35	FALSE	1	TRUE	SRSF1-208	1
isoComp_00778554	geneComp_00188580	ENST00000307650	ENSG00000172366	WT	H-KD	MCRIP2	protein_coding	protein_coding	39.1818	33.0706	51.9334	0.918551	0.989064	0.650954		14.7907	21.1968	23.4653	0.639355	0.765068	0.146614		0.305424	0.6412	0.451733	-0.189467	2.06388e-13	4.90387e-15	FALSE	0	TRUE	MCRIP2-201	-4
isoComp_00684673	geneComp_00176422	ENST00000593795	ENSG00000064607	WT	H-KD	SUGP2	protein_coding	nonsense_mediated_decay	21.388	12.6359	26.7443	0.0609207	0.841999	1.0811		2.08032	0.411815	3.99603	0.0500248	0.25224	3.24749		0.0923848	0.0325667	0.149133	0.116567	2.12438e-13	1.44698e-26	TRUE	0	TRUE	SUGP2-204	4
isoComp_00792686	geneComp_00191131	ENST00000399103	ENSG00000185808	WT	H-KD	PIGP	protein_coding	protein_coding	21.7689	32.4332	31.4057	0.989959	0.580224	-0.0464318		11.9389	20.8441	14.8158	0.577404	0.251422	-0.492218		0.560909	0.6429	0.4721	-0.1708	2.4484e-13	2.4484e-13	FALSE	0	TRUE	PIGP-205	-2
isoComp_00708031	geneComp_00179085	ENST00000586516	ENSG00000108784	WT	H-KD	NAGLU	protein_coding	protein_coding	10.4969	8.55732	12.5388	0.17359	0.662238	0.55063		1.23688	0	1.89856	0	0.413367	7.57634		0.108855	0	0.149267	0.149267	2.56976e-13	2.56976e-13		0	TRUE	NAGLU-202	4
isoComp_00797313	geneComp_00192074	ENST00000550443	ENSG00000196465	WT	H-KD	MYL6B	protein_coding	protein_coding	64.1412	39.4492	53.8356	0.426889	3.09552	0.448466		14.9082	23.6222	23.3228	0.525142	1.84953	-0.0183938		0.302009	0.598667	0.432467	-0.1662	2.92589e-13	2.92589e-13	FALSE	0	TRUE	MYL6B-207	-3
isoComp_00706911	geneComp_00178961	ENST00000393459	ENSG00000107819	WT	H-KD	SFXN3	protein_coding	protein_coding	9.45658	2.95739	1.88765	0.0852811	0.119449	-0.64498		1.1777	0	1.53018	0	0.0269928	7.26696		0.187955	0	0.817367	0.817367	3.54931e-13	5.74245e-21	FALSE	0	FALSE	SFXN3-202	1
isoComp_00708315	geneComp_00179119	ENST00000226105	ENSG00000108961	WT	H-KD	RANGRF	protein_coding	protein_coding	15.4011	20.9574	20.0125	0.485593	0.947662	-0.0665269		5.10025	6.47203	10.3155	0.103188	0.290683	0.671696		0.300615	0.3089	0.5168	0.2079	3.82285e-13	3.82285e-13	FALSE	0	TRUE	RANGRF-201	3
isoComp_00839301	geneComp_00214844	ENST00000611593	ENSG00000269713	WT	H-KD	NBPF9	protein_coding	retained_intron	18.4602	8.65024	14.036	0.20206	0.236049	0.69768		4.10036	4.83888	4.16281	0.121747	0.28479	-0.216635		0.277379	0.5596	0.2963	-0.2633	4.55664e-13	4.55664e-13		2	TRUE	NBPF9-204	-3
isoComp_00710747	geneComp_00179387	ENST00000543415	ENSG00000111358	WT	H-KD	GTF2H3	protein_coding	nonsense_mediated_decay	23.181	24.0854	35.5783	0.732646	2.80217	0.562644		3.31381	1.23441	7.74998	0.249727	0.530856	2.64059		0.118339	0.0511	0.2182	0.1671	6.1363e-13	6.1363e-13	TRUE	0	TRUE	GTF2H3-213	3
isoComp_00743678	geneComp_00183586	ENST00000572583	ENSG00000141580	WT	H-KD	WDR45B	protein_coding	nonsense_mediated_decay	27.0247	28.7806	32.9878	0.737159	0.938612	0.196772		4.46795	0.938635	6.55162	0.251261	0.594541	2.79013		0.194709	0.0323667	0.198033	0.165667	8.74094e-13	1.96918e-15		0	TRUE	WDR45B-205	3
isoComp_00764351	geneComp_00186454	ENST00000488781	ENSG00000163607	WT	H-KD	GTPBP8	protein_coding	nonsense_mediated_decay	9.6519	7.61115	12.6697	0.366545	0.032576	0.734435		2.29131	0.214153	3.30351	0.0956284	0.233449	3.88581		0.234864	0.0272333	0.2608	0.233567	1.23708e-12	1.23708e-12	TRUE	0	TRUE	GTPBP8-207	4
isoComp_00698591	geneComp_00177926	ENST00000558200	ENSG00000100908	WT	H-KD	EMC9	protein_coding	processed_transcript	21.899	20.184	48.7593	0.198831	0.769785	1.27204		3.85984	0.500326	7.23051	0.120286	0.385124	3.8266		0.198567	0.0247	0.1486	0.1239	1.31734e-12	4.93282e-24		1	TRUE	EMC9-204	4
isoComp_00710741	geneComp_00179387	ENST00000539429	ENSG00000111358	WT	H-KD	GTF2H3	protein_coding	retained_intron	23.181	24.0854	35.5783	0.732646	2.80217	0.562644		1.59684	0.0698352	2.88459	0.00366221	0.803148	5.18019		0.0638939	0.00293333	0.0789	0.0759667	1.50641e-12	6.1363e-13		1	TRUE	GTF2H3-207	0
isoComp_00699142	geneComp_00178000	ENST00000487478	ENSG00000101247	WT	H-KD	NDUFAF5	protein_coding	processed_transcript	19.9249	11.4551	16.5212	0.348918	1.28195	0.527947		2.36783	0.0446477	2.45129	0.0446477	0.396573	5.49311		0.0937545	0.00383333	0.146933	0.1431	1.5433e-12	1.5433e-12		0	FALSE	NDUFAF5-216	1
isoComp_00782968	geneComp_00189290	ENST00000473294	ENSG00000176261	WT	H-KD	ZBTB8OS	protein_coding	nonsense_mediated_decay	31.5913	18.2538	37.0539	0.460434	0.909634	1.02103		3.67872	0.555019	5.02516	0.092304	0.292141	3.15567		0.108094	0.0306333	0.135433	0.1048	1.82963e-12	1.82963e-12	TRUE	0	TRUE	ZBTB8OS-209	2
isoComp_00704271	geneComp_00178611	ENST00000594217	ENSG00000105402	WT	H-KD	NAPA	protein_coding	nonsense_mediated_decay	30.805	20.6823	25.5044	0.128098	0.758512	0.302221		4.60438	1.47313	5.2659	0.150541	0.135166	1.83077		0.14823	0.0713333	0.2067	0.135367	2.14924e-12	2.14924e-12	TRUE	0	TRUE	NAPA-207	1
isoComp_00745558	geneComp_00183842	ENST00000484492	ENSG00000143486	WT	H-KD	EIF2D	protein_coding	nonsense_mediated_decay	26.0258	23.1369	34.7443	0.473086	0.464398	0.586371		4.29269	1.28581	7.0233	0.247924	0.204395	2.44035		0.155794	0.0554	0.202133	0.146733	2.20005e-12	9.54357e-23		0	TRUE	EIF2D-208	3
isoComp_00778708	geneComp_00188609	ENST00000531115	ENSG00000172500	WT	H-KD	FIBP	protein_coding	nonsense_mediated_decay	45.1636	30.7506	47.9182	0.355493	2.78713	0.639793		1.67049	0.401454	3.56935	0.052952	0.460841	3.12089		0.0364	0.013	0.0738667	0.0608667	2.86095e-12	1.40817e-34		0	TRUE	FIBP-207	0
isoComp_00778714	geneComp_00188609	ENST00000534032	ENSG00000172500	WT	H-KD	FIBP	protein_coding	retained_intron	45.1636	30.7506	47.9182	0.355493	2.78713	0.639793		2.42882	0.912402	4.45484	0.0414614	0.0698576	2.27514		0.0511303	0.0296667	0.0934667	0.0638	2.95432e-12	1.40817e-34		1	TRUE	FIBP-213	0
isoComp_00774661	geneComp_00187914	ENST00000315567	ENSG00000169288	WT	H-KD	MRPL1	protein_coding	protein_coding	26.3506	10.8661	13.0869	0.245434	0.950203	0.268064		5.55728	10.0292	7.41148	0.0460303	0.302308	-0.435864		0.470621	0.9238	0.571	-0.3528	3.52609e-12	3.52609e-12	FALSE	0	TRUE	MRPL1-201	-3
isoComp_00724172	geneComp_00181186	ENST00000586619	ENSG00000125753	WT	H-KD	VASP	protein_coding	processed_transcript	28.9468	6.80746	10.3967	0.63508	0.282741	0.610213		1.92237	0	1.19477	0	0.035826	6.91261		0.0673848	0	0.115133	0.115133	4.32394e-12	4.32394e-12		0	TRUE	VASP-203	2
isoComp_00778440	geneComp_00188554	ENST00000638850	ENSG00000172269	WT	H-KD	DPAGT1	protein_coding	nonsense_mediated_decay	15.2296	8.12652	14.9309	0.447535	0.157969	0.876786		1.58048	0.0379644	2.04985	0.0379644	0.216714	5.42443		0.0908758	0.00446667	0.137067	0.1326	4.63484e-12	4.63484e-12		0	TRUE	DPAGT1-216	3
isoComp_00695369	geneComp_00177542	ENST00000601537	ENSG00000095059	WT	H-KD	DHPS	protein_coding	nonsense_mediated_decay	28.534	23.0318	30.3371	0.729112	0.453628	0.397302		5.02526	2.36941	10.9203	0.55848	0.295698	2.19966		0.173891	0.1016	0.359967	0.258367	7.53372e-12	7.53372e-12	TRUE	0	TRUE	DHPS-221	4
isoComp_00790191	geneComp_00190680	ENST00000360151	ENSG00000183793	WT	H-KD	NPIPA5	protein_coding	protein_coding	5.61381	0.892108	16.8314	0.0985986	0.752921	4.22257		3.57487	0.892108	8.84846	0.0985986	0.654373	3.29568		0.854236	1	0.529567	-0.470433	1.19705e-11	1.19705e-11	FALSE	0	TRUE	NPIPA5-201	-3
isoComp_00763929	geneComp_00186395	ENST00000468449	ENSG00000163444	WT	H-KD	TMEM183A	protein_coding	processed_transcript	57.249	49.6901	92.9348	0.537929	3.84085	0.903127		15.7674	7.11521	26.4566	0.420794	2.07701	1.89317		0.280876	0.1434	0.2838	0.1404	1.21945e-11	1.33366e-67		0	TRUE	TMEM183A-203	4
isoComp_00779574	geneComp_00188718	ENST00000503915	ENSG00000173085	WT	H-KD	COQ2	protein_coding	nonsense_mediated_decay	9.29262	8.55337	12.0875	0.096038	0.128682	0.498464		1.86489	0.324801	2.78221	0.0862613	0.0884225	3.06003		0.254815	0.0377667	0.230067	0.1923	1.39268e-11	3.35789e-19	TRUE	0	TRUE	COQ2-204	4
isoComp_00698967	geneComp_00177971	ENST00000460601	ENSG00000101158	WT	H-KD	NELFCD	protein_coding	nonsense_mediated_decay	55.3691	32.881	74.7236	0.704798	0.974727	1.18406		5.42319	0.313865	11.3528	0.154074	0.449661	5.13279		0.0947152	0.0096	0.1519	0.1423	1.41567e-11	4.83447e-33		0	TRUE	NELFCD-201	1
isoComp_00790192	geneComp_00190680	ENST00000543801	ENSG00000183793	WT	H-KD	NPIPA5	protein_coding	protein_coding	5.61381	0.892108	16.8314	0.0985986	0.752921	4.22257		2.03895	0	7.98292	0	1.22411	9.64258		0.145764	0	0.470433	0.470433	2.09575e-11	1.19705e-11	FALSE	0	TRUE	NPIPA5-203	3
isoComp_00732879	geneComp_00182322	ENST00000357172	ENSG00000134255	WT	H-KD	CEPT1	protein_coding	protein_coding	20.2003	15.4843	26.0466	0.271675	0.319706	0.749912		9.30925	11.1104	14.8838	0.299811	0.305556	0.421507		0.435694	0.717833	0.5717	-0.146133	2.33929e-11	4.40027e-24	FALSE	0	TRUE	CEPT1-201	-3
isoComp_00717497	geneComp_00180242	ENST00000485186	ENSG00000117625	WT	H-KD	RCOR3	protein_coding	nonsense_mediated_decay	11.3822	5.14061	10.0924	0.217938	0.477342	0.971884		1.75063	0.0536839	1.90487	0.0274059	0.152331	4.91017		0.138812	0.0106	0.190667	0.180067	3.49144e-11	3.49144e-11		0	TRUE	RCOR3-206	2
isoComp_00835557	geneComp_00212303	ENST00000569622	ENSG00000261740	WT	H-KD	BOLA2-SMG1P6	protein_coding	protein_coding	27.8262	23.0007	39.7535	0.781066	1.56234	0.789142		17.2342	17.0962	20.3252	1.17543	1.00183	0.249458		0.635752	0.741667	0.511	-0.230667	3.95942e-11	3.95942e-11		0	TRUE	BOLA2-SMG1P6-203	-4
isoComp_00712209	geneComp_00179593	ENST00000459637	ENSG00000112695	WT	H-KD	COX7A2	protein_coding	nonsense_mediated_decay	283.222	163.904	181.772	0.79356	3.99737	0.149276		38.0589	14.5062	60.0457	3.33182	0.671799	2.04864		0.172985	0.0883667	0.330667	0.2423	5.03577e-11	2.3554e-16		0	TRUE	COX7A2-204	4
isoComp_00710735	geneComp_00179387	ENST00000228955	ENSG00000111358	WT	H-KD	GTF2H3	protein_coding	protein_coding	23.181	24.0854	35.5783	0.732646	2.80217	0.562644		2.41477	5.87457	2.74276	0.532168	0.496576	-1.09606		0.114567	0.243233	0.0760333	-0.1672	5.67388e-11	6.1363e-13	FALSE	0	TRUE	GTF2H3-201	-3
isoComp_00745638	geneComp_00183854	ENST00000271836	ENSG00000143537	WT	H-KD	ADAM15	protein_coding	protein_coding	61.6359	27.0152	39.6365	0.891141	1.2453	0.552889		19.7316	19.3277	16.1725	0.590286	1.50332	-0.25698		0.370279	0.716567	0.4065	-0.310067	6.21361e-11	2.11469e-18	FALSE	0	TRUE	ADAM15-201	-3
isoComp_00749972	geneComp_00184465	ENST00000480819	ENSG00000147996	WT	H-KD	CBWD5	protein_coding	retained_intron	50.9712	12.9842	47.6042	0.182934	1.01587	1.87353		1.01668	0	2.654	0	0.364054	8.05745		0.0203909	0	0.0554667	0.0554667	6.49939e-11	1.8488e-29		0	TRUE	CBWD5-224	0
isoComp_00727064	geneComp_00181578	ENST00000531926	ENSG00000129158	WT	H-KD	SERGEF	protein_coding	processed_transcript	14.5729	14.9801	16.4734	0.750455	0.477327	0.137003		1.01707	0	1.71641	0	0.581064	7.43163		0.0675848	0	0.103267	0.103267	6.97292e-11	6.97292e-11		0	TRUE	SERGEF-217	1
isoComp_00801859	geneComp_00192815	ENST00000423085	ENSG00000198860	WT	H-KD	TSEN15	protein_coding	protein_coding	13.3748	14.6123	18.8734	0.199766	1.00853	0.368948		2.24975	5.55196	2.51053	0.270195	0.47041	-1.14187		0.158058	0.380467	0.131367	-0.2491	7.29118e-11	3.35789e-19	FALSE	0	TRUE	TSEN15-203	-4
isoComp_00774664	geneComp_00187914	ENST00000506674	ENSG00000169288	WT	H-KD	MRPL1	protein_coding	processed_transcript	26.3506	10.8661	13.0869	0.245434	0.950203	0.268064		2.10253	0.28474	2.57265	0.052149	0.297935	3.13134		0.0991636	0.0262333	0.197933	0.1717	8.41256e-11	3.52609e-12		0	TRUE	MRPL1-204	3
isoComp_00733725	geneComp_00182417	ENST00000328771	ENSG00000134815	WT	H-KD	DHX34	protein_coding	protein_coding	11.3125	10.9026	19.0528	0.127112	0.501944	0.804764		8.6316	9.74541	13.8266	0.0819635	0.259759	0.504217		0.77097	0.894	0.7262	-0.1678	9.51109e-11	9.51109e-11	FALSE	0	TRUE	DHX34-201	-4
isoComp_00756678	geneComp_00185370	ENST00000460212	ENSG00000156239	WT	H-KD	N6AMT1	protein_coding	nonsense_mediated_decay	5.54284	4.96764	11.2557	0.362125	0.436594	1.1784		4.19665	2.04177	9.19355	0.363394	0.440151	2.16532		0.729439	0.404967	0.816233	0.411267	1.20452e-10	1.20452e-10	TRUE	0	TRUE	N6AMT1-203	3
isoComp_00720492	geneComp_00180655	ENST00000338910	ENSG00000121390	WT	H-KD	PSPC1	protein_coding	protein_coding	20.4905	19.8286	34.1645	0.532059	0.899369	0.784611		5.67155	8.43207	7.65121	0.304187	0.479906	-0.140024		0.334206	0.425833	0.223667	-0.202167	1.65199e-10	2.21283e-15	FALSE	0	TRUE	PSPC1-201	-4
isoComp_00780019	geneComp_00188800	ENST00000535135	ENSG00000173486	WT	H-KD	FKBP2	protein_coding	protein_coding	31.9664	22.3546	22.1383	0.177318	1.16731	-0.0140254		3.72606	1.16353	3.95282	0.0863238	0.424962	1.75567		0.117461	0.0520333	0.178167	0.126133	1.7756e-10	1.7756e-10	FALSE	0	TRUE	FKBP2-204	2
isoComp_00835556	geneComp_00212303	ENST00000568556	ENSG00000261740	WT	H-KD	BOLA2-SMG1P6	protein_coding	nonsense_mediated_decay	27.8262	23.0007	39.7535	0.781066	1.56234	0.789142		9.90841	5.12348	18.461	0.41137	0.750663	1.84725		0.337988	0.224233	0.464433	0.2402	1.95234e-10	3.95942e-11	TRUE	0	TRUE	BOLA2-SMG1P6-202	4
isoComp_00688496	geneComp_00176815	ENST00000636873	ENSG00000075043	WT	H-KD	KCNQ2	protein_coding	processed_transcript	11.5954	7.10506	24.5292	0.288633	1.57241	1.78614		1.16136	0	2.20011	0	0.477307	7.78798		0.0874067	0	0.0884	0.0884	2.07391e-10	6.42583e-30		0	TRUE	KCNQ2-232	1
isoComp_00735513	geneComp_00182637	ENST00000258436	ENSG00000135953	WT	H-KD	MFSD9	protein_coding	protein_coding	6.44237	3.7228	6.80906	0.189359	0.22989	0.869317		1.30578	1.69884	1.69198	0.0746604	0.107888	-0.00580335		0.262885	0.4571	0.248133	-0.208967	2.16513e-10	2.16513e-10	FALSE	1	TRUE	MFSD9-201	-3
isoComp_00805155	geneComp_00194114	ENST00000546604	ENSG00000205323	WT	H-KD	SARNP	protein_coding	nonsense_mediated_decay	54.4056	51.2034	68.8635	1.02533	1.46666	0.427427		7.85725	2.01923	24.4027	0.856381	1.11774	3.58862		0.132876	0.0396	0.3548	0.3152	2.24215e-10	1.4426e-74	TRUE	0	TRUE	SARNP-202	4
isoComp_00782978	geneComp_00189293	ENST00000427197	ENSG00000176273	WT	H-KD	SLC35G1	protein_coding	protein_coding	7.52476	7.52093	10.5483	0.241962	0.280243	0.487471		2.18782	2.94908	1.55713	0.176202	0.0960647	-0.917024		0.336555	0.392367	0.147367	-0.245	2.49376e-10	4.87826e-17	FALSE	0	TRUE	SLC35G1-202	-4
isoComp_00777706	geneComp_00188436	ENST00000461311	ENSG00000171735	WT	H-KD	CAMTA1	protein_coding	nonsense_mediated_decay	61.859	42.8608	86.6202	0.685811	5.00451	1.01488		16.8718	3.90748	16.3861	0.139929	1.79217	2.06535		0.246855	0.0912	0.188033	0.0968333	2.64194e-10	7.91327e-19	TRUE	0	TRUE	CAMTA1-202	0
isoComp_00686040	geneComp_00176563	ENST00000340107	ENSG00000068078	WT	H-KD	FGFR3	protein_coding	protein_coding	4.62189	5.72167	8.59567	0.0745755	0.859002	0.586332		1.03135	2.75273	1.62675	0.13653	0.188627	-0.755261		0.198948	0.4808	0.190567	-0.290233	3.27167e-10	3.27167e-10	FALSE	0	TRUE	FGFR3-202	-4
isoComp_00717982	geneComp_00180303	ENST00000344726	ENSG00000118418	WT	H-KD	HMGN3	protein_coding	protein_coding	65.2572	75.8488	73.0016	1.85092	2.60712	-0.0551917		33.0655	35.2308	41.7986	1.36861	1.28633	0.246551		0.52	0.464133	0.5728	0.108667	4.34944e-10	4.34944e-10	FALSE	0	TRUE	HMGN3-202	3
isoComp_00769898	geneComp_00187268	ENST00000299736	ENSG00000166582	WT	H-KD	CENPV	protein_coding	protein_coding	50.375	81.4728	95.9371	1.03249	0.61965	0.235744		15.0706	35.6454	26.7724	0.755231	1.50387	-0.412837		0.229764	0.4374	0.2792	-0.1582	4.43606e-10	1.26135e-19	FALSE	0	TRUE	CENPV-201	-3
isoComp_00683855	geneComp_00176337	ENST00000447096	ENSG00000059769	WT	H-KD	DNAJC25	protein_coding	nonsense_mediated_decay	7.07228	2.45794	10.9842	0.106315	0.179006	2.15536		5.04947	0.72351	8.5762	0.202816	0.102346	3.54913		0.613855	0.2884	0.780967	0.492567	4.51182e-10	4.51182e-10	TRUE	0	TRUE	DNAJC25-202	4
isoComp_00711376	geneComp_00179461	ENST00000368590	ENSG00000111832	WT	H-KD	RWDD1	protein_coding	protein_coding	32.9462	27.1076	34.376	1.09736	1.58989	0.342591		4.37982	2.51003	7.89176	0.19772	0.691693	1.64874		0.127482	0.0931667	0.228733	0.135567	5.03437e-10	5.03437e-10	FALSE	0	TRUE	RWDD1-201	3
isoComp_00735520	geneComp_00182637	ENST00000496253	ENSG00000135953	WT	H-KD	MFSD9	protein_coding	processed_transcript	6.44237	3.7228	6.80906	0.189359	0.22989	0.869317		2.25138	0.320216	2.56262	0.0921284	0.145046	2.96176		0.263148	0.0843667	0.376	0.291633	6.14176e-10	2.16513e-10		0	TRUE	MFSD9-208	3
isoComp_00822528	geneComp_00204169	ENST00000378875	ENSG00000239382	WT	H-KD	ALKBH6	protein_coding	protein_coding	14.1228	17.3753	21.7681	0.278149	0.825061	0.325015		5.01794	11.0932	9.08866	0.638923	0.864565	-0.287249		0.308142	0.638533	0.416067	-0.222467	6.18362e-10	6.18362e-10	FALSE	0	TRUE	ALKBH6-202	-3
isoComp_00749971	geneComp_00184465	ENST00000480229	ENSG00000147996	WT	H-KD	CBWD5	protein_coding	nonsense_mediated_decay	50.9712	12.9842	47.6042	0.182934	1.01587	1.87353		2.19622	0.166429	5.50365	0.0229607	0.456501	4.96585		0.0437545	0.0127667	0.116	0.103233	6.21289e-10	1.8488e-29	TRUE	0	TRUE	CBWD5-223	2
isoComp_00798011	geneComp_00192162	ENST00000449469	ENSG00000196756	WT	H-KD	SNHG17	processed_transcript	retained_intron	31.039	15.8425	27.9002	0.649094	1.59032	0.816086		4.14085	6.40655	5.45755	0.0979858	0.209243	-0.230903		0.175839	0.405433	0.197267	-0.208167	7.8282e-10	7.8282e-10		0	FALSE	SNHG17-207	-3
isoComp_00781329	geneComp_00189017	ENST00000451590	ENSG00000174775	WT	H-KD	HRAS	protein_coding	protein_coding	30.4971	41.0538	45.8525	0.761795	1.08651	0.159448		4.12965	12.8077	6.82288	0.376844	0.760403	-0.907568		0.102385	0.312133	0.148533	-0.1636	7.89518e-10	7.89518e-10	FALSE	1	TRUE	HRAS-205	-4
isoComp_00699304	geneComp_00178030	ENST00000496775	ENSG00000101361	WT	H-KD	NOP56	protein_coding	processed_transcript	182.69	222.138	235.4	3.39063	1.79591	0.0836526		6.86142	11.2492	3.82994	0.508974	0.561574	-1.55195		0.0438758	0.0506	0.0163	-0.0343	8.04863e-10	6.65723e-71		1	FALSE	NOP56-218	0
isoComp_00837726	geneComp_00213813	ENST00000427569	ENSG00000266967	WT	H-KD	AARSD1	protein_coding	protein_coding	34.6229	13.6412	30.9745	0.11771	0.286112	1.18252		9.43665	9.17602	15.1908	0.325012	0.364182	0.726639		0.389536	0.672767	0.490333	-0.182433	8.72854e-10	8.72854e-10	FALSE	1	TRUE	AARSD1-202	-4
isoComp_00686046	geneComp_00176563	ENST00000613647	ENSG00000068078	WT	H-KD	FGFR3	protein_coding	protein_coding	4.62189	5.72167	8.59567	0.0745755	0.859002	0.586332		1.25428	0.658907	2.88077	0.0957724	0.285502	2.11158		0.214685	0.115467	0.3367	0.221233	1.04915e-09	3.27167e-10	TRUE	0	TRUE	FGFR3-210	4
isoComp_00757338	geneComp_00185459	ENST00000567420	ENSG00000157045	WT	H-KD	NTAN1	protein_coding	retained_intron	14.1277	14.1512	27.2519	0.0911004	0.649135	0.944945		1.08408	0	1.12862	0	0.0639036	6.83114		0.0867303	0	0.0415	0.0415	1.22914e-09	2.8916e-16		0	TRUE	NTAN1-207	0
isoComp_00699295	geneComp_00178030	ENST00000469588	ENSG00000101361	WT	H-KD	NOP56	protein_coding	processed_transcript	182.69	222.138	235.4	3.39063	1.79591	0.0836526		17.707	10.2149	28.4367	1.2052	1.14894	1.47618		0.0908909	0.0461667	0.120867	0.0747	1.34219e-09	6.65723e-71		1	FALSE	NOP56-209	0
isoComp_00748692	geneComp_00184275	ENST00000357847	ENSG00000146416	WT	H-KD	AIG1	protein_coding	protein_coding	13.2265	25.2118	17.3443	0.406233	0.766311	-0.53938		5.7742	11.9368	10.8339	0.511861	0.51746	-0.139736		0.370588	0.473167	0.624433	0.151267	1.41973e-09	1.41973e-09	FALSE	0	TRUE	AIG1-202	1
isoComp_00836214	geneComp_00212705	ENST00000587424	ENSG00000263465	WT	H-KD	SRSF8	protein_coding	protein_coding	9.42596	8.70079	13.8489	0.282874	0.8706	0.669934		4.43203	6.80462	6.84509	0.0970697	0.223355	0.00854146		0.436215	0.7839	0.4961	-0.2878	1.47521e-09	1.47521e-09	FALSE	1	TRUE	SRSF8-201	-4
isoComp_00779951	geneComp_00188788	ENST00000481464	ENSG00000173436	WT	H-KD	MINOS1	protein_coding	processed_transcript	78.4097	44.4255	38.1892	0.830589	1.59678	-0.21817		4.01161	2.40844	7.50303	0.393472	0.620149	1.63532		0.0896152	0.0545	0.196433	0.141933	1.5061e-09	1.5061e-09		0	FALSE	MINOS1-205	2
isoComp_00715183	geneComp_00179938	ENST00000438680	ENSG00000115514	WT	H-KD	TXNDC9	protein_coding	nonsense_mediated_decay	15.3157	10.3312	13.3677	0.281121	0.254328	0.371414		1.64912	0.177202	2.46597	0.0964416	0.170167	3.72533		0.105455	0.0169	0.1844	0.1675	1.52042e-09	1.52042e-09	TRUE	0	TRUE	TXNDC9-206	3
isoComp_00727808	geneComp_00181673	ENST00000379251	ENSG00000130066	WT	H-KD	SAT1	protein_coding	protein_coding	172.085	127.858	359.017	3.04851	9.52938	1.48944		2.18869	2.33192	2.47894	0.0569295	0.127689	0.0878415		0.0218515	0.0182	0.0069	-0.0113	1.52266e-09	0	FALSE	1	TRUE	SAT1-201	0
isoComp_00842740	geneComp_00217530	ENST00000619021	ENSG00000276550	WT	H-KD	HERC2P2	transcribed_unprocessed_pseudogene	processed_transcript	11.626	2.25261	7.45325	0.248371	0.510856	1.72182		5.32604	0.678838	5.32865	0.0150623	0.476977	2.95424		0.474597	0.3084	0.7129	0.4045	1.54227e-09	1.54227e-09		0	FALSE	HERC2P2-205	3
isoComp_00699288	geneComp_00178030	ENST00000415272	ENSG00000101361	WT	H-KD	NOP56	protein_coding	protein_coding	182.69	222.138	235.4	3.39063	1.79591	0.0836526		3.10975	5.73621	2.59225	0.357276	0.0413651	-1.14285		0.0199455	0.0258333	0.011	-0.0148333	1.84839e-09	6.65723e-71		1	FALSE	NOP56-202	0
isoComp_00737648	geneComp_00182929	ENST00000490820	ENSG00000137504	WT	H-KD	CREBZF	protein_coding	nonsense_mediated_decay	15.6384	11.8969	22.4739	0.237021	1.45997	0.917089		4.82415	2.09451	7.54182	0.191846	0.388738	1.84334		0.280473	0.175567	0.336333	0.160767	1.87648e-09	4.54275e-89	TRUE	2	TRUE	CREBZF-202	3
isoComp_00703163	geneComp_00178484	ENST00000595804	ENSG00000104824	WT	H-KD	HNRNPL	protein_coding	retained_intron	265.695	260.247	454.576	6.74051	2.49733	0.804616		9.30225	31.2621	1.44978	5.91172	0.634723	-4.42105		0.0450061	0.119167	0.00316667	-0.116	2.10996e-09	8.22868e-272		0	TRUE	HNRNPL-205	-3
isoComp_00736478	geneComp_00182760	ENST00000358604	ENSG00000136682	WT	H-KD	CBWD2	protein_coding	nonsense_mediated_decay	20.9627	15.7538	20.7847	0.254628	0.259985	0.399599		5.26888	3.10214	8.56173	0.384095	0.209643	1.46168		0.249139	0.196267	0.4121	0.215833	2.19119e-09	2.19119e-09	TRUE	0	TRUE	CBWD2-202	3
isoComp_00748783	geneComp_00184290	ENST00000453662	ENSG00000146556	WT	H-KD	WASH2P	transcribed_unprocessed_pseudogene	transcribed_unprocessed_pseudogene	4.58082	2.56341	7.18652	0.175437	0.18149	1.48362		2.33645	1.04253	5.39474	0.163347	0.184649	2.36037		0.378618	0.401533	0.750333	0.3488	2.22669e-09	2.22669e-09		0	TRUE	WASH2P-201	3
isoComp_00771774	geneComp_00187520	ENST00000590466	ENSG00000167671	WT	H-KD	UBXN6	protein_coding	nonsense_mediated_decay	30.4012	30.9351	48.95	1.91149	1.34852	0.66189		4.87462	2.91272	9.69348	0.192109	0.550729	1.73119		0.159091	0.0946667	0.1978	0.103133	2.28627e-09	2.28627e-09	TRUE	0	TRUE	UBXN6-206	2
isoComp_00716983	geneComp_00180171	ENST00000367926	ENSG00000117143	WT	H-KD	UAP1	protein_coding	protein_coding	39.9835	30.3457	29.1795	0.687677	0.609003	-0.0565182		7.52359	5.735	10.5183	0.479524	0.237224	0.873886		0.202188	0.188633	0.360867	0.172233	2.58132e-09	2.58132e-09	FALSE	0	FALSE	UAP1-204	2
isoComp_00733292	geneComp_00182366	ENST00000504115	ENSG00000134480	WT	H-KD	CCNH	protein_coding	retained_intron	22.4624	21.9783	29.6066	0.243083	0.262918	0.429672		2.65858	4.70631	1.26904	0.573947	0.262415	-1.88259		0.126652	0.214633	0.0427333	-0.1719	2.62795e-09	9.31528e-22		1	TRUE	CCNH-202	-1
isoComp_00691803	geneComp_00177165	ENST00000323064	ENSG00000084693	WT	H-KD	AGBL5	protein_coding	protein_coding	14.2741	23.1188	18.2077	0.476967	0.24049	-0.344349		8.29386	17.0696	11.4416	0.118155	0.194179	-0.576732		0.542036	0.7388	0.628467	-0.110333	3.24363e-09	3.24363e-09	FALSE	0	TRUE	AGBL5-201	-3
isoComp_00729619	geneComp_00181897	ENST00000443567	ENSG00000131375	WT	H-KD	CAPN7	protein_coding	nonsense_mediated_decay	17.573	15.0043	24.6109	0.361574	0.321291	0.713547		3.00678	0.71827	4.98413	0.164517	0.282866	2.77769		0.156355	0.0474	0.202567	0.155167	4.47426e-09	4.47426e-09	TRUE	0	TRUE	CAPN7-204	2
isoComp_00676654	geneComp_00175578	ENST00000441905	ENSG00000003509	WT	H-KD	NDUFAF7	protein_coding	nonsense_mediated_decay	13.3071	5.68887	14.2992	0.256398	0.184575	1.32819		1.87514	0.4263	3.91264	0.0797088	0.226551	3.16843		0.13803	0.0740333	0.273333	0.1993	5.00162e-09	5.00162e-09	TRUE	0	TRUE	NDUFAF7-208	4
isoComp_00692555	geneComp_00177256	ENST00000262764	ENSG00000087157	WT	H-KD	PGS1	protein_coding	protein_coding	13.8083	10.8905	23.8126	0.25558	0.131787	1.12793		3.83675	4.8647	6.21846	0.213794	0.0252434	0.35356		0.262273	0.448	0.2612	-0.1868	5.10943e-09	5.10943e-09	FALSE	0	TRUE	PGS1-201	-3
isoComp_00826040	geneComp_00205985	ENST00000521127	ENSG00000245910	WT	H-KD	SNHG6	processed_transcript	retained_intron	292.204	43.329	305.378	0.982092	13.9307	2.81691		5.02979	0.795111	0.920605	0.070085	0.0692325	0.208982		0.0242364	0.0183667	0.00306667	-0.0153	5.24749e-09	7.72996e-23		1	FALSE	SNHG6-204	0
isoComp_00768317	geneComp_00187058	ENST00000382985	ENSG00000165792	WT	H-KD	METTL17	protein_coding	protein_coding	25.5651	19.678	25.7577	0.306522	1.81189	0.388249		7.82287	8.22741	6.32539	0.256764	0.727786	-0.378756		0.318024	0.418133	0.244167	-0.173967	5.72913e-09	5.72913e-09	FALSE	1	TRUE	METTL17-202	-2
isoComp_00760136	geneComp_00185841	ENST00000398165	ENSG00000160200	WT	H-KD	CBS	protein_coding	protein_coding	23.8625	8.54822	4.13564	0.362177	0.348554	-1.04572		6.10738	3.95815	0.13038	0.66307	0.0335859	-4.82106		0.172324	0.466533	0.0314667	-0.435067	5.93793e-09	5.93793e-09	FALSE	1	TRUE	CBS-204	-4
isoComp_00690856	geneComp_00177056	ENST00000265260	ENSG00000081154	WT	H-KD	PCNP	protein_coding	protein_coding	57.8237	37.593	40.067	1.15201	1.14167	0.0919274		17.0853	26.6038	18.9664	0.209383	0.511496	-0.487969		0.37197	0.709233	0.474167	-0.235067	6.1523e-09	1.88796e-35	FALSE	0	TRUE	PCNP-201	-4
isoComp_00773673	geneComp_00187771	ENST00000562235	ENSG00000168701	WT	H-KD	TMEM208	protein_coding	nonsense_mediated_decay	32.7708	27.5203	24.779	0.448398	0.692249	-0.151321		7.22312	1.92538	7.41167	0.386988	0.671689	1.93912		0.19653	0.0702	0.300167	0.229967	6.2285e-09	2.84128e-15	TRUE	0	TRUE	TMEM208-203	4
isoComp_00836647	geneComp_00213050	ENST00000582557	ENSG00000264538	WT	H-KD	SUZ12P1	transcribed_unprocessed_pseudogene	processed_transcript	33.1043	17.3727	70.7675	0.603454	2.88069	2.02564		2.12178	2.35964	3.65663	0.186986	0.405012	0.629788		0.0781939	0.1357	0.0513667	-0.0843333	6.67912e-09	6.5885e-15		1	TRUE	SUZ12P1-206	0
isoComp_00736031	geneComp_00182703	ENST00000433257	ENSG00000136271	WT	H-KD	DDX56	protein_coding	nonsense_mediated_decay	57.908	73.1352	73.6149	0.680918	1.2936	0.00943205		1.46249	0.165665	3.5205	0.0996099	0.44304	4.32897		0.021303	0.00226667	0.0476667	0.0454	6.75356e-09	1.22653e-18		0	TRUE	DDX56-205	0
isoComp_00841834	geneComp_00216839	ENST00000612727	ENSG00000274512	WT	H-KD	TBC1D3L	protein_coding	protein_coding	4.09807	0.681309	2.45275	0.054213	0.259113	1.83287		1.71522	0.681309	1.32315	0.054213	0.219366	0.947432		0.574836	1	0.532967	-0.467033	7.52873e-09	7.52873e-09	FALSE	0	FALSE	TBC1D3L-201	-4
isoComp_00717981	geneComp_00180303	ENST00000275036	ENSG00000118418	WT	H-KD	HMGN3	protein_coding	protein_coding	65.2572	75.8488	73.0016	1.85092	2.60712	-0.0551917		30.8411	39.5632	30.3599	0.467733	1.22817	-0.38188		0.46033	0.522	0.4158	-0.1062	7.56602e-09	4.34944e-10	FALSE	0	TRUE	HMGN3-201	-3
isoComp_00769150	geneComp_00187177	ENST00000572558	ENSG00000166260	WT	H-KD	COX11	protein_coding	nonsense_mediated_decay	37.3477	35.4665	58.6021	1.07182	1.19098	0.724334		1.7653	0.535436	4.83671	0.107544	0.648275	3.15153		0.0365455	0.0149333	0.0828	0.0678667	8.40669e-09	1.28988e-32	TRUE	1	TRUE	COX11-204	0
isoComp_00762791	geneComp_00186183	ENST00000493514	ENSG00000162642	WT	H-KD	C1orf52	protein_coding	processed_transcript	21.8426	18.2789	24.8936	0.34577	0.883278	0.445383		5.50943	2.43553	7.05601	0.135956	0.480398	1.53075		0.249276	0.133067	0.2833	0.150233	8.82297e-09	8.82297e-09		0	TRUE	C1orf52-204	4
isoComp_00836215	geneComp_00212705	ENST00000638426	ENSG00000263465	WT	H-KD	SRSF8	protein_coding	nonsense_mediated_decay	9.42596	8.70079	13.8489	0.282874	0.8706	0.669934		4.99393	1.89616	7.00378	0.319993	0.654446	1.87952		0.563785	0.2161	0.5039	0.2878	1.14973e-08	1.47521e-09	TRUE	0	TRUE	SRSF8-202	4
isoComp_00703236	geneComp_00178494	ENST00000221455	ENSG00000104859	WT	H-KD	CLASRP	protein_coding	protein_coding	21.8819	10.1597	25.1665	0.304364	1.15356	1.30781		2.90279	5.72867	5.60229	0.387855	0.43317	-0.0321269		0.182658	0.566933	0.2243	-0.342633	1.20521e-08	2.60506e-31	FALSE	0	TRUE	CLASRP-201	-4
isoComp_00785348	geneComp_00189734	ENST00000563413	ENSG00000178761	WT	H-KD	FAM219B	protein_coding	nonsense_mediated_decay	28.6551	13.5992	55.7854	0.82806	1.06857	2.03556		1.83661	0	2.67206	0	0.564569	8.0672		0.0459061	0	0.0477667	0.0477667	1.75425e-08	4.25922e-28	TRUE	0	TRUE	FAM219B-205	0
isoComp_00748693	geneComp_00184275	ENST00000367596	ENSG00000146416	WT	H-KD	AIG1	protein_coding	protein_coding	13.2265	25.2118	17.3443	0.406233	0.766311	-0.53938		4.53412	8.81615	3.39602	0.292806	0.303326	-1.3737		0.374639	0.349533	0.196	-0.153533	2.12851e-08	1.41973e-09	FALSE	0	TRUE	AIG1-203	-1
isoComp_00717700	geneComp_00180263	ENST00000261758	ENSG00000117899	WT	H-KD	MESD	protein_coding	protein_coding	8.5996	10.2209	8.77848	0.0170903	0.0480521	-0.219243		5.88219	9.36563	6.42464	0.0716131	0.0499182	-0.543056		0.692512	0.9163	0.731967	-0.184333	2.49605e-08	2.49605e-08	FALSE	0	TRUE	MESD-201	-3
isoComp_00775231	geneComp_00187995	ENST00000578676	ENSG00000169733	WT	H-KD	RFNG	protein_coding	retained_intron	12.5669	10.9045	17.5179	0.15175	0.493444	0.683408		1.91574	0.54146	3.80468	0.148511	0.172906	2.79023		0.137218	0.0493333	0.217533	0.1682	2.91774e-08	2.0152e-15		1	TRUE	RFNG-204	4
isoComp_00698846	geneComp_00177951	ENST00000373030	ENSG00000101052	WT	H-KD	IFT52	protein_coding	protein_coding	36.3591	15.0268	43.799	0.72138	0.894498	1.54273		5.5527	6.09702	12.3538	0.347356	0.0597389	1.01758		0.218297	0.4054	0.2823	-0.1231	3.00948e-08	1.50719e-34	FALSE	0	TRUE	IFT52-201	-3
isoComp_00756677	geneComp_00185370	ENST00000351429	ENSG00000156239	WT	H-KD	N6AMT1	protein_coding	protein_coding	5.54284	4.96764	11.2557	0.362125	0.436594	1.1784		1.07345	1.62499	1.9947	0.193348	0.0337869	0.294104		0.193109	0.3264	0.177567	-0.148833	3.03108e-08	1.20452e-10	FALSE	1	TRUE	N6AMT1-202	-3
isoComp_00683854	geneComp_00176337	ENST00000313525	ENSG00000059769	WT	H-KD	DNAJC25	protein_coding	protein_coding	7.07228	2.45794	10.9842	0.106315	0.179006	2.15536		1.6803	1.72622	2.05526	0.108803	0.108654	0.250372		0.319648	0.708433	0.1869	-0.521533	3.20339e-08	4.51182e-10	FALSE	0	TRUE	DNAJC25-201	-4
isoComp_00701568	geneComp_00178325	ENST00000563459	ENSG00000103356	WT	H-KD	EARS2	protein_coding	protein_coding	18.2844	21.0656	23.9045	0.346044	0.530306	0.182306		2.00049	1.90427	6.12542	0.202307	0.577033	1.68037		0.100194	0.0902667	0.256133	0.165867	3.67414e-08	3.67414e-08	TRUE	0	TRUE	EARS2-207	3
isoComp_00801422	geneComp_00192733	ENST00000461597	ENSG00000198715	WT	H-KD	GLMP	protein_coding	nonsense_mediated_decay	16.3292	14.1664	10.0298	0.425994	0.361283	-0.497756		1.66693	0.762907	1.93895	0.090838	0.204441	1.33433		0.104761	0.0535667	0.192767	0.1392	3.94205e-08	3.94205e-08	TRUE	0	TRUE	GLMP-203	3
isoComp_00776432	geneComp_00188199	ENST00000463233	ENSG00000170638	WT	H-KD	TRABD	protein_coding	retained_intron	17.5103	23.7196	24.5404	0.256486	0.756511	0.049056		2.49263	0.894638	3.48133	0.163757	0.338489	1.94836		0.141021	0.0378	0.141267	0.103467	3.94785e-08	3.94785e-08		2	TRUE	TRABD-205	3
isoComp_00717495	geneComp_00180242	ENST00000452621	ENSG00000117625	WT	H-KD	RCOR3	protein_coding	protein_coding	11.3822	5.14061	10.0924	0.217938	0.477342	0.971884		1.333	1.38208	1.09621	0.140747	0.0781062	-0.33161		0.138664	0.271467	0.109067	-0.1624	4.62574e-08	3.49144e-11	FALSE	0	TRUE	RCOR3-204	-2
isoComp_00713841	geneComp_00179786	ENST00000465024	ENSG00000114446	WT	H-KD	IFT57	protein_coding	retained_intron	13.4474	26.8321	25.1403	0.511179	0.891016	-0.0939221		2.80649	7.01416	3.78024	0.0404673	0.15884	-0.890035		0.251211	0.261567	0.1505	-0.111067	5.0856e-08	5.0856e-08		0	TRUE	IFT57-202	-1
isoComp_00792852	geneComp_00191164	ENST00000469482	ENSG00000185917	WT	H-KD	SETD4	protein_coding	processed_transcript	12.3001	6.91204	10.4961	0.219123	0.257523	0.601953		2.47992	0.77138	2.952	0.0445314	0.163417	1.92248		0.187642	0.112	0.281267	0.169267	6.02539e-08	6.02539e-08		0	TRUE	SETD4-214	4
isoComp_00748784	geneComp_00184290	ENST00000538033	ENSG00000146556	WT	H-KD	WASH2P	transcribed_unprocessed_pseudogene	retained_intron	4.58082	2.56341	7.18652	0.175437	0.18149	1.48362		2.24437	1.52088	1.79178	0.0323282	0.0300207	0.235058		0.621382	0.598467	0.249667	-0.3488	6.45489e-08	2.22669e-09		2	TRUE	WASH2P-202	-3
isoComp_00736485	geneComp_00182760	ENST00000490323	ENSG00000136682	WT	H-KD	CBWD2	protein_coding	retained_intron	20.9627	15.7538	20.7847	0.254628	0.259985	0.399599		8.02276	5.56791	3.92484	0.357158	0.1843	-0.503418		0.357564	0.352933	0.188867	-0.164067	6.71432e-08	2.19119e-09		0	TRUE	CBWD2-209	-3
isoComp_00714474	geneComp_00179856	ENST00000289228	ENSG00000115073	WT	H-KD	ACTR1B	protein_coding	protein_coding	9.3044	8.27699	13.7238	0.16198	0.408863	0.728815		6.66155	6.92491	9.55871	0.147275	0.266822	0.464447		0.702879	0.8366	0.6966	-0.14	6.87121e-08	6.87121e-08	FALSE	0	TRUE	ACTR1B-201	-4
isoComp_00819287	geneComp_00202200	ENST00000445716	ENSG00000234545	WT	H-KD	FAM133B	protein_coding	protein_coding	35.1546	15.7327	25.0708	0.51632	0.745533	0.6719		9.20583	11.0504	15.0535	0.305268	0.564751	0.445647		0.411109	0.702633	0.6008	-0.101833	6.999e-08	1.53401e-19	FALSE	0	TRUE	FAM133B-204	-2
isoComp_00841835	geneComp_00216839	ENST00000617678	ENSG00000274512	WT	H-KD	TBC1D3L	protein_coding	protein_coding	4.09807	0.681309	2.45275	0.054213	0.259113	1.83287		2.38285	0	1.1296	0	0.0713593	6.83239		0.425164	0	0.467033	0.467033	7.2704e-08	7.52873e-09	FALSE	0	FALSE	TBC1D3L-202	4
isoComp_00682597	geneComp_00176204	ENST00000261416	ENSG00000049860	WT	H-KD	HEXB	protein_coding	protein_coding	37.4118	37.2914	41.8123	0.331969	1.06347	0.165045		28.1053	33.4452	31.8632	0.503825	0.310091	-0.0698878		0.676718	0.896767	0.7628	-0.133967	1.02264e-07	1.02264e-07	FALSE	0	TRUE	HEXB-201	-3
isoComp_00769148	geneComp_00187177	ENST00000571584	ENSG00000166260	WT	H-KD	COX11	protein_coding	protein_coding	37.3477	35.4665	58.6021	1.07182	1.19098	0.724334		1.55667	2.52595	1.41259	0.16733	0.0871487	-0.834002		0.0528909	0.0711333	0.0241667	-0.0469667	1.0678e-07	1.28988e-32	FALSE	0	TRUE	COX11-202	0
isoComp_00762703	geneComp_00186167	ENST00000606498	ENSG00000162604	WT	H-KD	TM2D1	protein_coding	protein_coding	30.2002	15.9719	37.7326	0.787186	1.19248	1.23976		15.1581	9.6958	16.7911	0.257469	0.277556	0.791637		0.500133	0.608533	0.4455	-0.163033	1.22423e-07	1.22423e-07	FALSE	0	TRUE	TM2D1-212	-4
isoComp_00748872	geneComp_00184304	ENST00000310842	ENSG00000146707	WT	H-KD	POMZP3	protein_coding	protein_coding	5.42527	4.32288	6.4398	0.129733	0.314847	0.573929		2.79714	3.52881	3.48567	0.213133	0.382588	-0.0176943		0.6037	0.814933	0.538133	-0.2768	1.30107e-07	1.30107e-07	FALSE	0	TRUE	POMZP3-202	-4
isoComp_00716421	geneComp_00180082	ENST00000368305	ENSG00000116586	WT	H-KD	LAMTOR2	protein_coding	protein_coding	37.6596	26.9896	43.9343	0.49324	0.973377	0.70274		26.1503	22.8431	27.3718	0.397104	0.499936	0.260828		0.698161	0.8469	0.623933	-0.222967	1.40267e-07	3.89703e-18	FALSE	0	TRUE	LAMTOR2-203	-4
isoComp_00709055	geneComp_00179194	ENST00000355443	ENSG00000109736	WT	H-KD	MFSD10	protein_coding	protein_coding	15.3503	14.3018	22.8703	0.290243	0.654486	0.676901		3.05316	6.828	4.60386	0.218291	0.754629	-0.5676		0.205479	0.477467	0.2013	-0.276167	1.68196e-07	1.20404e-14	FALSE	0	TRUE	MFSD10-202	-3
isoComp_00733726	geneComp_00182417	ENST00000460681	ENSG00000134815	WT	H-KD	DHX34	protein_coding	nonsense_mediated_decay	11.3125	10.9026	19.0528	0.127112	0.501944	0.804764		1.65493	0.588506	4.42596	0.168687	0.27709	2.88981		0.109982	0.0539333	0.232	0.178067	1.70404e-07	9.51109e-11		0	TRUE	DHX34-202	4
isoComp_00759033	geneComp_00185692	ENST00000524925	ENSG00000159063	WT	H-KD	ALG8	protein_coding	processed_transcript	62.1651	30.7075	58.2659	0.229106	2.715	0.923838		3.7668	0	0.951562	0	0.111779	6.58731		0.0372697	0	0.0164333	0.0164333	1.78989e-07	3.01585e-26		1	TRUE	ALG8-203	0
isoComp_00740642	geneComp_00183290	ENST00000548701	ENSG00000139620	WT	H-KD	KANSL2	protein_coding	processed_transcript	22.8603	17.6905	30.8876	0.48257	1.42113	0.803703		2.71849	1.01197	5.03182	0.119138	0.209965	2.3026		0.1146	0.0574667	0.163167	0.1057	2.42573e-07	2.28236e-18		0	TRUE	KANSL2-209	3
isoComp_00798071	geneComp_00192183	ENST00000372874	ENSG00000196839	WT	H-KD	ADA	protein_coding	protein_coding	12.7945	5.86895	12.3279	0.353968	0.405353	1.06947		6.84464	4.48114	7.17531	0.198418	0.401058	0.677969		0.553091	0.765233	0.581867	-0.183367	2.45851e-07	2.45851e-07	FALSE	0	TRUE	ADA-201	-4
isoComp_00801857	geneComp_00192815	ENST00000361641	ENSG00000198860	WT	H-KD	TSEN15	protein_coding	protein_coding	13.3748	14.6123	18.8734	0.199766	1.00853	0.368948		7.07004	7.02253	12.7362	0.176984	0.393933	0.85795		0.503694	0.480533	0.676467	0.195933	2.61862e-07	3.35789e-19	FALSE	0	TRUE	TSEN15-201	4
isoComp_00721072	geneComp_00180742	ENST00000571405	ENSG00000122299	WT	H-KD	ZC3H7A	protein_coding	nonsense_mediated_decay	17.1696	8.72059	15.0242	0.599683	0.775588	0.784095		2.28443	0.0818167	1.48505	0.0497619	0.112884	4.0253		0.109509	0.00883333	0.0989	0.0900667	2.95706e-07	9.16974e-15		0	TRUE	ZC3H7A-206	1
isoComp_00736481	geneComp_00182760	ENST00000456188	ENSG00000136682	WT	H-KD	CBWD2	protein_coding	nonsense_mediated_decay	20.9627	15.7538	20.7847	0.254628	0.259985	0.399599		2.71828	0.48197	3.0957	0.111988	0.277217	2.65828		0.132306	0.0307333	0.1487	0.117967	3.22874e-07	2.19119e-09	TRUE	0	TRUE	CBWD2-205	3
isoComp_00792548	geneComp_00191112	ENST00000416465	ENSG00000185721	WT	H-KD	DRG1	protein_coding	nonsense_mediated_decay	76.3586	51.9029	57.9873	1.16781	2.70657	0.159892		1.26769	0.361303	1.9341	0.0607798	0.198571	2.38844		0.0179909	0.007	0.0332	0.0262	3.4917e-07	3.4917e-07	TRUE	0	TRUE	DRG1-202	0
isoComp_00698965	geneComp_00177970	ENST00000360864	ENSG00000101152	WT	H-KD	DNAJC5	protein_coding	protein_coding	13.286	18.1599	20.5196	0.149443	0.154657	0.176152		7.37247	11.4773	10.0398	0.112639	0.0305046	-0.19288		0.554815	0.632167	0.489333	-0.142833	3.58242e-07	3.58242e-07	FALSE	0	TRUE	DNAJC5-201	-3
isoComp_00717379	geneComp_00180225	ENST00000474047	ENSG00000117533	WT	H-KD	VAMP4	protein_coding	nonsense_mediated_decay	4.4825	2.02069	8.66489	0.0879656	0.141158	2.09488		2.21994	0.370868	4.95356	0.0432842	0.260273	3.70401		0.418436	0.182567	0.571267	0.3887	3.9614e-07	3.9614e-07	TRUE	0	TRUE	VAMP4-203	4
isoComp_00797314	geneComp_00192074	ENST00000550550	ENSG00000196465	WT	H-KD	MYL6B	protein_coding	retained_intron	64.1412	39.4492	53.8356	0.426889	3.09552	0.448466		6.71763	0.174417	4.70266	0.0874317	0.597084	4.6755		0.110073	0.0044	0.0875	0.0831	4.64039e-07	2.92589e-13		0	TRUE	MYL6B-208	0
isoComp_00708316	geneComp_00179119	ENST00000407006	ENSG00000108961	WT	H-KD	RANGRF	protein_coding	protein_coding	15.4011	20.9574	20.0125	0.485593	0.947662	-0.0665269		5.61225	10.535	6.45611	0.711729	0.559077	-0.705594		0.357848	0.501633	0.3215	-0.180133	5.08828e-07	3.82285e-13	FALSE	1	TRUE	RANGRF-202	-3
isoComp_00731297	geneComp_00182112	ENST00000495703	ENSG00000132773	WT	H-KD	TOE1	protein_coding	processed_transcript	14.252	11.6391	17.9651	0.318743	0.854956	0.625779		6.66095	4.81126	10.2117	0.229735	0.418016	1.08416		0.431821	0.412933	0.5688	0.155867	5.68279e-07	1.02481e-14		1	TRUE	TOE1-205	3
isoComp_00712751	geneComp_00179668	ENST00000340828	ENSG00000113328	WT	H-KD	CCNG1	protein_coding	protein_coding	100.079	117.943	131.959	0.640163	4.56282	0.161986		46.8712	87.4138	80.3171	2.02277	2.28006	-0.12214		0.459736	0.741267	0.608967	-0.1323	6.17381e-07	5.57074e-114	FALSE	3	TRUE	CCNG1-201	-3
isoComp_00792684	geneComp_00191131	ENST00000399098	ENSG00000185808	WT	H-KD	PIGP	protein_coding	protein_coding	21.7689	32.4332	31.4057	0.989959	0.580224	-0.0464318		6.38488	8.15816	11.6252	0.351757	0.650364	0.51041		0.279579	0.251333	0.369633	0.1183	6.4771e-07	2.4484e-13	FALSE	0	TRUE	PIGP-203	2
isoComp_00717377	geneComp_00180225	ENST00000236192	ENSG00000117533	WT	H-KD	VAMP4	protein_coding	protein_coding	4.4825	2.02069	8.66489	0.0879656	0.141158	2.09488		1.65395	1.10572	3.42129	0.0596525	0.0444797	1.62078		0.392161	0.550167	0.3949	-0.155267	7.03114e-07	3.9614e-07	FALSE	1	TRUE	VAMP4-201	-4
isoComp_00698966	geneComp_00177970	ENST00000470551	ENSG00000101152	WT	H-KD	DNAJC5	protein_coding	nonsense_mediated_decay	13.286	18.1599	20.5196	0.149443	0.154657	0.176152		5.9135	6.6826	10.4798	0.229462	0.167399	0.648351		0.445185	0.367833	0.510667	0.142833	7.14975e-07	3.58242e-07	TRUE	0	TRUE	DNAJC5-202	3
isoComp_00812244	geneComp_00197857	ENST00000602985	ENSG00000225470	WT	H-KD	JPX	lincRNA	lincRNA	41.9991	31.9111	87.5031	0.962814	1.82234	1.45499		9.88199	3.49942	22.5462	0.548255	1.16882	2.68421		0.189818	0.109833	0.257333	0.1475	7.59679e-07	9.35371e-17		0	FALSE	JPX-211	3
isoComp_00699139	geneComp_00178000	ENST00000481249	ENSG00000101247	WT	H-KD	NDUFAF5	protein_coding	processed_transcript	19.9249	11.4551	16.5212	0.348918	1.28195	0.527947		1.40927	0	1.31265	0	0.256224	7.04728		0.0563485	0	0.0825333	0.0825333	7.67419e-07	1.5433e-12		0	FALSE	NDUFAF5-213	0
isoComp_00711544	geneComp_00179486	ENST00000229758	ENSG00000112029	WT	H-KD	FBXO5	protein_coding	protein_coding	15.4026	25.065	26.3945	0.149638	0.787176	0.0745361		9.61728	19.15	15.5191	0.431367	0.995857	-0.303123		0.542724	0.764267	0.5868	-0.177467	8.14836e-07	8.14836e-07	FALSE	0	TRUE	FBXO5-201	-4
isoComp_00788333	geneComp_00190320	ENST00000465326	ENSG00000182240	WT	H-KD	BACE2	protein_coding	processed_transcript	30.4287	20.115	33.2187	0.439517	0.292034	0.723439		2.18633	5.23798	2.01189	0.463091	0.572306	-1.37606		0.0714879	0.2597	0.0604667	-0.199233	8.16142e-07	7.51058e-26		0	FALSE	BACE2-205	-3
isoComp_00770803	geneComp_00187392	ENST00000300452	ENSG00000167113	WT	H-KD	COQ4	protein_coding	protein_coding	15.7743	19.0696	15.8645	0.166949	0.501747	-0.265318		6.23754	6.24363	7.70432	0.159226	0.332337	0.302844		0.393218	0.3276	0.485433	0.157833	8.53837e-07	8.53837e-07	FALSE	0	TRUE	COQ4-201	1
isoComp_00720675	geneComp_00180680	ENST00000493091	ENSG00000121716	WT	H-KD	PILRB	protein_coding	retained_intron	12.2757	1.78684	5.79145	0.0428992	0.315901	1.69095		1.73413	0.946795	0.78454	0.0135445	0.0418807	-0.268091		0.200585	0.530467	0.136233	-0.394233	8.6857e-07	8.6857e-07		1	TRUE	PILRB-211	-4
isoComp_00716797	geneComp_00180141	ENST00000366639	ENSG00000116918	WT	H-KD	TSNAX	protein_coding	protein_coding	30.3253	40.2348	50.975	1.22501	2.1571	0.341269		22.5802	39.1415	44.318	1.1278	1.69687	0.17915		0.650706	0.972967	0.8697	-0.103267	8.84362e-07	8.84362e-07	FALSE	0	TRUE	TSNAX-201	-2
isoComp_00733417	geneComp_00182382	ENST00000256996	ENSG00000134574	WT	H-KD	DDB2	protein_coding	protein_coding	16.3726	9.82355	11.9728	0.37914	0.53488	0.285175		4.69238	5.15436	3.53774	0.274791	0.112878	-0.541692		0.311039	0.525	0.2973	-0.2277	9.09908e-07	9.09908e-07	FALSE	0	TRUE	DDB2-201	-4
isoComp_00781638	geneComp_00189071	ENST00000578757	ENSG00000175061	WT	H-KD	LRRC75A-AS1	processed_transcript	retained_intron	661.557	307.403	745.686	4.04603	13.698	1.27841		20.1092	17.6159	29.6352	0.206768	1.55048	0.750101		0.0311545	0.0573667	0.0397333	-0.0176333	9.36779e-07	5.35542e-116		1	TRUE	LRRC75A-AS1-219	0
isoComp_00699296	geneComp_00178030	ENST00000470143	ENSG00000101361	WT	H-KD	NOP56	protein_coding	processed_transcript	182.69	222.138	235.4	3.39063	1.79591	0.0836526		4.61162	6.853	4.1563	0.193399	0.174422	-0.720071		0.0276848	0.0308667	0.0176333	-0.0132333	9.98967e-07	6.65723e-71		0	FALSE	NOP56-210	0
isoComp_00725208	geneComp_00181338	ENST00000333942	ENSG00000126858	WT	H-KD	RHOT1	protein_coding	protein_coding	10.0702	9.7519	12.8405	0.208698	0.438365	0.396593		1.92019	4.4546	3.05655	0.131676	0.186648	-0.541914		0.175252	0.457733	0.237633	-0.2201	1.15967e-06	1.15967e-06	FALSE	0	TRUE	RHOT1-201	-3
isoComp_00750390	geneComp_00184524	ENST00000277632	ENSG00000148481	WT	H-KD	MINDY3	protein_coding	protein_coding	14.7691	18.0056	26.3805	0.195706	0.646643	0.550776		8.32396	13.3046	14.6233	0.647829	0.371048	0.136245		0.537845	0.738567	0.554967	-0.1836	1.18472e-06	1.18472e-06	FALSE	0	TRUE	MINDY3-201	-3
isoComp_00836642	geneComp_00213050	ENST00000497969	ENSG00000264538	WT	H-KD	SUZ12P1	transcribed_unprocessed_pseudogene	processed_transcript	33.1043	17.3727	70.7675	0.603454	2.88069	2.02564		6.17656	1.30464	10.258	0.0234051	0.372975	2.96541		0.282758	0.0752667	0.145067	0.0698	1.1887e-06	6.5885e-15		0	TRUE	SUZ12P1-201	0
isoComp_00727814	geneComp_00181673	ENST00000474223	ENSG00000130066	WT	H-KD	SAT1	protein_coding	processed_transcript	172.085	127.858	359.017	3.04851	9.52938	1.48944		8.53283	8.4707	8.35087	0.710037	1.62908	-0.0205295		0.118027	0.0661667	0.0231333	-0.0430333	1.44004e-06	0		0	TRUE	SAT1-207	0
isoComp_00691735	geneComp_00177156	ENST00000197268	ENSG00000084444	WT	H-KD	FAM234B	protein_coding	protein_coding	4.52058	5.38438	10.8438	0.145389	0.232912	1.00867		2.29035	3.63815	4.71605	0.133306	0.0961292	0.373469		0.522836	0.677067	0.4354	-0.241667	1.48895e-06	1.48895e-06	FALSE	1	TRUE	FAM234B-201	-3
isoComp_00691811	geneComp_00177165	ENST00000487078	ENSG00000084693	WT	H-KD	AGBL5	protein_coding	nonsense_mediated_decay	14.2741	23.1188	18.2077	0.476967	0.24049	-0.344349		1.8653	2.11337	3.51458	0.114943	0.212231	0.731095		0.102	0.0914	0.193367	0.101967	1.54641e-06	3.24363e-09	TRUE	0	TRUE	AGBL5-209	3
isoComp_00724212	geneComp_00181190	ENST00000336066	ENSG00000125779	WT	H-KD	PANK2	protein_coding	nonsense_mediated_decay	12.9352	18.6137	13.0449	0.282855	0.146827	-0.512546		2.91715	3.12351	4.19666	0.223099	0.133457	0.424895		0.195503	0.168067	0.321933	0.153867	1.55256e-06	1.55256e-06	TRUE	0	TRUE	PANK2-202	4
isoComp_00706935	geneComp_00178965	ENST00000370110	ENSG00000107833	WT	H-KD	NPM3	protein_coding	protein_coding	83.0253	80.7256	93.9617	1.5566	1.66841	0.219021		35.4301	60.055	52.5675	1.60469	2.55629	-0.192078		0.469106	0.744333	0.5593	-0.185033	1.8425e-06	9.52394e-29	FALSE	0	TRUE	NPM3-201	-4
isoComp_00709054	geneComp_00179194	ENST00000329687	ENSG00000109736	WT	H-KD	MFSD10	protein_coding	protein_coding	15.3503	14.3018	22.8703	0.290243	0.654486	0.676901		1.08264	0.157461	1.43702	0.000845	0.0260915	3.11118		0.0749788	0.0110333	0.0629667	0.0519333	1.90391e-06	1.20404e-14	FALSE	0	TRUE	MFSD10-201	0
isoComp_00720111	geneComp_00180608	ENST00000289963	ENSG00000120910	WT	H-KD	PPP3CC	protein_coding	protein_coding	6.62083	7.06403	9.95726	0.646365	0.799899	0.494666		2.30648	3.61121	3.26389	0.0791724	0.0935384	-0.145463		0.366973	0.520233	0.330533	-0.1897	1.91379e-06	1.91379e-06	FALSE	0	TRUE	PPP3CC-202	-2
isoComp_00780016	geneComp_00188800	ENST00000309366	ENSG00000173486	WT	H-KD	FKBP2	protein_coding	protein_coding	31.9664	22.3546	22.1383	0.177318	1.16731	-0.0140254		14.1491	15.3816	11.2693	0.19911	0.712913	-0.448466		0.487673	0.6881	0.5096	-0.1785	1.99815e-06	1.7756e-10	FALSE	0	TRUE	FKBP2-201	-2
isoComp_00726583	geneComp_00181524	ENST00000339514	ENSG00000128641	WT	H-KD	MYO1B	protein_coding	protein_coding	11.891	17.7989	14.3215	0.294006	0.259654	-0.313409		2.40542	5.11387	2.1026	0.278067	0.0807806	-1.27821		0.224852	0.287533	0.146733	-0.1408	2.00056e-06	2.00056e-06	FALSE	0	FALSE	MYO1B-202	-1
isoComp_00711237	geneComp_00179440	ENST00000534981	ENSG00000111726	WT	H-KD	CMAS	protein_coding	nonsense_mediated_decay	13.8325	19.1435	19.7966	0.480408	0.714078	0.0483704		1.54531	0.534267	3.2081	0.173223	0.126378	2.56382		0.110197	0.0276333	0.1623	0.134667	2.14426e-06	8.19999e-18	TRUE	0	TRUE	CMAS-202	3
isoComp_00701562	geneComp_00178325	ENST00000449606	ENSG00000103356	WT	H-KD	EARS2	protein_coding	protein_coding	18.2844	21.0656	23.9045	0.346044	0.530306	0.182306		7.38173	14.0599	10.8305	0.181466	0.614225	-0.376184		0.419861	0.6678	0.453833	-0.213967	2.25026e-06	3.67414e-08	FALSE	1	TRUE	EARS2-201	-3
isoComp_00762702	geneComp_00186167	ENST00000496465	ENSG00000162604	WT	H-KD	TM2D1	protein_coding	nonsense_mediated_decay	30.2002	15.9719	37.7326	0.787186	1.19248	1.23976		7.26148	2.83607	12.4175	0.353193	0.455583	2.12649		0.241321	0.177133	0.329233	0.1521	2.29821e-06	1.22423e-07	TRUE	0	TRUE	TM2D1-211	3
isoComp_00714475	geneComp_00179856	ENST00000451664	ENSG00000115073	WT	H-KD	ACTR1B	protein_coding	retained_intron	9.3044	8.27699	13.7238	0.16198	0.408863	0.728815		2.38023	1.22552	4.0681	0.0287043	0.14173	1.72278		0.25113	0.148033	0.296367	0.148333	2.36076e-06	6.87121e-08		1	TRUE	ACTR1B-202	4
isoComp_00732531	geneComp_00182271	ENST00000557612	ENSG00000133983	WT	H-KD	COX16	protein_coding	processed_transcript	21.2451	21.9577	11.388	0.91847	0.631568	-0.946597		7.17052	11.1315	3.98614	0.714992	0.256671	-1.47926		0.36503	0.506	0.3499	-0.1561	2.46689e-06	2.46689e-06		0	TRUE	COX16-204	-3
isoComp_00677212	geneComp_00175638	ENST00000006777	ENSG00000005486	WT	H-KD	RHBDD2	protein_coding	protein_coding	40.7586	12.3462	12.8777	0.438496	0.152084	0.0607594		6.72142	7.66776	4.23718	0.372262	0.333874	-0.85418		0.298079	0.6244	0.3285	-0.2959	2.53498e-06	2.53498e-06	FALSE	0	TRUE	RHBDD2-201	-4
isoComp_00777707	geneComp_00188436	ENST00000461580	ENSG00000171735	WT	H-KD	CAMTA1	protein_coding	processed_transcript	61.859	42.8608	86.6202	0.685811	5.00451	1.01488		1.10784	0.121248	2.43872	0.0175425	0.483749	4.22166		0.0142545	0.00283333	0.0281667	0.0253333	2.66538e-06	7.91327e-19		0	TRUE	CAMTA1-203	0
isoComp_00841873	geneComp_00216869	ENST00000612579	ENSG00000274602	WT	H-KD	PI4KAP1	transcribed_unprocessed_pseudogene	transcribed_unprocessed_pseudogene	5.34939	3.84627	12.792	0.339409	0.278913	1.73109		1.16466	0.149762	3.77114	0.0985859	0.0780858	4.56482		0.113803	0.0425333	0.295033	0.2525	2.75143e-06	2.75143e-06		0	TRUE	PI4KAP1-204	4
isoComp_00691736	geneComp_00177156	ENST00000416494	ENSG00000084444	WT	H-KD	FAM234B	protein_coding	nonsense_mediated_decay	4.52058	5.38438	10.8438	0.145389	0.232912	1.00867		1.9374	1.29905	5.54879	0.188459	0.274469	2.08625		0.408948	0.2403	0.5113	0.271	3.00725e-06	1.48895e-06	TRUE	0	TRUE	FAM234B-202	3
isoComp_00738185	geneComp_00182989	ENST00000260383	ENSG00000137822	WT	H-KD	TUBGCP4	protein_coding	protein_coding	11.0482	11.9541	15.8009	0.431502	1.07744	0.402202		3.28576	6.39044	5.35213	0.279243	0.211167	-0.255366		0.264585	0.537433	0.340033	-0.1974	3.02616e-06	1.136e-16	FALSE	0	TRUE	TUBGCP4-201	-4
isoComp_00748873	geneComp_00184304	ENST00000424818	ENSG00000146707	WT	H-KD	POMZP3	protein_coding	nonsense_mediated_decay	5.42527	4.32288	6.4398	0.129733	0.314847	0.573929		1.26898	0.410655	2.25757	0.0531961	0.139235	2.43044		0.201018	0.0955	0.353833	0.258333	3.10785e-06	1.30107e-07	TRUE	0	TRUE	POMZP3-203	4
isoComp_00724217	geneComp_00181190	ENST00000610179	ENSG00000125779	WT	H-KD	PANK2	protein_coding	protein_coding	12.9352	18.6137	13.0449	0.282855	0.146827	-0.512546		3.61656	8.61089	4.22875	0.367067	0.197176	-1.0242		0.241682	0.462267	0.3239	-0.138367	3.19975e-06	1.55256e-06	FALSE	0	TRUE	PANK2-207	-4
isoComp_00759949	geneComp_00185816	ENST00000472194	ENSG00000160072	WT	H-KD	ATAD3B	protein_coding	retained_intron	23.2728	20.1579	26.3788	0.371254	0.468902	0.387866		4.24156	5.50305	4.34429	0.29125	0.117369	-0.340415		0.212894	0.272667	0.164933	-0.107733	3.24626e-06	3.24626e-06		0	TRUE	ATAD3B-203	-1
isoComp_00690410	geneComp_00177007	ENST00000628542	ENSG00000079819	WT	H-KD	EPB41L2	protein_coding	protein_coding	14.6906	18.5941	21.0233	0.771553	0.617342	0.177056		2.29184	2.03657	5.82423	0.22327	0.659106	1.51134		0.150752	0.110233	0.275733	0.1655	3.42582e-06	3.42582e-06	FALSE	0	FALSE	EPB41L2-232	2
isoComp_00841870	geneComp_00216869	ENST00000610959	ENSG00000274602	WT	H-KD	PI4KAP1	transcribed_unprocessed_pseudogene	processed_transcript	5.34939	3.84627	12.792	0.339409	0.278913	1.73109		1.09058	1.55795	2.0381	0.0268674	0.0547698	0.385407		0.262406	0.410333	0.1593	-0.251033	3.69208e-06	2.75143e-06		2	TRUE	PI4KAP1-201	-4
isoComp_00730088	geneComp_00181954	ENST00000522578	ENSG00000131773	WT	H-KD	KHDRBS3	protein_coding	processed_transcript	15.2207	15.9977	48.3455	0.397614	1.98201	1.59492		1.03897	0.258856	3.39583	0.0453297	0.300065	3.6631		0.0619926	0.0162	0.0704667	0.0542667	3.86975e-06	4.03522e-59		0	TRUE	KHDRBS3-210	0
isoComp_00740427	geneComp_00183260	ENST00000266771	ENSG00000139370	WT	H-KD	SLC15A4	protein_coding	protein_coding	6.75305	7.14035	12.5647	0.0205305	0.174018	0.814442		2.58756	4.62095	4.64081	0.192966	0.374959	0.00617354		0.37353	0.647267	0.370267	-0.277	3.86975e-06	3.86975e-06	FALSE	0	TRUE	SLC15A4-201	-4
isoComp_00801420	geneComp_00192733	ENST00000362007	ENSG00000198715	WT	H-KD	GLMP	protein_coding	protein_coding	16.3292	14.1664	10.0298	0.425994	0.361283	-0.497756		7.34914	8.47063	3.86005	0.2545	0.224373	-1.13182		0.470948	0.597933	0.385767	-0.212167	3.926e-06	3.94205e-08	FALSE	1	TRUE	GLMP-201	-3
isoComp_00711545	geneComp_00179486	ENST00000367241	ENSG00000112029	WT	H-KD	FBXO5	protein_coding	protein_coding	15.4026	25.065	26.3945	0.149638	0.787176	0.0745361		5.44323	5.29252	10.3783	0.52266	0.232549	0.97021		0.43427	0.2109	0.394367	0.183467	4.1725e-06	8.14836e-07	FALSE	0	TRUE	FBXO5-202	4
isoComp_00770807	geneComp_00187392	ENST00000609948	ENSG00000167113	WT	H-KD	COQ4	protein_coding	protein_coding	15.7743	19.0696	15.8645	0.166949	0.501747	-0.265318		5.16255	10.254	6.07547	0.20262	0.304973	-0.754151		0.309633	0.5377	0.3829	-0.1548	4.56101e-06	8.53837e-07	FALSE	1	TRUE	COQ4-205	-1
isoComp_00804255	geneComp_00193902	ENST00000376473	ENSG00000204564	WT	H-KD	C6orf136	protein_coding	protein_coding	12.445	2.61977	5.39097	0.0933824	0.339749	1.03828		1.15381	1.09245	0.596317	0.0285234	0.0578943	-0.862564		0.172718	0.418767	0.1104	-0.308367	4.59996e-06	4.59996e-06	FALSE	0	TRUE	C6orf136-203	-2
isoComp_00708030	geneComp_00179085	ENST00000225927	ENSG00000108784	WT	H-KD	NAGLU	protein_coding	protein_coding	10.4969	8.55732	12.5388	0.17359	0.662238	0.55063		5.59531	6.36362	7.4231	0.126757	0.32366	0.22185		0.523788	0.743633	0.592633	-0.151	4.65904e-06	2.56976e-13	FALSE	0	TRUE	NAGLU-201	-4
isoComp_00769137	geneComp_00187175	ENST00000448775	ENSG00000166250	WT	H-KD	CLMP	protein_coding	protein_coding	5.35052	1.66107	2.63568	0.156638	0.107949	0.662863		2.87892	1.45441	1.74391	0.0571128	0.0329481	0.260261		0.623221	0.886067	0.6636	-0.222467	4.89797e-06	4.89797e-06	FALSE	0	TRUE	CLMP-201	-3
isoComp_00750395	geneComp_00184524	ENST00000477891	ENSG00000148481	WT	H-KD	MINDY3	protein_coding	processed_transcript	14.7691	18.0056	26.3805	0.195706	0.646643	0.550776		4.11581	2.92878	10.5995	0.504889	0.615136	1.85206		0.214985	0.163	0.4013	0.2383	4.97011e-06	1.18472e-06		0	TRUE	MINDY3-206	3
isoComp_00708312	geneComp_00179118	ENST00000262065	ENSG00000108960	WT	H-KD	MMD	protein_coding	protein_coding	3.93502	6.50567	6.6697	0.298637	0.143003	0.0358703		2.16643	2.79469	4.24694	0.0756095	0.133051	0.601977		0.532967	0.430333	0.6365	0.206167	5.34547e-06	5.34547e-06	FALSE	0	TRUE	MMD-201	2
isoComp_00762790	geneComp_00186183	ENST00000471115	ENSG00000162642	WT	H-KD	C1orf52	protein_coding	protein_coding	21.8426	18.2789	24.8936	0.34577	0.883278	0.445383		11.6115	13.1805	14.4265	0.105815	0.716856	0.130221		0.519494	0.7214	0.5793	-0.1421	5.45083e-06	8.82297e-09	FALSE	0	TRUE	C1orf52-203	-4
isoComp_00814869	geneComp_00199430	ENST00000573318	ENSG00000228782	WT	H-KD	MRPL45P2	transcribed_unprocessed_pseudogene	transcribed_unprocessed_pseudogene	11.5254	5.5124	10.6508	0.185549	0.366911	0.948952		9.19835	4.64126	6.74401	0.20777	0.485852	0.538124		0.754976	0.8414	0.631533	-0.209867	7.28884e-06	7.28884e-06		0	FALSE	MRPL45P2-203	-3
isoComp_00708314	geneComp_00179118	ENST00000577038	ENSG00000108960	WT	H-KD	MMD	protein_coding	processed_transcript	3.93502	6.50567	6.6697	0.298637	0.143003	0.0358703		1.76477	3.71098	2.42276	0.223286	0.026582	-0.61309		0.458964	0.569667	0.3635	-0.206167	8.13073e-06	5.34547e-06		0	TRUE	MMD-203	-2
isoComp_00706593	geneComp_00178912	ENST00000496498	ENSG00000107281	WT	H-KD	NPDC1	protein_coding	retained_intron	14.0841	12.7409	13.1733	0.866256	0.282594	0.0481155		3.02958	0.814693	2.41437	0.175734	0.0383512	1.55568		0.235321	0.0626	0.1834	0.1208	9.11859e-06	9.11859e-06		0	TRUE	NPDC1-206	4
isoComp_00838612	geneComp_00214381	ENST00000595856	ENSG00000267855	WT	H-KD	NDUFA7	protein_coding	nonsense_mediated_decay	72.4834	83.968	100.436	0.464026	1.62565	0.258335		1.10207	0.498319	2.43112	0.11814	0.150554	2.26374		0.015797	0.00593333	0.0242667	0.0183333	9.9268e-06	2.34728e-93	TRUE	0	TRUE	NDUFA7-203	0
isoComp_00727854	geneComp_00181678	ENST00000270517	ENSG00000130159	WT	H-KD	ECSIT	protein_coding	protein_coding	22.9006	26.928	30.8245	0.16802	0.963454	0.194904		11.6637	18.9775	18.3712	0.0689628	0.959437	-0.0468173		0.503509	0.7048	0.595267	-0.109533	1.06899e-05	2.58275e-46	FALSE	0	TRUE	ECSIT-202	-1
isoComp_00769153	geneComp_00187177	ENST00000574989	ENSG00000166260	WT	H-KD	COX11	protein_coding	processed_transcript	37.3477	35.4665	58.6021	1.07182	1.19098	0.724334		5.61108	2.35278	7.68515	0.362007	0.188131	1.70346		0.155161	0.0658667	0.1311	0.0652333	1.36026e-05	1.28988e-32		0	TRUE	COX11-207	0
isoComp_00703165	geneComp_00178484	ENST00000598985	ENSG00000104824	WT	H-KD	HNRNPL	protein_coding	retained_intron	265.695	260.247	454.576	6.74051	2.49733	0.804616		42.7844	42.4002	94.2359	1.59668	1.48517	1.15202		0.138642	0.1629	0.207333	0.0444333	1.38836e-05	8.22868e-272		1	TRUE	HNRNPL-207	0
isoComp_00801083	geneComp_00192676	ENST00000457749	ENSG00000198538	WT	H-KD	ZNF28	protein_coding	protein_coding	9.35136	6.77909	2.14853	0.181549	0.0798814	-1.65317		1.10534	2.86273	1.13369	0.0920477	0.0656257	-1.32873		0.252539	0.423333	0.5287	0.105367	1.4465e-05	1.4465e-05	FALSE	0	TRUE	ZNF28-204	1
isoComp_00805608	geneComp_00194203	ENST00000525846	ENSG00000205746	WT	H-KD	AC126755.1	transcribed_unprocessed_pseudogene	transcribed_unprocessed_pseudogene	14.0404	4.10846	23.4127	0.184314	1.31128	2.50773		3.23267	0.762361	8.55981	0.0493479	0.391076	3.47191		0.208612	0.185833	0.366667	0.180833	1.47228e-05	1.47228e-05		0	FALSE	AC126755.1-201	4
isoComp_00717705	geneComp_00180263	ENST00000561312	ENSG00000117899	WT	H-KD	MESD	protein_coding	protein_coding	8.5996	10.2209	8.77848	0.0170903	0.0480521	-0.219243		1.40369	0.632996	1.42702	0.0197351	0.0500691	1.1602		0.15697	0.0619	0.162567	0.100667	1.52103e-05	2.49605e-08	TRUE	0	TRUE	MESD-206	3
isoComp_00789822	geneComp_00190596	ENST00000450651	ENSG00000183506	WT	H-KD	PI4KAP2	transcribed_unprocessed_pseudogene	processed_transcript	8.38414	4.29028	19.971	0.445124	0.719418	2.21612		3.03378	0.545831	8.62349	0.0694644	0.502512	3.95723		0.294706	0.1333	0.433967	0.300667	1.68725e-05	1.68725e-05		0	FALSE	PI4KAP2-202	3
isoComp_00715178	geneComp_00179938	ENST00000264255	ENSG00000115514	WT	H-KD	TXNDC9	protein_coding	protein_coding	15.3157	10.3312	13.3677	0.281121	0.254328	0.371414		7.69792	8.32281	9.22209	0.133104	0.0938109	0.147855		0.536791	0.806133	0.690233	-0.1159	1.88346e-05	1.52042e-09	FALSE	0	TRUE	TXNDC9-201	-3
isoComp_00698853	geneComp_00177951	ENST00000476986	ENSG00000101052	WT	H-KD	IFT52	protein_coding	processed_transcript	36.3591	15.0268	43.799	0.72138	0.894498	1.54273		8.87956	0.608307	9.78826	0.324561	0.524425	3.98613		0.194239	0.0387	0.223267	0.184567	1.96001e-05	1.50719e-34		0	TRUE	IFT52-208	4
isoComp_00720431	geneComp_00180642	ENST00000591863	ENSG00000121289	WT	H-KD	CEP89	protein_coding	protein_coding	8.43568	14.1951	11.3853	0.219065	0.0849516	-0.317968		1.99112	4.10969	1.83964	0.27152	0.0650778	-1.15529		0.229148	0.289167	0.1616	-0.127567	2.15941e-05	2.15941e-05	FALSE	0	TRUE	CEP89-207	-1
isoComp_00705522	geneComp_00178765	ENST00000412494	ENSG00000106080	WT	H-KD	FKBP14	protein_coding	nonsense_mediated_decay	9.28736	4.11218	6.07556	0.0838234	0.074857	0.561981		2.74747	0.262341	1.75864	0.0273164	0.253735	2.69915		0.225879	0.0640667	0.2887	0.224633	2.31652e-05	2.31652e-05		0	TRUE	FKBP14-202	3
isoComp_00761738	geneComp_00186025	ENST00000599293	ENSG00000161671	WT	H-KD	EMC10	protein_coding	nonsense_mediated_decay	32.1061	53.4037	38.0148	0.471018	0.442216	-0.490271		7.92422	6.79329	9.89986	0.862629	0.451324	0.542632		0.263609	0.127367	0.260767	0.1334	2.35566e-05	2.35566e-05	TRUE	1	TRUE	EMC10-207	3
isoComp_00801849	geneComp_00192814	ENST00000361574	ENSG00000198858	WT	H-KD	R3HDM4	protein_coding	protein_coding	17.1929	8.64865	15.6941	0.0485843	0.471032	0.858929		6.67147	6.61983	8.6167	0.264443	0.540563	0.379836		0.475521	0.765633	0.5486	-0.217033	2.36364e-05	2.36364e-05	FALSE	0	TRUE	R3HDM4-201	-3
isoComp_00736032	geneComp_00182703	ENST00000446987	ENSG00000136271	WT	H-KD	DDX56	protein_coding	nonsense_mediated_decay	57.908	73.1352	73.6149	0.680918	1.2936	0.00943205		16.9628	19.3139	28.154	1.37504	0.921523	0.543471		0.274433	0.2639	0.382633	0.118733	2.37036e-05	1.22653e-18	TRUE	0	TRUE	DDX56-206	3
isoComp_00780220	geneComp_00188831	ENST00000309657	ENSG00000173653	WT	H-KD	RCE1	protein_coding	protein_coding	8.57785	6.37466	8.78102	0.17311	0.117641	0.46142		2.24498	4.08771	2.3052	0.215011	0.479205	-0.82368		0.283161	0.640567	0.2635	-0.377067	2.39238e-05	2.39238e-05	FALSE	0	FALSE	RCE1-201	-2
isoComp_00686225	geneComp_00176583	ENST00000328631	ENSG00000068745	WT	H-KD	IP6K2	protein_coding	protein_coding	22.8148	12.7274	18.6973	0.68003	0.597586	0.554529		6.68493	6.2189	6.76083	0.252264	0.179161	0.120355		0.303988	0.4894	0.362233	-0.127167	2.54299e-05	2.54299e-05	FALSE	0	TRUE	IP6K2-201	-3
isoComp_00809625	geneComp_00196205	ENST00000318059	ENSG00000217930	WT	H-KD	PAM16	protein_coding	protein_coding	48.1186	51.1928	57.7379	0.684555	1.0506	0.173546		19.1051	30.4992	28.335	1.02783	0.89381	-0.106151		0.373236	0.595467	0.490633	-0.104833	2.74392e-05	4.01705e-23	FALSE	0	TRUE	PAM16-201	-1
isoComp_00699317	geneComp_00178032	ENST00000474315	ENSG00000101365	WT	H-KD	IDH3B	protein_coding	protein_coding	53.7621	63.9502	80.1798	0.448411	2.75992	0.326244		8.44904	7.411	14.2068	0.151858	1.07073	0.937915		0.153579	0.115867	0.1767	0.0608333	2.84227e-05	6.12297e-60	FALSE	0	TRUE	IDH3B-206	0
isoComp_00777746	geneComp_00188440	ENST00000531970	ENSG00000171763	WT	H-KD	SPATA5L1	protein_coding	nonsense_mediated_decay	14.6391	8.86329	15.1974	0.260734	0.54817	0.777229		4.05444	0.724297	6.75959	0.271336	0.174241	3.20463		0.267815	0.0830667	0.445133	0.362067	2.87642e-05	6.89034e-31	TRUE	0	TRUE	SPATA5L1-204	4
isoComp_00721078	geneComp_00180742	ENST00000575041	ENSG00000122299	WT	H-KD	ZC3H7A	protein_coding	nonsense_mediated_decay	17.1696	8.72059	15.0242	0.599683	0.775588	0.784095		1.92261	0.476125	3.23697	0.163028	0.120441	2.73969		0.106361	0.0535	0.216833	0.163333	3.09109e-05	9.16974e-15	TRUE	1	TRUE	ZC3H7A-212	3
isoComp_00745592	geneComp_00183846	ENST00000366957	ENSG00000143499	WT	H-KD	SMYD2	protein_coding	protein_coding	14.0765	16.6015	11.8296	0.35146	0.356407	-0.488558		9.82833	14.2046	8.41842	0.335062	0.639747	-0.754045		0.679833	0.8555	0.709733	-0.145767	3.09109e-05	3.09109e-05	FALSE	0	TRUE	SMYD2-201	-3
isoComp_00769155	geneComp_00187177	ENST00000576370	ENSG00000166260	WT	H-KD	COX11	protein_coding	nonsense_mediated_decay	37.3477	35.4665	58.6021	1.07182	1.19098	0.724334		4.40919	2.83497	11.7364	0.464512	0.588935	2.04574		0.0878	0.0808	0.200067	0.119267	3.33885e-05	1.28988e-32	TRUE	1	TRUE	COX11-209	4
isoComp_00699291	geneComp_00178030	ENST00000462630	ENSG00000101361	WT	H-KD	NOP56	protein_coding	processed_transcript	182.69	222.138	235.4	3.39063	1.79591	0.0836526		7.39245	4.17446	2.20771	0.260676	0.11834	-0.915973		0.054897	0.0188	0.00933333	-0.00946667	3.39402e-05	6.65723e-71		0	FALSE	NOP56-205	0
isoComp_00807144	geneComp_00195156	ENST00000225504	ENSG00000213246	WT	H-KD	SUPT4H1	protein_coding	protein_coding	48.0107	46.1335	24.0914	0.4006	0.521709	-0.937011		8.70111	14.9923	10.9867	0.226702	0.490583	-0.448122		0.241452	0.324933	0.456467	0.131533	3.42549e-05	5.7375e-15	FALSE	0	TRUE	SUPT4H1-201	2
isoComp_00736477	geneComp_00182760	ENST00000259199	ENSG00000136682	WT	H-KD	CBWD2	protein_coding	protein_coding	20.9627	15.7538	20.7847	0.254628	0.259985	0.399599		1.79494	4.56574	2.30538	0.519997	0.160232	-0.982757		0.103379	0.290967	0.1111	-0.179867	3.47528e-05	2.19119e-09	FALSE	0	TRUE	CBWD2-201	-3
isoComp_00839728	geneComp_00215183	ENST00000340301	ENSG00000270580	WT	H-KD	PKD1P6-NPIPP1	processed_transcript	processed_transcript	3.37416	0.551876	6.82617	0.0402087	0.445488	3.60486		2.36447	0.54557	4.76501	0.0382846	0.239247	3.10346		0.672879	0.989167	0.699467	-0.2897	3.54552e-05	3.54552e-05		0	FALSE	PKD1P6-NPIPP1-201	-4
isoComp_00793524	geneComp_00191306	ENST00000464720	ENSG00000186501	WT	H-KD	TMEM222	protein_coding	nonsense_mediated_decay	14.8886	19.1418	23.0916	0.115798	0.646181	0.270517		3.44098	0.882382	6.66671	0.323973	1.45244	2.9034		0.188352	0.0462667	0.2918	0.245533	3.59661e-05	3.59661e-05	TRUE	0	TRUE	TMEM222-202	4
isoComp_00677213	geneComp_00175638	ENST00000318622	ENSG00000005486	WT	H-KD	RHBDD2	protein_coding	protein_coding	40.7586	12.3462	12.8777	0.438496	0.152084	0.0607594		4.73893	2.84489	6.5104	0.428482	0.275536	1.19153		0.276261	0.2315	0.506133	0.274633	3.59964e-05	2.53498e-06	FALSE	0	TRUE	RHBDD2-202	4
isoComp_00781804	geneComp_00189099	ENST00000317096	ENSG00000175193	WT	H-KD	PARL	protein_coding	protein_coding	21.0305	25.7897	27.9413	0.910886	0.563717	0.115562		6.62378	10.8955	7.69757	0.173763	0.178725	-0.500701		0.329348	0.4238	0.275633	-0.148167	3.91458e-05	9.11959e-19	FALSE	0	TRUE	PARL-202	-3
isoComp_00736339	geneComp_00182743	ENST00000476781	ENSG00000136522	WT	H-KD	MRPL47	protein_coding	protein_coding	26.7818	31.5076	28.2298	0.354576	1.38521	-0.158427		19.37	26.7581	21.0149	0.56039	0.808297	-0.34842		0.714876	0.849267	0.745233	-0.104033	4.24223e-05	4.24223e-05	FALSE	0	TRUE	MRPL47-203	-3
isoComp_00688317	geneComp_00176796	ENST00000493376	ENSG00000074582	WT	H-KD	BCS1L	protein_coding	retained_intron	23.2544	22.7302	27.3514	0.259952	0.465236	0.266899		4.93765	0.96893	3.44318	0.186881	0.227547	1.81865		0.215312	0.0427333	0.125667	0.0829333	4.36926e-05	1.40097e-16		0	TRUE	BCS1L-220	0
isoComp_00718369	geneComp_00180355	ENST00000381090	ENSG00000118961	WT	H-KD	LDAH	protein_coding	protein_coding	10.124	5.12157	8.87524	0.486	0.534565	0.79201		1.09712	0.184012	2.08923	0.0925365	0.13412	3.43564		0.109739	0.0341	0.236467	0.202367	4.6467e-05	4.6467e-05	FALSE	0	TRUE	LDAH-202	4
isoComp_00726919	geneComp_00181561	ENST00000638076	ENSG00000128973	WT	H-KD	CLN6	protein_coding	nonsense_mediated_decay	26.5498	29.1867	39.2807	1.0559	1.19317	0.428382		2.6114	0.121343	7.11915	0.121343	0.332563	5.76232		0.0767061	0.00413333	0.181133	0.177	4.73018e-05	7.73328e-90	TRUE	0	TRUE	CLN6-224	4
isoComp_00825929	geneComp_00205953	ENST00000501122	ENSG00000245532	WT	H-KD	NEAT1	lincRNA	lincRNA	227.059	1.26542	1.74185	0.0555776	0.112673	0.45791		7.80131	0.950259	0.45221	0.0603608	0.0239665	-1.05487		0.284573	0.755067	0.263867	-0.4912	4.80649e-05	4.80649e-05		5	TRUE	NEAT1-202	-3
isoComp_00740644	geneComp_00183290	ENST00000549574	ENSG00000139620	WT	H-KD	KANSL2	protein_coding	nonsense_mediated_decay	22.8603	17.6905	30.8876	0.48257	1.42113	0.803703		1.85849	0.463277	3.96716	0.15003	0.272439	3.07098		0.0756	0.0264667	0.128267	0.1018	5.00281e-05	2.28236e-18		0	TRUE	KANSL2-211	1
isoComp_00765433	geneComp_00186594	ENST00000455208	ENSG00000164031	WT	H-KD	DNAJB14	protein_coding	nonsense_mediated_decay	10.7926	6.81922	6.8977	0.588259	0.14064	0.0164849		1.31997	0.0635158	0.783776	0.0318	0.0303208	3.4326		0.117794	0.00996667	0.1137	0.103733	5.53554e-05	5.53554e-05	TRUE	0	TRUE	DNAJB14-206	1
isoComp_00720746	geneComp_00180690	ENST00000441402	ENSG00000121775	WT	H-KD	TMEM39B	protein_coding	nonsense_mediated_decay	4.77122	4.43201	7.50869	0.240537	0.45304	0.759268		2.50326	2.10341	4.745	0.136689	0.396492	1.16987		0.497958	0.4751	0.630667	0.155567	5.95262e-05	5.95262e-05	TRUE	0	TRUE	TMEM39B-203	1
isoComp_00699290	geneComp_00178030	ENST00000460258	ENSG00000101361	WT	H-KD	NOP56	protein_coding	processed_transcript	182.69	222.138	235.4	3.39063	1.79591	0.0836526		10.262	8.23393	16.4123	0.655928	1.4264	0.994256		0.0597545	0.0370667	0.0697333	0.0326667	5.95985e-05	6.65723e-71		0	FALSE	NOP56-204	0
isoComp_00798076	geneComp_00192183	ENST00000536532	ENSG00000196839	WT	H-KD	ADA	protein_coding	nonsense_mediated_decay	12.7945	5.86895	12.3279	0.353968	0.405353	1.06947		2.02697	0.502826	3.46233	0.116588	0.289949	2.75936		0.169194	0.0881	0.280333	0.192233	6.72019e-05	2.45851e-07	TRUE	0	TRUE	ADA-206	3
isoComp_00789028	geneComp_00190443	ENST00000574285	ENSG00000182831	WT	H-KD	C16orf72	protein_coding	protein_coding	10.479	20.2851	15.3284	0.0127379	0.214757	-0.403983		6.23526	13.896	8.76025	0.0810736	0.11496	-0.665016		0.532339	0.685033	0.571667	-0.113367	6.88685e-05	6.88685e-05		0	TRUE	C16orf72-202	-1
isoComp_00760142	geneComp_00185841	ENST00000462349	ENSG00000160200	WT	H-KD	CBS	protein_coding	retained_intron	23.8625	8.54822	4.13564	0.362177	0.348554	-1.04572		2.22146	1.2056	1.37583	0.0445711	0.148933	0.189083		0.169636	0.141267	0.337167	0.1959	6.99836e-05	5.93793e-09		0	TRUE	CBS-210	4
isoComp_00713418	geneComp_00179748	ENST00000251654	ENSG00000114054	WT	H-KD	PCCB	protein_coding	protein_coding	26.4224	23.2886	25.7013	0.569593	0.549381	0.14216		13.8225	20.8028	19.6175	0.48007	0.407456	-0.0845947		0.524703	0.893367	0.7633	-0.130067	7.00256e-05	7.00256e-05	FALSE	0	TRUE	PCCB-201	-3
isoComp_00776651	geneComp_00188247	ENST00000370963	ENSG00000170899	WT	H-KD	GSTA4	protein_coding	protein_coding	10.2018	14.6505	25.7918	0.45212	0.976467	0.815535		7.10971	12.5785	18.4848	0.344435	0.589803	0.555018		0.560094	0.858767	0.717033	-0.141733	7.07814e-05	7.07814e-05	FALSE	0	TRUE	GSTA4-203	-4
isoComp_00806016	geneComp_00194319	ENST00000453819	ENSG00000206562	WT	H-KD	METTL6	protein_coding	protein_coding	14.3638	15.3971	25.8121	0.255642	0.587105	0.745015		1.54222	3.33223	2.1497	0.256687	0.287697	-0.629982		0.11777	0.216333	0.0831	-0.133233	7.21257e-05	1.45256e-14	FALSE	0	TRUE	METTL6-205	-3
isoComp_00690381	geneComp_00177007	ENST00000337057	ENSG00000079819	WT	H-KD	EPB41L2	protein_coding	protein_coding	14.6906	18.5941	21.0233	0.771553	0.617342	0.177056		5.15923	10.4158	8.95553	0.156942	0.479181	-0.2177		0.290364	0.561833	0.426867	-0.134967	7.46052e-05	3.42582e-06	FALSE	0	FALSE	EPB41L2-201	-2
isoComp_00740430	geneComp_00183260	ENST00000376744	ENSG00000139370	WT	H-KD	SLC15A4	protein_coding	nonsense_mediated_decay	6.75305	7.14035	12.5647	0.0205305	0.174018	0.814442		2.0475	0.894965	4.63344	0.149378	0.476229	2.35926		0.287603	0.125267	0.368133	0.242867	7.51198e-05	3.86975e-06		0	TRUE	SLC15A4-204	4
isoComp_00769900	geneComp_00187268	ENST00000476243	ENSG00000166582	WT	H-KD	CENPV	protein_coding	nonsense_mediated_decay	50.375	81.4728	95.9371	1.03249	0.61965	0.235744		15.2958	21.9391	33.4306	0.481574	1.00503	0.607443		0.263188	0.269333	0.3485	0.0791667	7.54484e-05	1.26135e-19	TRUE	1	TRUE	CENPV-203	2
isoComp_00729393	geneComp_00181871	ENST00000253457	ENSG00000131148	WT	H-KD	EMC8	protein_coding	protein_coding	17.6772	23.1982	16.4959	0.296948	0.495667	-0.491652		9.43076	20.0347	11.331	0.400147	0.244508	-0.821671		0.513427	0.8641	0.6874	-0.1767	7.6773e-05	7.6773e-05	FALSE	0	TRUE	EMC8-201	-4
isoComp_00706936	geneComp_00178965	ENST00000462391	ENSG00000107833	WT	H-KD	NPM3	protein_coding	processed_transcript	83.0253	80.7256	93.9617	1.5566	1.66841	0.219021		12.8934	1.18738	5.53057	0.182391	1.05413	2.21015		0.136812	0.0147667	0.0593	0.0445333	7.80066e-05	9.52394e-29		0	TRUE	NPM3-202	0
isoComp_00756631	geneComp_00185360	ENST00000523337	ENSG00000156170	WT	H-KD	NDUFAF6	protein_coding	nonsense_mediated_decay	14.0408	9.35897	22.2421	0.463236	0.31871	1.24798		2.17196	1.14202	5.14136	0.121529	0.160448	2.16078		0.133015	0.121433	0.231467	0.110033	7.80066e-05	7.80066e-05	TRUE	0	TRUE	NDUFAF6-217	1
isoComp_00759171	geneComp_00185707	ENST00000340006	ENSG00000159176	WT	H-KD	CSRP1	protein_coding	protein_coding	98.3987	3.58963	0.134636	0.0270851	0.0206969	-4.63735		24.6779	3.40932	0	0.0572792	0	-8.41757		0.532612	0.9501	0	-0.9501	7.97907e-05	7.97907e-05	FALSE	1	TRUE	CSRP1-201	-1
isoComp_00757340	geneComp_00185459	ENST00000568738	ENSG00000157045	WT	H-KD	NTAN1	protein_coding	nonsense_mediated_decay	14.1277	14.1512	27.2519	0.0911004	0.649135	0.944945		1.73735	0	1.15493	0	0.430628	6.8641		0.152027	0	0.0428333	0.0428333	8.17044e-05	2.8916e-16	TRUE	0	TRUE	NTAN1-209	0
isoComp_00822541	geneComp_00204169	ENST00000490986	ENSG00000239382	WT	H-KD	ALKBH6	protein_coding	nonsense_mediated_decay	14.1228	17.3753	21.7681	0.278149	0.825061	0.325015		2.23873	2.34017	5.91087	0.289964	0.259941	1.33305		0.109655	0.1345	0.271767	0.137267	8.89522e-05	6.18362e-10		0	TRUE	ALKBH6-215	3
isoComp_00759947	geneComp_00185816	ENST00000308647	ENSG00000160072	WT	H-KD	ATAD3B	protein_coding	protein_coding	23.2728	20.1579	26.3788	0.371254	0.468902	0.387866		11.4777	10.8733	18.1519	0.354613	0.369205	0.738803		0.49227	0.540233	0.688067	0.147833	9.26931e-05	3.24626e-06	FALSE	0	TRUE	ATAD3B-201	1
isoComp_00789745	geneComp_00190579	ENST00000472413	ENSG00000183426	WT	H-KD	NPIPA1	protein_coding	processed_transcript	15.9693	4.31759	27.3445	0.208931	1.10446	2.66014		3.2158	1.5682	6.07723	0.0596617	0.125147	1.9475		0.226682	0.363733	0.222767	-0.140967	9.32364e-05	5.88981e-27		1	TRUE	NPIPA1-203	-4
isoComp_00798010	geneComp_00192162	ENST00000436764	ENSG00000196756	WT	H-KD	SNHG17	processed_transcript	lincRNA	31.039	15.8425	27.9002	0.649094	1.59032	0.816086		8.4823	1.88916	6.67002	0.151657	0.530241	1.81449		0.239058	0.120433	0.2389	0.118467	9.69976e-05	7.8282e-10		0	FALSE	SNHG17-206	2
isoComp_00809633	geneComp_00196205	ENST00000573614	ENSG00000217930	WT	H-KD	PAM16	protein_coding	processed_transcript	48.1186	51.1928	57.7379	0.684555	1.0506	0.173546		4.93404	4.52456	8.61738	0.176096	0.734368	0.92796		0.0971333	0.0884	0.1489	0.0605	9.76785e-05	4.01705e-23		0	TRUE	PAM16-209	0
isoComp_00810971	geneComp_00197052	ENST00000429504	ENSG00000223802	WT	H-KD	CERS1	protein_coding	protein_coding	3.25103	8.39871	5.47519	0.575081	0.0769393	-0.616345		1.26515	4.85013	2.10514	0.0759012	0.124191	-1.20024		0.238079	0.583567	0.385067	-0.1985	9.77693e-05	9.77693e-05	FALSE	1	TRUE	CERS1-201	-3
isoComp_00764347	geneComp_00186454	ENST00000383678	ENSG00000163607	WT	H-KD	GTPBP8	protein_coding	protein_coding	9.6519	7.61115	12.6697	0.366545	0.032576	0.734435		3.90718	4.832	5.35176	0.336248	0.289917	0.147101		0.400542	0.6338	0.422333	-0.211467	0.000107478	1.23708e-12	FALSE	0	TRUE	GTPBP8-203	-4
isoComp_00807274	geneComp_00195223	ENST00000435662	ENSG00000213397	WT	H-KD	HAUS7	protein_coding	protein_coding	21.5536	28.8401	30.1316	2.01086	1.85721	0.0631805		2.52785	7.43536	3.63487	0.28194	0.334329	-1.03047		0.0963364	0.259433	0.122	-0.137433	0.000111826	0.000111826		0	FALSE	HAUS7-203	-3
isoComp_00760383	geneComp_00185871	ENST00000397638	ENSG00000160310	WT	H-KD	PRMT2	protein_coding	protein_coding	17.6321	23.5334	18.5523	0.295514	0.394667	-0.342948		3.83327	6.01121	7.59953	0.459019	0.182773	0.337755		0.19867	0.255167	0.409867	0.1547	0.00011416	0.00011416	FALSE	0	TRUE	PRMT2-206	1
isoComp_00736029	geneComp_00182703	ENST00000421223	ENSG00000136271	WT	H-KD	DDX56	protein_coding	nonsense_mediated_decay	57.908	73.1352	73.6149	0.680918	1.2936	0.00943205		2.78182	1.07105	2.55114	0.0162202	0.14484	1.24435		0.051703	0.0146667	0.0347333	0.0200667	0.000119508	1.22653e-18	TRUE	0	TRUE	DDX56-203	0
isoComp_00717270	geneComp_00180208	ENST00000351829	ENSG00000117448	WT	H-KD	AKR1A1	protein_coding	protein_coding	68.6897	48.5938	112.404	1.5306	5.49206	1.20968		6.24586	9.9734	6.16539	1.07812	2.35707	-0.693003		0.108615	0.2053	0.0534	-0.1519	0.000124765	3.54909e-27	FALSE	0	TRUE	AKR1A1-201	-4
isoComp_00737453	geneComp_00182908	ENST00000372978	ENSG00000137413	WT	H-KD	TAF8	protein_coding	protein_coding	8.0026	14.6003	9.46035	0.119749	0.203457	-0.625495		3.06218	7.45499	3.22572	0.254839	0.312826	-1.20606		0.338155	0.5106	0.341433	-0.169167	0.000124765	0.000124765	FALSE	0	TRUE	TAF8-202	-1
isoComp_00839729	geneComp_00215183	ENST00000605794	ENSG00000270580	WT	H-KD	PKD1P6-NPIPP1	processed_transcript	processed_transcript	3.37416	0.551876	6.82617	0.0402087	0.445488	3.60486		1.00969	0.00630591	2.06116	0.00630591	0.207225	6.9889		0.327121	0.0108333	0.300533	0.2897	0.000125291	3.54552e-05		0	FALSE	PKD1P6-NPIPP1-202	4
isoComp_00757239	geneComp_00185450	ENST00000465222	ENSG00000156976	WT	H-KD	EIF4A2	protein_coding	retained_intron	166.684	66.9215	130.102	2.14628	8.00362	0.958995		1.73259	1.48887	1.07974	0.143216	0.0668367	-0.459883		0.0113667	0.0221667	0.00836667	-0.0138	0.000137775	1.75451e-62		1	TRUE	EIF4A2-211	0
isoComp_00717051	geneComp_00180185	ENST00000313835	ENSG00000117262	WT	H-KD	GPR89A	protein_coding	protein_coding	15.325	11.282	16.433	0.545667	0.413936	0.542166		2.80014	5.79762	5.14577	0.478365	0.646659	-0.171761		0.19767	0.5128	0.3116	-0.2012	0.000145213	0.000145213	FALSE	0	TRUE	GPR89A-201	-2
isoComp_00717598	geneComp_00180249	ENST00000473900	ENSG00000117691	WT	H-KD	NENF	protein_coding	processed_transcript	44.8887	70.0605	81.6363	1.61754	2.38947	0.22058		2.42414	0.258117	1.79152	0.0965238	0.195967	2.74828		0.174118	0.00373333	0.0219333	0.0182	0.000146347	7.25416e-32		0	TRUE	NENF-203	0
isoComp_00701402	geneComp_00178305	ENST00000561561	ENSG00000103253	WT	H-KD	HAGHL	protein_coding	nonsense_mediated_decay	13.9707	4.5682	6.64254	0.315661	0.259179	0.539124		1.51874	0.53629	1.65318	0.108825	0.147231	1.6062		0.102815	0.115633	0.248267	0.132633	0.000152792	0.000152792	TRUE	1	TRUE	HAGHL-206	1
isoComp_00738583	geneComp_00183036	ENST00000505747	ENSG00000138050	WT	H-KD	THUMPD2	protein_coding	protein_coding	8.6818	7.18143	11.0405	0.245185	0.464221	0.619761		4.01961	5.61469	7.14556	0.180593	0.368135	0.34729		0.4984	0.782133	0.647533	-0.1346	0.000152792	0.000152792	FALSE	0	TRUE	THUMPD2-204	-3
isoComp_00810973	geneComp_00197052	ENST00000596048	ENSG00000223802	WT	H-KD	CERS1	protein_coding	protein_coding	3.25103	8.39871	5.47519	0.575081	0.0769393	-0.616345		1.33982	2.74297	2.89425	0.267654	0.111551	0.0771786		0.383155	0.329233	0.5293	0.200067	0.000159418	9.77693e-05		0	TRUE	CERS1-203	3
isoComp_00803823	geneComp_00193820	ENST00000337523	ENSG00000204348	WT	H-KD	DXO	protein_coding	protein_coding	14.667	11.3154	24.3594	0.155607	0.227132	1.10551		6.67286	5.81053	11.2954	0.264454	0.308535	0.957784		0.453276	0.5131	0.464	-0.0491	0.000165514	1.53866e-14	FALSE	0	TRUE	DXO-201	0
isoComp_00706589	geneComp_00178912	ENST00000371601	ENSG00000107281	WT	H-KD	NPDC1	protein_coding	protein_coding	14.0841	12.7409	13.1733	0.866256	0.282594	0.0481155		6.54443	9.46124	8.32834	0.749961	0.310677	-0.183794		0.413194	0.742033	0.632167	-0.109867	0.000166903	9.11859e-06	FALSE	0	TRUE	NPDC1-202	-4
isoComp_00821292	geneComp_00203439	ENST00000599771	ENSG00000237094	WT	H-KD	AL732372.2	transcribed_unprocessed_pseudogene	processed_transcript	16.9399	9.5994	9.10002	1.51206	0.267713	-0.0769926		4.04327	0.549511	2.20038	0.0865765	0.47204	1.98206		0.195336	0.0586333	0.239533	0.1809	0.000179686	0.000179686		0	FALSE	AL732372.2-214	4
isoComp_00736240	geneComp_00182729	ENST00000582730	ENSG00000136450	WT	H-KD	SRSF1	protein_coding	protein_coding	150.385	184.637	183.021	1.64724	1.83148	-0.0126799		53.991	90.4494	76.9497	0.73936	1.98528	-0.233167		0.352133	0.489933	0.420367	-0.0695667	0.000191606	2.60611e-35	FALSE	5	TRUE	SRSF1-205	0
isoComp_00745646	geneComp_00183854	ENST00000449910	ENSG00000143537	WT	H-KD	ADAM15	protein_coding	protein_coding	61.6359	27.0152	39.6365	0.891141	1.2453	0.552889		1.02725	0.589723	2.56194	0.109316	0.0583579	2.10049		0.0230909	0.0221	0.0647	0.0426	0.000191606	2.11469e-18	FALSE	0	TRUE	ADAM15-209	0
isoComp_00842907	geneComp_00217678	ENST00000617077	ENSG00000276997	WT	H-KD	AL513314.2	lincRNA	lincRNA	9.80691	3.02836	5.49636	0.286732	0.253986	0.857806		1.28624	1.24146	0.790633	0.205682	0.120661	-0.644403		0.202736	0.4048	0.145033	-0.259767	0.000191606	0.000191606		0	FALSE	AL513314.2-202	-4
isoComp_00789027	geneComp_00190443	ENST00000327827	ENSG00000182831	WT	H-KD	C16orf72	protein_coding	protein_coding	10.479	20.2851	15.3284	0.0127379	0.214757	-0.403983		4.24376	6.38911	6.56815	0.0760481	0.200911	0.0398118		0.467661	0.314967	0.428333	0.113367	0.000199037	6.88685e-05	FALSE	0	TRUE	C16orf72-201	1
isoComp_00727809	geneComp_00181673	ENST00000379253	ENSG00000130066	WT	H-KD	SAT1	protein_coding	protein_coding	172.085	127.858	359.017	3.04851	9.52938	1.48944		11.3077	9.42135	11.6772	0.811159	2.13561	0.309388		0.140388	0.0735333	0.0324	-0.0411333	0.000205976	0	FALSE	1	TRUE	SAT1-202	0
isoComp_00791217	geneComp_00190883	ENST00000398868	ENSG00000184743	WT	H-KD	ATL3	protein_coding	protein_coding	4.78122	0.928189	0.667545	0.0466171	0.0115347	-0.469562		3.46264	0.566468	0.641868	0.0170831	0.00410828	0.17734		0.764591	0.613933	0.9623	0.348367	0.000206049	0.000206049	FALSE	0	FALSE	ATL3-201	2
isoComp_00771171	geneComp_00187445	ENST00000300823	ENSG00000167380	WT	H-KD	ZNF226	protein_coding	protein_coding	16.2496	24.6436	25.995	0.590416	0.756297	0.0769934		2.14592	4.7673	2.09426	0.619055	0.102375	-1.18289		0.135309	0.193167	0.0809	-0.112267	0.000213171	0.000213171	FALSE	0	TRUE	ZNF226-201	-1
isoComp_00699176	geneComp_00178009	ENST00000460006	ENSG00000101290	WT	H-KD	CDS2	protein_coding	protein_coding	7.48698	12.6413	11.342	0.435375	0.308404	-0.15633		2.42719	4.02252	5.20473	0.096902	0.0783492	0.370911		0.276167	0.3194	0.459967	0.140567	0.000216825	0.000216825	FALSE	0	TRUE	CDS2-203	1
isoComp_00801085	geneComp_00192676	ENST00000542421	ENSG00000198538	WT	H-KD	ZNF28	protein_coding	processed_transcript	9.35136	6.77909	2.14853	0.181549	0.0798814	-1.65317		6.41446	0.90914	0	0.267773	0	-6.52221		0.421964	0.1324	0	-0.1324	0.000220147	1.4465e-05		0	TRUE	ZNF28-206	-1
isoComp_00709121	geneComp_00179203	ENST00000508137	ENSG00000109790	WT	H-KD	KLHL5	protein_coding	protein_coding	7.41166	6.38818	5.77896	0.171189	0.0416711	-0.144359		3.56531	5.02609	3.726	0.195845	0.159522	-0.430808		0.504088	0.786567	0.645133	-0.141433	0.000225874	0.000225874	FALSE	0	TRUE	KLHL5-205	-2
isoComp_00736263	geneComp_00182734	ENST00000431926	ENSG00000136485	WT	H-KD	DCAF7	protein_coding	nonsense_mediated_decay	18.7434	22.3929	25.3679	0.784737	0.184122	0.179882		9.23791	10.4817	14.9243	0.519848	0.36505	0.509384		0.469179	0.4677	0.5884	0.1207	0.000228036	0.000228036	TRUE	0	TRUE	DCAF7-202	3
isoComp_00789743	geneComp_00190579	ENST00000328085	ENSG00000183426	WT	H-KD	NPIPA1	protein_coding	protein_coding	15.9693	4.31759	27.3445	0.208931	1.10446	2.66014		4.37707	0.115186	11.4865	0.115186	0.722672	6.52097		0.203294	0.0248667	0.420033	0.395167	0.000230528	5.88981e-27	FALSE	0	TRUE	NPIPA1-201	4
isoComp_00803826	geneComp_00193820	ENST00000460058	ENSG00000204348	WT	H-KD	DXO	protein_coding	retained_intron	14.667	11.3154	24.3594	0.155607	0.227132	1.10551		1.94325	1.96621	1.66012	0.162788	0.295927	-0.242785		0.160403	0.173833	0.068	-0.105833	0.000250616	1.53866e-14		0	TRUE	DXO-204	-2
isoComp_00676647	geneComp_00175578	ENST00000002125	ENSG00000003509	WT	H-KD	NDUFAF7	protein_coding	protein_coding	13.3071	5.68887	14.2992	0.256398	0.184575	1.32819		3.35919	3.2949	5.8696	0.136558	0.214907	0.83111		0.300709	0.579467	0.410867	-0.1686	0.000256899	5.00162e-09	FALSE	0	TRUE	NDUFAF7-201	-3
isoComp_00804256	geneComp_00193902	ENST00000446773	ENSG00000204564	WT	H-KD	C6orf136	protein_coding	protein_coding	12.445	2.61977	5.39097	0.0933824	0.339749	1.03828		1.42461	1.09719	2.97393	0.100036	0.156363	1.43032		0.290658	0.418533	0.5588	0.140267	0.000282628	4.59996e-06	FALSE	0	TRUE	C6orf136-204	2
isoComp_00720744	geneComp_00180690	ENST00000336294	ENSG00000121775	WT	H-KD	TMEM39B	protein_coding	protein_coding	4.77122	4.43201	7.50869	0.240537	0.45304	0.759268		1.05016	2.02	1.37845	0.225381	0.17889	-0.548002		0.182812	0.454	0.183767	-0.270233	0.000286509	5.95262e-05	FALSE	0	TRUE	TMEM39B-201	-1
isoComp_00814867	geneComp_00199430	ENST00000425159	ENSG00000228782	WT	H-KD	MRPL45P2	transcribed_unprocessed_pseudogene	processed_transcript	11.5254	5.5124	10.6508	0.185549	0.366911	0.948952		1.17824	0.390897	1.9704	0.0350865	0.108724	2.30449		0.135097	0.0713	0.1855	0.1142	0.000292414	7.28884e-06		0	FALSE	MRPL45P2-201	3
isoComp_00736266	geneComp_00182734	ENST00000614556	ENSG00000136485	WT	H-KD	DCAF7	protein_coding	protein_coding	18.7434	22.3929	25.3679	0.784737	0.184122	0.179882		8.3065	11.5637	10.148	0.244844	0.396632	-0.188228		0.449997	0.517033	0.399967	-0.117067	0.000295607	0.000228036	FALSE	1	TRUE	DCAF7-205	-3
isoComp_00798019	geneComp_00192167	ENST00000355354	ENSG00000196776	WT	H-KD	CD47	protein_coding	protein_coding	13.9837	16.7928	12.6538	0.287945	0.339174	-0.407995		4.254	7.10021	7.53509	0.131395	0.241538	0.0856448		0.304155	0.4228	0.597067	0.174267	0.000295867	0.000295867	FALSE	0	FALSE	CD47-201	2
isoComp_00827599	geneComp_00206862	ENST00000520913	ENSG00000249859	WT	H-KD	PVT1	lincRNA	lincRNA	116.243	8.24677	36.213	0.805464	3.10729	2.13326		2.86958	1.33149	2.16199	0.099374	0.0706347	0.695179		0.0644091	0.1669	0.0608333	-0.106067	0.000311293	0.000311293		1	TRUE	PVT1-209	-1
isoComp_00725115	geneComp_00181324	ENST00000406854	ENSG00000126773	WT	H-KD	PCNX4	protein_coding	protein_coding	8.79417	6.75628	6.06954	0.554428	0.285694	-0.1544		2.5141	2.75152	3.11483	0.182526	0.0885453	0.178316		0.325112	0.4133	0.516767	0.103467	0.000319349	0.000319349	FALSE	0	TRUE	PCNX4-203	1
isoComp_00692566	geneComp_00177256	ENST00000589426	ENSG00000087157	WT	H-KD	PGS1	protein_coding	nonsense_mediated_decay	13.8083	10.8905	23.8126	0.25558	0.131787	1.12793		1.1616	0.281386	2.68032	0.0550754	0.269677	3.20677		0.0707909	0.0259	0.1126	0.0867	0.000320017	5.10943e-09	TRUE	0	TRUE	PGS1-212	0
isoComp_00766373	geneComp_00186716	ENST00000509433	ENSG00000164331	WT	H-KD	ANKRA2	protein_coding	retained_intron	5.27307	6.70068	6.35764	0.245667	0.663823	-0.0756997		1.65233	3.03081	1.77664	0.175086	0.204159	-0.767211		0.29163	0.4525	0.2789	-0.1736	0.000330713	0.000330713		0	TRUE	ANKRA2-205	-1
isoComp_00794201	geneComp_00191427	ENST00000334841	ENSG00000187118	WT	H-KD	CMC1	protein_coding	nonsense_mediated_decay	15.6115	12.4414	12.7756	0.267087	0.880852	0.0382208		1.35099	0.725799	2.19054	0.145856	0.11815	1.58047		0.0979727	0.0588333	0.174567	0.115733	0.000330713	0.000330713	TRUE	0	TRUE	CMC1-201	4
isoComp_00725407	geneComp_00181363	ENST00000372560	ENSG00000127125	WT	H-KD	PPCS	protein_coding	protein_coding	18.9205	12.2087	27.9065	0.853772	0.823126	1.19203		2.21533	0.574514	3.45903	0.103912	0.30376	2.56922		0.117215	0.0468	0.123567	0.0767667	0.000354295	8.16391e-24	FALSE	0	TRUE	PPCS-202	0
isoComp_00836643	geneComp_00213050	ENST00000578070	ENSG00000264538	WT	H-KD	SUZ12P1	transcribed_unprocessed_pseudogene	processed_transcript	33.1043	17.3727	70.7675	0.603454	2.88069	2.02564		2.74792	2.80751	5.69703	0.218462	0.258469	1.01832		0.0724303	0.162633	0.0809	-0.0817333	0.000360243	6.5885e-15		0	TRUE	SUZ12P1-202	0
isoComp_00779108	geneComp_00188659	ENST00000618361	ENSG00000172785	WT	H-KD	CBWD1	protein_coding	nonsense_mediated_decay	41.749	29.5536	43.0868	1.15763	0.496226	0.543761		1.0353	0.0425497	0.817593	0.0425497	0.0243185	3.97717		0.0176242	0.00146667	0.0189667	0.0175	0.000375621	5.70217e-36		0	TRUE	CBWD1-227	0
isoComp_00725210	geneComp_00181338	ENST00000358365	ENSG00000126858	WT	H-KD	RHOT1	protein_coding	protein_coding	10.0702	9.7519	12.8405	0.208698	0.438365	0.396593		1.60845	0.803325	3.35627	0.220569	0.23082	2.04925		0.150103	0.0833	0.262533	0.179233	0.000376377	1.15967e-06	FALSE	0	TRUE	RHOT1-203	3
isoComp_00771769	geneComp_00187520	ENST00000301281	ENSG00000167671	WT	H-KD	UBXN6	protein_coding	protein_coding	30.4012	30.9351	48.95	1.91149	1.34852	0.66189		14.9006	22.1865	25.8048	0.736126	0.748248	0.217865		0.440097	0.7214	0.5274	-0.194	0.000380242	2.28627e-09	FALSE	0	TRUE	UBXN6-201	-3
isoComp_00736338	geneComp_00182743	ENST00000392659	ENSG00000136522	WT	H-KD	MRPL47	protein_coding	protein_coding	26.7818	31.5076	28.2298	0.354576	1.38521	-0.158427		7.30798	4.68486	7.15144	0.454174	0.574242	0.609167		0.28113	0.148667	0.252533	0.103867	0.000398024	4.24223e-05	FALSE	0	TRUE	MRPL47-202	3
isoComp_00745664	geneComp_00183854	ENST00000529473	ENSG00000143537	WT	H-KD	ADAM15	protein_coding	nonsense_mediated_decay	61.6359	27.0152	39.6365	0.891141	1.2453	0.552889		3.28326	0.348725	7.39861	0.194345	0.461239	4.36825		0.0688212	0.0124667	0.187133	0.174667	0.000398024	2.11469e-18	TRUE	0	TRUE	ADAM15-227	3
isoComp_00722014	geneComp_00180862	ENST00000548974	ENSG00000123353	WT	H-KD	ORMDL2	protein_coding	protein_coding	23.5898	21.495	15.1082	1.20708	0.620677	-0.508387		16.6869	15.0342	8.31015	0.826531	0.469352	-0.854523		0.687812	0.699633	0.550433	-0.1492	0.000401696	0.000401696	FALSE	0	TRUE	ORMDL2-203	-1
isoComp_00713843	geneComp_00179786	ENST00000478157	ENSG00000114446	WT	H-KD	IFT57	protein_coding	nonsense_mediated_decay	13.4474	26.8321	25.1403	0.511179	0.891016	-0.0939221		6.51994	11.831	13.7062	0.588428	0.624859	0.212091		0.440281	0.4405	0.544833	0.104333	0.000409536	5.0856e-08	TRUE	0	TRUE	IFT57-204	1
isoComp_00804286	geneComp_00193908	ENST00000376557	ENSG00000204576	WT	H-KD	PRR3	protein_coding	protein_coding	7.01623	9.78291	8.45296	0.027398	0.0417178	-0.210575		2.82148	5.1882	3.38158	0.19136	0.22633	-0.616053		0.380494	0.530367	0.400333	-0.130033	0.000414408	0.000414408	FALSE	0	TRUE	PRR3-201	-1
isoComp_00720114	geneComp_00180608	ENST00000521651	ENSG00000120910	WT	H-KD	PPP3CC	protein_coding	protein_coding	6.62083	7.06403	9.95726	0.646365	0.799899	0.494666		1.17951	0.103015	1.38155	0.0729175	0.199192	3.6221		0.178739	0.0132	0.137433	0.124233	0.000430961	1.91379e-06		0	TRUE	PPP3CC-205	3
isoComp_00805882	geneComp_00194280	ENST00000528584	ENSG00000206149	WT	H-KD	HERC2P9	transcribed_unprocessed_pseudogene	processed_transcript	11.2845	3.13241	11.7055	0.0995604	0.562817	1.89847		3.32196	0.381168	4.23213	0.0528316	0.437237	3.43893		0.275409	0.122967	0.359667	0.2367	0.000436112	0.000436112		0	FALSE	HERC2P9-203	3
isoComp_00763931	geneComp_00186395	ENST00000543891	ENSG00000163444	WT	H-KD	TMEM183A	protein_coding	retained_intron	57.249	49.6901	92.9348	0.537929	3.84085	0.903127		5.6943	5.08566	5.8613	0.361303	0.45617	0.20441		0.112152	0.102267	0.0628667	-0.0394	0.000437808	1.33366e-67		1	TRUE	TMEM183A-205	0
isoComp_00839829	geneComp_00215252	ENST00000639877	ENSG00000270800	WT	H-KD	RPS10-NUDT3	protein_coding	protein_coding	8.85352	5.32862	5.837	0.105028	0.147505	0.131231		4.31314	4.6519	5.76121	0.0778608	0.134194	0.307956		0.667588	0.8738	0.987133	0.113333	0.000448806	0.000448806	FALSE	0	TRUE	RPS10-NUDT3-203	2
isoComp_00684678	geneComp_00176422	ENST00000597280	ENSG00000064607	WT	H-KD	SUGP2	protein_coding	nonsense_mediated_decay	21.388	12.6359	26.7443	0.0609207	0.841999	1.0811		2.15414	0.234865	1.94505	0.067369	0.131051	2.99715		0.0872455	0.0186	0.0730333	0.0544333	0.000455733	1.44698e-26		0	TRUE	SUGP2-209	0
isoComp_00698744	geneComp_00177937	ENST00000372409	ENSG00000100982	WT	H-KD	PCIF1	protein_coding	protein_coding	4.39561	4.77752	3.43697	0.0924779	0.275547	-0.473947		2.56804	2.09303	2.29328	0.099862	0.206075	0.131219		0.593206	0.4389	0.6664	0.2275	0.000479349	0.000479349	FALSE	0	TRUE	PCIF1-201	3
isoComp_00702120	geneComp_00178384	ENST00000559223	ENSG00000104047	WT	H-KD	DTWD1	protein_coding	processed_transcript	10.1635	5.35797	8.01597	0.0689464	0.178667	0.5803		1.54799	0.273984	1.32764	0.0728236	0.151184	2.2358		0.156367	0.0514333	0.165	0.113567	0.0004836	0.0004836		0	TRUE	DTWD1-207	3
isoComp_00727855	geneComp_00181678	ENST00000417981	ENSG00000130159	WT	H-KD	ECSIT	protein_coding	protein_coding	22.9006	26.928	30.8245	0.16802	0.963454	0.194904		1.89318	4.11079	1.7358	0.181043	0.333692	-1.23904		0.0964182	0.152733	0.0571	-0.0956333	0.000497714	2.58275e-46	FALSE	0	TRUE	ECSIT-203	-2
isoComp_00776428	geneComp_00188199	ENST00000303434	ENSG00000170638	WT	H-KD	TRABD	protein_coding	protein_coding	17.5103	23.7196	24.5404	0.256486	0.756511	0.049056		3.32438	6.99204	4.36173	0.347981	0.435275	-0.679572		0.141648	0.2951	0.177133	-0.117967	0.000513612	3.94785e-08	FALSE	1	TRUE	TRABD-201	-3
isoComp_00805884	geneComp_00194280	ENST00000529537	ENSG00000206149	WT	H-KD	HERC2P9	transcribed_unprocessed_pseudogene	processed_transcript	11.2845	3.13241	11.7055	0.0995604	0.562817	1.89847		2.24699	0.789764	1.5907	0.10752	0.0959211	1.00106		0.190333	0.2533	0.1364	-0.1169	0.000545727	0.000436112		0	FALSE	HERC2P9-205	-2
isoComp_00688298	geneComp_00176796	ENST00000359273	ENSG00000074582	WT	H-KD	BCS1L	protein_coding	protein_coding	23.2544	22.7302	27.3514	0.259952	0.465236	0.266899		3.09655	6.4456	4.46187	0.710859	0.662749	-0.529673		0.136215	0.283533	0.1638	-0.119733	0.000592658	1.40097e-16	FALSE	0	TRUE	BCS1L-201	-3
isoComp_00766369	geneComp_00186716	ENST00000296785	ENSG00000164331	WT	H-KD	ANKRA2	protein_coding	protein_coding	5.27307	6.70068	6.35764	0.245667	0.663823	-0.0756997		1.44549	1.45407	2.60222	0.156138	0.0676801	0.83529		0.270491	0.2159	0.415767	0.199867	0.000595461	0.000330713	FALSE	0	TRUE	ANKRA2-201	1
isoComp_00704884	geneComp_00178691	ENST00000453535	ENSG00000105723	WT	H-KD	GSK3A	protein_coding	nonsense_mediated_decay	14.6864	14.0742	20.3961	0.0809286	0.223286	0.534924		5.58974	3.30208	9.8889	0.570222	0.769553	1.57953		0.370439	0.234167	0.484667	0.2505	0.000596476	0.000596476	TRUE	0	TRUE	GSK3A-203	4
isoComp_00717274	geneComp_00180208	ENST00000473038	ENSG00000117448	WT	H-KD	AKR1A1	protein_coding	processed_transcript	68.6897	48.5938	112.404	1.5306	5.49206	1.20968		1.44552	1.25895	1.19014	0.10525	0.0437685	-0.0804263		0.0276273	0.0260333	0.0106	-0.0154333	0.000603376	3.54909e-27		0	TRUE	AKR1A1-205	0
isoComp_00724153	geneComp_00181185	ENST00000588308	ENSG00000125746	WT	H-KD	EML2	protein_coding	nonsense_mediated_decay	52.1679	5.04209	5.30006	0.431148	0.303358	0.0718486		1.38015	0.122738	0.766863	0.0498587	0.0589565	2.54907		0.0448273	0.0237667	0.1467	0.122933	0.000605351	0.000605351	TRUE	0	TRUE	EML2-215	1
isoComp_00782977	geneComp_00189293	ENST00000371408	ENSG00000176273	WT	H-KD	SLC35G1	protein_coding	protein_coding	7.52476	7.52093	10.5483	0.241962	0.280243	0.487471		1.50685	2.38388	1.86243	0.167129	0.102966	-0.354439		0.197624	0.316633	0.176333	-0.1403	0.000617464	4.87826e-17	FALSE	0	TRUE	SLC35G1-201	-4
isoComp_00794478	geneComp_00191481	ENST00000571832	ENSG00000187531	WT	H-KD	SIRT7	protein_coding	retained_intron	9.47574	9.15834	9.43134	0.0960875	0.0563229	0.0423315		2.16279	4.20336	2.92898	0.248168	0.0412433	-0.519654		0.23493	0.458533	0.3105	-0.148033	0.000642146	0.000642146		2	TRUE	SIRT7-206	-2
isoComp_00778559	geneComp_00188580	ENST00000615744	ENSG00000172366	WT	H-KD	MCRIP2	protein_coding	processed_transcript	39.1818	33.0706	51.9334	0.918551	0.989064	0.650954		2.10816	1.02206	0.308116	0.154998	0.0938953	-1.69791		0.0627333	0.0310667	0.00586667	-0.0252	0.00064819	4.90387e-15		0	TRUE	MCRIP2-206	0
isoComp_00840779	geneComp_00216023	ENST00000634905	ENSG00000272645	WT	H-KD	GTF2IP20	transcribed_unprocessed_pseudogene	processed_transcript	4.67085	2.51094	7.28794	0.0513371	0.230656	1.53353		2.84877	1.07016	4.77723	0.0425975	0.229908	2.14795		0.561848	0.4266	0.655133	0.228533	0.000656907	0.000656907		0	TRUE	GTF2IP20-203	4
isoComp_00704761	geneComp_00178675	ENST00000595180	ENSG00000105677	WT	H-KD	TMEM147	protein_coding	retained_intron	105.533	137.09	191.513	2.43376	5.22606	0.482294		2.50879	0.181218	2.40319	0.108236	0.213761	3.65765		0.0539455	0.00133333	0.0126	0.0112667	0.000662875	6.68327e-120		1	TRUE	TMEM147-206	0
isoComp_00732128	geneComp_00182229	ENST00000488782	ENSG00000133627	WT	H-KD	ACTR3B	protein_coding	processed_transcript	9.17083	7.6743	8.81	0.0615478	0.238136	0.198866		2.99208	2.42899	1.63963	0.0482483	0.048604	-0.564147		0.305212	0.316467	0.1861	-0.130367	0.00068442	0.00068442		0	TRUE	ACTR3B-205	-1
isoComp_00686763	geneComp_00176647	ENST00000336332	ENSG00000070476	WT	H-KD	ZXDC	protein_coding	protein_coding	4.28192	5.63341	5.93866	0.0189682	0.190801	0.0759974		1.86454	3.34839	2.44926	0.100065	0.0710123	-0.449545		0.4009	0.5945	0.412533	-0.181967	0.000684509	0.000684509	FALSE	0	TRUE	ZXDC-201	-3
isoComp_00779090	geneComp_00188659	ENST00000431099	ENSG00000172785	WT	H-KD	CBWD1	protein_coding	processed_transcript	41.749	29.5536	43.0868	1.15763	0.496226	0.543761		18.6412	4.28559	12.0961	0.997708	0.192297	1.49481		0.383745	0.142933	0.280733	0.1378	0.000690018	5.70217e-36		0	TRUE	CBWD1-208	3
isoComp_00698746	geneComp_00177937	ENST00000616084	ENSG00000100982	WT	H-KD	PCIF1	protein_coding	processed_transcript	4.39561	4.77752	3.43697	0.0924779	0.275547	-0.473947		1.71524	2.53403	1.10298	0.109919	0.0936222	-1.19269		0.38243	0.529933	0.3209	-0.209033	0.000697145	0.000479349		0	TRUE	PCIF1-203	-3
isoComp_00690859	geneComp_00177056	ENST00000469941	ENSG00000081154	WT	H-KD	PCNP	protein_coding	protein_coding	57.8237	37.593	40.067	1.15201	1.14167	0.0919274		2.62718	1.93652	0.645988	0.341731	0.0796453	-1.56916		0.0376121	0.0511333	0.0161667	-0.0349667	0.000697436	1.88796e-35	FALSE	0	TRUE	PCNP-204	0
isoComp_00733681	geneComp_00182413	ENST00000589049	ENSG00000134779	WT	H-KD	TPGS2	protein_coding	protein_coding	35.3325	31.1502	37.1872	0.660834	0.746583	0.255487		2.09444	2.34542	0.96453	0.342896	0.141687	-1.27321		0.0802364	0.0752333	0.0258333	-0.0494	0.000705166	1.24023e-35	FALSE	0	TRUE	TPGS2-209	0
isoComp_00769139	geneComp_00187175	ENST00000529128	ENSG00000166250	WT	H-KD	CLMP	protein_coding	retained_intron	5.35052	1.66107	2.63568	0.156638	0.107949	0.662863		1.48543	0	0.355208	0	0.0502494	5.19065		0.204842	0	0.134467	0.134467	0.000706115	4.89797e-06		0	TRUE	CLMP-203	3
isoComp_00698977	geneComp_00177971	ENST00000497935	ENSG00000101158	WT	H-KD	NELFCD	protein_coding	processed_transcript	55.3691	32.881	74.7236	0.704798	0.974727	1.18406		9.97023	5.08317	6.00302	0.674673	0.520631	0.239527		0.169424	0.1539	0.0802333	-0.0736667	0.000712471	4.83447e-33		0	TRUE	NELFCD-212	0
isoComp_00726499	geneComp_00181510	ENST00000494286	ENSG00000128585	WT	H-KD	MKLN1	protein_coding	processed_transcript	14.1595	11.8226	10.7827	0.173223	0.16134	-0.13271		1.45119	1.27571	0.0605852	0.154313	0.0605852	-4.18706		0.091003	0.107567	0.0055	-0.102067	0.000720721	0.000720721		0	TRUE	MKLN1-208	-1
isoComp_00718368	geneComp_00180355	ENST00000237822	ENSG00000118961	WT	H-KD	LDAH	protein_coding	protein_coding	10.124	5.12157	8.87524	0.486	0.534565	0.79201		1.94566	2.33178	1.51046	0.153726	0.222963	-0.623095		0.269155	0.467967	0.174167	-0.2938	0.000721393	4.6467e-05	FALSE	1	TRUE	LDAH-201	-4
isoComp_00796992	geneComp_00192015	ENST00000375643	ENSG00000196305	WT	H-KD	IARS	protein_coding	protein_coding	99.4847	80.4425	92.6375	1.76217	1.35449	0.203613		24.4833	41.6859	36.4557	1.3688	0.32274	-0.193367		0.303173	0.519333	0.3937	-0.125633	0.000721393	1.16622e-22	FALSE	1	TRUE	IARS-202	-2
isoComp_00719289	geneComp_00180479	ENST00000370476	ENSG00000119929	WT	H-KD	CUTC	protein_coding	protein_coding	23.6364	18.9262	37.2065	0.278127	0.820035	0.974795		14.3996	14.7425	22.8111	0.616563	0.652923	0.62941		0.602518	0.778933	0.6134	-0.165533	0.000734378	0.000734378	FALSE	0	TRUE	CUTC-202	-4
isoComp_00727055	geneComp_00181578	ENST00000528200	ENSG00000129158	WT	H-KD	SERGEF	protein_coding	protein_coding	14.5729	14.9801	16.4734	0.750455	0.477327	0.137003		1.56283	3.76483	1.46071	0.581993	0.241772	-1.35989		0.119158	0.255767	0.0897	-0.166067	0.000749426	6.97292e-11	FALSE	0	TRUE	SERGEF-208	-2
isoComp_00686764	geneComp_00176647	ENST00000389709	ENSG00000070476	WT	H-KD	ZXDC	protein_coding	protein_coding	4.28192	5.63341	5.93866	0.0189682	0.190801	0.0759974		1.96199	2.14015	3.3356	0.117157	0.117442	0.637827		0.413361	0.379767	0.561567	0.1818	0.000761996	0.000684509	FALSE	0	TRUE	ZXDC-202	3
isoComp_00722640	geneComp_00180948	ENST00000640986	ENSG00000124155	WT	H-KD	PIGT	protein_coding	nonsense_mediated_decay	41.1703	27.0994	51.7746	0.552559	1.78007	0.933731		4.03393	0.212464	10.1285	0.212464	1.41697	5.51013		0.0823758	0.00803333	0.1967	0.188667	0.000797595	4.32347e-55	TRUE	0	TRUE	PIGT-271	4
isoComp_00720495	geneComp_00180655	ENST00000492741	ENSG00000121390	WT	H-KD	PSPC1	protein_coding	nonsense_mediated_decay	20.4905	19.8286	34.1645	0.532059	0.899369	0.784611		4.38211	2.84466	8.14101	0.328147	0.46704	1.51366		0.194915	0.142967	0.238167	0.0952	0.000806227	2.21283e-15	TRUE	1	TRUE	PSPC1-204	2
isoComp_00699318	geneComp_00178032	ENST00000477689	ENSG00000101365	WT	H-KD	IDH3B	protein_coding	nonsense_mediated_decay	53.7621	63.9502	80.1798	0.448411	2.75992	0.326244		1.54832	0.784537	2.93576	0.193022	0.04625	1.89046		0.0268788	0.0122333	0.0367	0.0244667	0.000880278	6.12297e-60		0	TRUE	IDH3B-207	0
isoComp_00776653	geneComp_00188247	ENST00000477599	ENSG00000170899	WT	H-KD	GSTA4	protein_coding	processed_transcript	10.2018	14.6505	25.7918	0.45212	0.976467	0.815535		1.65746	0.566526	4.84883	0.215757	0.597189	3.07515		0.111676	0.0392667	0.1868	0.147533	0.000881135	7.07814e-05		0	TRUE	GSTA4-205	4
isoComp_00780232	geneComp_00188832	ENST00000489056	ENSG00000173660	WT	H-KD	UQCRH	protein_coding	nonsense_mediated_decay	428.737	334.74	472.031	3.0201	23.9439	0.495831		6.59779	0.731051	4.17682	0.278343	0.3579	2.49821		0.0155879	0.00216667	0.0088	0.00663333	0.000904335	6.59136e-255	TRUE	0	TRUE	UQCRH-204	0
isoComp_00777708	geneComp_00188436	ENST00000467267	ENSG00000171735	WT	H-KD	CAMTA1	protein_coding	processed_transcript	61.859	42.8608	86.6202	0.685811	5.00451	1.01488		2.14662	0.172823	1.42954	0.0476842	0.0105725	2.97709		0.0280727	0.004	0.0166333	0.0126333	0.000906643	7.91327e-19		0	TRUE	CAMTA1-204	0
isoComp_00836645	geneComp_00213050	ENST00000579526	ENSG00000264538	WT	H-KD	SUZ12P1	transcribed_unprocessed_pseudogene	processed_transcript	33.1043	17.3727	70.7675	0.603454	2.88069	2.02564		4.62539	4.77903	10.6989	0.663658	0.229169	1.16101		0.106852	0.273833	0.1518	-0.122033	0.000916188	6.5885e-15		0	TRUE	SUZ12P1-204	-3
isoComp_00826037	geneComp_00205985	ENST00000520348	ENSG00000245910	WT	H-KD	SNHG6	processed_transcript	lincRNA	292.204	43.329	305.378	0.982092	13.9307	2.81691		5.258	1.09975	2.92199	0.197471	0.284746	1.40164		0.0184273	0.0255	0.0095	-0.016	0.000922122	7.72996e-23		0	FALSE	SNHG6-201	0
isoComp_00805609	geneComp_00194203	ENST00000535716	ENSG00000205746	WT	H-KD	AC126755.1	transcribed_unprocessed_pseudogene	processed_transcript	14.0404	4.10846	23.4127	0.184314	1.31128	2.50773		4.06121	1.59077	4.65178	0.130818	0.48272	1.54212		0.376297	0.386333	0.199633	-0.1867	0.000927509	1.47228e-05		0	FALSE	AC126755.1-205	-3
isoComp_00709060	geneComp_00179194	ENST00000508276	ENSG00000109736	WT	H-KD	MFSD10	protein_coding	retained_intron	15.3503	14.3018	22.8703	0.290243	0.654486	0.676901		1.0042	0.191287	1.12028	0.0136006	0.0700537	2.48935		0.067697	0.0133667	0.0489	0.0355333	0.000950882	1.20404e-14		3	TRUE	MFSD10-207	0
isoComp_00760143	geneComp_00185841	ENST00000465732	ENSG00000160200	WT	H-KD	CBS	protein_coding	processed_transcript	23.8625	8.54822	4.13564	0.362177	0.348554	-1.04572		4.0056	0.36666	1.0094	0.147251	0.231662	1.43639		0.191982	0.0444333	0.241033	0.1966	0.000956593	5.93793e-09		0	TRUE	CBS-211	4
isoComp_00755063	geneComp_00185141	ENST00000284290	ENSG00000154144	WT	H-KD	TBRG1	protein_coding	nonsense_mediated_decay	10.0572	4.85184	9.55613	0.307005	0.458889	0.976434		2.05752	1.11513	3.96617	0.10776	0.437707	1.82129		0.209039	0.2335	0.4133	0.1798	0.000995523	0.000995523	TRUE	0	TRUE	TBRG1-201	2
isoComp_00794474	geneComp_00191481	ENST00000328666	ENSG00000187531	WT	H-KD	SIRT7	protein_coding	protein_coding	9.47574	9.15834	9.43134	0.0960875	0.0563229	0.0423315		3.18697	1.93815	3.58978	0.30598	0.112314	0.885805		0.346812	0.212167	0.3806	0.168433	0.00100076	0.000642146	FALSE	0	TRUE	SIRT7-201	2
isoComp_00771172	geneComp_00187445	ENST00000337433	ENSG00000167380	WT	H-KD	ZNF226	protein_coding	protein_coding	16.2496	24.6436	25.995	0.590416	0.756297	0.0769934		3.54068	5.52826	8.79901	0.410987	0.221355	0.669546		0.177491	0.225267	0.338867	0.1136	0.00106869	0.000213171	FALSE	0	TRUE	ZNF226-202	1
isoComp_00695349	geneComp_00177542	ENST00000210060	ENSG00000095059	WT	H-KD	DHPS	protein_coding	protein_coding	28.534	23.0318	30.3371	0.729112	0.453628	0.397302		9.10282	14.9557	13.2843	0.764033	0.211482	-0.170854		0.335085	0.652633	0.438	-0.214633	0.00111625	7.53372e-12	FALSE	0	TRUE	DHPS-201	-3
isoComp_00808955	geneComp_00195859	ENST00000399598	ENSG00000215114	WT	H-KD	UBXN2B	protein_coding	protein_coding	8.86259	5.87203	13.3267	0.152408	0.380402	1.18101		4.14441	3.69714	6.83611	0.138173	0.273121	0.884981		0.463248	0.631233	0.513433	-0.1178	0.00114394	0.00114394	FALSE	0	TRUE	UBXN2B-201	-1
isoComp_00736973	geneComp_00182839	ENST00000621592	ENSG00000136997	WT	H-KD	MYC	protein_coding	protein_coding	78.921	54.9832	51.327	0.526483	1.04964	-0.099255		19.5916	18.2998	25.5607	0.400969	1.64674	0.481877		0.250082	0.332933	0.4994	0.166467	0.00125735	0.00125735	FALSE	0	FALSE	MYC-207	3
isoComp_00729616	geneComp_00181897	ENST00000253693	ENSG00000131375	WT	H-KD	CAPN7	protein_coding	protein_coding	17.573	15.0043	24.6109	0.361574	0.321291	0.713547		9.81205	11.5401	16.243	0.112952	0.266347	0.492807		0.547464	0.770367	0.66	-0.110367	0.00126042	4.47426e-09	FALSE	0	TRUE	CAPN7-201	-2
isoComp_00704882	geneComp_00178691	ENST00000222330	ENSG00000105723	WT	H-KD	GSK3A	protein_coding	protein_coding	14.6864	14.0742	20.3961	0.0809286	0.223286	0.534924		6.67963	9.46572	9.58018	0.509346	0.6029	0.0173224		0.441352	0.672967	0.469667	-0.2033	0.00129215	0.000596476	FALSE	1	TRUE	GSK3A-201	-4
isoComp_00840778	geneComp_00216023	ENST00000608760	ENSG00000272645	WT	H-KD	GTF2IP20	transcribed_unprocessed_pseudogene	retained_intron	4.67085	2.51094	7.28794	0.0513371	0.230656	1.53353		1.8071	1.36832	2.5107	0.063732	0.134044	0.870914		0.434403	0.544467	0.344867	-0.1996	0.00131373	0.000656907		1	TRUE	GTF2IP20-202	-4
isoComp_00726585	geneComp_00181524	ENST00000392318	ENSG00000128641	WT	H-KD	MYO1B	protein_coding	protein_coding	11.891	17.7989	14.3215	0.294006	0.259654	-0.313409		4.69928	8.80192	8.85768	0.286018	0.158976	0.00910137		0.314355	0.4943	0.619233	0.124933	0.00131622	2.00056e-06	FALSE	0	FALSE	MYO1B-204	1
isoComp_00807417	geneComp_00195300	ENST00000524821	ENSG00000213563	WT	H-KD	C8orf82	protein_coding	protein_coding	6.22011	10.6627	8.30472	0.5279	0.334368	-0.360189		1.22991	2.69272	1.05053	0.0231552	0.152824	-1.34963		0.2222	0.253933	0.125633	-0.1283	0.00138886	0.00138886	FALSE	1	TRUE	C8orf82-202	-2
isoComp_00775233	geneComp_00187995	ENST00000580928	ENSG00000169733	WT	H-KD	RFNG	protein_coding	processed_transcript	12.5669	10.9045	17.5179	0.15175	0.493444	0.683408		2.15824	0	0.713947	0	0.280006	6.17781		0.165788	0	0.0399	0.0399	0.00139365	2.0152e-15		0	TRUE	RFNG-206	0
isoComp_00792843	geneComp_00191164	ENST00000399208	ENSG00000185917	WT	H-KD	SETD4	protein_coding	protein_coding	12.3001	6.91204	10.4961	0.219123	0.257523	0.601953		1.08779	1.88801	1.22821	0.248838	0.152191	-0.616231		0.132161	0.274733	0.117367	-0.157367	0.0013944	6.02539e-08	FALSE	1	TRUE	SETD4-205	-2
isoComp_00726070	geneComp_00181443	ENST00000248633	ENSG00000127980	WT	H-KD	PEX1	protein_coding	protein_coding	8.08578	5.75133	9.8667	0.146638	0.141593	0.777627		3.60018	4.27158	6.0019	0.157635	0.325151	0.489677		0.464052	0.742367	0.607633	-0.134733	0.0014085	0.0014085	FALSE	0	TRUE	PEX1-201	-3
isoComp_00690994	geneComp_00177070	ENST00000464004	ENSG00000081721	WT	H-KD	DUSP12	protein_coding	nonsense_mediated_decay	21.6135	10.7539	20.3623	0.578856	0.531584	0.920406		6.59415	2.11257	7.07196	0.362691	0.236014	1.73834		0.286897	0.1957	0.347367	0.151667	0.00141284	0.00141284	TRUE	0	TRUE	DUSP12-203	3
isoComp_00691438	geneComp_00177116	ENST00000356489	ENSG00000083123	WT	H-KD	BCKDHB	protein_coding	protein_coding	5.70126	6.41462	6.47619	0.118376	0.11739	0.0137613		2.90509	3.43095	4.43744	0.197958	0.123257	0.370167		0.483639	0.5347	0.684967	0.150267	0.00144085	0.00144085	FALSE	0	TRUE	BCKDHB-202	2
isoComp_00696944	geneComp_00177743	ENST00000489847	ENSG00000100211	WT	H-KD	CBY1	protein_coding	retained_intron	12.0082	12.3851	14.1572	0.386828	0.172197	0.192791		2.39782	1.49826	3.305	0.201473	0.222363	1.13612		0.179642	0.1203	0.233233	0.112933	0.00150635	0.00150635		0	TRUE	CBY1-208	3
isoComp_00719290	geneComp_00180479	ENST00000471520	ENSG00000119929	WT	H-KD	CUTC	protein_coding	nonsense_mediated_decay	23.6364	18.9262	37.2065	0.278127	0.820035	0.974795		7.97293	3.56012	14.06	0.659982	0.745474	1.97858		0.327173	0.1882	0.377767	0.189567	0.00154828	0.000734378	TRUE	0	TRUE	CUTC-203	4
isoComp_00737452	geneComp_00182908	ENST00000372977	ENSG00000137413	WT	H-KD	TAF8	protein_coding	protein_coding	8.0026	14.6003	9.46035	0.119749	0.203457	-0.625495		1.93818	3.14728	3.10267	0.0318732	0.121098	-0.0205282		0.240639	0.2156	0.3281	0.1125	0.00156297	0.000124765	FALSE	0	TRUE	TAF8-201	1
[truncated: 1,018 more rows]

## Sheet: T
iso_ref	gene_ref	isoform_id	gene_id	condition_1	condition_2	gene_name	gene_biotype	iso_biotype	gene_overall_mean	gene_value_1	gene_value_2	gene_stderr_1	gene_stderr_2	gene_log2_fold_change	gene_q_value	iso_overall_mean	iso_value_1	iso_value_2	iso_stderr_1	iso_stderr_2	iso_log2_fold_change	iso_q_value	IF_overall	IF1	IF2	dIF	isoform_switch_q_value	gene_switch_q_value	PTC	IR	switchConsequencesGene	transcript_name	overlap
[truncated: 1,581 more rows]

[truncated: 7 more sheets: T-KD, UPF1-KD, SMG67-KD, RNPS1-KD, All_combined, session info, summary]
