# Supplementary material for: CASC3 promotes transcriptome-wide activation of nonsense-mediated decay by the exon junction complex
Source: Nucleic Acids Res. 2020 Jul 4;48(15):8626–44. doi: 10.1093/nar/gkaa564 (PMC7470949; doi:10.1093/nar/gkaa564)
Supplement: gkaa564_Supplemental_Files [file gkaa564_supplemental_files.zip › Supplementary Table S7 qPCR Data.xlsx]

## Sheet: Figure 1A - RER1
Gerbracht et al. 2020 - Supplementary Table S7
qPCR Data						ANOVA summary
						F	1370
Figure 1A - RER1						P value	<0,0001
∆ Ct	Luc	EIF4A3	RBM8A	CASC3		P value summary	****
Replicate 1	8.728	0.069	0.548	8.101		Significant diff. among means (P < 0.05)?	Yes
Replicate 2	8.475	-0.181	0.79	7.978		R squared	0.9981
Replicate 3	9.064	0.296	0.666	8.335
						Brown-Forsythe test
Log2 Fold Change	Luc	EIF4A3	RBM8A	CASC3		F (DFn, DFd)	0,4385 (3, 8)
Replicate 1	0	8.6587	8.18062	0.626823		P value	0.7316
Replicate 2	0	8.65628	7.68489	0.496856		P value summary	ns
Replicate 3	0	8.76805	8.39719	0.72879		Are SDs significantly different (P < 0.05)?	No
						Bartlett's test
						Bartlett's statistic (corrected)
						P value
						P value summary
						Are SDs significantly different (P < 0.05)?
						ANOVA table	SS	DF	MS	F (DFn, DFd)	P value
						Treatment (between columns)	197.1	3	65.7	F (3, 8) = 1370	P<0,0001
						Residual (within columns)	0.3835	8	0.04794
						Total	197.5	11
						Data summary
						Number of treatments (columns)	4
						Number of values (total)	12
						Bonferroni's multiple comparisons test	Mean Diff,	95,00% CI of diff,	Significant?	Summary	Adjusted P Value
						Luc vs. EIF4A3	8.694	8,072 to 9,316	Yes	****	<0,0001
						Luc vs. RBM8A	8.088	7,466 to 8,710	Yes	****	<0,0001
						Luc vs. CASC3	0.6177	-0,004271 to 1,240	No	ns	0.0518
						EIF4A3 vs. RBM8A	-0.6067	-1,229 to 0,01527	No	ns	0.0567
						EIF4A3 vs. CASC3	-8.077	-8,699 to -7,455	Yes	****	<0,0001
						RBM8A vs. CASC3	-7.47	-8,092 to -6,848	Yes	****	<0,0001
						Test details	Mean 1	Mean 2	Mean Diff,	SE of diff,	n1	n2	t	DF
						Luc vs. EIF4A3	8.756	0.06133	8.694	0.1788	3	3	48.63	8
						Luc vs. RBM8A	8.756	0.668	8.088	0.1788	3	3	45.24	8
						Luc vs. CASC3	8.756	8.138	0.6177	0.1788	3	3	3.455	8
						EIF4A3 vs. RBM8A	0.06133	0.668	-0.6067	0.1788	3	3	3.393	8
						EIF4A3 vs. CASC3	0.06133	8.138	-8.077	0.1788	3	3	45.18	8
						RBM8A vs. CASC3	0.668	8.138	-7.47	0.1788	3	3	41.78	8

## Sheet: Figure 1B - OCIAD1
Gerbracht et al. 2020 - Supplementary Table S7
qPCR Data						ANOVA summary
						F	55.92
Figure 1B - OCIAD1						P value	<0,0001
∆ Ct	Luc	EIF4A3	RBM8A	CASC3		P value summary	****
Replicate 1	9.753	-0.017	2.026	8.197		Significant diff. among means (P < 0.05)?	Yes
Replicate 2	8.129	-1.718	2.05	9.417		R squared	0.9545
Replicate 3	7.342	-2.232	-0.137	7.582
						Brown-Forsythe test
Log2 Fold Change	Luc	EIF4A3	RBM8A	CASC3		F (DFn, DFd)	0,02297 (3, 8)
Replicate 1	0	9.76964	7.72624	1.55533		P value	0.9949
Replicate 2	0	9.8461	6.07862	-1.28864		P value summary	ns
Replicate 3	0	9.57406	7.47955	-0.239481		Are SDs significantly different (P < 0.05)?	No
						Bartlett's test
						Bartlett's statistic (corrected)
						P value
						P value summary
						Are SDs significantly different (P < 0.05)?
						ANOVA table	SS	DF	MS	F (DFn, DFd)	P value
						Treatment (between columns)	222.5	3	74.17	F (3, 8) = 55,92	P<0,0001
						Residual (within columns)	10.61	8	1.326
						Total	233.1	11
						Data summary
						Number of treatments (columns)	4
						Number of values (total)	12
						Bonferroni's multiple comparisons test	Mean Diff,	95,00% CI of diff,	Significant?	Summary	Adjusted P Value
						Luc vs. EIF4A3	9.73	6,459 to 13,00	Yes	****	<0,0001
						Luc vs. RBM8A	7.095	3,824 to 10,37	Yes	***	0.0004
						Luc vs. CASC3	0.009333	-3,262 to 3,281	No	ns	>0,9999
						EIF4A3 vs. RBM8A	-2.635	-5,907 to 0,6358	No	ns	0.1386
						EIF4A3 vs. CASC3	-9.721	-12,99 to -6,450	Yes	****	<0,0001
						RBM8A vs. CASC3	-7.086	-10,36 to -3,814	Yes	***	0.0004
						Test details	Mean 1	Mean 2	Mean Diff,	SE of diff,	n1	n2	t	DF
						Luc vs. EIF4A3	8.408	-1.322	9.73	0.9403	3	3	10.35	8
						Luc vs. RBM8A	8.408	1.313	7.095	0.9403	3	3	7.546	8
						Luc vs. CASC3	8.408	8.399	0.009333	0.9403	3	3	0.009926	8
						EIF4A3 vs. RBM8A	-1.322	1.313	-2.635	0.9403	3	3	2.803	8
						EIF4A3 vs. CASC3	-1.322	8.399	-9.721	0.9403	3	3	10.34	8
						RBM8A vs. CASC3	1.313	8.399	-7.086	0.9403	3	3	7.536	8

## Sheet: Figure 1C - MRPL3
Gerbracht et al. 2020 - Supplementary Table S7
qPCR Data						ANOVA summary
						F	323.7
Figure 1C - MRPL3						P value	<0,0001
∆ Ct	Luc	EIF4A3	RBM8A	CASC3		P value summary	****
Replicate 1	6.76	0.807	1.287	7.172		Significant diff. among means (P < 0.05)?	Yes
Replicate 2	7.64	0.99	1.18	7.423		R squared	0.9918
Replicate 3	7.73	1.223	1.724	7.669
						Brown-Forsythe test
Log2 Fold Change	Luc	EIF4A3	RBM8A	CASC3		F (DFn, DFd)	0,2544 (3, 8)
Replicate 1	0	5.95367	5.47325	-0.41141		P value	0.8561
Replicate 2	0	6.6525	6.4602	0.219091		P value summary	ns
Replicate 3	0	6.50638	6.00556	0.0607502		Are SDs significantly different (P < 0.05)?	No
						Bartlett's test
						Bartlett's statistic (corrected)
						P value
						P value summary
						Are SDs significantly different (P < 0.05)?
						ANOVA table	SS	DF	MS	F (DFn, DFd)	P value
						Treatment (between columns)	115.4	3	38.48	F (3, 8) = 323,7	P<0,0001
						Residual (within columns)	0.951	8	0.1189
						Total	116.4	11
						Data summary
						Number of treatments (columns)	4
						Number of values (total)	12
						Bonferroni's multiple comparisons test	Mean Diff,	95,00% CI of diff,	Significant?	Summary	Adjusted P Value
						Luc vs. EIF4A3	6.37	5,391 to 7,349	Yes	****	<0,0001
						Luc vs. RBM8A	5.98	5,000 to 6,959	Yes	****	<0,0001
						Luc vs. CASC3	-0.04467	-1,024 to 0,9347	No	ns	>0,9999
						EIF4A3 vs. RBM8A	-0.3903	-1,370 to 0,5890	No	ns	>0,9999
						EIF4A3 vs. CASC3	-6.415	-7,394 to -5,435	Yes	****	<0,0001
						RBM8A vs. CASC3	-6.024	-7,004 to -5,045	Yes	****	<0,0001
						Test details	Mean 1	Mean 2	Mean Diff,	SE of diff,	n1	n2	t	DF
						Luc vs. EIF4A3	7.377	1.007	6.37	0.2815	3	3	22.63	8
						Luc vs. RBM8A	7.377	1.397	5.98	0.2815	3	3	21.24	8
						Luc vs. CASC3	7.377	7.421	-0.04467	0.2815	3	3	0.1587	8
						EIF4A3 vs. RBM8A	1.007	1.397	-0.3903	0.2815	3	3	1.387	8
						EIF4A3 vs. CASC3	1.007	7.421	-6.415	0.2815	3	3	22.79	8
						RBM8A vs. CASC3	1.397	7.421	-6.024	0.2815	3	3	21.4	8

## Sheet: Figure 1D - SRSF2
Gerbracht et al. 2020 - Supplementary Table S7
qPCR Data						ANOVA summary
						F	1553
Figure 1D - SRSF2						P value	<0,0001
∆ Ct	Luc	EIF4A3	RBM8A	CASC3		P value summary	****
Replicate 1	4.466	-2.311	0.326	2.44		Significant diff. among means (P < 0.05)?	Yes
Replicate 2	4.647	-2.377	0.45	2.797		R squared	0.9983
Replicate 3	4.432	-2.474	0.305	2.798
						Brown-Forsythe test
Log2 Fold Change	Luc	EIF4A3	RBM8A	CASC3		F (DFn, DFd)	0,2124 (3, 8)
Replicate 1	0	6.7765	4.13996	2.02503		P value	0.8851
Replicate 2	0	7.02333	4.19667	1.85		P value summary	ns
Replicate 3	0	6.90585	4.12651	1.63411		Are SDs significantly different (P < 0.05)?	No
						Bartlett's test
						Bartlett's statistic (corrected)
						P value
						P value summary
						Are SDs significantly different (P < 0.05)?
						ANOVA table	SS	DF	MS	F (DFn, DFd)	P value
						Treatment (between columns)	80.15	3	26.72	F (3, 8) = 1553	P<0,0001
						Residual (within columns)	0.1376	8	0.01721
						Total	80.28	11
						Data summary
						Number of treatments (columns)	4
						Number of values (total)	12
						Bonferroni's multiple comparisons test	Mean Diff,	95,00% CI of diff,	Significant?	Summary	Adjusted P Value
						Luc vs. EIF4A3	6.902	6,530 to 7,275	Yes	****	<0,0001
						Luc vs. RBM8A	4.155	3,782 to 4,527	Yes	****	<0,0001
						Luc vs. CASC3	1.837	1,464 to 2,209	Yes	****	<0,0001
						EIF4A3 vs. RBM8A	-2.748	-3,120 to -2,375	Yes	****	<0,0001
						EIF4A3 vs. CASC3	-5.066	-5,438 to -4,693	Yes	****	<0,0001
						RBM8A vs. CASC3	-2.318	-2,691 to -1,945	Yes	****	<0,0001
						Test details	Mean 1	Mean 2	Mean Diff,	SE of diff,	n1	n2	t	DF
						Luc vs. EIF4A3	4.515	-2.387	6.902	0.1071	3	3	64.45	8
						Luc vs. RBM8A	4.515	0.3603	4.155	0.1071	3	3	38.79	8
						Luc vs. CASC3	4.515	2.678	1.837	0.1071	3	3	17.15	8
						EIF4A3 vs. RBM8A	-2.387	0.3603	-2.748	0.1071	3	3	25.66	8
						EIF4A3 vs. CASC3	-2.387	2.678	-5.066	0.1071	3	3	47.3	8
						RBM8A vs. CASC3	0.3603	2.678	-2.318	0.1071	3	3	21.64	8

## Sheet: Figure 1H - RER1
Gerbracht et al. 2020 - Supplementary Table S7
qPCR Data						ANOVA summary
						F	456.4
Figure 1H - RER1						P value	<0,0001
∆ Ct	Luc	H Luc	H CASC3	WT EIF4A3		P value summary	****
Replicate 1	10.13	9.421	9.018	-0.526		Significant diff. among means (P < 0.05)?	Yes
Replicate 2	9.069	8.914	8.698	-0.323		R squared	0.9913
Replicate 3	8.93	8.682	9.1	-0.248
Replicate 4	8.336	8.88	8.813	0.066		Brown-Forsythe test
						F (DFn, DFd)	1,132 (3, 12)
Log2 Fold Change	Luc	H Luc	H CASC3	WT EIF4A3		P value	0.3753
Replicate 1	0	0.709307	1.11234	10.6562		P value summary	ns
Replicate 2	0	0.154785	0.371015	9.39227		Are SDs significantly different (P < 0.05)?	No
Replicate 3	0	0.25	-0.17	9.18
Replicate 4	0	-0.54	-0.48	8.27		Bartlett's test
						Bartlett's statistic (corrected)	6.306
						P value	0.0976
						P value summary	ns
						Are SDs significantly different (P < 0.05)?	No
						ANOVA table	SS	DF	MS	F (DFn, DFd)	P value
						Treatment (between columns)	257.2	3	85.72	F (3, 12) = 456,4	P<0,0001
						Residual (within columns)	2.254	12	0.1878
						Total	259.4	15
						Data summary
						Number of treatments (columns)	4
						Number of values (total)	16
						Bonferroni's multiple comparisons test	Mean Diff,	95,00% CI of diff,	Significant?	Summary	Adjusted P Value
						Luc vs. H Luc	0.142	-0,8242 to 1,108	No	ns	>0,9999
						Luc vs. H CASC3	0.209	-0,7572 to 1,175	No	ns	>0,9999
						Luc vs. WT EIF4A3	9.374	8,408 to 10,34	Yes	****	<0,0001
						H Luc vs. H CASC3	0.067	-0,8992 to 1,033	No	ns	>0,9999
						H Luc vs. WT EIF4A3	9.232	8,266 to 10,20	Yes	****	<0,0001
						H CASC3 vs. WT EIF4A3	9.165	8,199 to 10,13	Yes	****	<0,0001
						Test details	Mean 1	Mean 2	Mean Diff,	SE of diff,	n1	n2	t	DF
						Luc vs. H Luc	9.116	8.974	0.142	0.3065	4	4	0.4633	12
						Luc vs. H CASC3	9.116	8.907	0.209	0.3065	4	4	0.682	12
						Luc vs. WT EIF4A3	9.116	-0.2578	9.374	0.3065	4	4	30.59	12
						H Luc vs. H CASC3	8.974	8.907	0.067	0.3065	4	4	0.2186	12
						H Luc vs. WT EIF4A3	8.974	-0.2578	9.232	0.3065	4	4	30.12	12
						H CASC3 vs. WT EIF4A3	8.907	-0.2578	9.165	0.3065	4	4	29.91	12

## Sheet: Figure 1J - SRSF2
Gerbracht et al. 2020 - Supplementary Table S7
qPCR Data									ANOVA summary
									F	388.5
Figure 1J - SRSF2									P value	<0,0001
∆ Ct	WT Luc	WT CASC3	WT Luc 2	H Luc	H CASC3	T Luc	T CASC3		P value summary	****
Replicate 1	3.592	2.184	5.735	2.264	1.329	1.175	1.004		Significant diff. among means (P < 0.05)?	Yes
Replicate 2	3.631	2.095	5.899	2.662	1.225	1.198	1.066		R squared	0.994
Replicate 3	3.924	1.747	6.042	2.523	1.173	1.35	1.006
									Brown-Forsythe test
Log2 Fold Change	WT Luc	WT CASC3	WT Luc 2	H Luc	H CASC3	T Luc	T CASC3		F (DFn, DFd)	0,4779 (6, 14)
Replicate 1	0	1.40599	0	3.47119	4.40667	4.56072	4.73118		P value	0.8139
Replicate 2	0	1.53605	0	3.23726	4.67412	4.70155	4.8334		P value summary	ns
Replicate 3	0	2.17632	0	3.51979	4.86938	4.69209	5.03606		Are SDs significantly different (P < 0.05)?	No
									Bartlett's test
									Bartlett's statistic (corrected)
									P value
									P value summary
									Are SDs significantly different (P < 0.05)?
									ANOVA table	SS	DF	MS	F (DFn, DFd)	P value
									Treatment (between columns)	55.69	6	9.282	F (6, 14) = 388,5	P<0,0001
									Residual (within columns)	0.3345	14	0.02389
									Total	56.03	20
									Data summary
									Number of treatments (columns)	7
									Number of values (total)	21
									Bonferroni's multiple comparisons test	Mean Diff,	95,00% CI of diff,	Significant?	Summary	Adjusted P Value
									WT Luc vs. WT CASC3	1.707	1,294 to 2,120	Yes	****	<0,0001
									WT Luc 2 vs. H Luc	3.409	2,996 to 3,822	Yes	****	<0,0001
									WT Luc 2 vs. H CASC3	4.65	4,237 to 5,063	Yes	****	<0,0001
									WT Luc 2 vs. T Luc	4.651	4,238 to 5,064	Yes	****	<0,0001
									WT Luc 2 vs. T CASC3	4.867	4,454 to 5,280	Yes	****	<0,0001
									H Luc vs. H CASC3	1.241	0,8276 to 1,654	Yes	****	<0,0001
									H Luc vs. T Luc	1.242	0,8289 to 1,655	Yes	****	<0,0001
									H Luc vs. T CASC3	1.458	1,045 to 1,871	Yes	****	<0,0001
									T Luc vs. T CASC3	0.2157	-0,1974 to 0,6287	No	ns	0.986
									Test details	Mean 1	Mean 2	Mean Diff,	SE of diff,	n1	n2	t	DF
									WT Luc vs. WT CASC3	3.716	2.009	1.707	0.1262	3	3	13.52	14
									WT Luc 2 vs. H Luc	5.892	2.483	3.409	0.1262	3	3	27.01	14
									WT Luc 2 vs. H CASC3	5.892	1.242	4.65	0.1262	3	3	36.84	14
									WT Luc 2 vs. T Luc	5.892	1.241	4.651	0.1262	3	3	36.85	14
									WT Luc 2 vs. T CASC3	5.892	1.025	4.867	0.1262	3	3	38.56	14
									H Luc vs. H CASC3	2.483	1.242	1.241	0.1262	3	3	9.83	14
									H Luc vs. T Luc	2.483	1.241	1.242	0.1262	3	3	9.841	14
									H Luc vs. T CASC3	2.483	1.025	1.458	0.1262	3	3	11.55	14
									T Luc vs. T CASC3	1.241	1.025	0.2157	0.1262	3	3	1.709	14

## Sheet: Figure S2D - ZFAS1
Gerbracht et al. 2020 - Supplementary Table S7
qPCR Data						ANOVA summary
						F	76.4
Figure S2D - ZFAS1						P value	<0,0001
∆ Ct	Luc	H Luc	T Luc	WT UPF1		P value summary	****
Replicate 1	4.036	0.53	0.504	2.491		Significant diff. among means (P < 0.05)?	Yes
Replicate 2	4.54	1.505	0.854	2.866		R squared	0.9663
Replicate 3	4.131	1.328	0.734	2.705
						Brown-Forsythe test
Log2 Fold Change	Luc	H Luc	T Luc	WT UPF1		F (DFn, DFd)	0,4557 (3, 8)
Replicate 1	0	3.50589	3.53232	1.54597		P value	0.7206
Replicate 2	0	3.03457	3.68594	1.67356		P value summary	ns
Replicate 3	0	2.80385	3.39753	1.42653		Are SDs significantly different (P < 0.05)?	No
						Bartlett's test
						Bartlett's statistic (corrected)
						P value
						P value summary
						Are SDs significantly different (P < 0.05)?
						ANOVA table	SS	DF	MS	F (DFn, DFd)	P value
						Treatment (between columns)	23.41	3	7.803	F (3, 8) = 76,40	P<0,0001
						Residual (within columns)	0.8171	8	0.1021
						Total	24.23	11
						Data summary
						Number of treatments (columns)	4
						Number of values (total)	12
						Bonferroni's multiple comparisons test	Mean Diff,	95,00% CI of diff,	Significant?	Summary	Adjusted P Value
						Luc vs. H Luc	3.115	2,207 to 4,022	Yes	****	<0,0001
						Luc vs. T Luc	3.538	2,631 to 4,446	Yes	****	<0,0001
						Luc vs. WT UPF1	1.548	0,6406 to 2,456	Yes	**	0.0021
						H Luc vs. T Luc	0.4237	-0,4841 to 1,331	No	ns	0.8587
						H Luc vs. WT UPF1	-1.566	-2,474 to -0,6586	Yes	**	0.0019
						T Luc vs. WT UPF1	-1.99	-2,898 to -1,082	Yes	***	0.0004
						Test details	Mean 1	Mean 2	Mean Diff,	SE of diff,	n1	n2	t	DF
						Luc vs. H Luc	4.236	1.121	3.115	0.2609	3	3	11.94	8
						Luc vs. T Luc	4.236	0.6973	3.538	0.2609	3	3	13.56	8
						Luc vs. WT UPF1	4.236	2.687	1.548	0.2609	3	3	5.934	8
						H Luc vs. T Luc	1.121	0.6973	0.4237	0.2609	3	3	1.624	8
						H Luc vs. WT UPF1	1.121	2.687	-1.566	0.2609	3	3	6.003	8
						T Luc vs. WT UPF1	0.6973	2.687	-1.99	0.2609	3	3	7.626	8

## Sheet: Figure 3C - CLN6
Gerbracht et al. 2020 - Supplementary Table S7
qPCR Data						ANOVA summary
						F	323.4
Figure 3C - CLN6						P value	<0,0001
∆ Ct	Luc	H Luc	T Luc	WT UPF1		P value summary	****
Replicate 1	4.137	1.44	0.388	2.659		Significant diff. among means (P < 0.05)?	Yes
Replicate 2	4.046	1.458	0.641	2.944		R squared	0.9918
Replicate 3	4.443	1.28	0.446	2.962
						Brown-Forsythe test
Log2 Fold Change	Luc	H Luc	T Luc	WT UPF1		F (DFn, DFd)	0,1658 (3, 8)
Replicate 1	0	2.69682	3.74928	1.47822		P value	0.9164
Replicate 2	0	3.16316	3.99665	1.48124		P value summary	ns
Replicate 3	0	2.68999	3.9373	1.14361		Are SDs significantly different (P < 0.05)?	No
						Bartlett's test
						Bartlett's statistic (corrected)
						P value
						P value summary
						Are SDs significantly different (P < 0.05)?
						ANOVA table	SS	DF	MS	F (DFn, DFd)	P value
						Treatment (between columns)	24.09	3	8.028	F (3, 8) = 323,4	P<0,0001
						Residual (within columns)	0.1986	8	0.02483
						Total	24.28	11
						Data summary
						Number of treatments (columns)	4
						Number of values (total)	12
						Bonferroni's multiple comparisons test	Mean Diff,	95,00% CI of diff,	Significant?	Summary	Adjusted P Value
						Luc vs. H Luc	2.816	2,368 to 3,264	Yes	****	<0,0001
						Luc vs. T Luc	3.717	3,269 to 4,165	Yes	****	<0,0001
						Luc vs. WT UPF1	1.354	0,9061 to 1,801	Yes	****	<0,0001
						H Luc vs. T Luc	0.901	0,4534 to 1,349	Yes	***	0.0007
						H Luc vs. WT UPF1	-1.462	-1,910 to -1,015	Yes	****	<0,0001
						T Luc vs. WT UPF1	-2.363	-2,811 to -1,916	Yes	****	<0,0001
						Test details	Mean 1	Mean 2	Mean Diff,	SE of diff,	n1	n2	t	DF
						Luc vs. H Luc	4.209	1.393	2.816	0.1287	3	3	21.89	8
						Luc vs. T Luc	4.209	0.4917	3.717	0.1287	3	3	28.89	8
						Luc vs. WT UPF1	4.209	2.855	1.354	0.1287	3	3	10.52	8
						H Luc vs. T Luc	1.393	0.4917	0.901	0.1287	3	3	7.003	8
						H Luc vs. WT UPF1	1.393	2.855	-1.462	0.1287	3	3	11.37	8
						T Luc vs. WT UPF1	0.4917	2.855	-2.363	0.1287	3	3	18.37	8

## Sheet: Figure 3D - EMC9
Gerbracht et al. 2020 - Supplementary Table S7
qPCR Data						ANOVA summary
						F	197.3
Figure 3D - EMC9						P value	<0,0001
∆ Ct	Luc	H Luc	T Luc	WT UPF1		P value summary	****
Replicate 1	1.793	-0.13	-0.627	-0.842		Significant diff. among means (P < 0.05)?	Yes
Replicate 2	1.61	-0.488	-0.837	-0.745		R squared	0.9867
Replicate 3	1.905	-0.354	-0.677	-0.567
						Brown-Forsythe test
Log2 Fold Change	Luc	H Luc	T Luc	WT UPF1		F (DFn, DFd)	0,1382 (3, 8)
Replicate 1	0	1.9222	2.41954	2.63459		P value	0.9344
Replicate 2	0	2.09795	2.44702	2.35507		P value summary	ns
Replicate 3	0	2.25843	2.58119	2.47174		Are SDs significantly different (P < 0.05)?	No
						Bartlett's test
						Bartlett's statistic (corrected)
						P value
						P value summary
						Are SDs significantly different (P < 0.05)?
						ANOVA table	SS	DF	MS	F (DFn, DFd)	P value
						Treatment (between columns)	12.78	3	4.26	F (3, 8) = 197,3	P<0,0001
						Residual (within columns)	0.1728	8	0.02159
						Total	12.95	11
						Data summary
						Number of treatments (columns)	4
						Number of values (total)	12
						Bonferroni's multiple comparisons test	Mean Diff,	95,00% CI of diff,	Significant?	Summary	Adjusted P Value
						Luc vs. H Luc	2.093	1,676 to 2,511	Yes	****	<0,0001
						Luc vs. T Luc	2.483	2,066 to 2,900	Yes	****	<0,0001
						Luc vs. WT UPF1	2.487	2,070 to 2,905	Yes	****	<0,0001
						H Luc vs. T Luc	0.3897	-0,02775 to 0,8071	No	ns	0.0705
						H Luc vs. WT UPF1	0.394	-0,02341 to 0,8114	No	ns	0.0668
						T Luc vs. WT UPF1	0.004333	-0,4131 to 0,4217	No	ns	>0,9999
						Test details	Mean 1	Mean 2	Mean Diff,	SE of diff,	n1	n2	t	DF
						Luc vs. H Luc	1.769	-0.324	2.093	0.12	3	3	17.45	8
						Luc vs. T Luc	1.769	-0.7137	2.483	0.12	3	3	20.69	8
						Luc vs. WT UPF1	1.769	-0.718	2.487	0.12	3	3	20.73	8
						H Luc vs. T Luc	-0.324	-0.7137	0.3897	0.12	3	3	3.248	8
						H Luc vs. WT UPF1	-0.324	-0.718	0.394	0.12	3	3	3.284	8
						T Luc vs. WT UPF1	-0.7137	-0.718	0.004333	0.12	3	3	0.03612	8

## Sheet: Figure 3E SAT1
Gerbracht et al. 2020 - Supplementary Table S7
qPCR Data						ANOVA summary
						F	187.7
Figure 3E - SAT1						P value	<0,0001
∆ Ct	Luc	H Luc	T Luc	WT UPF1		P value summary	****
Replicate 1	2.142	-0.977	-1.593	-2.017		Significant diff. among means (P < 0.05)?	Yes
Replicate 2	2.183	-0.953	-1.447	-2.264		R squared	0.986
Replicate 3	1.505	-1.305	-1.391	-2.162
						Brown-Forsythe test
Log2 Fold Change	Luc	H Luc	T Luc	WT UPF1		F (DFn, DFd)	0,3590 (3, 8)
Replicate 1	0	3.11936	3.73552	4.15947		P value	0.7844
Replicate 2	0	3.13645	3.63009	4.44704		P value summary	ns
Replicate 3	0	2.80988	2.89586	4.34479		Are SDs significantly different (P < 0.05)?	No
						Bartlett's test
						Bartlett's statistic (corrected)
						P value
						P value summary
						Are SDs significantly different (P < 0.05)?
						ANOVA table	SS	DF	MS	F (DFn, DFd)	P value
						Treatment (between columns)	29.49	3	9.829	F (3, 8) = 187,7	P<0,0001
						Residual (within columns)	0.419	8	0.05237
						Total	29.91	11
						Data summary
						Number of treatments (columns)	4
						Number of values (total)	12
						Bonferroni's multiple comparisons test	Mean Diff,	95,00% CI of diff,	Significant?	Summary	Adjusted P Value
						Luc vs. H Luc	3.022	2,372 to 3,672	Yes	****	<0,0001
						Luc vs. T Luc	3.42	2,770 to 4,070	Yes	****	<0,0001
						Luc vs. WT UPF1	4.091	3,441 to 4,741	Yes	****	<0,0001
						H Luc vs. T Luc	0.3987	-0,2514 to 1,049	No	ns	0.3926
						H Luc vs. WT UPF1	1.069	0,4193 to 1,719	Yes	**	0.0027
						T Luc vs. WT UPF1	0.6707	0,02063 to 1,321	Yes	*	0.0426
						Test details	Mean 1	Mean 2	Mean Diff,	SE of diff,	n1	n2	t	DF
						Luc vs. H Luc	1.943	-1.078	3.022	0.1869	3	3	16.17	8
						Luc vs. T Luc	1.943	-1.477	3.42	0.1869	3	3	18.31	8
						Luc vs. WT UPF1	1.943	-2.148	4.091	0.1869	3	3	21.89	8
						H Luc vs. T Luc	-1.078	-1.477	0.3987	0.1869	3	3	2.134	8
						H Luc vs. WT UPF1	-1.078	-2.148	1.069	0.1869	3	3	5.723	8
						T Luc vs. WT UPF1	-1.477	-2.148	0.6707	0.1869	3	3	3.589	8

[truncated: 3 more sheets: Figure S3G - TOE1, Figure 6D - CLN6, Figure 6D - TOE1]
